# Supplementary material for: Unveiling active sites and the cooperative role of non-thermal plasma and copper–zinc catalysts in the hydrogenation of CO2 to methanol
Source: Nat Catal. 2026 Feb 13;9(2):134–47. doi: 10.1038/s41929-025-01477-5 (PMC12945693; doi:10.1038/s41929-025-01477-5)
Supplement: Supplementary file 2 — Numerical data. [file 41929_2025_1477_MOESM2_ESM.xlsx]

## Sheet: Fig1a
Catalyst	CO2 conversion %	std dev	CH4 Selectivity (%)	std dev	CO slectivity (%)	std dev	Methanol Selectivity (%)	std dev
NTP only	7.97	0.22	1.64	0.04	98.2	3.24	0	0
CZA	2.87	0.13	1.3	0.06	98.7	0.06	0	0
ZSM5	11.5	0.39	1.54	0.23	91.03	6.26	5.3	0.4
2Cu	12.15	0.26	2.3	0.12	83.3	0.6	12.87	1.91
2Cu1Zn	13.48	0.38	1.94	0.03	69.76	1.95	24.4	0.53
2Cu2Zn	15	0.11	1.61	0.11	58.12	1.53	37.4	3.7
2Cu4Zn	14.14	0.3	2.21	0.08	70.6	1.7	25.5	1.1
2Zn	11.6	0.41	1.86	0.01	83.37	1.67	10.31	1.68
Phy mix	13.63	0.34	3.01	0.14	81.71	3.31	13.72	0.61

## Sheet: Fig1b
Sample	CH3OH STY	std dev
ZSM5	0.45	0.05
2Cu	1.41	0.18
2Cu1Zn	2.98	0.09
2Cu2Zn	5.11	0.5
2Cu4Zn	3.22	0.12
2Zn	1.1	0.02
Phy mix	1.7	0.05

## Sheet: Fig1c
Time (min)	CO2 Con (%)	CH4 sel (%)	CO sel (%)	CH3OH sel (%)
0	14.7967	1.4862	55.2017	32.8925
0.5	14.3443	1.54286	57.6923	36.6831
1	13.9344	1.64706	61.7647	36.3984
1.5	14.3443	1.65714	60	37.9564
2	14.3443	1.6	61.1429	35.8832
2.5	14.7541	1.61111	59.4444	36.9563
3	14.5082	1.52542	59.887	33.6827
3.5	15.2459	1.72043	60.7527	33.3281
4	14.7541	1.77778	61.1111	34.7353
4.5	15.082	1.84783	59.2391	33.9505
5	14.8361	1.76796	60.7735	33.945
5.5	14.1803	1.6185	60.6936	32.6647
6	14.8361	1.60221	61.326	33.3741
6.5	14.918	1.75824	60.4396	32.7921
7	14.5902	1.74157	60.6742	33.0104
7.5	14.6721	1.84358	61.2849	37.7532
8	15.1639	1.83784	59.0811	35.0021
8.5	14.918	1.75824	60.989	32.3979
9	14.7541	1.88889	61.6667	32.0719
9.5	15.2459	1.66667	60.0538	32.141
10	15.2459	1.72043	60.0538	33.0455
10.5	15.3279	1.65775	60.4278	30.8554
11	15.3689	1.70667	60.2667	31.8051
11.5	15.3852	1.8114	60.2024	36.6142
12	13.9344	1.58824	61.7647	36.6142
12.5	13.4711	2.02454	61.3497	34.0034
13	14.1322	1.9883	64.3275	38.1771
13.5	14.1322	2.10526	64.3275	31.1294
14	14.5455	2.15909	62.5	29.7433
14.5	14.5455	1.93182	63.0682	32.0737
15	14.6281	2.0339	62.7119	30.9429
15.5	14.6281	1.9774	64.9718	33.1466
16	14.7934	1.95531	62.0112	33.0546
16.5	14.2149	2.03488	63.3721	33.8824
17	12.3967	2.33333	65.625	32.8818
17.5	13.2231	1.8125	63.125	35.6624
18	14.0496	1.94118	64.1176	31.0799
18.5	12.3967	1.33333	62.6667	32.3653
19	14.876	2.11111	63.8889	31.6928
19.5	13.8017	2.03593	65.8683	32.1845
20	13.2231	2.125	68.125	35.1368
20.5	14.0496	1.94118	64.1176	33.5646
21	14.0496	1.94118	65.2941	36.8537
21.5	14.0496	1.94118	65.8824	32.2266
22	14.0496	1.94118	65.2941	33.1527
22.5	14.0496	1.94118	64.1176	32.6356
23	14.0496	2.125	65.2941	31.8138
23.5	14.0496	2.25	64.7059	33.3048
24	14.0496	2.1875	64.7059	34.1827
24.5	14.0496	2.1875	64.7059	32.3994
25	14.0496	1.875	64.7059	31.9584
25.5	14.0496	1.875	65.2941	29.171
26	14.876	1.76471	63.8889	30.4389
26.5	14.0496	1.875	65.8824	31.5362
27	15.2066	2.01149	65.2174	31.2877
27.5	14.4628	1.81818	63.4286	31.911
28	14.0496	1.875	65.2941	36.3972
28.5	14.876	1.76471	64.4444	33.9419
29	14.0496	1.875	65.8824	34.6275
29.5	14.6281	2.39521	63.2768	30.877
30	14.876	2.35294	61.1111	30.7878
30.5	14.876	1.76471	64.4444	30.2476
31	14.876	1.76471	64.4444	27.5363
31.5	14.876	2.05882	62.2222	30.5966
32	14.5455	1.80723	65.3409	29.5396
32.5	14.2149	1.85185	65.1163	31.4169
33	14.0496	2.0625	65.2941	32.6258
33.5	14.4628	1.81818	64.5714	32.3197
34	14.2149	1.85185	64.5349	31.5309
34.5	13.75	1.93939	64	25.5861
35	13.5	2.28395	64.5349	32.5329
35.5	13.9167	1.91617	62.1469	25.5861
36	13.5	2.16049	63.9535	34.5462
36.5	13.6667	2.13415	63.2184	29.7745
37	14.1667	1.76471	61.1111	27.5146
37.5	13.8333	1.98795	62.5	30.2604
38	13.3333	1.875	64.7059	32.4204
38.5	14.5833	2.17143	65.9459	33.1365
39	13.8333	1.74699	64.7727	26.4666
39.5	14.5	2.18391	65.2174	32.8347
40	13.8333	1.92771	64.7727	32.3999
40.5	14.6667	2.04545	65.5914	32.0188
41	14.4167	2.36994	66.6667	30.6998
