# Supplementary material for: Unveiling active sites and the cooperative role of non-thermal plasma and copper–zinc catalysts in the hydrogenation of CO2 to methanol
Source: Nat Catal. 2026 Feb 13;9(2):134–47. doi: 10.1038/s41929-025-01477-5 (PMC12945693; doi:10.1038/s41929-025-01477-5)
Supplement: Supplementary file 3 — Source data for spectroscopy figure. [file 41929_2025_1477_MOESM3_ESM.xlsx]

## Sheet: Fig2c
Temperature (2Cu)	Peak	Peak 1	Peak 2	background	Fitted	Temperature (2Cu1Zn)	Peak	Peak 1	Peak 2	background	Fitted	Temperature (2Cu2Zn)	Peak	Peak 1	Peak 2	background	Fitted	Temperature (2Cu4Zn)	Peak	Peak 1	Peak 2	background	Fitted	Temperature (2Zn)	Peak
22.2	-0.01957	0.01833	-0.01728	-0.01957	0.02061	28.5	-0.03756	-0.01431	-0.03307	-0.03756	-0.00981	30.9	-0.00567	0.01914	0.00242	-0.00567	0.02724	26.3	-0.07191	-0.03822	-0.06566	-0.07191	-0.03196	50.9	52.3332
22.3	-0.01913	0.0188	-0.01684	-0.01913	0.02109	28.7	-0.05289	-0.0296	-0.04839	-0.05289	-0.02509	30.9	0.04333	0.06814	0.05142	0.04333	0.07624	26.4	-0.07144	-0.03772	-0.06518	-0.07144	-0.03146	51	52.3324
22.3	-0.01913	0.0188	-0.01684	-0.01913	0.02109	28.1	-0.05494	-0.03177	-0.05047	-0.05494	-0.02729	31	-0.02157	0.00327	-0.01347	-0.02157	0.01137	26.2	-0.07239	-0.03872	-0.06614	-0.07239	-0.03248	51.1	52.3335
22.3	-0.01913	0.0188	-0.01684	-0.01913	0.02109	28.6	-0.03723	-0.01396	-0.03273	-0.03723	-0.00946	31	-0.02157	0.00327	-0.01347	-0.02157	0.01137	26.2	-0.07239	-0.03872	-0.06614	-0.07239	-0.03248	51.2	52.3334
22.6	-0.01781	0.02021	-0.01552	-0.01781	0.0225	28.6	-0.10223	-0.07896	-0.09773	-0.10223	-0.07446	31	-0.00557	0.01927	0.00253	-0.00557	0.02737	26.6	-0.07051	-0.03674	-0.06424	-0.07051	-0.03047	51.3	52.3327
22.5	-0.01826	0.01973	-0.01597	-0.01826	0.02202	28.7	-0.05289	-0.0296	-0.04839	-0.05289	-0.02509	31.4	-0.02122	0.0037	-0.01309	-0.02122	0.01183	26.5	-0.07097	-0.03722	-0.0647	-0.07097	-0.03096	51.4	52.3337
22.6	-0.03481	0.00321	-0.03252	-0.03481	0.0055	29.2	-0.06725	-0.04385	-0.06272	-0.06725	-0.03933	32.1	-0.00469	0.02038	0.00349	-0.00469	0.02856	26.7	-0.07004	-0.03624	-0.06376	-0.07004	-0.02996	51.5	52.334
23.1	-0.04863	-0.01045	-0.04633	-0.04863	-0.00815	29.4	-0.0506	-0.02716	-0.04606	-0.0506	-0.02263	32.4	-0.0045	0.02063	0.0037	-0.0045	0.02883	27	-0.06866	-0.03478	-0.06237	-0.06866	-0.02849	51.6	52.334
23.3	-0.03177	0.00647	-0.02946	-0.03177	0.00878	30.2	-0.04811	-0.02451	-0.04353	-0.04811	-0.01993	32.8	-0.00427	0.02095	0.00396	-0.00427	0.02918	27.3	-0.10031	-0.06635	-0.09413	-0.10031	-0.06017	51.7	52.334
23.9	-0.02918	0.00925	-0.02686	-0.02918	0.01157	30.9	-0.03003	-0.00629	-0.02542	-0.03003	-0.00167	33.6	-0.00391	0.02148	0.00437	-0.00391	0.02977	27.7	-0.06554	-0.03147	-0.05934	-0.06554	-0.02527	51.9	52.3333
24.5	-0.00963	0.02899	-0.0073	-0.00963	0.03132	32.1	-0.0427	-0.01871	-0.03803	-0.0427	-0.01403	34.5	-0.01968	0.00591	-0.01133	-0.01968	0.01426	27.7	-0.06554	-0.03147	-0.05934	-0.06554	-0.02527	52	52.3334
24.9	-0.00796	0.03079	-0.00562	-0.00796	0.03313	32.5	-0.04165	-0.01757	-0.03696	-0.04165	-0.01288	35.4	-0.03561	-0.00982	-0.0272	-0.03561	-0.00141	28.3	-0.06295	-0.02872	-0.05671	-0.06295	-0.02248	52.1	52.3336
25.2	-0.00671	0.03213	-0.00436	-0.00671	0.03449	33.5	-0.00716	0.01713	-0.00242	-0.00716	0.02187	36.3	-0.0357	-0.00971	-0.02723	-0.0357	-0.00123	29	-0.06003	-0.0256	-0.05375	-0.06003	-0.01933	52.2	52.3341
26.2	-0.00261	0.03656	-0.000229595	-0.00261	0.03894	34.8	-0.0202	0.00437	-0.01539	-0.0202	0.00918	37.4	-0.05302	-0.02678	-0.04447	-0.05302	-0.01823	29.8	-0.05684	-0.0222	-0.05052	-0.05684	-0.01587	52.3	52.3344
27	0.00059	0.04002	0.00299	0.00059	0.04242	35.6	-0.03454	-0.00979	-0.02969	-0.03454	-0.00495	38.8	-0.02076	0.0058	-0.01207	-0.02076	0.01449	30.6	-0.0538	-0.01893	-0.04743	-0.0538	-0.01256	52.4	52.3352
28.1	0.00487	0.04466	0.00731	0.00487	0.0471	37.1	-0.04772	-0.02264	-0.0428	-0.04772	-0.01772	40	-0.00567	0.02118	0.00315	-0.00567	0.03	31.2	-0.05161	-0.01657	-0.0452	-0.05161	-0.01016	52.5	52.3348
29.3	0.00935	0.04954	0.01182	0.00935	0.05201	38.3	0.00225	0.0276	0.00723	0.00225	0.03258	41	-0.03861	-0.01153	-0.02968	-0.03861	-0.0026	31.6	-0.05019	-0.01504	-0.04376	-0.05019	-0.0086	52.6	52.3346
29.7	0.01081	0.05114	0.01329	0.01081	0.05362	39.6	-0.04388	-0.01824	-0.03894	-0.04388	-0.01329	42.5	-0.05732	-0.02988	-0.04822	-0.05732	-0.02078	32.7	-0.06246	-0.027	-0.05596	-0.06246	-0.02049	52.8	52.3347
30.8	0.01469	0.05539	0.0172	0.01469	0.05791	40.6	0.02237	0.04825	0.02736	0.02237	0.05324	43.7	-0.04194	-0.0142	-0.03271	-0.04194	-0.00497	33.4	-0.04422	-0.00855	-0.03768	-0.04422	-0.00201	52.9	52.3345
31.7	0.00072	0.04173	0.00326	0.00072	0.04427	42	-0.02514	0.00107	-0.02008	-0.02514	0.00613	44.9	-0.04377	-0.01574	-0.03441	-0.04377	-0.00637	34.3	-0.04148	-0.00555	-0.03488	-0.04148	0.00105	53	52.3351
32.7	0.02094	0.0623	0.02351	0.02094	0.06487	42.8	-0.02442	0.00198	-0.01932	-0.02442	0.00708	46.2	-0.06296	-0.0346	-0.05345	-0.06296	-0.02509	35.1	-0.05518	-0.01902	-0.04853	-0.05518	-0.01237	53.1	52.3355
33.7	0.007	0.04871	0.0096	0.007	0.05131	44.1	-0.00746	0.01925	-0.00229	-0.00746	0.02442	47.4	-0.04818	-0.01951	-0.03854	-0.04818	-0.00987	36.3	-0.03595	0.000571194	-0.02922	-0.03595	0.0073	53.2	52.3341
34.5	0.02632	0.06832	0.02894	0.02632	0.07094	45.2	0.00917	0.03615	0.0144	0.00917	0.04138	48.3	-0.04996	-0.02106	-0.04022	-0.04996	-0.01132	37.2	-0.0337	0.00309	-0.02691	-0.0337	0.00988	53.3	52.3339
35.9	0.03008	0.07258	0.03274	0.03008	0.07524	46.5	-0.0063	0.021	-0.000998004	-0.0063	0.02631	49.4	-0.03625	-0.00706	-0.02639	-0.03625	0.00281	37.8	-0.03228	0.00469	-0.02545	-0.03228	0.01152	53.5	52.3343
36.7	0.03206	0.07485	0.03474	0.03206	0.07754	47.6	0.00998	0.03756	0.01534	0.00998	0.04292	50.7	-0.05513	-0.02559	-0.04512	-0.05513	-0.01558	38.7	-0.03026	0.00699	-0.02337	-0.03026	0.01388	53.6	52.334
37.4	0.03368	0.07673	0.03638	0.03368	0.07944	48.2	0.01006	0.0378	0.01546	0.01006	0.04319	51.8	-0.07469	-0.04485	-0.06456	-0.07469	-0.03472	39.9	-0.02777	0.00985	-0.0208	-0.02777	0.01682	53.7	52.3338
38.5	0.03604	0.0795	0.03878	0.03604	0.08224	49.7	0.02708	0.0552	0.03256	0.02708	0.06068	52.8	-0.10911	-0.079	-0.09887	-0.10911	-0.06876	41.1	-0.02551	0.01249	-0.01846	-0.02551	0.01954	53.8	52.3347
39.7	0.03829	0.08221	0.04106	0.03829	0.08498	50.5	0.02698	0.05531	0.03251	0.02698	0.06084	54.2	-0.04764	-0.01714	-0.03725	-0.04764	-0.00674	41.7	-0.02445	0.01374	-0.01736	-0.02445	0.02083	53.9	52.3343
40.5	0.03961	0.08383	0.0424	0.03961	0.08662	52	0.0266	0.05533	0.03221	0.0266	0.06095	55.1	-0.08298	-0.05223	-0.07271	-0.08298	-0.04195	42.8	-0.03865	-0.000115255	-0.03148	-0.03865	0.00706	54	52.3344
41.5	0.04104	0.08565	0.0438	0.04104	0.08841	52.9	0.00925	0.03823	0.01492	0.00925	0.0439	56.2	-0.08592	-0.05485	-0.07553	-0.08592	-0.04446	43.6	-0.03745	0.00135	-0.03022	-0.03745	0.00857	54.1	52.3347
42.6	0.04234	0.08738	0.04513	0.04234	0.09017	53.9	0.02577	0.05502	0.0315	0.02577	0.06075	57.4	-0.08921	-0.05779	-0.07868	-0.08921	-0.04726	44.7	-0.01992	0.01924	-0.01261	-0.01992	0.02654	54.3	52.3341
43.4	0.04308	0.08843	0.0459	0.04308	0.09125	55.1	0.00806	0.03765	0.01386	0.00806	0.04345	58.6	-0.12457	-0.0928	-0.1139	-0.12457	-0.08213	45.7	-0.01866	0.02082	-0.01128	-0.01866	0.0282	54.4	52.3346
44.5	0.04383	0.08962	0.04668	0.04383	0.09247	56	0.02444	0.05428	0.0303	0.02444	0.06014	59.4	-0.07785	-0.04584	-0.06709	-0.07785	-0.03508	46.6	-0.01763	0.02216	-0.01018	-0.01763	0.0296	54.5	52.3345
45.5	0.04422	0.09042	0.0471	0.04422	0.0933	57.2	0.02349	0.05367	0.02942	0.02349	0.05961	60.2	-0.09715	-0.0649	-0.08629	-0.09715	-0.05404	47.4	-0.03278	0.00728	-0.02527	-0.03278	0.01478	54.7	52.3338
46.7	0.04432	0.09101	0.04724	0.04432	0.09393	58	0.02279	0.0532	0.02878	0.02279	0.05919	61.7	-0.10152	-0.06881	-0.09048	-0.10152	-0.05777	48.6	-0.01563	0.02484	-0.00803	-0.01563	0.03244	54.8	52.3341
47.2	0.04424	0.09114	0.04717	0.04424	0.09407	59.2	0.02165	0.05242	0.02771	0.02165	0.05848	62.8	-0.00676	0.02629	0.00442	-0.00676	0.03747	49.9	-0.01454	0.02638	-0.00684	-0.01454	0.03408	54.9	52.3344
48.1	0.0439	0.09118	0.04686	0.0439	0.09414	60.4	0.02039	0.05151	0.02653	0.02039	0.05766	63.7	-0.00942	0.02392	0.00187	-0.00942	0.0352	50.8	-0.01386	0.02737	-0.00609	-0.01386	0.03514	55	52.3349
49	0.04332	0.09098	0.04631	0.04332	0.09397	61.3	0.01938	0.05078	0.02558	0.01938	0.05698	64.9	-0.02898	0.00474	-0.01754	-0.02898	0.01618	51.6	-0.01332	0.0282	-0.00549	-0.01332	0.03603	55.1	52.3343
50.1	0.04226	0.09039	0.04528	0.04226	0.09341	62.4	0.01808	0.04981	0.02436	0.01808	0.05609	65.9	0.01705	0.05109	0.02862	0.01705	0.06267	52.7	-0.01264	0.02927	-0.00472	-0.01264	0.03719	55.3	52.3337
51.3	0.04065	0.0893	0.04371	0.04065	0.09236	63.3	0.01695	0.04896	0.02329	0.01695	0.0553	67	0.01379	0.0482	0.02551	0.01379	0.05991	53.5	-0.0122	0.03	-0.00421	-0.0122	0.03799	55.4	52.3338
51.9	0.03968	0.08859	0.04276	0.03968	0.09168	64.7	0.06412	0.09657	0.07056	0.06412	0.10302	68.3	0.00996	0.0448	0.02185	0.00996	0.05669	54.7	-0.01161	0.03103	-0.00352	-0.01161	0.03912	55.5	52.3336
53	0.03762	0.08702	0.04074	0.03762	0.09014	65.6	0.19289	0.22563	0.1994	0.19289	0.23214	69.3	0.00704	0.04222	0.01907	0.00704	0.05424	55.6	-0.01122	0.03176	-0.00306	-0.01122	0.03992	55.7	52.3343
54	0.06743	0.11728	0.07059	0.06743	0.12044	66.7	0.19134	0.22444	0.19793	0.19134	0.23102	70.1	0.02072	0.05617	0.03286	0.02072	0.06831	56.7	-0.01079	0.0326	-0.00253	-0.01079	0.04086	55.8	52.3334
55.1	0.16271	0.21306	0.1659	0.16271	0.21626	67.9	0.25459	0.28809	0.26127	0.25459	0.29476	71.4	0.049	0.0849	0.06132	0.049	0.09723	57.4	-0.01055	0.03311	-0.00223	-0.01055	0.04143	55.8	52.3335
56.2	0.17566	0.22652	0.17889	0.17566	0.22975	68.9	0.25309	0.28692	0.25984	0.25309	0.29367	72.5	0.19291	0.22921	0.20539	0.19291	0.24169	58.5	-0.01022	0.03386	-0.00181	-0.01022	0.04227	55.9	52.333
56.9	0.23856	0.28975	0.24182	0.23856	0.293	70	0.25142	0.28562	0.25826	0.25142	0.29246	73.6	0.22188	0.25857	0.23452	0.22188	0.27121	59.6	-0.00993	0.03458	-0.00142	-0.00993	0.04309	56	52.3332
58.3	0.26702	0.31887	0.27033	0.26702	0.32218	71.3	0.24941	0.28406	0.25635	0.24941	0.291	74.7	0.21892	0.25601	0.23172	0.21892	0.26882	60.7	0.0233	0.06824	0.03191	0.0233	0.07685	56.2	52.3333
58.7	0.26564	0.31768	0.26896	0.26564	0.32101	72.2	0.248	0.28297	0.25501	0.248	0.28997	75.9	0.23278	0.27032	0.24576	0.23278	0.2833	61.4	0.07142	0.11664	0.0801	0.07142	0.12532	56.3	52.3331
60.2	0.26017	0.31294	0.26355	0.26017	0.31632	73.6	0.24579	0.28126	0.25291	0.24579	0.28838	77.1	0.22974	0.26773	0.24291	0.22974	0.2809	62.5	0.07157	0.11724	0.08035	0.07157	0.12601	56.4	52.3324
61.3	0.25586	0.30917	0.25928	0.25586	0.31259	74.7	0.24404	0.2799	0.25125	0.24404	0.28712	78.2	0.22706	0.26547	0.2404	0.22706	0.27881	63.5	0.10468	0.15075	0.11355	0.10468	0.15962	56.6	52.3323
62.1	0.25259	0.3063	0.25604	0.25259	0.30975	75.8	0.2423	0.27857	0.24961	0.2423	0.28587	79	0.22518	0.2639	0.23865	0.22518	0.27737	64.3	0.16973	0.21613	0.17868	0.16973	0.22508	56.7	52.3328
63.5	0.2466	0.30102	0.25011	0.2466	0.30453	77.1	0.24025	0.277	0.24767	0.24025	0.28442	80.1	0.22268	0.26183	0.23633	0.22268	0.27548	65.5	0.16978	0.21669	0.17885	0.16978	0.22575	56.8	52.3331
64.3	0.24305	0.29788	0.24659	0.24305	0.30142	77.9	0.239	0.27606	0.24649	0.239	0.28354	81.5	0.21969	0.2594	0.23357	0.21969	0.27328	66.7	0.21878	0.2662	0.22796	0.21878	0.27538	56.9	52.3328
65.3	0.23847	0.29382	0.24205	0.23847	0.2974	78.8	0.2376	0.275	0.24517	0.2376	0.28257	82.6	0.21749	0.25765	0.23156	0.21749	0.27171	67.3	0.21877	0.26644	0.22801	0.21877	0.27569	57.1	52.3328
66.4	0.23327	0.2892	0.23689	0.23327	0.29282	79.7	0.20323	0.24098	0.21088	0.20323	0.24863	83.7	0.21543	0.25604	0.22969	0.21543	0.27029	68	0.23474	0.28272	0.24406	0.23474	0.29203	57.2	52.3332
67.2	0.22941	0.28576	0.23307	0.22941	0.28942	80.9	0.13642	0.17465	0.14418	0.13642	0.18241	85	0.2132	0.25436	0.22769	0.2132	0.26884	69.4	0.23465	0.28324	0.24411	0.23465	0.2927	57.3	52.3331
68.4	0.22349	0.28049	0.2272	0.22349	0.2842	82.2	0.16752	0.20627	0.1754	0.16752	0.21415	85.9	0.19478	0.23632	0.20943	0.19478	0.25096	70.2	0.21858	0.26753	0.22812	0.21858	0.27707	57.5	52.3336
69.6	0.21743	0.27509	0.22119	0.21743	0.27885	83	0.14939	0.18847	0.15735	0.14939	0.19642	87.4	0.17667	0.21886	0.19159	0.17667	0.23378	71.6	0.23442	0.28399	0.24411	0.23442	0.29368	57.6	52.3339
70.7	0.21178	0.27005	0.21559	0.21178	0.27386	84	0.083	0.12249	0.09105	0.083	0.13054	88.8	0.15901	0.20182	0.17419	0.15901	0.217	72.3	0.23432	0.28422	0.24409	0.23432	0.29398	57.7	52.334
71.7	0.20658	0.26542	0.21043	0.20658	0.26927	85.2	0.13041	0.17041	0.13858	0.13041	0.17857	89.3	0.15849	0.20152	0.17377	0.15849	0.2168	73.3	0.21817	0.26853	0.22805	0.21817	0.2784	57.8	52.3346
72.5	0.20239	0.26169	0.20628	0.20239	0.26558	86.3	0.12901	0.16947	0.13729	0.12901	0.17775	91	0.10804	0.15185	0.12365	0.10804	0.16746	74.5	0.21798	0.2689	0.22799	0.21798	0.27891	57.9	52.3347
73.8	0.19552	0.25557	0.19947	0.19552	0.25952	87	0.07916	0.11993	0.08751	0.07916	0.12828	92.2	0.17231	0.21667	0.18816	0.17231	0.23252	75.2	0.21785	0.2691	0.22794	0.21785	0.27919	58.1	52.3351
74.7	0.19075	0.25133	0.19474	0.19075	0.25532	88.5	0.09444	0.13587	0.10295	0.09444	0.14437	93.1	0.10694	0.15173	0.12297	0.10694	0.16776	76.4	0.23363	0.28545	0.24386	0.23363	0.29568	58.2	52.3353
75.7	0.18544	0.24661	0.18948	0.18544	0.25065	89.6	0.04427	0.08619	0.05289	0.04427	0.09481	94.5	0.05767	0.10313	0.07399	0.05767	0.11945	77.1	0.20149	0.25365	0.2118	0.20149	0.26396	58.4	52.3368
76.8	0.17959	0.24143	0.18368	0.17959	0.24552	90.4	0.01048	0.05277	0.01919	0.01048	0.06147	95.2	0.05767	0.10347	0.07414	0.05767	0.11994	78.4	0.21723	0.27003	0.22769	0.21723	0.28049	58.5	52.3364
77.8	0.1743	0.23675	0.17844	0.1743	0.24089	91.7	0.00931	0.0522	0.01816	0.00931	0.06104	96.4	0.05792	0.10432	0.07464	0.05792	0.12104	79.3	0.20104	0.25429	0.21161	0.20104	0.26486	58.6	52.3368
79	0.16798	0.23117	0.17218	0.16798	0.23538	92.5	-0.00734	0.03592	0.0016	-0.00734	0.04486	97.9	0.02665	0.0738	0.0437	0.02665	0.09085	80.4	0.2008	0.25461	0.2115	0.2008	0.26531	58.8	52.3376
79.8	0.16381	0.22751	0.16806	0.16381	0.23175	93.7	-0.00821	0.03562	0.000863744	-0.00821	0.0447	99.2	-0.02131	0.02651	-0.00397	-0.02131	0.04386	81.2	0.16763	0.22184	0.17843	0.16763	0.23264	58.9	52.3373
80.6	0.15967	0.22388	0.16396	0.15967	0.22817	94.8	-0.00888	0.03549	0.000320803	-0.00888	0.04469	99.9	-0.0046	0.04359	0.01291	-0.0046	0.06109	82.3	0.1344	0.18918	0.14534	0.1344	0.20012	59	52.337
81.9	0.15305	0.2181	0.15741	0.15305	0.22245	96.2	-0.00956	0.0355	-0.000193908	-0.00956	0.04487	101.1	-0.0351	0.01373	-0.01732	-0.0351	0.03151	83.1	0.16723	0.22243	0.17827	0.16723	0.23348	59.2	52.3383
83.1	0.14706	0.2129	0.15148	0.14706	0.21732	97.6	-0.01002	0.03574	-0.000484556	-0.01002	0.04528	102.1	-0.01759	0.03177	0.000432391	-0.01759	0.0498	84.1	0.15102	0.20675	0.16219	0.15102	0.21792	59.3	52.3373
84.3	0.12421	0.19085	0.1287	0.12421	0.19534	98.4	-0.01019	0.03599	-0.000555803	-0.01019	0.04562	103.3	-0.0315	0.01852	-0.01319	-0.0315	0.03684	85	0.15084	0.20706	0.16213	0.15084	0.21835	59.5	52.337
85.2	0.13693	0.20418	0.14147	0.13693	0.20872	99.8	-0.01029	0.03662	-0.000479619	-0.01029	0.04643	104.7	-0.02869	0.02212	-0.01003	-0.02869	0.04078	86.2	0.10161	0.15848	0.11306	0.10161	0.16993	59.6	52.3375
85.9	0.11668	0.18441	0.12126	0.11668	0.18898	100.9	-0.0102	0.03729	-0.000248092	-0.0102	0.04724	105.9	-0.01	0.04149	0.00897	-0.01	0.06046	87	0.03646	0.09377	0.04802	0.03646	0.10532	59.7	52.3374
87	0.11169	0.18018	0.11633	0.11169	0.18483	101.8	-0.01001	0.03797	5.97866e-05	-0.01001	0.04804	107	-0.02332	0.02881	-0.00407	-0.02332	0.04806	88	0.02029	0.07816	0.03199	0.02029	0.08985	59.8	52.3382
88	0.12433	0.19353	0.12903	0.12433	0.19823	103	-0.02558	0.02306	-0.01535	-0.02558	0.03329	108.3	-0.01994	0.03296	-0.000340726	-0.01994	0.05256	89.1	0.00311	0.0616	0.01496	0.00311	0.07345	59.9	52.3379
89.1	0.1197	0.18969	0.12447	0.1197	0.19445	103.9	-0.00913	0.04001	0.00122	-0.00913	0.05036	109.3	-0.01719	0.03631	0.00268	-0.01719	0.05618	90	0.01998	0.07898	0.03196	0.01998	0.09096	60.1	52.3376
90.3	0.08191	0.15277	0.08675	0.08191	0.15761	104.8	-0.02457	0.02508	-0.01409	-0.02457	0.03556	110.6	-0.01346	0.04083	0.00677	-0.01346	0.06107	91.2	0.05183	0.11153	0.06398	0.05183	0.12369	60.2	52.3372
91.3	0.02912	0.10072	0.03402	0.02912	0.10562	106.3	-0.02344	0.02707	-0.01275	-0.02344	0.03776	111.4	-0.01108	0.04372	0.00938	-0.01108	0.06418	92	0.01975	0.07992	0.03202	0.01975	0.09219	60.3	52.3371
92.5	0.02486	0.09735	0.02984	0.02486	0.10233	107.6	-0.00628	0.045	0.0046	-0.00628	0.05588	112.8	-0.0068	0.04888	0.01406	-0.0068	0.06974	93.2	0.00265	0.06354	0.0151	0.00265	0.07599	60.5	52.3368
93.4	0.05487	0.12805	0.05991	0.05487	0.13309	108.4	-0.0055	0.04626	0.0055	-0.0055	0.05726	114	-0.00305	0.05341	0.01817	-0.00305	0.07463	94.3	0.00258	0.06413	0.0152	0.00258	0.07675	60.6	52.3369
94.6	0.06718	0.14129	0.0723	0.06718	0.1464	109.9	-0.01992	0.03276	-0.0087	-0.01992	0.04398	115.2	0.000766	0.05802	0.02235	0.000766	0.0796	95.6	0.01955	0.08191	0.03237	0.01955	0.09473	60.7	52.3366
95.5	0.04864	0.12346	0.05382	0.04864	0.12863	111.4	-0.01822	0.0354	-0.00676	-0.01822	0.04685	116.3	0.00429	0.06228	0.02622	0.00429	0.08421	96.3	-0.01345	0.04935	-0.000517756	-0.01345	0.06228	60.9	52.3362
96.5	0.01308	0.08869	0.01833	0.01308	0.09393	112.3	-0.01717	0.03702	-0.00557	-0.01717	0.04862	117.5	0.00814	0.06695	0.03045	0.00814	0.08926	97.5	-0.01341	0.05015	-0.000284142	-0.01341	0.06327	61	52.3367
97.6	-0.00544	0.07106	-0.000118027	-0.00544	0.07638	113.4	-0.01586	0.03905	-0.00408	-0.01586	0.05082	118.6	0.01165	0.07122	0.03432	0.01165	0.09389	99.1	-0.01329	0.0513	9.97329e-05	-0.01329	0.06469	61.2	52.336
98.5	-0.02323	0.054	-0.01784	-0.02323	0.05939	114.8	-0.01418	0.04165	-0.00217	-0.01418	0.05366	120	0.01606	0.07663	0.03919	0.01606	0.09977	99.5	-0.01324	0.05161	0.000217194	-0.01324	0.06506	61.3	52.336
99.5	-0.02496	0.05311	-0.0195	-0.02496	0.05857	115.8	-0.013	0.04351	-0.000820669	-0.013	0.05569	121	0.01915	0.08044	0.04263	0.01915	0.10392	100.7	0.00292	0.06857	0.01658	0.00292	0.08223	61.5	52.3368
100.6	-0.01055	0.06844	-0.00501	-0.01055	0.07398	116.8	-0.01184	0.04535	0.00051248	-0.01184	0.05771	121.9	0.02187	0.08383	0.04566	0.02187	0.10762	101.6	-0.01293	0.05332	0.000887531	-0.01293	0.06714	61.6	52.3365
101.8	-0.02791	0.05212	-0.02228	-0.02791	0.05775	117.9	-0.0106	0.04736	0.00195	-0.0106	0.05991	123.1	0.0254	0.08825	0.04962	0.0254	0.11247	102.7	-0.01272	0.05428	0.00129	-0.01272	0.06829	61.7	52.337
102.7	-0.0127	0.06811	-0.007	-0.0127	0.07381	119.4	-0.00903	0.05001	0.00379	-0.00903	0.06283	124.4	0.02907	0.09292	0.05376	0.02907	0.11761	103.8	-0.01247	0.05529	0.00174	-0.01247	0.0695	61.9	52.3365
104.3	-0.02959	0.05264	-0.02377	-0.02959	0.05846	120.6	0.00812	0.06803	0.02116	0.00812	0.08108	125.7	0.03253	0.0974	0.05771	0.03253	0.12258	104.9	-0.01221	0.05632	0.0022	-0.01221	0.07073	62	52.3367
105.1	-0.02981	0.05315	-0.02392	-0.02981	0.05904	121.5	-0.00709	0.05349	0.00612	-0.00709	0.0667	126.6	0.03479	0.10037	0.06031	0.03479	0.1259	106	-0.01192	0.0574	0.0027	-0.01192	0.07202	62.2	52.3367
106.2	-0.02987	0.05409	-0.02389	-0.02987	0.06007	122.5	-0.00632	0.05502	0.00709	-0.00632	0.06843	127.9	0.03784	0.10448	0.06387	0.03784	0.13051	107.1	-0.01161	0.0585	0.00322	-0.01161	0.07333	62.3	52.3367
107.1	-0.02971	0.05509	-0.02366	-0.02971	0.06115	123.9	-0.00542	0.057	0.00827	-0.00542	0.07068	129.1	0.04039	0.10802	0.06691	0.04039	0.13453	108.3	-0.01125	0.05975	0.00381	-0.01125	0.07481	62.5	52.3365
108.4	-0.02917	0.05686	-0.023	-0.02917	0.06303	125.1	-0.00484	0.05852	0.00909	-0.00484	0.07245	130.3	0.04267	0.11131	0.06968	0.04267	0.13833	109.4	-0.01092	0.0609	0.00436	-0.01092	0.07618	62.6	52.3366
109.7	-0.04528	0.04201	-0.039	-0.04528	0.04829	126	-0.00455	0.05954	0.00957	-0.00455	0.07365	131.6	0.04481	0.11458	0.07237	0.04481	0.14214	110.3	-0.01064	0.06186	0.00482	-0.01064	0.07732	62.8	52.3367
110.6	-0.06047	0.0277	-0.05411	-0.06047	0.03406	126.9	-0.00438	0.06044	0.00993	-0.00438	0.07475	132.5	0.04606	0.11662	0.07402	0.04606	0.14457	111.3	-0.01033	0.06295	0.00534	-0.01033	0.07861	62.9	52.3363
111.7	-0.05925	0.03003	-0.05279	-0.05925	0.03648	128.1	-0.00436	0.06146	0.01021	-0.00436	0.07603	134	0.04771	0.11961	0.07633	0.04771	0.14824	112.5	-0.00995	0.06426	0.00597	-0.00995	0.08018	63.1	52.3361
112.9	-0.00868	0.08181	-0.00211	-0.00868	0.08838	129.1	-0.00455	0.06211	0.01024	-0.00455	0.0769	134.9	0.04842	0.12114	0.07746	0.04842	0.15018	113.5	-0.00964	0.06537	0.00649	-0.00964	0.0815	63.2	52.3356
113.8	-0.07233	0.01909	-0.06567	-0.07233	0.02575	130.2	-0.00498	0.06263	0.01006	-0.00498	0.07767	136	0.04897	0.12272	0.07852	0.04897	0.15228	114.7	-0.00928	0.0667	0.00711	-0.00928	0.08309	63.4	52.3354
115.1	-0.05415	0.03863	-0.04737	-0.05415	0.04542	131.6	-0.00589	0.06296	0.00947	-0.00589	0.07832	137.2	0.04917	0.12406	0.0793	0.04917	0.15419	115.5	-0.00904	0.06759	0.00753	-0.00904	0.08416	63.5	52.3357
116	-0.05246	0.04129	-0.04559	-0.05246	0.04816	132.8	-0.00702	0.06291	0.00863	-0.00702	0.07856	138.6	0.04885	0.12511	0.07967	0.04885	0.15593	116.8	-0.00868	0.06904	0.00819	-0.00868	0.08591	63.7	52.3352
117.3	-0.06582	0.02934	-0.05882	-0.06582	0.03634	133.8	-0.00823	0.06262	0.00767	-0.00823	0.07852	139.7	0.04818	0.12553	0.07956	0.04818	0.15691	118.2	-0.00831	0.07059	0.00888	-0.00831	0.08779	63.8	52.3354
118.5	-0.06317	0.03332	-0.05604	-0.06317	0.04045	134.9	-0.00986	0.06202	0.00631	-0.00986	0.07819	140.8	0.04716	0.12563	0.07911	0.04716	0.15758	119	-0.00811	0.07149	0.00927	-0.00811	0.08887	63.8	52.3353
119.5	-0.02881	0.06881	-0.02157	-0.02881	0.07605	136.1	0.004	0.07703	0.02048	0.004	0.09351	142.1	0.04551	0.12533	0.07816	0.04551	0.15797	120.6	-0.00777	0.07323	0.01	-0.00777	0.091	63.9	52.3349
120.4	-0.09157	0.00708	-0.08424	-0.09157	0.01441	137.5	-0.01502	0.05938	0.00183	-0.01502	0.07623	143.3	0.04357	0.12465	0.07688	0.04357	0.15796	121.7	-0.00757	0.07442	0.01048	-0.00757	0.09247	64.1	52.3344
121.4	-0.02396	0.07585	-0.01652	-0.02396	0.0833	138.8	-0.01835	0.05736	-0.00115	-0.01835	0.07456	144.4	0.04146	0.12374	0.07539	0.04146	0.15767	122.8	-0.0074	0.07558	0.01093	-0.0074	0.09391	64.3	52.3349
122.6	-0.03668	0.06455	-0.0291	-0.03668	0.07213	140	-0.02191	0.05503	-0.00437	-0.02191	0.07257	145.7	0.03856	0.12227	0.07324	0.03856	0.15696	124	-0.00726	0.07685	0.01138	-0.00726	0.09549	64.4	52.3351
123.7	-0.04954	0.05302	-0.04183	-0.04954	0.06073	141.3	-0.0263	0.05201	-0.00839	-0.0263	0.06992	147.1	0.03497	0.12027	0.07049	0.03497	0.1558	125.2	-0.00717	0.07806	0.01179	-0.00717	0.09702	64.6	52.3356
124.8	0.00272	0.10663	0.01056	0.00272	0.11447	142.4	-0.03048	0.04902	-0.01225	-0.03048	0.06725	148.4	0.03121	0.11803	0.06754	0.03121	0.15436	126.6	-0.00713	0.07946	0.01221	-0.00713	0.0988	64.7	52.3358
125.7	-0.05953	0.0455	-0.05158	-0.05953	0.05345	144.2	-0.00627	0.07522	0.01251	-0.00627	0.094	149.5	0.02773	0.11584	0.06476	0.02773	0.15288	127.7	-0.00716	0.0805	0.01249	-0.00716	0.10016	64.9	52.336
127	-0.05544	0.05124	-0.04733	-0.05544	0.05935	145	-0.04213	0.04026	-0.0231	-0.04213	0.05929	151.1	0.02219	0.11226	0.06027	0.02219	0.15035	128.8	-0.00725	0.08152	0.01272	-0.00725	0.10149	65	52.3361
128.2	-0.03555	0.0727	-0.02729	-0.03555	0.08096	146.2	-0.04841	0.03537	-0.02899	-0.04841	0.05479	152	0.01883	0.11002	0.05752	0.01883	0.14872	130.1	-0.00742	0.08267	0.01293	-0.00742	0.10302	65.2	52.3372
129.4	-0.09657	0.01325	-0.08815	-0.09657	0.02167	147.5	-0.05588	0.02944	-0.03603	-0.05588	0.04929	153.6	0.01246	0.10569	0.05227	0.01246	0.1455	131.2	-0.00764	0.08359	0.01304	-0.00764	0.10427	65.3	52.3373
130.7	-0.02715	0.08444	-0.01856	-0.02715	0.09303	148.6	-0.04676	0.03989	-0.02654	-0.04676	0.06011	154.8	0.00736	0.10218	0.04804	0.00736	0.14286	132.3	-0.00792	0.08447	0.0131	-0.00792	0.10549	65.5	52.338
131.8	-0.00734	0.10576	0.0014	-0.00734	0.11451	149.7	-0.07018	0.01783	-0.04957	-0.07018	0.03843	156.2	0.00108	0.09777	0.04281	0.00108	0.1395	133.7	-0.00837	0.08553	0.01309	-0.00837	0.10699	65.6	52.339
132.9	-0.0035	0.11115	0.0054	-0.0035	0.12005	150.9	-0.06291	0.02662	-0.04187	-0.06291	0.04765	157.6	-0.00555	0.09307	0.03726	-0.00555	0.13589	134.8	-0.00882	0.08629	0.013	-0.00882	0.10811	65.8	52.3391
134.2	-0.03089	0.08562	-0.0218	-0.03089	0.09471	151.8	-0.0539	0.03678	-0.03253	-0.0539	0.05815	158.6	-0.01048	0.08957	0.03313	-0.01048	0.13318	136	-0.00939	0.08705	0.01283	-0.00939	0.10927	65.9	52.3393
135.4	-0.02661	0.09165	-0.01734	-0.02661	0.10092	153.2	-0.06555	0.02699	-0.04365	-0.06555	0.04888	159.9	-0.01713	0.08478	0.02755	-0.01713	0.12946	137.2	-0.01006	0.08776	0.01256	-0.01006	0.11038	66.1	52.3393
136.5	-0.03966	0.08025	-0.03023	-0.03966	0.08969	154.4	-0.0433	0.05086	-0.02094	-0.0433	0.07323	161	-0.02294	0.08061	0.02267	-0.02294	0.12623	138.4	-0.01084	0.08836	0.0122	-0.01084	0.1114	66.3	52.3406
137.7	0.02964	0.15137	0.03926	0.02964	0.16099	155.6	-0.02274	0.07308	0.000104572	-0.02274	0.09592	162	-0.02838	0.07667	0.0181	-0.02838	0.12316	139.6	-0.01171	0.08892	0.01176	-0.01171	0.11239	66.4	52.3414
138.7	-0.01478	0.10851	-0.005	-0.01478	0.1183	156.8	0.01414	0.11167	0.03748	0.01414	0.13501	162.9	-0.03338	0.07307	0.01391	-0.03338	0.12036	141	-0.01284	0.08947	0.01114	-0.01284	0.11346	66.6	52.3416
139.8	0.02113	0.14615	0.0311	0.02113	0.15611	157.7	-0.01139	0.08745	0.01233	-0.01139	0.11117	164.3	-0.02537	0.08328	0.02321	-0.02537	0.13186	141.8	-0.01354	0.08977	0.01075	-0.01354	0.11406	66.7	52.3415
140.9	-0.024	0.1028	-0.01385	-0.024	0.11295	158.9	-0.00867	0.09194	0.01557	-0.00867	0.11618	165.3	-0.04721	0.06306	0.00232	-0.04721	0.11259	143.2	-0.01483	0.09023	0.00999	-0.01483	0.11505	66.9	52.342
142.3	-0.00216	0.12694	0.00824	-0.00216	0.13734	160.1	-0.0226	0.07984	0.00218	-0.0226	0.10462	166.6	-0.02297	0.08945	0.02783	-0.02297	0.14025	144.2	-0.0158	0.09054	0.00942	-0.0158	0.11576	67	52.3419
143.4	-0.01544	0.11551	-0.00485	-0.01544	0.12611	161.1	-0.0187	0.08529	0.00654	-0.0187	0.11053	167.9	-0.03089	0.08372	0.02123	-0.03089	0.13584	145.4	-0.01701	0.0909	0.0087	-0.01701	0.1166	67.2	52.3424
144.6	0.00551	0.13853	0.01632	0.00551	0.14934	162.6	0.01132	0.1177	0.03728	0.01132	0.14365	169.2	-0.07097	0.04592	-0.01748	-0.07097	0.0994	146.4	-0.01806	0.09117	0.00806	-0.01806	0.11729	67.3	52.3429
145.7	0.07403	0.20897	0.08505	0.07403	0.21999	163.9	0.01109	0.11961	0.03769	0.01109	0.14621	170.3	-0.02991	0.08893	0.02477	-0.02991	0.14361	147.9	-0.01966	0.0916	0.0071	-0.01966	0.11836	67.5	52.3424
147.1	0.04532	0.18278	0.05661	0.04532	0.19408	164.9	0.01335	0.12355	0.04046	0.01335	0.15066	171.5	-0.05358	0.06747	0.00245	-0.05358	0.12349	148.7	-0.02053	0.09182	0.00658	-0.02053	0.11893	67.6	52.3426
148.2	0.04854	0.18801	0.06006	0.04854	0.19953	165.8	0.000622	0.11236	0.0282	0.000622	0.13994	172.8	-0.04599	0.07749	0.01154	-0.04599	0.13503	150	-0.02195	0.09225	0.00574	-0.02195	0.11994	67.8	52.3425
149.2	-0.01367	0.12768	-0.00195	-0.01367	0.1394	167.2	-0.01984	0.09437	0.00849	-0.01984	0.1227	173.8	-0.00353	0.12187	0.0552	-0.00353	0.18061	151	-0.02305	0.09257	0.0051	-0.02305	0.12072	67.9	52.3428
150.5	0.03873	0.18256	0.05073	0.03873	0.19455	168.1	-0.03341	0.08241	-0.00459	-0.03341	0.11124	175.1	-0.0441	0.08387	0.01625	-0.0441	0.14422	152.2	-0.02435	0.09303	0.00437	-0.02435	0.12175	68	52.3428
151.4	-0.00806	0.13752	0.00413	-0.00806	0.14972	169.7	-0.05833	0.06045	-0.02859	-0.05833	0.09019	176	-0.01807	0.1117	0.04343	-0.01807	0.1732	153.2	-0.02543	0.09343	0.00377	-0.02543	0.12263	68.2	52.3428
152.6	0.07569	0.22365	0.08815	0.07569	0.23612	170.6	-0.07279	0.04772	-0.04252	-0.07279	0.07799	177.4	0.00558	0.13826	0.06893	0.00558	0.20161	154.9	-0.02721	0.09425	0.00284	-0.02721	0.12429	68.3	52.3421
153.7	0.06197	0.21216	0.07469	0.06197	0.22488	171.8	-0.09255	0.03029	-0.06155	-0.09255	0.06129	178.5	0.01415	0.14915	0.07901	0.01415	0.214	155.9	-0.02823	0.09478	0.00233	-0.02823	0.12534	68.5	52.3432
154.8	0.08003	0.23251	0.09301	0.08003	0.24548	172.9	-0.11115	0.01388	-0.07946	-0.11115	0.04557	179.5	0.02332	0.1605	0.08959	0.02332	0.22678	156.6	-0.02892	0.09519	0.00201	-0.02892	0.12612	68.6	52.3422
156.3	0.09944	0.25509	0.11278	0.09944	0.26843	174.2	-0.1337	-0.006	-0.10116	-0.1337	0.02654	180.9	0.01361	0.15391	0.08194	0.01361	0.22224	158	-0.03024	0.09614	0.00144	-0.03024	0.12782	68.8	52.3433
157.3	0.06777	0.22561	0.08137	0.06777	0.2392	175.4	-0.15507	-0.02485	-0.12172	-0.15507	0.0085	182.2	-0.01157	0.1317	0.05874	-0.01157	0.20202	159.2	-0.0313	0.09704	0.00105	-0.0313	0.12939	69	52.3425
158.2	0.08477	0.24458	0.0986	0.08477	0.25841	176.5	-0.1751	-0.04251	-0.14099	-0.1751	-0.0084	183.1	0.04696	0.19236	0.1187	0.04696	0.2641	160.3	-0.0322	0.09801	0.000771626	-0.0322	0.13098	69.1	52.3426
159.5	0.06987	0.23263	0.08404	0.06987	0.24681	177.6	-0.16357	-0.02853	-0.12867	-0.16357	0.00637	184.4	0.02143	0.16995	0.09528	0.02143	0.2438	161.2	-0.03289	0.09884	0.000606916	-0.03289	0.13234	69.3	52.3426
160.7	0.0865	0.25203	0.101	0.0865	0.26654	178.8	-0.16936	-0.0316	-0.13357	-0.16936	0.00419	185.8	0.01091	0.16293	0.08715	0.01091	0.23917	162.4	-0.03372	0.10012	0.000494413	-0.03372	0.13433	69.4	52.3416
161.8	0.13574	0.30388	0.15056	0.13574	0.3187	179.7	-0.13878	0.00108	-0.10231	-0.13878	0.03756	186.5	0.05453	0.2083	0.132	0.05453	0.28578	163.5	-0.03439	0.1014	0.000500925	-0.03439	0.13629	69.6	52.3418
163.1	0.13558	0.30687	0.15078	0.13558	0.32207	181.2	-0.1354	0.00806	-0.09774	-0.1354	0.04572	188	0.04273	0.20044	0.12294	0.04273	0.28065	165	-0.03515	0.10338	0.000695797	-0.03515	0.13923	69.8	52.342
164.2	0.13506	0.30907	0.15059	0.13506	0.3246	182.2	-0.10656	0.03935	-0.06808	-0.10656	0.07783	188.5	0.03871	0.19773	0.11985	0.03871	0.27888	165.9	-0.03551	0.1047	0.000925144	-0.03551	0.14113	69.9	52.3415
165.5	0.18296	0.36028	0.1989	0.18296	0.37622	183.3	-0.0801	0.0686	-0.04069	-0.0801	0.10801	189.9	0.0272	0.19006	0.11106	0.0272	0.27393	166.9	-0.03582	0.10626	0.00129	-0.03582	0.14337	70.1	52.3421
166.6	0.14959	0.32975	0.16588	0.14959	0.34604	184.4	-0.08701	0.06454	-0.04663	-0.08701	0.10492	191.3	-0.00172	0.16508	0.08499	-0.00172	0.25179	168.3	-0.03609	0.10872	0.00198	-0.03609	0.1468	70.2	52.3417
167.8	0.19565	0.37902	0.21234	0.19565	0.39571	185.1	-0.10178	0.05162	-0.06077	-0.10178	0.09263	192.3	0.00651	0.1762	0.09533	0.00651	0.26502	169.4	-0.03615	0.11082	0.00271	-0.03615	0.14968	70.4	52.3415
168.6	0.17808	0.3636	0.19505	0.17808	0.38056	186.5	-0.13177	0.02544	-0.08946	-0.13177	0.06774	193.3	-0.0025	0.17016	0.0885	-0.0025	0.26116	170.5	-0.03607	0.11315	0.00359	-0.03607	0.15282	70.6	52.3416
169.9	0.17503	0.36418	0.19246	0.17503	0.3816	187.5	-0.15354	0.00645	-0.11027	-0.15354	0.04971	194.5	-0.01363	0.16267	0.08009	-0.01363	0.25639	171.8	-0.0358	0.11608	0.00485	-0.0358	0.15673	70.7	52.3409
170.8	0.18855	0.38022	0.2063	0.18855	0.39798	188.9	-0.18451	-0.0205	-0.13984	-0.18451	0.02417	195.3	-0.02125	0.15756	0.07434	-0.02125	0.25314	172.8	-0.03543	0.11859	0.006	-0.03543	0.16002	70.9	52.3411
171.7	0.18576	0.38006	0.20385	0.18576	0.39815	189.8	-0.2047	-0.03801	-0.1591	-0.2047	0.00759	196.6	-0.03401	0.14893	0.06473	-0.03401	0.24768	174	-0.03482	0.12178	0.00757	-0.03482	0.16417	71	52.3398
173.1	0.16479	0.36321	0.18342	0.16479	0.38184	190.8	-0.2114	-0.04172	-0.16473	-0.2114	0.00495	197.6	-0.04415	0.1421	0.05712	-0.04415	0.24337	175.3	-0.03393	0.12555	0.00954	-0.03393	0.16902	71.2	52.3402
173.9	0.19459	0.39544	0.21354	0.19459	0.41439	191.7	-0.23206	-0.05956	-0.1844	-0.23206	-0.0119	198.6	-0.05459	0.135	0.04929	-0.05459	0.23889	176.2	-0.03317	0.12834	0.01107	-0.03317	0.17258	71.4	52.3404
175.1	0.18929	0.39383	0.20873	0.18929	0.41327	193	-0.18027	-0.00364	-0.13113	-0.18027	0.0455	199.9	-0.06861	0.12551	0.03881	-0.06861	0.23293	177.5	-0.01584	0.14865	0.02954	-0.01584	0.19403	71.5	52.3403
176	0.18491	0.3923	0.20474	0.18491	0.41213	194.1	-0.12517	0.05506	-0.07472	-0.12517	0.10551	201	-0.0809	0.11709	0.02965	-0.0809	0.22764	178.4	-0.0148	0.15182	0.0314	-0.0148	0.19802	71.7	52.3406
177.2	0.17851	0.38975	0.19886	0.17851	0.4101	195.2	-0.08637	0.09759	-0.03457	-0.08637	0.14939	202.1	-0.0936	0.10846	0.0202	-0.0936	0.22226	179.3	-0.01368	0.15508	0.03335	-0.01368	0.20211	71.8	52.3403
178.1	0.17328	0.3875	0.19403	0.17328	0.40826	196.2	-0.11045	0.07694	-0.05738	-0.11045	0.13001	203.2	-0.10671	0.09946	0.01047	-0.10671	0.21664	180.3	-0.01239	0.15882	0.03559	-0.01239	0.2068	71.9	52.3396
179	0.16767	0.38489	0.18884	0.16767	0.40606	197.7	-0.147	0.04576	-0.09194	-0.147	0.10082	204.4	-0.12151	0.08933	-0.000473523	-0.12151	0.21037	181.3	0.0379	0.2116	0.08686	0.0379	0.26056	72.1	52.3405
180.3	0.15889	0.3806	0.18069	0.15889	0.4024	199	-0.1791	0.01849	-0.12223	-0.1791	0.07536	205.3	-0.10097	0.11343	0.02307	-0.10097	0.23747	182.3	-0.00984	0.16636	0.04013	-0.00984	0.21633	72.2	52.34
181	0.15383	0.37797	0.17597	0.15383	0.40011	199.9	-0.20154	-0.000535085	-0.14337	-0.20154	0.05764	206	-0.09309	0.12418	0.03335	-0.09309	0.25062	183.9	-0.008	0.17239	0.04364	-0.008	0.22404	72.4	52.3395
182.3	0.14377	0.37261	0.16657	0.14377	0.39541	201.4	-0.23933	-0.03244	-0.1789	-0.23933	0.02799	207.1	-0.09182	0.12996	0.03854	-0.09182	0.26032	184.7	0.05779	0.24028	0.1103	0.05779	0.29279	72.6	52.3394
183.1	0.13715	0.36889	0.16038	0.13715	0.39212	202.8	-0.27501	-0.06238	-0.21236	-0.27501	0.000273204	208.2	-0.05804	0.16849	0.07639	-0.05804	0.30292	186	-0.02217	0.16389	0.03179	-0.02217	0.21785	72.7	52.3384
184.5	0.12477	0.36181	0.14876	0.12477	0.3858	204	-0.25691	-0.03919	-0.19226	-0.25691	0.02546	209.7	-0.04761	0.18553	0.09268	-0.04761	0.32582	186.9	0.02732	0.21586	0.08231	0.02732	0.27086	72.9	52.3383
185.4	0.11624	0.35673	0.14074	0.11624	0.38123	205.1	-0.23647	-0.01398	-0.16992	-0.23647	0.05256	210.4	-0.04201	0.19432	0.10113	-0.04201	0.33746	188.3	0.02764	0.22018	0.08429	0.02764	0.27684	73.1	52.3382
186.2	0.1083	0.35196	0.13326	0.1083	0.37692	206.4	-0.22152	0.00684	-0.15262	-0.22152	0.07573	212	-0.000604	0.24322	0.14936	-0.000604	0.39318	189.3	0.02747	0.22292	0.08536	0.02747	0.2808	73.2	52.3377
187.5	0.09463	0.34349	0.12038	0.09463	0.36924	207.6	-0.22122	0.01275	-0.15005	-0.22122	0.08392	212.9	0.00104	0.24919	0.15504	0.00104	0.40318	190.4	0.07586	0.27457	0.13515	0.07586	0.33386	73.4	52.3377
188.6	0.08232	0.33574	0.10876	0.08232	0.36218	208.5	-0.19615	0.04209	-0.12321	-0.19615	0.11503	214.2	-0.02037	0.23428	0.13971	-0.02037	0.39437	191.8	0.12235	0.32535	0.18348	0.12235	0.38648	73.6	52.3377
189.8	0.06808	0.32658	0.09529	0.06808	0.3538	209.6	-0.20958	0.03413	-0.1344	-0.20958	0.10931	215.5	-0.0426	0.21871	0.12391	-0.0426	0.38522	192.9	0.16951	0.37594	0.23214	0.16951	0.43857	73.7	52.3376
190.6	0.05811	0.32009	0.08586	0.05811	0.34784	211	-0.24732	0.00354	-0.16913	-0.24732	0.08173	216.9	-0.0675	0.20132	0.10634	-0.0675	0.37516	193.9	0.20029	0.40995	0.26434	0.20029	0.474	73.9	52.3373
192	0.03972	0.30792	0.06845	0.03972	0.33665	212	-0.27446	-0.01837	-0.19403	-0.27446	0.06206	218.2	-0.09152	0.18454	0.0895	-0.09152	0.36556	195.3	0.14722	0.36143	0.21333	0.14722	0.42754	74.1	52.3372
193	0.02584	0.29859	0.0553	0.02584	0.32805	213.2	-0.29022	-0.02754	-0.20699	-0.29022	0.05569	219.3	-0.1125	0.1698	0.07495	-0.1125	0.35725	196.1	0.19335	0.41029	0.26067	0.19335	0.47761	74.2	52.3372
194.1	0.02585	0.30376	0.05613	0.02585	0.33405	214.2	-0.26967	-0.00138	-0.18399	-0.26967	0.0843	220.6	-0.13803	0.15204	0.05739	-0.13803	0.34746	197.4	0.18778	0.40915	0.25714	0.18778	0.47851	74.4	52.3374
195.1	-0.00536	0.27733	0.0257	-0.00536	0.30839	215.4	-0.25378	0.02144	-0.16503	-0.25378	0.1102	221.6	-0.15818	0.13794	0.04372	-0.15818	0.33984	198.7	0.197	0.42299	0.26848	0.197	0.49448	74.5	52.3367
196.1	-0.00522	0.28239	0.02665	-0.00522	0.31426	216.3	-0.21373	0.06692	-0.12258	-0.21373	0.15807	222.7	-0.18083	0.12229	0.02853	-0.18083	0.33165	199.7	0.19091	0.4205	0.26409	0.19091	0.49368	74.7	52.3363
197.1	0.01124	0.30386	0.04395	0.01124	0.33658	217.4	-0.19537	0.092	-0.10117	-0.19537	0.1862	223.9	-0.19009	0.12081	0.02781	-0.19009	0.33871	200.7	0.18401	0.41729	0.25894	0.18401	0.49222	74.9	52.3368
198.2	0.02428	0.32258	0.05795	0.02428	0.35625	218.6	-0.21294	0.08212	-0.11525	-0.21294	0.17981	224.9	-0.16254	0.1551	0.06288	-0.16254	0.38053	201.8	0.17543	0.41289	0.25236	0.17543	0.48982	75.1	52.3364
199.2	-0.00965	0.29391	0.02493	-0.00965	0.32849	219.4	-0.23541	0.06488	-0.1353	-0.23541	0.16499	225.7	-0.13095	0.19213	0.10074	-0.13095	0.42382	202.9	0.16576	0.40742	0.24476	0.16576	0.48642	75.2	52.3357
200.3	0.05091	0.36044	0.08652	0.05091	0.39605	220.5	-0.26641	0.05322	-0.15091	-0.2545	0.15681	226.9	-0.06047	0.2712	0.18108	-0.06047	0.51275	204	0.15496	0.40105	0.2361	0.15496	0.48218	75.4	52.3358
201.3	0.08067	0.39573	0.11725	0.08067	0.43231	221.5	-0.26169	0.06021	-0.1476	-0.2545	0.16711	227.9	-0.0499	0.28904	0.20028	-0.0499	0.53922	204.9	0.14522	0.39493	0.22817	0.14522	0.47788	75.5	52.3365
202.4	0.05881	0.38015	0.09651	0.05881	0.41786	222.7	-0.23075	0.06878	-0.14344	-0.2545	0.17984	229	-0.07489	0.2724	0.1853	-0.07489	0.5326	206.2	0.12968	0.3848	0.21535	0.12968	0.47047	75.7	52.3362
203.3	0.0564	0.38297	0.09505	0.0564	0.42163	223.5	-0.17252	0.0748	-0.14054	-0.2545	0.18876	229.8	-0.09327	0.26015	0.17455	-0.09327	0.52796	207.1	0.11785	0.3768	0.20547	0.11785	0.46442	75.8	52.3363
204.3	0.0684	0.40095	0.10815	0.0684	0.44069	224.6	-0.13792	0.08316	-0.13639	-0.25449	0.20126	230.9	-0.11879	0.2435	0.16004	-0.11879	0.52233	208.4	0.09916	0.36374	0.18972	0.09916	0.45431	76	52.3364
205.7	0.03806	0.37917	0.07941	0.03806	0.42052	225.8	-0.17226	0.0927	-0.13161	-0.25448	0.21558	232.1	-0.14692	0.22523	0.14457	-0.14692	0.51672	209.6	0.08013	0.35012	0.17352	0.08013	0.44351	76.1	52.3368
206.7	0.01573	0.36324	0.05828	0.01573	0.40578	226.9	-0.20383	0.10177	-0.12699	-0.25448	0.22926	232.9	-0.16583	0.21318	0.13458	-0.16583	0.51359	210.4	0.0825	0.3561	0.17785	0.0825	0.45145	76.3	52.3369
207.8	-0.00943	0.34516	0.03449	-0.00943	0.38908	227.8	-0.22971	0.10933	-0.12305	-0.25447	0.24075	234	-0.12701	0.26154	0.1863	-0.12701	0.57485	211.5	0.07957	0.35838	0.17769	0.07957	0.4565	76.5	52.3375
208.9	-0.03519	0.32682	0.01017	-0.03519	0.37217	228.9	-0.24541	0.11903	-0.118	-0.25447	0.2555	234.8	-0.03217	0.36368	0.29097	-0.03217	0.68682	212.5	0.07637	0.35996	0.17711	0.07637	0.4607	76.7	52.338
209.9	-0.05913	0.30966	-0.01241	-0.05913	0.35638	230.2	-0.16893	0.13083	-0.11168	-0.25447	0.27362	235.9	-0.00964	0.39627	0.32774	-0.00964	0.73365	213.5	0.0562	0.34466	0.15966	0.0562	0.44813	76.8	52.3379
210.8	-0.08107	0.29413	-0.03307	-0.08107	0.34212	231.3	-0.13574	0.14117	-0.10601	-0.25446	0.28962	236.9	-0.01781	0.39782	0.33323	-0.01781	0.74885	214.6	0.098	0.39204	0.20456	0.098	0.4986	77	52.3398
211.7	-0.1034	0.27823	-0.05408	-0.1034	0.32754	232.4	-0.11859	0.15203	-0.10004	-0.25445	0.30644	238.1	-0.04693	0.38047	0.32154	-0.04693	0.74895	215.6	0.10908	0.40819	0.21858	0.10908	0.51769	77.2	52.3394
212.8	-0.13118	0.2586	-0.08018	-0.13118	0.30961	233.6	-0.15337	0.1642	-0.09314	-0.25444	0.32549	239	-0.06883	0.36789	0.31351	-0.06883	0.75023	216.4	0.18803	0.4914	0.29997	0.18803	0.60334	77.3	52.3399
213.6	-0.1517	0.24411	-0.09942	-0.1517	0.29639	234.6	-0.18237	0.17475	-0.08706	-0.25443	0.34212	240.1	-0.09563	0.38119	0.33324	-0.06701	0.78143	217.5	0.16254	0.47183	0.27794	0.16254	0.58723	77.5	52.3412
215	-0.17226	0.23448	-0.11764	-0.17226	0.28909	235.4	-0.15659	0.18344	-0.08199	-0.25443	0.35588	241	-0.03657	0.39112	0.34874	-0.06701	0.80687	218.5	0.1388	0.45353	0.25748	0.1388	0.57221	77.7	52.3405
216.2	-0.12322	0.29307	-0.06648	-0.12322	0.34981	236.4	-0.02362	0.19464	-0.07532	-0.25442	0.37374	242.3	0.02975	0.40568	0.37264	-0.067	0.84533	219.7	0.10968	0.43127	0.23247	0.10968	0.55406	77.9	52.3411
216.8	-0.12241	0.29892	-0.06457	-0.12241	0.35676	237.7	-0.02836	0.20984	-0.06613	-0.2544	0.3981	243.2	0.07285	0.41629	0.39029	-0.067	0.87358	221.1	0.07505	0.40471	0.20287	0.07505	0.53253	78	52.3419
217.5	-0.07645	0.35076	-0.01729	-0.07645	0.40992	238.7	-0.05738	0.22185	-0.05864	-0.25438	0.41759	244.2	0.04855	0.42818	0.41102	-0.06699	0.90619	222.2	0.04746	0.38381	0.17943	0.04746	0.51578	78.2	52.3421
218.9	-0.06608	0.37321	-0.00414	-0.06608	0.43515	239.7	-0.0864	0.23448	-0.05073	-0.25437	0.43812	245.2	0.02431	0.44076	0.43301	-0.06698	0.94075	223.2	0.02221	0.36464	0.15812	0.02221	0.50055	78.4	52.3419
219.8	-0.09126	0.35602	-0.02744	-0.09126	0.41983	241	-0.0101	0.25145	-0.03974	-0.25435	0.46606	246.4	0.04428	0.45609	0.46135	-0.06697	0.98441	224.8	-0.01836	0.3343	0.12421	-0.01836	0.47687	78.6	52.3431
220.6	-0.09786	0.35667	-0.03231	-0.09786	0.42222	241.6	0.06951	0.2595	-0.03442	-0.25434	0.47942	247.3	0.20155	0.4682	0.48402	-0.06696	1.01918	225.4	-0.000577	0.35596	0.14461	-0.000577	0.50115	78.7	52.3435
221.7	-0.12927	0.33558	-0.06123	-0.12927	0.40362	242.7	0.07066	0.27482	-0.02416	-0.25431	0.50497	248.2	0.19587	0.48032	0.50802	-0.06695	1.05529	226.7	0.01543	0.41551	0.20136	0.0503	0.56657	78.9	52.3436
222.7	-0.15813	0.31629	-0.08771	-0.15813	0.38671	243.6	0.04462	0.28768	-0.01529	-0.25429	0.52668	249.1	0.17422	0.49327	0.53344	-0.06693	1.09363	227.7	0.13605	0.42239	0.20609	0.05029	0.57818	79.1	52.3429
223.6	-0.18435	0.29901	-0.11169	-0.18435	0.37167	244.9	0.05606	0.30723	-0.0017	-0.25426	0.55979	250.3	0.21043	0.51059	0.56962	-0.06691	1.14711	228.7	0.09466	0.42929	0.21102	0.05028	0.59003	79.2	52.3431
224.6	-0.21372	0.27967	-0.13845	-0.21372	0.35494	246	0.20333	0.32436	0.0107	-0.25423	0.5893	251	0.37366	0.52137	0.59217	-0.06689	1.18043	229.7	0.10127	0.43661	0.21618	0.05027	0.60252	79.4	52.3439
225.6	-0.24336	0.26055	-0.16536	-0.24336	0.33856	246.7	0.19915	0.33571	0.01897	-0.25421	0.60889	251.9	0.35215	0.53523	0.62271	-0.06687	1.2248	230.8	0.07333	0.44467	0.22212	0.05026	0.61653	79.6	52.3434
226.7	-0.24322	0.27239	-0.16206	-0.24322	0.35355	247.6	0.17324	0.35055	0.03017	-0.25418	0.6349	253	0.35791	0.55293	0.66292	-0.06684	1.28269	231.6	0.05301	0.45072	0.22662	0.05026	0.62709	79.8	52.3426
227.7	-0.17634	0.35042	-0.09216	-0.17634	0.43461	249.1	0.16312	0.37648	0.0503	-0.25413	0.68091	253.8	0.55087	0.56613	0.694	-0.06681	1.32694	232.9	0.01999	0.46089	0.23432	0.05026	0.64495	79.8	52.3432
228.6	-0.10561	0.4312	-0.01856	-0.10561	0.51825	249.8	0.33802	0.38935	0.06034	-0.25411	0.7038	254.7	0.52949	0.58138	0.73116	-0.06677	1.37931	233.9	0.01158	0.46875	0.24054	0.05025	0.65904	80	52.3437
229.6	-0.1201	0.42854	-0.02971	-0.1201	0.51894	251	0.31961	0.41162	0.07853	-0.25406	0.7442	255.6	0.55715	0.59728	0.77075	-0.06674	1.43477	234.7	0.05626	0.47543	0.24571	0.05025	0.67089	80.2	52.3427
230.3	-0.14154	0.41539	-0.04872	-0.14154	0.50821	252.3	0.29941	0.43723	0.09996	-0.254	0.79119	256.6	0.72849	0.6152	0.8178	-0.06669	1.49969	235.3	0.15502	0.48043	0.24971	0.05024	0.6799	80.4	52.3423
231.7	-0.18467	0.38958	-0.08668	-0.18467	0.48757	252.6	0.48583	0.44314	0.10515	-0.25399	0.80228	257.4	0.70961	0.63035	0.85806	-0.06665	1.55505	236.2	0.18115	0.48792	0.25593	0.05022	0.69363	80.5	52.3424
232.5	-0.20944	0.3738	-0.1094	-0.21051	0.47491	254	0.47786	0.47253	0.13079	-0.25391	0.85724	258.6	0.82735	0.65326	0.92296	-0.06658	1.64281	237.3	0.15321	0.4976	0.26388	0.0502	0.71128	80.7	52.3426
233.4	-0.23741	0.38564	-0.10572	-0.2105	0.49042	254.7	0.4749	0.48765	0.14445	-0.25388	0.88598	259.4	0.90656	0.6695	0.96965	-0.06654	1.70569	237.9	0.13797	0.50293	0.26844	0.05019	0.72118	80.9	52.3431
234.4	-0.2196	0.39898	-0.10142	-0.2105	0.50806	255.6	0.61127	0.50792	0.16309	-0.25382	0.92484	260.5	0.92978	0.69184	1.03898	-0.06646	1.79729	239	0.12603	0.51274	0.27707	0.05017	0.73964	81.1	52.3426
235.4	-0.1369	0.41285	-0.09687	-0.21048	0.52647	256.6	0.64884	0.53107	0.18523	-0.25376	0.97006	261.5	1.1014	0.71359	1.10707	-0.06639	1.88706	239.8	0.20272	0.52034	0.28366	0.05015	0.75385	81.2	52.3424
236.1	-0.09385	0.4228	-0.09351	-0.21046	0.53976	257.8	0.63079	0.55999	0.21386	-0.25368	1.02753	262.5	1.09409	0.73537	1.18054	-0.06632	1.98223	241	0.25425	0.53173	0.29399	0.05011	0.77561	81.4	52.3417
237.3	-0.11558	0.44026	-0.08744	-0.21043	0.56326	259	0.8078	0.59065	0.24482	-0.2536	1.08906	263.6	1.29651	0.76095	1.26884	-0.06622	2.09601	241.9	0.2804	0.5405	0.30217	0.05008	0.79259	81.6	52.3424
238.5	-0.1534	0.4584	-0.08094	-0.2104	0.58785	260.1	0.79371	0.61968	0.27582	-0.25351	1.14901	264.2	1.28258	0.77496	1.32001	-0.06617	2.16114	242.7	0.2601	0.54862	0.30976	0.05005	0.80833	81.8	52.3427
239.1	-0.17233	0.46763	-0.07753	-0.21039	0.60049	261.2	0.85967	0.65008	0.30937	-0.25343	1.21287	265.2	1.50343	0.7993	1.4118	-0.06607	2.27717	243.8	0.23219	0.55978	0.32069	0.05001	0.83046	81.9	52.343
240.2	-0.12506	0.48532	-0.07095	-0.21038	0.62474	262.3	0.9757	0.68203	0.34562	-0.25333	1.28099	266.4	1.49273	0.82937	1.53238	-0.06595	2.4277	244.7	0.30636	0.56931	0.33013	0.04997	0.84947	82.1	52.3421
240.8	-0.01402	0.49499	-0.06717	-0.21035	0.63817	263.3	0.9966	0.71169	0.3812	-0.25324	1.34614	267.1	1.70461	0.84767	1.60836	-0.06587	2.5219	245.9	0.40694	0.58232	0.34335	0.0499	0.87576	82.3	52.3422
241.5	-0.00413	0.50681	-0.06257	-0.21031	0.65455	264.2	1.16636	0.74026	0.41564	-0.25315	1.40905	268	1.84593	0.87186	1.71273	-0.06576	2.65035	246.8	0.40012	0.59214	0.35385	0.04985	0.89614	82.5	52.3429
242.7	-0.04204	0.52742	-0.05419	-0.21024	0.68347	265.2	1.15436	0.77236	0.45664	-0.25305	1.48205	268.9	1.9073	0.89637	1.82524	-0.06565	2.78726	248	0.36972	0.60606	0.36873	0.04977	0.92501	82.6	52.3426
244.2	-0.08937	0.55446	-0.04286	-0.21018	0.72178	266.3	1.35162	0.8098	0.50588	-0.25293	1.56861	270.2	2.1216	0.93383	2.00358	-0.06547	3.00288	248.6	0.41953	0.61302	0.37648	0.04973	0.93977	82.8	52.3421
245	-0.0496	0.56909	-0.03637	-0.21015	0.74288	267.1	1.37831	0.83774	0.54418	-0.25284	1.63475	271	2.31437	0.95733	2.12353	-0.06535	3.14621	249.9	0.56562	0.62859	0.39426	0.04963	0.97322	83	52.3422
245.9	0.08505	0.58652	-0.02862	-0.21009	0.76799	268.4	1.53713	0.88519	0.61208	-0.25267	1.74994	272.1	2.48538	0.99131	2.30282	-0.06517	3.3593	250.9	0.54032	0.64098	0.40882	0.04954	1.00027	83.1	52.3424
247	0.06743	0.60804	-0.0185	-0.21	0.79954	269.2	1.53092	0.91603	0.65734	-0.25257	1.82593	272.9	2.61326	1.01616	2.44381	-0.06503	3.52501	251.8	0.51756	0.65215	0.42264	0.04946	1.02533	83.4	52.3427
247.9	0.03913	0.62657	-0.00968	-0.20993	0.82682	270.3	1.72844	0.95909	0.72425	-0.25242	1.93575	274.2	2.79589	1.05918	2.69318	-0.0648	3.81716	252.7	0.64081	0.66405	0.43718	0.04938	1.05185	83.5	52.3433
248.6	0.03314	0.64118	-0.00244	-0.20988	0.84862	271.2	1.80156	0.99673	0.78358	-0.25228	2.03259	275.1	3.13363	1.08944	2.88337	-0.06462	4.03743	253.9	0.7085	0.67997	0.45782	0.04924	1.08855	83.7	52.3426
249.6	0.19675	0.66255	0.00852	-0.20979	0.88086	272.5	1.9117	1.05246	0.87719	-0.25208	2.18173	275.9	3.45767	1.11779	3.06413	-0.06444	4.24636	254.6	0.69083	0.6894	0.47049	0.04916	1.11074	83.8	52.3419
250.3	0.2078	0.67819	0.01668	-0.2097	0.90458	273.4	2.11494	1.09296	0.94785	-0.25193	2.29274	277.1	3.67481	1.16069	3.35892	-0.06415	4.58377	255.8	0.69356	0.70648	0.4936	0.04902	1.15106	84	52.343
251.2	0.1796	0.6983	0.02776	-0.20959	0.93565	274.4	2.12049	1.13963	1.03253	-0.25176	2.42391	277.8	4.11518	1.18723	3.54386	-0.06397	4.79506	256.9	0.87683	0.72211	0.51623	0.04887	1.18947	84.1	52.3429
251.9	0.18968	0.71481	0.03685	-0.20951	0.96117	275.2	2.32658	1.1782	1.10504	-0.25162	2.53486	278.8	4.40192	1.22515	3.82541	-0.06368	5.11424	257.7	0.85668	0.73416	0.5337	0.04875	1.21911	84.3	52.3418
252.6	0.36379	0.73155	0.0464	-0.20941	0.98735	275.9	2.55144	1.21282	1.172	-0.25148	2.6363	279.7	4.86995	1.26107	4.09706	-0.0634	5.42153	258.8	0.91099	0.75091	0.55914	0.04859	1.26146	84.5	52.3424
253.3	0.35791	0.7483	0.05644	-0.20929	1.01404	277	2.61943	1.26964	1.28569	-0.25125	2.80658	280.6	5.32204	1.29754	4.38638	-0.0631	5.74702	259.4	1.0579	0.76004	0.57377	0.04849	1.28532	84.7	52.3421
254	0.36805	0.76604	0.0671	-0.20918	1.04232	277.8	2.75966	1.31235	1.37408	-0.25108	2.9375	281.6	5.78797	1.33952	4.72911	-0.06272	6.13135	260.3	1.03528	0.77449	0.59677	0.04833	1.32293	84.9	52.3417
254.7	0.54222	0.78398	0.07831	-0.20904	1.07132	278.9	2.95779	1.37315	1.50474	-0.25083	3.12871	282.6	6.38499	1.38276	5.0951	-0.06232	6.54018	261.6	1.08463	0.79569	0.63252	0.04809	1.38012	85	52.3421
255.7	0.52705	0.81003	0.0953	-0.20881	1.11414	279.6	3.18283	1.41343	1.59317	-0.25066	3.25726	283.2	6.94083	1.40896	5.32312	-0.06205	6.79413	262.6	1.22254	0.81248	0.6621	0.04789	1.42668	85.2	52.342
256.6	0.56405	0.83473	0.11171	-0.20861	1.15505	280.6	3.3998	1.47253	1.72748	-0.2504	3.45041	284.1	7.47514	1.4504	5.6815	-0.06162	7.19353	263.1	1.21	0.82121	0.67758	0.04779	1.45101	85.4	52.3423
257.2	0.72439	0.85122	0.12337	-0.20846	1.18304	281.5	3.65254	1.52791	1.85618	-0.25015	3.63424	284.9	8.12469	1.48728	6.01252	-0.0612	7.561	264.4	1.33943	0.84391	0.72059	0.0475	1.517	85.6	52.3431
258.1	0.69644	0.87704	0.14181	-0.20821	1.22706	282.4	4.00334	1.58472	1.99246	-0.24988	3.82706	286.1	8.71761	1.54526	6.53042	-0.06053	8.13621	265.1	1.40391	0.85655	0.74527	0.04734	1.55449	85.8	52.3423
258.6	0.85993	0.89176	0.15256	-0.20806	1.25238	283.5	4.29884	1.6574	2.16914	-0.24952	4.07607	286.9	9.33428	1.58445	6.88625	-0.06005	8.53074	266.3	1.42191	0.87901	0.79052	0.04704	1.62249	86	52.3419
259.5	0.89703	0.91829	0.17315	-0.20777	1.29921	284.6	4.51342	1.73192	2.35651	-0.24915	4.33757	287.8	9.96584	1.63022	7.29439	-0.05947	8.98408	267	1.60043	0.8921	0.81864	0.04686	1.66388	86.1	52.342
260.2	0.94036	0.94016	0.19008	-0.20753	1.33777	285.2	4.75842	1.77488	2.46425	-0.24893	4.48806	288.7	10.5005	1.67695	7.70753	-0.05886	9.44334	267.8	1.58046	0.90767	0.85243	0.04664	1.71346	86.3	52.3422
261.1	1.09154	0.9686	0.21343	-0.2072	1.38923	286.2	5.08981	1.8465	2.64911	-0.24855	4.74416	289.7	11	1.73013	8.16771	-0.05814	9.95598	269	1.68055	0.93171	0.90716	0.0463	1.79257	86.5	52.3417
262	1.08076	0.99778	0.23852	-0.20685	1.44315	287.3	5.41863	1.92991	2.86108	-0.24811	5.0391	290.3	11.4912	1.76305	8.44129	-0.05769	10.262	269.9	1.77213	0.94973	0.95124	0.04603	1.85494	86.6	52.3423
262.5	1.27633	1.01473	0.2533	-0.20664	1.47467	287.9	5.64676	1.97555	2.98061	-0.24786	5.20402	291.3	11.9419	1.81796	8.88993	-0.05692	10.7648	270.9	1.74726	0.97117	1.00371	0.04572	1.92916	86.9	52.3417
263.3	1.28469	1.04187	0.27817	-0.20628	1.52631	289	5.89472	2.06362	3.20369	-0.24737	5.51468	292.4	12.3585	1.88144	9.36233	-0.05603	11.2998	272	1.93194	0.99477	1.06596	0.04537	2.01536	87	52.3414
264.6	1.47271	1.08807	0.32205	-0.20566	1.61578	290.1	6.20679	2.15366	3.43169	-0.24686	5.83221	293.1	12.6037	1.92191	9.64859	-0.05545	11.626	272.4	1.95401	1.00334	1.08941	0.04523	2.04752	87.2	52.3415
265.3	1.46722	1.11354	0.34754	-0.2053	1.66639	290.9	6.47881	2.22174	3.59867	-0.24648	6.06688	294.2	12.8244	1.9878	10.0609	-0.05452	12.1032	273.2	2.06417	1.02156	1.13955	0.04495	2.11616	87.4	52.3419
266.3	1.66457	1.15122	0.38698	-0.20477	1.74297	291.8	6.74827	2.29944	3.78616	-0.24602	6.33162	295.1	13.0495	2.04238	10.3625	-0.05374	12.4587	274	2.15835	1.03992	1.19269	0.04466	2.18795	87.6	52.342
266.7	1.66833	1.16685	0.40371	-0.20454	1.7751	292.8	6.9182	2.38905	3.99159	-0.2455	6.62614	296	13.2757	2.09847	10.6242	-0.05296	12.7756	275.1	2.16414	1.06518	1.27058	0.04424	2.29151	87.8	52.3417
267.5	1.87186	1.19811	0.43868	-0.20406	1.84085	293.5	7.079	2.45255	4.13265	-0.24513	6.83033	296.7	13.261	2.14281	10.796	-0.05234	12.9911	276	2.3529	1.08728	1.33945	0.04389	2.38284	87.8	52.3422
268.5	1.90633	1.23894	0.4856	-0.20343	1.92797	294.6	7.24548	2.55596	4.34495	-0.24453	7.14544	297.8	13.2702	2.21326	11.0049	-0.05137	13.2696	277	2.32822	1.11182	1.42133	0.04348	2.48967	88	52.3413
269	2.07009	1.25991	0.51062	-0.2031	1.97362	295.3	7.40639	2.62264	4.47399	-0.24414	7.34078	298.4	13.2417	2.25278	11.0816	-0.05084	13.3852	277.5	2.55989	1.12408	1.46503	0.04326	2.54585	88.2	52.3423
270	2.21865	1.30203	0.56371	-0.20238	2.06812	296.2	7.62719	2.71105	4.62897	-0.24363	7.58365	299.6	13.2009	2.33191	11.1639	-0.04979	13.5456	278.5	2.53527	1.15002	1.55664	0.04281	2.66385	88.4	52.3414
270.5	2.26846	1.32453	0.59158	-0.20201	2.11812	297.1	7.83207	2.80041	4.77015	-0.2431	7.81367	300.5	13.1824	2.39323	11.1498	-0.049	13.592	279.4	2.74114	1.17361	1.645	0.0424	2.77621	88.6	52.3421
271.4	2.48515	1.36505	0.64518	-0.20131	2.21154	298.1	7.88746	2.90259	4.90727	-0.24251	8.05237	301.3	13.133	2.44774	11.084	-0.0483	13.58	280.2	2.73849	1.19456	1.72838	0.04201	2.88093	88.7	52.3421
272.1	2.49693	1.39685	0.68933	-0.20073	2.28691	299.1	8.04094	3.00646	5.02125	-0.24191	8.26962	302	12.9067	2.49619	10.9812	-0.0477	13.5251	280.9	2.93232	1.21407	1.80491	0.04167	2.97731	88.9	52.3427
272.7	2.68977	1.42582	0.72957	-0.20022	2.35561	299.7	8.25367	3.06991	5.07895	-0.24154	8.3904	302.7	12.8764	2.54525	10.8412	-0.0471	13.4336	282	2.93838	1.24482	1.9347	0.0411	3.13842	89.1	52.3423
273.7	2.82257	1.47415	0.80004	-0.19932	2.47351	300.7	8.3263	3.17662	5.14894	-0.24091	8.56647	303.4	12.6342	2.5943	10.6654	-0.0465	13.3062	282.6	3.1517	1.26158	2.00974	0.04078	3.23055	89.3	52.3424
274.4	2.88346	1.50905	0.8528	-0.19867	2.56053	301.7	8.46402	3.28547	5.18897	-0.24028	8.71472	304.5	12.417	2.67269	10.3231	-0.04559	13.0414	283.8	3.23639	1.29691	2.16869	0.0401	3.4255	89.5	52.3423
275.1	3.10638	1.54531	0.90811	-0.19799	2.65141	302.5	8.63887	3.3734	5.19888	-0.23976	8.81204	305.2	12.1748	2.72282	10.059	-0.04502	12.8268	284.6	3.36288	1.32072	2.28258	0.03964	3.56366	89.6	52.3429
275.9	3.08233	1.58677	0.97457	-0.19719	2.75853	303.3	8.66778	3.46247	5.18796	-0.23924	8.88967	306.2	11.9108	2.79498	9.63695	-0.04422	12.4761	285.6	3.58253	1.35085	2.43316	0.03903	3.74497	89.9	52.3428
277.3	3.28436	1.66348	1.0991	-0.19575	2.95832	304.1	8.87575	3.55186	5.1559	-0.23871	8.94646	306.6	11.6427	2.82406	9.44871	-0.0439	12.3167	286.5	3.73965	1.37933	2.57748	0.03845	3.91836	90	52.3422
277.8	3.3994	1.69123	1.14676	-0.19521	3.0332	305	8.86929	3.65367	5.09317	-0.23811	8.98494	307.4	11.3338	2.88222	9.05737	-0.04329	11.9829	287.3	3.88324	1.40462	2.71289	0.03791	4.0796	90.2	52.3426
278.8	3.48354	1.74895	1.24527	-0.1941	3.18832	306.2	8.93747	3.78987	4.96707	-0.2373	8.99424	308.4	11.0689	2.95526	8.53359	-0.04255	11.5314	288.3	4.054	1.43685	2.89053	0.03721	4.29017	90.4	52.3432
280.1	3.67281	1.82615	1.38144	-0.1926	3.40019	306.8	9.05262	3.85829	4.88942	-0.23689	8.98461	309.1	10.811	3.00653	8.14935	-0.04204	11.1979	289.2	4.24423	1.46705	3.05926	0.03655	4.48976	90.6	52.3436
280.7	3.67099	1.86342	1.44669	-0.19189	3.50201	307.6	9.03287	3.94952	4.76838	-0.23635	8.95425	309.9	10.5192	3.0651	7.69809	-0.04147	10.8047	289.8	4.47374	1.48716	3.17634	0.03609	4.6274	90.7	52.3439
281.3	3.89719	1.9015	1.51415	-0.19117	3.60682	308.5	8.97772	4.05209	4.61031	-0.23574	8.89814	310.5	10.2464	3.109	7.35446	-0.04106	10.5045	290.8	4.69362	1.52112	3.3788	0.03528	4.86464	90.9	52.344
282.3	3.96558	1.96501	1.62912	-0.18991	3.78403	309.6	8.77177	4.17702	4.3896	-0.235	8.80162	311.4	9.88677	3.17483	6.83492	-0.04046	10.0502	291.8	5.06054	1.55657	3.59037	0.03442	5.11252	91.1	52.3436
283.1	4.08795	2.01893	1.72359	-0.18888	3.9314	310.3	8.73869	4.25597	4.23758	-0.23454	8.72809	312.2	9.61115	3.23309	6.37477	-0.03994	9.64779	292.5	5.35272	1.58135	3.74324	0.03378	5.29081	91.3	52.3443
283.8	4.31231	2.06639	1.80753	-0.18794	4.06185	311.1	8.63822	4.34596	4.05279	-0.23401	8.63277	313.1	9.30064	3.29821	5.865	-0.03937	9.20258	293.4	5.59112	1.61368	3.94554	0.03291	5.52631	91.5	52.3439
285	4.32502	2.15027	1.95279	-0.18629	4.28935	312.4	8.44374	4.48949	3.73254	-0.23318	8.4552	313.9	9.00814	3.35608	5.42297	-0.03888	8.81793	294.6	5.83939	1.6585	4.22382	0.0317	5.85062	91.6	52.3447
285.7	4.50049	2.20084	2.03766	-0.1853	4.42381	313.2	8.26145	4.57621	3.52834	-0.23267	8.33722	314.6	8.78363	3.40569	5.04708	-0.03847	8.49124	295.4	6.22727	1.68833	4.41307	0.03085	6.07055	91.8	52.3442
286.5	4.70507	2.25868	2.13387	-0.18413	4.57668	314.1	8.15884	4.67224	3.29462	-0.23211	8.19898	315.9	8.49766	3.49772	4.38596	-0.03772	7.92139	296.2	6.50118	1.71908	4.60447	0.02995	6.2936	91.9	52.3447
287.2	4.73263	2.31248	2.21661	-0.18308	4.71217	315.1	7.90692	4.77606	3.03346	-0.23151	8.04103	316.3	8.31101	3.52529	4.19269	-0.0375	7.75548	297	6.75913	1.75045	4.79712	0.02901	6.51856	92.1	52.3456
287.8	4.92713	2.35862	2.28611	-0.18216	4.82689	316	7.8695	4.86752	2.80011	-0.23097	7.8986	317.1	8.05176	3.58002	3.82218	-0.03706	7.43926	298.1	7.12299	1.79352	5.06144	0.02766	6.8273	92.3	52.3444
288.5	5.11876	2.4125	2.3651	-0.18105	4.95865	316.9	7.60316	4.95507	2.57091	-0.23044	7.75642	318	7.90467	3.64157	3.43278	-0.03659	7.11094	298.8	7.41639	1.82187	5.2281	0.02676	7.02321	92.5	52.3453
289.6	5.11883	2.50198	2.4819	-0.17926	5.16314	317.8	7.58191	5.04066	2.34803	-0.22993	7.61861	318.5	7.70021	3.67428	3.22724	-0.03633	6.93784	299.6	7.64144	1.8547	5.415	0.0257	7.244	92.7	52.3457
290.1	5.34835	2.54282	2.53259	-0.17844	5.25384	318.6	7.4171	5.11249	2.15682	-0.22947	7.49878	319.5	7.43636	3.73941	2.8463	-0.03582	6.62153	300.6	7.86181	1.89569	5.64205	0.02433	7.51341	92.9	52.3446
290.9	5.37423	2.60944	2.6072	-0.17708	5.39371	319.7	7.29336	5.20832	1.90576	-0.22886	7.34294	320.2	7.17923	3.78456	2.60021	-0.03548	6.42025	301.7	8.09588	1.94229	5.87985	0.02278	7.79936	93.1	52.3455
291.9	5.54041	2.69591	2.68971	-0.17535	5.56097	320.3	7.27937	5.25621	1.77631	-0.22853	7.26104	321.4	6.99482	3.85769	2.22215	-0.03491	6.11475	302.5	8.30506	1.97654	6.04072	0.02162	7.99565	93.2	52.3464
292.2	5.59778	2.72187	2.71128	-0.17483	5.60798	321.1	7.22879	5.31836	1.61097	-0.22809	7.15742	322.1	6.86782	3.90033	2.02212	-0.03459	5.95704	303	8.53732	1.99793	6.13562	0.02087	8.11267	93.4	52.346
293.5	5.73947	2.83816	2.79389	-0.1725	5.80454	322.1	7.04267	5.39066	1.41782	-0.22755	7.03602	322.8	6.64286	3.93968	1.83742	-0.03428	5.81138	303.5	8.72159	2.01936	6.22725	0.02011	8.2265	93.6	52.3456
294.6	5.75603	2.93862	2.83981	-0.1705	5.94894	323.1	7.00366	5.45751	1.23968	-0.22701	6.92421	323.4	6.4368	3.97316	1.69215	-0.03401	5.69933	304.8	8.73917	2.07721	6.43714	0.0181	8.49625	93.8	52.346
295	5.94062	2.97623	2.85177	-0.16977	5.99777	323.6	6.9592	5.48815	1.15611	-0.22675	6.871	324.5	6.36761	4.03278	1.45244	-0.03355	5.51877	305.7	8.96316	2.11724	6.55882	0.0167	8.65936	94	52.3459
295.9	5.915	3.06273	2.8677	-0.16808	6.09852	324.7	6.9341	5.54833	0.98671	-0.22617	6.7612	325	6.11447	4.05766	1.3543	-0.03334	5.4453	306.7	8.93987	2.16276	6.66663	0.01511	8.81428	94.2	52.3457
296.7	6.0553	3.13964	2.86832	-0.16658	6.17454	325.3	6.92047	5.57898	0.90093	-0.22585	6.70577	326.3	6.07383	4.12207	1.12784	-0.03281	5.28273	307.3	9.00693	2.1904	6.71801	0.01416	8.89425	94.4	52.3456
297.9	6.10236	3.25992	2.84646	-0.16428	6.27066	326.3	6.89785	5.62037	0.77095	-0.22533	6.61664	326.7	5.83959	4.1392	1.06491	-0.03265	5.23677	308.2	9.10005	2.23185	6.7714	0.01272	8.99053	94.5	52.3454
298.4	6.08826	3.31032	2.82817	-0.16332	6.3018	326.7	6.88883	5.63692	0.7226	-0.22512	6.58464	327.2	5.81357	4.16061	0.99275	-0.03246	5.18582	309.3	9.09061	2.28344	6.80195	0.01095	9.07444	94.7	52.3454
299.1	6.16656	3.38172	2.79477	-0.16197	6.33845	327.7	6.86638	5.6669	0.61058	-0.2246	6.50208	328.5	5.56222	4.21483	0.82396	-0.03196	5.07075	310.1	9.08815	2.3214	6.79393	0.00966	9.10566	94.9	52.3457
299.7	6.29571	3.44488	2.75942	-0.16079	6.36509	328.5	6.84851	5.68853	0.5305	-0.22418	6.44321	329.2	5.54972	4.23935	0.7461	-0.0317	5.01715	310.7	9.07433	2.34986	6.77262	0.0087	9.11378	95.1	52.3458
300.9	6.26212	3.57122	2.66785	-0.15842	6.39749	328.9	6.8236	5.69589	0.49313	-0.22397	6.41299	330.2	5.32096	4.27438	0.64721	-0.03134	4.95292	311.6	8.84264	2.39303	6.71888	0.00727	9.10463	95.3	52.3459
302.3	6.23912	3.72409	2.53111	-0.15567	6.41087	329.9	6.68742	5.70777	0.40753	-0.22346	6.33876	330.8	5.27735	4.29173	0.59456	-0.03113	4.91742	312.2	8.81288	2.42219	6.67003	0.00634	9.08589	95.5	52.3456
303	6.30168	3.80069	2.45242	-0.15429	6.4074	330.4	6.56238	5.71371	0.36783	-0.22321	6.30475	331.4	5.23478	4.30762	0.54654	-0.03092	4.88508	313.3	8.78771	2.47567	6.53966	0.00462	9.0107	95.7	52.3459
303.7	6.41231	3.87976	2.36711	-0.15289	6.39976	331.6	6.53601	5.70971	0.28421	-0.22261	6.21653	332.3	5.00699	4.33146	0.48126	-0.03061	4.84333	314.1	8.65545	2.51482	6.42207	0.00339	8.93351	95.8	52.3442
304.8	6.39796	4.00432	2.2222	-0.15068	6.3772	332.4	6.51853	5.70353	0.23484	-0.22221	6.16058	333.4	4.98781	4.35164	0.4117	-0.03024	4.79358	315	8.50397	2.55933	6.26381	0.00202	8.82112	96	52.3442
305.5	6.37871	4.08483	2.12521	-0.14927	6.35931	333.1	6.4703	5.68962	0.19541	-0.22187	6.10689	334.2	4.95795	4.36547	0.36822	-0.02998	4.76367	315.8	8.4378	2.59891	6.10066	0.000823322	8.69874	96.2	52.3447
306.5	6.35131	4.20131	1.98089	-0.14727	6.32947	333.9	6.25797	5.67371	0.15534	-0.22148	6.05053	334.9	4.73387	4.3735	0.33431	-0.02975	4.73756	316.6	8.22368	2.6386	5.92097	-0.000355906	8.55993	96.3	52.3443
307.4	6.32673	4.30669	1.84806	-0.14548	6.30023	334.6	6.22688	5.64975	0.12375	-0.22115	5.99465	335.7	4.70414	4.37958	0.29925	-0.0295	4.70832	317.4	8.0916	2.67855	5.72641	-0.00151	8.40646	96.5	52.3438
308.1	6.30769	4.39005	1.7439	-0.14409	6.27804	335.9	6.19903	5.60054	0.07185	-0.22053	5.89292	336.3	4.69388	4.38413	0.2756	-0.02931	4.68904	318.3	7.94131	2.72351	5.49173	-0.00279	8.21803	96.7	52.3431
309.2	6.35986	4.52105	1.58089	-0.1419	6.24384	336.7	5.98699	5.55919	0.04417	-0.22016	5.82352	337.6	4.63879	4.38328	0.23027	-0.02891	4.64245	318.7	7.76931	2.74351	5.38379	-0.00334	8.13064	96.9	52.3436
310.5	6.34077	4.67819	1.3923	-0.13931	6.20979	337.2	5.92739	5.53334	0.02867	-0.21993	5.78194	338.1	4.43535	4.38204	0.21522	-0.02875	4.62601	319.7	7.66586	2.7935	5.10058	-0.00471	7.89879	97.1	52.3433
311.1	6.40565	4.75076	1.30828	-0.13811	6.19715	338	5.8935	5.48451	0.00562	-0.21957	5.70971	339.5	4.39585	4.36923	0.17785	-0.02834	4.57541	320.8	7.39725	2.84852	4.77528	-0.00618	7.62998	97.2	52.3426
311.7	6.42256	4.82371	1.22606	-0.1369	6.18667	338.8	5.64969	5.431	-0.01506	-0.21922	5.63515	340.1	4.38584	4.36158	0.16378	-0.02817	4.55353	321.6	7.2814	2.88852	4.53341	-0.00721	7.42914	97.5	52.342
312.4	6.43584	4.90906	1.13299	-0.13549	6.17754	339.5	5.63506	5.38095	-0.03146	-0.21892	5.5684	340.5	4.3792	4.35649	0.15524	-0.02805	4.53978	322.3	7.11982	2.9232	4.31961	-0.00811	7.25092	97.6	52.3423
313.3	6.41186	5.0188	1.01924	-0.13368	6.17172	340.6	5.4492	5.29158	-0.05409	-0.21845	5.45594	341.5	4.26465	4.33497	0.13545	-0.02776	4.49818	323.1	6.85806	2.96287	4.07531	-0.0091	7.04728	97.8	52.3426
314	6.39328	5.10411	0.93491	-0.13227	6.17129	341.4	5.35067	5.22187	-0.0686	-0.21812	5.37138	342.4	4.11986	4.31426	0.1198	-0.02751	4.46157	323.9	6.80735	3.00256	3.83243	-0.01006	6.84506	98	52.3424
314.9	6.36947	5.21378	0.83321	-0.13047	6.17746	342.3	5.30019	5.13684	-0.08314	-0.21775	5.27145	343	4.09405	4.29742	0.11051	-0.02734	4.43527	325.1	6.56886	3.06106	3.47443	-0.01148	6.54698	98.2	52.3426
316.1	6.33786	5.3592	0.70964	-0.12808	6.19692	343.2	5.06982	5.04718	-0.09602	-0.21739	5.16856	343.6	4.08428	4.27756	0.10183	-0.02718	4.40657	326	6.48407	3.1048	3.21392	-0.01252	6.33124	98.4	52.3419
317	6.31428	5.46774	0.62502	-0.12629	6.21906	343.6	5.04569	5.00464	-0.10137	-0.21724	5.1205	344.5	4.06971	4.24778	0.09002	-0.02693	4.36473	326.7	6.28972	3.1388	3.01723	-0.01332	6.16935	98.6	52.3417
317.5	6.30121	5.52804	0.58056	-0.1253	6.23391	344.9	4.79143	4.86302	-0.11652	-0.21675	4.96324	345.2	4.00943	4.22027	0.08172	-0.02674	4.32874	327.5	6.11022	3.17639	2.79951	-0.01419	5.99009	98.8	52.3415
318.2	6.28297	5.61078	0.52297	-0.12392	6.25766	345.3	4.7834	4.81633	-0.12076	-0.2166	4.91217	345.9	3.85122	4.1903	0.07412	-0.02656	4.29098	328.2	6.01295	3.20929	2.61589	-0.01494	5.84012	99	52.3409
319.6	6.24668	5.77607	0.42053	-0.12117	6.31777	345.9	4.5604	4.74629	-0.1266	-0.21638	4.83607	346.7	3.79047	4.15605	0.06624	-0.02636	4.24864	329.3	5.89203	3.26094	2.34335	-0.0161	5.62039	99.1	52.3405
320.2	6.3292	5.84459	0.38108	-0.11999	6.34565	346.7	4.51147	4.64982	-0.13377	-0.2161	4.73215	347.4	3.77937	4.12064	0.05993	-0.02618	4.20675	330.4	5.72121	3.31018	2.09059	-0.01723	5.418	99.4	52.341
320.9	6.4412	5.92455	0.33845	-0.11858	6.38158	347.5	4.28364	4.54948	-0.14025	-0.21583	4.62506	348.2	3.76676	4.07905	0.05342	-0.02598	4.15844	330.4	5.68821	3.31018	2.09059	-0.01723	5.418	99.5	52.3416
321.8	6.43415	6.02664	0.28941	-0.11677	6.43282	348.3	4.23589	4.44784	-0.14611	-0.21557	4.5173	348.9	3.72279	4.04233	0.04825	-0.0258	4.11639	331.5	5.45348	3.35946	1.8574	-0.01832	5.23518	99.7	52.3404
322.9	6.4061	6.14641	0.23694	-0.11456	6.49791	348.7	3.98406	4.39491	-0.14881	-0.21544	4.46154	349.8	3.67677	3.98793	0.04216	-0.02558	4.05567	332.4	5.43413	3.39816	1.68114	-0.01919	5.09848	99.9	52.3399
323.8	6.43228	6.24395	0.19918	-0.11275	6.55587	349.7	3.96457	4.26256	-0.15504	-0.21513	4.32265	350.2	3.57256	3.96375	0.03971	-0.02548	4.02894	333.2	5.40099	3.43166	1.53522	-0.01996	4.98684	100.1	52.3405
324.7	6.60555	6.33578	0.16586	-0.11091	6.61254	350.8	3.73131	4.11228	-0.16105	-0.2148	4.16604	351.3	3.47361	3.89433	0.03341	-0.02522	3.95297	333.9	5.19004	3.461	1.41556	-0.02061	4.89717	100.3	52.3406
325.4	6.58796	6.40722	0.14267	-0.10946	6.65935	351	3.69546	4.08479	-0.16202	-0.21475	4.13752	352	3.46289	3.84669	0.02982	-0.02506	3.90158	334.7	5.141	3.49353	1.29002	-0.02134	4.80489	100.5	52.3409
325.9	6.64042	6.45742	0.12735	-0.10843	6.6932	351.7	3.56804	3.9884	-0.16538	-0.21455	4.03756	352.8	3.45071	3.79225	0.02606	-0.02487	3.84318	335.4	5.12613	3.52036	1.18794	-0.02198	4.73028	100.7	52.3402
326.8	6.79695	6.54173	0.10272	-0.10654	6.75099	352.8	3.4161	3.83357	-0.17005	-0.21425	3.87776	353.3	3.44314	3.75604	0.02386	-0.02476	3.80466	336.1	5.0943	3.54719	1.09207	-0.02261	4.66187	100.8	52.3412
327.9	6.76963	6.64449	0.07705	-0.1042	6.82575	353.6	3.40099	3.72068	-0.17311	-0.21403	3.7616	354.4	3.31359	3.6739	0.01949	-0.02451	3.7179	336.8	4.86851	3.57404	1.00226	-0.02323	4.59953	100.9	52.3418
328.3	6.79174	6.67799	0.06871	-0.10335	6.85005	354.3	3.14384	3.62107	-0.17558	-0.21385	3.65935	355	3.19063	3.62908	0.01731	-0.02438	3.67077	337.4	4.83987	3.59536	0.93264	-0.02375	4.55175	101.1	52.3406
329.3	6.96309	6.76174	0.04981	-0.1012	6.91276	355.2	3.12705	3.493	-0.17844	-0.21363	3.52819	355.9	3.16026	3.55701	0.01431	-0.02419	3.59551	338.6	4.81468	3.63629	0.80349	-0.02477	4.46456	101.3	52.3413
331.1	6.93508	6.89926	0.0226	-0.09729	7.01915	355.7	3.06978	3.4219	-0.17988	-0.21351	3.45554	356.8	3.147	3.4848	0.0116	-0.024	3.5204	339.3	4.80004	3.66017	0.73706	-0.02537	4.42261	101.5	52.3419
331.8	7.06408	6.9499	0.01412	-0.09576	7.05979	356.6	2.85718	3.29393	-0.18231	-0.2133	3.32491	357.8	3.13237	3.40139	0.00888	-0.02379	3.43406	339.9	4.73853	3.67908	0.68354	-0.02588	4.3885	101.7	52.3414
332.4	7.14758	6.98829	0.00759	-0.09443	7.09031	357.5	2.84071	3.16686	-0.18452	-0.2131	3.19544	358.2	3.09456	3.36753	0.00787	-0.0237	3.3991	341.1	4.64859	3.71416	0.5876	-0.02688	4.32864	101.9	52.3413
333.2	7.12831	7.03593	-0.000230705	-0.09265	7.12835	358.3	2.82618	3.05441	-0.18629	-0.21292	3.08104	359	3.01799	3.2998	0.00598	-0.02354	3.32932	341.4	4.52838	3.72293	0.56513	-0.02712	4.31518	102.1	52.3415
334	7.35313	7.08359	-0.00702	-0.09084	7.16741	358.8	2.63814	2.98438	-0.18733	-0.21281	3.00986	359.8	2.85949	3.22991	0.00424	-0.02338	3.25753	342.1	4.49691	3.74341	0.51737	-0.02768	4.28847	102.3	52.3422
335	7.32928	7.13018	-0.01422	-0.08855	7.20451	360	2.55162	2.81932	-0.18958	-0.21256	2.8423	360.8	2.84524	3.14199	0.00228	-0.02319	3.16745	343.3	4.47221	3.77227	0.44325	-0.02863	4.24415	102.5	52.3423
335.8	7.37531	7.1666	-0.01911	-0.08671	7.2342	360.7	2.53917	2.72393	-0.19076	-0.21242	2.74559	361.7	2.83252	3.06178	0.000671364	-0.02302	3.08548	344.2	4.45377	3.79366	0.39479	-0.02935	4.2178	102.7	52.3419
336.4	7.50814	7.19005	-0.02234	-0.08532	7.25303	361.6	2.50728	2.60391	-0.19215	-0.21224	2.62399	362.6	2.8199	2.98076	-0.000788445	-0.02285	3.00283	345.2	4.43337	3.81467	0.34669	-0.03014	4.19149	102.9	52.3413
337.4	7.51663	7.22045	-0.02685	-0.08298	7.27658	362.1	2.35151	2.53722	-0.19288	-0.21214	2.55648	363.5	2.77539	2.89949	-0.00212	-0.02268	2.92006	345.5	4.42726	3.81999	0.33354	-0.03037	4.18389	103.1	52.3411
338.6	7.50563	7.25072	-0.03118	-0.08017	7.29971	363.4	2.24789	2.36979	-0.19457	-0.2119	2.38712	364	2.60548	2.85399	-0.00281	-0.02259	2.87377	347.2	4.37683	3.85014	0.26661	-0.0317	4.14845	103.2	52.3413
339.3	7.5214	7.26078	-0.0332	-0.07853	7.30611	364.2	2.23411	2.26832	-0.19551	-0.21175	2.28457	364.7	2.54686	2.79028	-0.00373	-0.02247	2.80902	347.7	4.36676	3.85656	0.25	-0.03209	4.13864	103.4	52.3412
340.3	7.61232	7.27486	-0.03556	-0.07617	7.31547	364.7	2.22555	2.20722	-0.19605	-0.21166	2.22283	366.1	2.52781	2.66291	-0.00536	-0.02223	2.67978	348.6	4.25168	3.86669	0.22177	-0.03277	4.12123	103.6	52.3407
340.9	7.64755	7.27353	-0.03668	-0.07474	7.3116	365.8	2.10886	2.07289	-0.19715	-0.21147	2.0872	367	2.5157	2.58107	-0.0063	-0.02208	2.59685	349.1	4.22467	3.87232	0.20702	-0.03315	4.11249	103.8	52.3402
341.6	7.63156	7.27198	-0.03776	-0.07308	7.30729	366.4	2.03375	2.00352	-0.1977	-0.21137	2.01719	367.3	2.51169	2.55379	-0.00659	-0.02203	2.56922	350.6	4.14578	3.88444	0.16916	-0.03426	4.08787	104	52.3413
342.5	7.61111	7.26743	-0.03881	-0.07094	7.29956	366.9	1.94437	1.94571	-0.19813	-0.21129	1.95886	368.3	2.46639	2.46385	-0.00751	-0.02186	2.4782	351	4.13785	3.88621	0.15981	-0.03456	4.08058	104.2	52.3405
343.7	7.56803	7.24442	-0.03972	-0.0681	7.2728	368.1	1.92442	1.81078	-0.19909	-0.2111	1.82279	368.7	2.34711	2.42789	-0.00785	-0.0218	2.44183	351.8	4.12202	3.88975	0.14307	-0.03514	4.06796	104.4	52.3416
344.5	7.4361	7.22767	-0.04006	-0.06623	7.25384	368.9	1.91126	1.72389	-0.19966	-0.21097	1.7352	369.5	2.25461	2.35615	-0.0085	-0.02167	2.36932	352.5	4.06023	3.89272	0.12968	-0.03565	4.05805	104.6	52.3416
345.5	7.34882	7.19146	-0.04025	-0.06393	7.21514	369.4	1.88609	1.67015	-0.19999	-0.21089	1.68105	370.3	2.22819	2.28577	-0.0091	-0.02155	2.29822	353.5	4.04061	3.89003	0.1122	-0.03637	4.0386	104.8	52.3415
346.1	7.31853	7.16973	-0.04022	-0.06256	7.19206	370.6	1.76965	1.54853	-0.20073	-0.21071	1.55851	371.4	2.21401	2.189	-0.00986	-0.02139	2.20053	354.6	4.06714	3.88707	0.09514	-0.03716	4.01937	104.9	52.3408
346.9	7.3009	7.13386	-0.04007	-0.06073	7.15452	370.9	1.69983	1.51812	-0.2009	-0.21067	1.52789	371.9	2.20761	2.14619	-0.01017	-0.02131	2.15733	355	4.01136	3.88599	0.08948	-0.03745	4.01292	105.2	52.3404
347.9	7.27901	7.08095	-0.03968	-0.05846	7.09973	371.5	1.62523	1.46032	-0.20123	-0.21059	1.46968	372.5	2.18398	2.09501	-0.01053	-0.02122	2.10571	355.7	4.01378	3.87948	0.08006	-0.03795	3.99749	105.4	52.3406
348.6	7.18278	7.04319	-0.0393	-0.05689	7.06078	372.3	1.61253	1.38512	-0.20164	-0.21048	1.39396	373.4	2.00962	2.01825	-0.01104	-0.0211	2.02831	356.4	3.98426	3.87252	0.07155	-0.03845	3.98252	105.6	52.3409
349.1	7.00895	7.00868	-0.03901	-0.05578	7.02545	374	1.58591	1.23368	-0.2024	-0.21025	1.24153	374.4	1.93213	1.93588	-0.01155	-0.02097	1.94529	356.9	3.97463	3.86755	0.06577	-0.0388	3.97212	105.7	52.3415
349.9	6.9917	6.95344	-0.03846	-0.05404	6.96901	374.4	1.56272	1.199	-0.20256	-0.2102	1.20664	375.3	1.92101	1.86209	-0.01198	-0.02085	1.87096	358.3	3.9308	3.84886	0.05123	-0.03978	3.93987	105.8	52.3408
350.8	6.94044	6.88861	-0.03773	-0.05208	6.90297	374.9	1.52302	1.15764	-0.20275	-0.21013	1.16502	375.9	1.91365	1.81416	-0.01224	-0.02077	1.82269	358.6	3.92507	3.8437	0.04831	-0.03999	3.932	106	52.34
351.8	6.74018	6.80435	-0.03681	-0.04995	6.81748	376	1.40823	1.07017	-0.20315	-0.21	1.07702	376.1	1.91121	1.79853	-0.01233	-0.02074	1.80694	359.6	3.90606	3.8265	0.03949	-0.04069	3.90668	106.2	52.3405
352.3	6.6966	6.7622	-0.03633	-0.0489	6.77477	376.8	1.31516	1.00939	-0.20341	-0.2099	1.01588	377.5	1.89427	1.68911	-0.01287	-0.02057	1.6968	360.5	3.88904	3.80904	0.03225	-0.04131	3.88261	106.4	52.3411
353.5	6.55742	6.64971	-0.0351	-0.04643	6.66104	377.5	1.28768	0.95857	-0.20363	-0.20983	0.96477	378.2	1.8369	1.63682	-0.01312	-0.02048	1.64418	360.8	3.88338	3.80174	0.03006	-0.04152	3.87332	106.6	52.3414
353.9	6.41907	6.61037	-0.03467	-0.04562	6.62132	378.6	1.2714	0.88164	-0.20394	-0.20971	0.88741	379.1	1.74524	1.57027	-0.01341	-0.02037	1.57723	361.5	3.87022	3.78471	0.02499	-0.042	3.8517	106.8	52.3404
355.1	6.3942	6.48806	-0.03333	-0.04322	6.49795	379.3	1.26116	0.83547	-0.20412	-0.20963	0.84098	380.2	1.68336	1.49126	-0.01374	-0.02024	1.49775	362.8	3.84591	3.75309	0.01658	-0.04289	3.81256	107	52.3408
356.2	6.17662	6.36599	-0.03204	-0.04106	6.37502	380.1	1.24955	0.78378	-0.2043	-0.20954	0.78902	380.9	1.64226	1.44263	-0.01394	-0.02016	1.44885	364	3.82364	3.71565	0.00965	-0.04371	3.76901	107.1	52.3413
356.7	6.11742	6.31048	-0.03144	-0.04011	6.31914	381.3	1.21636	0.71213	-0.20456	-0.20941	0.71698	381.5	1.60336	1.40095	-0.0141	-0.0201	1.40695	364.9	3.75903	3.68758	0.00495	-0.04432	3.73685	107.4	52.3407
357.6	6.05017	6.20212	-0.03035	-0.0384	6.21017	381.9	1.20786	0.67752	-0.20467	-0.20935	0.68219	382.1	1.59651	1.36096	-0.01424	-0.02003	1.36675	365.2	3.62251	3.67822	0.00343	-0.04451	3.72617	107.5	52.3413
358.1	5.84509	6.14111	-0.02973	-0.03747	6.14885	382.6	1.19803	0.63982	-0.2048	-0.20928	0.6443	383.4	1.58185	1.27669	-0.01454	-0.01989	1.28205	366.1	3.57402	3.64551	-0.000747013	-0.04509	3.68986	107.7	52.3428
359	5.82706	6.03033	-0.02862	-0.03583	6.03754	383.2	1.14068	0.60751	-0.2049	-0.20922	0.61183	384.2	1.57295	1.22677	-0.0147	-0.01981	1.23188	367.4	3.51736	3.59657	-0.0062	-0.04591	3.63628	107.9	52.3412
360.1	5.60922	5.88595	-0.02726	-0.03387	5.89256	384.2	1.0299	0.55768	-0.20506	-0.20912	0.56174	384.8	1.56633	1.1907	-0.01481	-0.01974	1.19563	368	3.5065	3.57375	-0.00856	-0.04629	3.61148	108.1	52.3423
360.6	5.55036	5.8203	-0.02663	-0.033	5.82666	385	0.98601	0.51895	-0.20518	-0.20905	0.52281	385.3	1.56085	1.16064	-0.0149	-0.01969	1.16543	368.5	3.49748	3.55194	-0.01038	-0.0466	3.58815	108.3	52.3421
361.7	5.48083	5.67049	-0.02525	-0.03111	5.67635	385.5	0.96327	0.4961	-0.20525	-0.20901	0.49986	386.5	1.54785	1.09157	-0.01509	-0.01956	1.09604	369.4	3.46531	3.51268	-0.01354	-0.04716	3.5463	108.5	52.3429
362.4	5.27124	5.57343	-0.02438	-0.02993	5.57899	386.4	0.91825	0.45704	-0.20537	-0.20893	0.4606	387.1	1.52443	1.05831	-0.01518	-0.0195	1.06263	370.4	3.38245	3.46906	-0.01677	-0.04777	3.50006	108.7	52.3437
363.2	5.23982	5.46159	-0.02339	-0.02862	5.46682	387.1	0.909	0.42713	-0.20545	-0.20887	0.43055	387.8	1.452	1.01951	-0.01528	-0.01943	1.02366	371.1	3.28802	3.43554	-0.01889	-0.04818	3.46483	108.9	52.3427
363.8	5.01632	5.37512	-0.02265	-0.02766	5.38012	388.1	0.89595	0.38832	-0.20556	-0.20879	0.39154	388.2	1.38279	0.99872	-0.01533	-0.01939	1.00278	371.7	3.19641	3.40616	-0.0206	-0.04853	3.43408	109.1	52.3428
365.2	4.97376	5.17296	-0.02095	-0.02548	5.17748	388.6	0.8895	0.36891	-0.20562	-0.20875	0.37204	390.1	1.34709	0.90275	-0.01556	-0.01922	0.9064	372	3.19112	3.39147	-0.02142	-0.0487	3.41874	109.3	52.3432
365.8	4.81648	5.08437	-0.02022	-0.02456	5.0887	389.3	0.88054	0.34398	-0.20568	-0.20869	0.34699	390.5	1.26101	0.88418	-0.0156	-0.01918	0.88776	373.4	3.16656	3.32163	-0.02503	-0.04949	3.34609	109.5	52.3437
366.6	4.70355	4.96621	-0.01927	-0.02337	4.9703	389.9	0.87294	0.3232	-0.20573	-0.20864	0.32611	391.5	1.26791	0.83776	-0.01571	-0.0191	0.84115	374.2	3.13662	3.27872	-0.02693	-0.04994	3.30173	109.7	52.3433
367.8	4.61638	4.78791	-0.01786	-0.02162	4.79168	390.5	0.8654	0.30242	-0.20578	-0.20859	0.30523	392.2	1.24393	0.80608	-0.01577	-0.01904	0.80934	374.8	3.06122	3.24654	-0.02829	-0.05027	3.26852	109.8	52.3436
368.2	4.43005	4.72816	-0.01739	-0.02106	4.73182	391.7	0.83454	0.26528	-0.20587	-0.2085	0.26791	392.8	1.238	0.78077	-0.01583	-0.01899	0.78393	375.5	2.91814	3.20902	-0.02979	-0.05065	3.22987	110.1	52.3438
369.1	4.41367	4.59368	-0.01637	-0.01981	4.59712	392.2	0.79644	0.24985	-0.2059	-0.20846	0.25241	393.8	1.22824	0.73858	-0.0159	-0.0189	0.74158	376.2	2.87411	3.16955	-0.0312	-0.05101	3.18935	110.2	52.3437
370.4	4.14626	4.39952	-0.01492	-0.01807	4.40268	393	0.70476	0.22756	-0.20596	-0.20841	0.23001	394.5	1.22149	0.7108	-0.01595	-0.01885	0.7137	376.7	2.86556	3.14079	-0.03218	-0.05126	3.15987	110.4	52.3436
371	4.13556	4.3099	-0.01426	-0.0173	4.31293	394.2	0.60948	0.19503	-0.20603	-0.20833	0.19732	394.8	1.21863	0.69935	-0.01597	-0.01882	0.7022	378.3	2.83838	3.04871	-0.03509	-0.05208	3.0657	110.6	52.3443
371.6	3.97794	4.22077	-0.01362	-0.01654	4.22368	394.4	0.57413	0.19014	-0.20605	-0.20832	0.19242	396	1.20728	0.65353	-0.01605	-0.01872	0.65621	379.2	2.80723	2.99415	-0.0366	-0.05253	3.01008	110.8	52.344
372.7	3.86164	4.0583	-0.01247	-0.01519	4.06101	395.5	0.56133	0.1633	-0.20611	-0.20825	0.16544	396.7	1.20077	0.62899	-0.01608	-0.01866	0.63157	379.2	2.67623	2.99415	-0.0366	-0.05253	3.01008	110.9	52.3446
373.8	3.82557	3.89715	-0.01134	-0.01386	3.89968	396.2	0.55331	0.14722	-0.20615	-0.20821	0.14929	397.3	1.19524	0.60833	-0.01611	-0.01862	0.61084	380.3	2.56083	2.92749	-0.0383	-0.05305	2.94223	111.1	52.3439
374	3.59413	3.86824	-0.01113	-0.01363	3.87074	396.9	0.54539	0.13206	-0.20619	-0.20817	0.13404	398.1	1.09095	0.58079	-0.01615	-0.01855	0.58319	381.3	2.54424	2.86589	-0.03975	-0.0535	2.87965	111.3	52.3445
374.4	3.58727	3.81039	-0.01075	-0.01318	3.81283	397.3	0.5409	0.12339	-0.20621	-0.20815	0.12534	398.9	1.06776	0.55577	-0.01619	-0.01849	0.55808	382	2.5327	2.82187	-0.0407	-0.05382	2.83499	111.5	52.3443
375.8	3.4505	3.60948	-0.00941	-0.01164	3.61171	398.2	0.53093	0.10535	-0.20624	-0.2081	0.10721	399.6	0.97955	0.5341	-0.01622	-0.01845	0.53633	382.6	2.50585	2.78414	-0.0415	-0.05409	2.79674	111.6	52.3447
376.8	3.30276	3.46925	-0.00848	-0.01058	3.47134	398.9	0.52329	0.09189	-0.20627	-0.20806	0.09368	400.2	0.94228	0.51552	-0.01624	-0.01841	0.51769	383.3	2.44642	2.74013	-0.04239	-0.0544	2.75214	111.9	52.3447
377.3	3.29447	3.39912	-0.00803	-0.01006	3.40115	399.5	0.51682	0.08064	-0.20629	-0.20803	0.08238	401.6	0.9132	0.47658	-0.0163	-0.01832	0.4786	384.4	2.37957	2.66955	-0.04371	-0.05487	2.68072	112.1	52.3439
378.2	3.19866	3.27664	-0.00722	-0.00915	3.27856	400.6	0.50514	0.06188	-0.20633	-0.20797	0.06352	402.2	0.90812	0.45993	-0.01632	-0.01828	0.46189	385.3	2.25108	2.61165	-0.04472	-0.05525	2.62218	112.3	52.3443
378.9	3.02425	3.18226	-0.00662	-0.00847	3.18411	400.8	0.50304	0.05846	-0.20634	-0.20796	0.06009	402.9	0.90226	0.44232	-0.01634	-0.01824	0.44422	385.7	2.22867	2.58592	-0.04515	-0.05541	2.59618	112.5	52.3434
379.7	2.99534	3.07512	-0.00595	-0.00771	3.07688	401.2	0.46687	0.05177	-0.20635	-0.20794	0.05336	403.7	0.89565	0.42246	-0.01636	-0.01819	0.42429	386.4	2.21751	2.54064	-0.04588	-0.05569	2.55044	112.6	52.3436
380.5	2.91755	2.97229	-0.00529	-0.00697	2.97397	402.2	0.42358	0.03663	-0.20638	-0.20789	0.03815	404.3	0.89076	0.40757	-0.01637	-0.01815	0.40934	387	2.20799	2.50163	-0.0465	-0.05592	2.51106	112.8	52.3432
381.6	2.73718	2.83086	-0.00442	-0.00599	2.83243	403.6	0.40953	0.01662	-0.20641	-0.20783	0.01804	405.2	0.88353	0.38754	-0.01639	-0.0181	0.38925	387.9	2.19379	2.44312	-0.04737	-0.05628	2.45203	113	52.3435
382.3	2.72626	2.74536	-0.00388	-0.00539	2.74687	404.2	0.30563	0.00856	-0.20643	-0.2078	0.00994	406.1	0.87642	0.36761	-0.01641	-0.01804	0.36924	388.5	2.16738	2.40412	-0.04794	-0.05651	2.4127	113.2	52.3438
382.6	2.70561	2.70887	-0.00365	-0.00514	2.71035	404.7	0.25277	0.00188	-0.20644	-0.20779	0.00323	407.1	0.86868	0.34718	-0.01642	-0.01798	0.34874	389.5	2.1518	2.33917	-0.04884	-0.0569	2.34723	113.4	52.3442
383.6	2.57623	2.58721	-0.0029	-0.00431	2.58862	405.5	0.22811	-0.00767	-0.20647	-0.20776	-0.00637	407.6	0.86486	0.33732	-0.01643	-0.01795	0.33884	390.6	2.05381	2.26775	-0.04978	-0.05732	2.27528	113.6	52.3439
384	2.45615	2.54061	-0.00262	-0.00399	2.54198	406.6	0.20178	-0.02058	-0.2065	-0.20772	-0.01935	407.9	0.84659	0.3314	-0.01643	-0.01794	0.3329	391.1	1.99714	2.23529	-0.05019	-0.0575	2.2426	113.8	52.3427
384.9	2.44256	2.43775	-0.00199	-0.0033	2.43905	407.3	0.19534	-0.028	-0.20652	-0.2077	-0.02682	409.8	0.84854	0.29687	-0.01645	-0.01783	0.29825	391.8	1.93746	2.19031	-0.05074	-0.05775	2.19732	114	52.3427
385.5	2.4336	2.36917	-0.00157	-0.00284	2.37043	407.9	0.18991	-0.03437	-0.20653	-0.20769	-0.03321	410.2	0.81366	0.28985	-0.01645	-0.0178	0.29121	392.5	1.92683	2.14541	-0.05127	-0.05799	2.15212	114.1	52.3438
386.6	2.35237	2.24966	-0.000820855	-0.00201	2.25084	408.5	0.18455	-0.04038	-0.20655	-0.20767	-0.03926	410.7	0.77708	0.28147	-0.01645	-0.01778	0.2828	393.9	1.85678	2.05579	-0.05228	-0.05847	2.06197	114.4	52.3438
388.2	2.1822	2.08166	0.000221615	-0.000867596	2.08275	410	0.17148	-0.0545	-0.20658	-0.20762	-0.05345	411.4	0.72315	0.27056	-0.01646	-0.01774	0.27184	394.7	1.84487	2.00557	-0.05283	-0.05873	2.01147	114.6	52.3436
389.2	2.136	1.98275	0.000844222	-0.000188103	1.98378	410.5	0.16723	-0.05869	-0.20659	-0.20761	-0.05767	413.3	0.69416	0.24223	-0.01647	-0.01765	0.24341	394.9	1.8419	1.99302	-0.05296	-0.0588	1.99885	114.8	52.3438
389.7	2.12898	1.93329	0.00115	0.000147431	1.93429	411.2	0.16137	-0.06456	-0.2066	-0.20759	-0.06357	413.8	0.70683	0.2353	-0.01647	-0.01762	0.23646	395.7	1.83009	1.9428	-0.05349	-0.05906	1.94837	115	52.3438
390.3	2.12062	1.87683	0.00152	0.000548548	1.87781	411.5	0.12689	-0.06708	-0.20661	-0.20758	-0.0661	414	0.64051	0.23253	-0.01647	-0.01761	0.23368	396.8	1.81399	1.87463	-0.05419	-0.05942	1.87986	115.2	52.3426
391.1	2.07661	1.80389	0.00201	0.00108	1.80482	413.6	0.11007	-0.08292	-0.20664	-0.20753	-0.08203	415.7	0.59757	0.21068	-0.01648	-0.01754	0.21175	397.4	1.80528	1.83811	-0.05456	-0.05962	1.84317	115.4	52.3441
392.2	1.91568	1.70512	0.00265	0.00177	1.706	414.1	0.02421	-0.08625	-0.20665	-0.20752	-0.08538	416.3	0.59382	0.20331	-0.01648	-0.01752	0.20435	398.3	1.7923	1.78333	-0.0551	-0.05991	1.78814	115.6	52.3448
392.8	1.84265	1.65492	0.00298	0.00212	1.65578	414.5	-0.01084	-0.08892	-0.20666	-0.20752	-0.08806	417	0.57252	0.19517	-0.01648	-0.01749	0.19618	398.9	1.78371	1.74682	-0.05545	-0.0601	1.75147	115.8	52.3434
394.6	1.81904	1.50825	0.00394	0.00316	1.50903	415.4	-0.08358	-0.09483	-0.20668	-0.20751	-0.09401	417.6	0.55289	0.18863	-0.01648	-0.01747	0.18961	400.2	1.76526	1.67071	-0.05619	-0.06052	1.67504	115.9	52.3437
395.5	1.8075	1.43954	0.00442	0.00368	1.44029	416.3	-0.12214	-0.1002	-0.20671	-0.2075	-0.09941	418.3	0.54874	0.18099	-0.01648	-0.01744	0.18194	400.7	1.75822	1.64146	-0.05646	-0.06068	1.64568	116	52.3449
395.6	1.80623	1.43191	0.00448	0.00373	1.43265	417.6	-0.1313	-0.1076	-0.20674	-0.20749	-0.10685	419.2	0.54351	0.17177	-0.01649	-0.01741	0.17269	401.3	1.71783	1.60636	-0.05679	-0.06087	1.61044	116.2	52.3452
396.8	1.77415	1.34498	0.00511	0.00441	1.34568	418.2	-0.1354	-0.1108	-0.20676	-0.20749	-0.11007	419.6	0.54124	0.1679	-0.01649	-0.01739	0.1688	401.9	1.69348	1.57235	-0.0571	-0.06105	1.5763	116.4	52.3443
397.5	1.70049	1.29643	0.00547	0.00479	1.29711	418.6	-0.13809	-0.11293	-0.20677	-0.20748	-0.11221	420.3	0.53731	0.16112	-0.01648	-0.01736	0.162	402.6	1.6508	1.53331	-0.05746	-0.06126	1.53712	116.6	52.3445
398	1.54838	1.26174	0.00571	0.00505	1.2624	419.5	-0.14401	-0.11734	-0.20679	-0.20748	-0.11665	421.1	0.53293	0.15374	-0.01648	-0.01733	0.15459	404	1.58266	1.45525	-0.05814	-0.06167	1.45878	116.8	52.3458
399.4	1.53157	1.17251	0.00635	0.00573	1.17312	420.2	-0.1485	-0.12068	-0.20681	-0.20748	-0.12001	421.5	0.53077	0.1503	-0.01648	-0.01732	0.15114	404.6	1.52553	1.42335	-0.05842	-0.06184	1.42678	117	52.3449
399.7	1.51103	1.15367	0.00648	0.00587	1.15428	420.8	-0.15225	-0.12343	-0.20682	-0.20747	-0.12278	422.5	0.52551	0.14172	-0.01648	-0.01728	0.14252	404.9	1.48949	1.40752	-0.05855	-0.06192	1.4109	117.2	52.3452
400.7	1.49936	1.09354	0.00693	0.00635	1.09412	421.8	-0.15833	-0.12771	-0.20684	-0.20747	-0.12708	422.9	0.52345	0.13835	-0.01648	-0.01727	0.13915	406.1	1.44045	1.34423	-0.05907	-0.06224	1.3474	117.4	52.3459
401.1	1.49476	1.0709	0.0071	0.00654	1.07147	422.7	-0.16361	-0.1314	-0.20686	-0.20747	-0.1308	424	0.51792	0.12997	-0.01647	-0.01723	0.13073	406.9	1.42987	1.3028	-0.05941	-0.06245	1.30584	117.6	52.3455
401.9	1.48566	1.02562	0.00746	0.00691	1.02617	422.9	-0.16475	-0.13217	-0.20687	-0.20747	-0.13157	424.5	0.51547	0.12616	-0.01647	-0.01721	0.1269	407.2	1.42592	1.28793	-0.05953	-0.06253	1.29093	117.8	52.3447
402.2	1.48228	1.00864	0.00759	0.00705	1.00918	424.2	-0.17199	-0.13713	-0.2069	-0.20746	-0.13656	425.6	0.51024	0.11839	-0.01646	-0.01717	0.1191	408	1.41546	1.24828	-0.05986	-0.06274	1.25116	118	52.3445
403.2	1.39019	0.95699	0.00802	0.0075	0.9575	425.2	-0.1933	-0.14058	-0.20692	-0.20746	-0.14004	425.9	0.50885	0.11636	-0.01646	-0.01716	0.11706	408.9	1.40381	1.20368	-0.06021	-0.06297	1.20643	118.2	52.3448
403.9	1.30156	0.92136	0.0083	0.0078	0.92186	425.6	-0.19536	-0.14196	-0.20692	-0.20746	-0.14143	426.9	0.48832	0.10959	-0.01645	-0.01713	0.11027	409.8	1.39227	1.16092	-0.06056	-0.06319	1.16356	118.4	52.3453
404.7	1.21098	0.8822	0.0086	0.00812	0.88268	426.1	-0.18188	-0.14361	-0.20693	-0.20746	-0.14309	427.3	0.42156	0.10716	-0.01645	-0.01711	0.10782	410.2	1.38718	1.14242	-0.06071	-0.0633	1.145	118.6	52.3451
405.7	1.20046	0.83657	0.00896	0.0085	0.83703	427	-0.18627	-0.14641	-0.20695	-0.20746	-0.1459	428.1	0.46711	0.10234	-0.01644	-0.01709	0.10299	411.1	1.37581	1.10079	-0.06105	-0.06352	1.10326	118.8	52.3445
406.2	1.19529	0.81375	0.00914	0.00869	0.8142	428.1	-0.19138	-0.14968	-0.20697	-0.20746	-0.1492	429.5	0.36334	0.09425	-0.01644	-0.01705	0.09486	411.7	1.36829	1.07303	-0.06127	-0.06367	1.07543	119	52.344
407.2	1.18513	0.77165	0.00949	0.00906	0.77208	428.5	-0.19317	-0.15081	-0.20698	-0.20746	-0.15033	429.6	0.41194	0.09372	-0.01644	-0.01705	0.09433	412.5	1.35835	1.03829	-0.06156	-0.06387	1.0406	119.2	52.3451
408	1.17717	0.73903	0.00978	0.00936	0.73945	429.4	-0.21306	-0.15333	-0.20699	-0.20745	-0.15286	430.6	0.39204	0.08836	-0.01643	-0.01702	0.08895	413.9	1.34119	0.97821	-0.06205	-0.06421	0.98037	119.3	52.3449
408.8	1.16936	0.70755	0.01006	0.00966	0.70795	430.1	-0.19996	-0.1551	-0.20701	-0.20745	-0.15465	431.2	0.32379	0.08524	-0.01643	-0.017	0.08581	414.4	1.31913	0.95675	-0.06223	-0.06434	0.95886	119.6	52.3431
409.2	1.16552	0.69301	0.0102	0.00981	0.6934	430.8	-0.20274	-0.15687	-0.20702	-0.20745	-0.15643	432.2	0.28817	0.08046	-0.01643	-0.01698	0.08102	414.9	1.3291	0.93695	-0.0624	-0.06446	0.93901	119.8	52.3446
410.1	1.06	0.66027	0.0105	0.01012	0.66065	431.5	-0.2054	-0.15856	-0.20703	-0.20745	-0.15814	432.5	0.27111	0.07903	-0.01643	-0.01698	0.07958	415.6	1.25573	0.90924	-0.06263	-0.06462	0.91124	120	52.3441
410.9	0.9546	0.6323	0.01074	0.01038	0.63267	432.2	-0.20795	-0.16016	-0.20704	-0.20745	-0.15975	433.3	0.26838	0.07531	-0.01643	-0.01696	0.07584	416.6	1.1789	0.86967	-0.06294	-0.06484	0.87157	120.1	52.343
411.2	0.90286	0.62257	0.01083	0.01046	0.62294	432.5	-0.20901	-0.1624	-0.2086	-0.20901	-0.16199	433.9	0.26641	0.07276	-0.01643	-0.01695	0.07328	417.6	1.15122	0.83212	-0.06324	-0.06506	0.83394	120.3	52.3446
412.6	0.89037	0.57716	0.0112	0.01086	0.5775	433.1	-0.21106	-0.16579	-0.21066	-0.21106	-0.16539	435.4	0.24474	0.06648	-0.01643	-0.01692	0.06698	417.9	1.13174	0.82123	-0.06333	-0.06512	0.82302	120.5	52.3437
413.2	0.88517	0.55958	0.01136	0.01103	0.55991	434.3	-0.2149	-0.17211	-0.21452	-0.2149	-0.17173	435.8	0.22756	0.06496	-0.01643	-0.01691	0.06545	418.8	1.0394	0.78856	-0.06358	-0.0653	0.79028	120.7	52.3438
413.6	0.88175	0.54804	0.01147	0.01114	0.54837	434.8	-0.2164	-0.17463	-0.21602	-0.2164	-0.17426	436.8	0.22474	0.06116	-0.01643	-0.0169	0.06163	419.1	1.05198	0.77767	-0.06366	-0.06536	0.77937	120.9	52.3428
415	0.87009	0.50849	0.01184	0.01153	0.50879	435.7	-0.21894	-0.17886	-0.21858	-0.21894	-0.1785	437.4	0.22313	0.05896	-0.01643	-0.01689	0.05941	420.4	1.02132	0.73314	-0.064	-0.06561	0.73474	121.1	52.3442
415.4	0.86684	0.49824	0.01194	0.01164	0.49855	436.8	-0.22179	-0.18372	-0.22144	-0.22179	-0.18337	438.6	0.22011	0.05488	-0.01643	-0.01687	0.05532	421.1	1.01353	0.70994	-0.06419	-0.06574	0.71149	121.3	52.3436
416	0.86204	0.48288	0.0121	0.0118	0.48318	437.4	-0.22322	-0.18617	-0.22288	-0.22322	-0.18583	439.7	0.21756	0.0513	-0.01643	-0.01685	0.05172	421.9	1.00472	0.68343	-0.06439	-0.06589	0.68493	121.5	52.3441
416.5	0.85812	0.47008	0.01223	0.01194	0.47037	438.1	-0.17578	-0.13992	-0.17545	-0.17578	-0.13959	440.1	0.21669	0.05008	-0.01643	-0.01685	0.0505	422.2	1.00144	0.67367	-0.06446	-0.06594	0.67514	121.7	52.3431
417.6	0.8497	0.44418	0.01251	0.01223	0.44446	438.9	-0.12841	-0.09381	-0.12809	-0.12841	-0.09349	440.4	0.21605	0.04917	-0.01643	-0.01684	0.04958	422.9	0.99384	0.65257	-0.06464	-0.06607	0.65401	121.9	52.3451
418.1	0.84598	0.43282	0.01264	0.01237	0.43309	439.6	-0.01571	0.01781	-0.01539	-0.01571	0.01812	441.4	0.21404	0.04616	-0.01643	-0.01682	0.04655	424.3	0.97888	0.61039	-0.06498	-0.06633	0.61174	122.1	52.3447
418.6	0.84232	0.42146	0.01277	0.0125	0.42173	440.2	0.01527	0.04789	0.01558	0.01527	0.04819	442.3	0.21239	0.04371	-0.01643	-0.01681	0.04409	424.7	0.97466	0.59833	-0.06507	-0.0664	0.59966	122.3	52.3449
420.5	0.79697	0.38246	0.01324	0.01299	0.38271	440.8	0.01433	0.0461	0.01463	0.01433	0.0464	442.9	0.21137	0.04207	-0.01642	-0.0168	0.04245	425.1	0.97047	0.58736	-0.06517	-0.06647	0.58866	122.5	52.3458
421.1	0.79294	0.37071	0.01338	0.01314	0.37095	441.7	0.0131	0.0436	0.01339	0.0131	0.0439	443.8	0.20996	0.03974	-0.01642	-0.01679	0.04011	426.3	0.95804	0.55461	-0.06545	-0.06669	0.55585	122.7	52.3449
421.6	0.74066	0.36178	0.01349	0.01326	0.36201	442.8	0.01187	0.04095	0.01215	0.01187	0.04123	444.5	0.20897	0.03803	-0.01642	-0.01678	0.03839	426.7	0.95394	0.54369	-0.06554	-0.06676	0.54491	122.9	52.3454
422.2	0.6388	0.35104	0.01362	0.01339	0.35127	443.3	0.01141	0.03985	0.01169	0.01141	0.04013	444.9	0.20844	0.03705	-0.01642	-0.01677	0.03741	428.3	0.93782	0.50269	-0.0659	-0.06704	0.50383	123	52.3464
423.2	0.58357	0.3335	0.0138	0.01358	0.33372	444.2	0.01074	0.0381	0.01101	0.01074	0.03837	446.6	0.20652	0.03319	-0.01641	-0.01675	0.03352	429	0.8819	0.48545	-0.06605	-0.06716	0.48656	123.3	52.3465
424.1	0.57819	0.3192	0.01396	0.01375	0.31942	445	0.01031	0.03673	0.01057	0.01031	0.037	447	0.20614	0.03231	-0.01641	-0.01674	0.03264	429.1	0.89792	0.48299	-0.06607	-0.06717	0.48409	123.4	52.3475
424.9	0.55759	0.30649	0.0141	0.01389	0.3067	445.9	0.01002	0.03545	0.01027	0.01002	0.0357	447.6	0.20564	0.03102	-0.01641	-0.01673	0.03135	430.5	0.81933	0.45006	-0.06636	-0.0674	0.4511	123.6	52.3477
425.4	0.55479	0.29911	0.01418	0.01398	0.29931	446.4	0.00995	0.03485	0.0102	0.00995	0.03509	448.5	0.205	0.02925	-0.01641	-0.01672	0.02956	432.5	0.78346	0.40588	-0.06674	-0.0677	0.40684	123.8	52.3471
425.8	0.5526	0.29347	0.01425	0.01405	0.29367	447.1	0.00996	0.03411	0.0102	0.00996	0.03435	450	0.17226	0.02638	-0.0164	-0.0167	0.02667	433.3	0.7441	0.38999	-0.06688	-0.06781	0.39092	124.1	52.3478
427.5	0.54376	0.27007	0.01453	0.01434	0.27025	448.2	0.01021	0.03328	0.01044	0.01021	0.03352	450.3	0.17217	0.02584	-0.0164	-0.01669	0.02614	433.4	0.69418	0.38801	-0.0669	-0.06783	0.38893	124.2	52.3481
428.4	0.53939	0.25882	0.01467	0.01449	0.259	448.6	0.01038	0.03306	0.01061	0.01038	0.03329	451.4	0.17196	0.02389	-0.0164	-0.01668	0.02417	434.5	0.66825	0.36618	-0.06708	-0.06797	0.36707	124.4	52.3473
428.9	0.53705	0.25257	0.01475	0.01457	0.25275	450	0.0113	0.03271	0.01152	0.0113	0.03293	452.2	0.10594	0.02257	-0.01639	-0.01667	0.02284	436.8	0.63112	0.32422	-0.06744	-0.06825	0.32503	124.6	52.3484
429.2	0.53568	0.24883	0.0148	0.01462	0.249	451	0.01227	0.03281	0.01248	0.01227	0.03302	452.7	0.106	0.02176	-0.0164	-0.01667	0.02203	437.4	0.62601	0.31357	-0.06753	-0.06833	0.31436	124.8	52.3483
430.8	0.49677	0.23104	0.01505	0.01488	0.23121	451.3	0.0126	0.03289	0.01281	0.0126	0.0331	453.6	0.05821	0.02031	-0.0164	-0.01666	0.02058	437.5	0.60916	0.3118	-0.06755	-0.06834	0.31259	125	52.3479
431.3	0.46174	0.2255	0.01512	0.01496	0.22566	452.2	0.01376	0.03332	0.01396	0.01376	0.03352	454.8	-0.02327	0.01855	-0.0164	-0.01666	0.01881	438.4	0.60163	0.2973	-0.06768	-0.06844	0.29807	125.2	52.3488
432.3	0.40891	0.21563	0.01525	0.01509	0.21579	454	0.0167	0.03489	0.01689	0.0167	0.03508	454.8	-0.02327	0.01855	-0.0164	-0.01666	0.01881	440	0.58857	0.27194	-0.06791	-0.06863	0.27266	125.4	52.3483
433.8	0.32266	0.20127	0.01541	0.01526	0.20142	454.3	0.01728	0.03525	0.01747	0.01728	0.03544	456	0.01052	0.01684	-0.01641	-0.01666	0.01709	440.8	0.58221	0.26029	-0.06802	-0.06872	0.26099	125.6	52.3483
434.1	0.27269	0.19863	0.01544	0.01529	0.19878	454.9	0.01849	0.03604	0.01868	0.01849	0.03623	457.4	-0.03722	-0.00557	-0.03699	-0.03722	-0.00534	441.1	0.57985	0.25605	-0.06806	-0.06875	0.25674	125.8	52.3492
434.6	0.27111	0.19422	0.01548	0.01533	0.19436	456.5	0.02217	0.03865	0.02235	0.02217	0.03883	458	-0.00456	0.02632	-0.00433	-0.00456	0.02655	442.1	0.57209	0.24192	-0.0682	-0.06886	0.24259	126	52.3481
436.5	0.26574	0.1785	0.01563	0.01549	0.17863	456.5	0.02217	0.03865	0.02235	0.02217	0.03883	458.4	-0.02008	0.01032	-0.01985	-0.02008	0.01055	443.6	0.56078	0.222	-0.0684	-0.06903	0.22262	126.2	52.3484
436.6	0.26549	0.17771	0.01563	0.0155	0.17785	458	0.02614	0.04168	0.02631	0.02614	0.04185	459.9	-0.03403	-0.00542	-0.03381	-0.03403	-0.0052	443.7	0.56004	0.22074	-0.06841	-0.06904	0.22136	126.4	52.3487
437.1	0.26426	0.17379	0.01567	0.01554	0.17392	458.6	0.02787	0.04306	0.02804	0.02787	0.04322	460.1	-0.03372	-0.00532	-0.0335	-0.03372	-0.00511	444.4	0.55491	0.21193	-0.0685	-0.06911	0.21254	126.6	52.3477
438.2	0.26179	0.16575	0.01576	0.01563	0.16588	459.5	0.03058	0.04524	0.03074	0.03058	0.0454	461.4	-0.03154	-0.00456	-0.03133	-0.03154	-0.00435	445.4	0.54772	0.1994	-0.06863	-0.06922	0.19999	126.8	52.3476
440.1	0.2583	0.15287	0.0159	0.01578	0.15299	460.4	0.01744	0.03161	0.0176	0.01744	0.03177	462.3	-0.02984	-0.00379	-0.02964	-0.02984	-0.00359	446.2	0.5261	0.19045	-0.06873	-0.0693	0.19102	127	52.3484
440.6	0.25756	0.14975	0.01594	0.01582	0.14986	460.6	-0.01491	-0.000846382	-0.01475	-0.01491	-0.000690158	462.1	-0.03023	-0.00399	-0.03003	-0.03023	-0.00378	446.4	0.50871	0.18821	-0.06876	-0.06932	0.18878	127.2	52.3484
440.8	0.25727	0.1485	0.01595	0.01583	0.14862	461.3	0.03643	0.05012	0.03658	0.03643	0.05027	463.9	-0.02642	-0.00196	-0.02623	-0.02642	-0.00177	447.6	0.48352	0.17479	-0.0689	-0.06944	0.17533	127.4	52.3486
442.1	0.25573	0.1407	0.01605	0.01593	0.14081	462.5	-0.00839	0.0047	-0.00824	-0.00839	0.00485	464.1	-0.02595	-0.00167	-0.02576	-0.02595	-0.00148	449.2	0.408	0.15847	-0.06907	-0.06958	0.15898	127.6	52.3472
443	0.25494	0.13569	0.01611	0.016	0.1358	464.4	-0.0174	-0.00521	-0.01726	-0.0174	-0.00507	465	-0.00775	0.01572	-0.00756	-0.00775	0.01591	450	0.40291	0.15053	-0.06915	-0.06965	0.15103	127.8	52.3479
443.4	0.25466	0.13346	0.01614	0.01603	0.13357	464.7	-0.01626	-0.00421	-0.01612	-0.01626	-0.00407	466.4	-0.01998	0.00226	-0.0198	-0.01998	0.00244	450	0.35391	0.15053	-0.06915	-0.06965	0.15103	128	52.3471
444.8	0.18904	0.1263	0.01623	0.01613	0.1264	465.1	-0.03072	-0.01884	-0.03058	-0.03072	-0.0187	466.7	-0.01911	0.00289	-0.01893	-0.01911	0.00306	451.1	0.28209	0.14027	-0.06924	-0.06972	0.14075	128.2	52.3472
444.7	0.15606	0.12681	0.01623	0.01613	0.12691	465.7	-0.06139	-0.04976	-0.06126	-0.06139	-0.04963	467.2	-0.01762	0.00397	-0.01745	-0.01762	0.00414	451.8	0.29387	0.13411	-0.0693	-0.06976	0.13457	128.4	52.347
445.9	0.12395	0.12086	0.01628	0.01618	0.12095	467.5	-0.11924	-0.10835	-0.11911	-0.11924	-0.10823	468.4	-0.01381	0.00682	-0.01364	-0.01381	0.00699	452.2	0.2595	0.13059	-0.06933	-0.06979	0.13105	128.5	52.3464
446.7	0.12409	0.11726	0.0163	0.01621	0.11736	467.5	-0.15224	-0.14135	-0.15211	-0.15224	-0.14123	469.3	-0.01073	0.00923	-0.01057	-0.01073	0.00939	452.7	0.25657	0.12619	-0.06936	-0.06982	0.12664	128.7	52.3466
447.2	0.05928	0.11501	0.01631	0.01622	0.1151	468.3	-0.132	-0.12143	-0.13188	-0.132	-0.1213	469.3	-0.01073	0.00923	-0.01057	-0.01073	0.00939	455	0.24368	0.10783	-0.06952	-0.06994	0.10825	128.9	52.3461
448.5	0.0111	0.10944	0.01632	0.01623	0.10953	469.9	-0.10944	-0.09945	-0.10932	-0.10944	-0.09933	470.1	-0.00782	0.01154	-0.00766	-0.00782	0.0117	455.3	0.24207	0.10548	-0.06954	-0.06996	0.1059	129.1	52.3456
449.4	0.02796	0.10578	0.01632	0.01623	0.10587	469.9	-0.17444	-0.16445	-0.17432	-0.17444	-0.16434	471.1	-0.00396	0.01472	-0.0038	-0.00396	0.01487	455.5	0.241	0.10392	-0.06956	-0.06997	0.10433	129.3	52.3454
449.8	0.01242	0.10415	0.01632	0.01623	0.10424	471.2	-0.16909	-0.15955	-0.16898	-0.16909	-0.15944	471.7	-0.00152	0.01675	-0.00137	-0.00152	0.0169	456.1	0.23785	0.0996	-0.0696	-0.07	0.10001	129.5	52.3456
450.6	0.01346	0.10118	0.01632	0.01623	0.10127	471.5	-0.16785	-0.15841	-0.16774	-0.16785	-0.1583	473.1	0.00455	0.02191	0.0047	0.00455	0.02206	458.4	0.22638	0.08376	-0.06974	-0.07012	0.08413	129.7	52.345
451.1	0.01422	0.09936	0.01632	0.01623	0.09944	472.1	-0.16538	-0.15614	-0.16527	-0.16538	-0.15603	473.3	0.00546	0.0227	0.00561	0.00546	0.02285	458.7	0.22496	0.08191	-0.06976	-0.07013	0.08228	129.9	52.3451
452.4	0.01652	0.09476	0.01631	0.01623	0.09484	474.1	-0.15722	-0.1486	-0.15712	-0.15722	-0.14849	474.3	0.01017	0.02679	0.01031	0.01017	0.02693	458.7	0.22496	0.08191	-0.06976	-0.07013	0.08228	130.1	52.3447
453.1	0.01796	0.09419	0.01804	0.01796	0.09426	474.5	-0.1556	-0.14709	-0.1555	-0.1556	-0.14699	474.9	0.01313	0.02941	0.01327	0.01313	0.02955	460.4	0.2172	0.07144	-0.06987	-0.07022	0.07179	130.3	52.3456
453.9	0.01979	0.09339	0.01987	0.01979	0.09346	474.4	-0.15601	-0.14747	-0.15591	-0.15601	-0.14737	475.9	0.01829	0.03399	0.01843	0.01829	0.03413	461.7	0.21163	0.06402	-0.06995	-0.07028	0.06436	130.5	52.3453
454.7	0.0218	0.09298	0.02187	0.0218	0.09305	475.7	-0.15082	-0.14266	-0.15072	-0.15082	-0.14256	475.7	0.01723	0.03305	0.01737	0.01723	0.03318	462	0.21039	0.06238	-0.06996	-0.0703	0.06271	130.7	52.3453
456.2	0.0261	0.09285	0.02617	0.0261	0.09292	476.8	-0.14654	-0.13868	-0.14644	-0.14654	-0.13858	477.8	0.02889	0.04358	0.02902	0.02889	0.04371	463.3	0.20521	0.05526	-0.07004	-0.07036	0.05558	130.9	52.3451
456.5	0.02703	0.09298	0.0271	0.02703	0.09305	477.3	-0.14463	-0.1369	-0.14454	-0.14463	-0.13681	478.3	0.03186	0.04629	0.03199	0.03186	0.04641	464.7	0.19999	0.04838	-0.07012	-0.07043	0.04868	131.1	52.3455
456.8	0.02801	0.09316	0.02808	0.02801	0.09323	478.7	-0.13941	-0.13204	-0.13932	-0.13941	-0.13194	478.3	0.03186	0.04629	0.03199	0.03186	0.04641	465	0.19892	0.04692	-0.07014	-0.07044	0.04722	131.3	52.3457
458.1	0.03249	0.09416	0.03256	0.03249	0.09423	479.2	-0.1376	-0.13035	-0.13751	-0.1376	-0.13026	479.9	0.04189	0.05555	0.04201	0.04189	0.05567	466	0.19547	0.04205	-0.07019	-0.07049	0.04234	131.5	52.3455
458.5	0.03397	0.09465	0.03404	0.03397	0.09472	479.5	-0.13654	-0.12936	-0.13645	-0.13654	-0.12927	481.1	0.01693	0.03004	0.01705	0.01693	0.03015	466.6	0.1935	0.03945	-0.07023	-0.07051	0.03974	131.7	52.3463
459.7	0.03866	0.09644	0.03872	0.03866	0.0965	480.8	-0.13205	-0.12517	-0.13196	-0.13205	-0.12509	481.1	0.04993	0.06304	0.05005	0.04993	0.06315	466.8	0.19285	0.03858	-0.07024	-0.07052	0.03887	131.9	52.3464
460.6	0.04244	0.09812	0.0425	0.04244	0.09819	481.7	-0.1291	-0.12242	-0.12902	-0.1291	-0.12234	483.2	0.04915	0.06135	0.04926	0.04915	0.06146	469.3	0.18546	0.02809	-0.07037	-0.07063	0.02836	132.1	52.347
460.7	0.04287	0.09833	0.04293	0.04287	0.0984	481.6	-0.12942	-0.12272	-0.12934	-0.12942	-0.12264	483.7	0.01999	0.03199	0.0201	0.01999	0.0321	470.1	0.18334	0.02501	-0.07041	-0.07067	0.02527	132.3	52.3469
463	0.05352	0.10409	0.05358	0.05352	0.10415	482.6	-0.12629	-0.11981	-0.12621	-0.12629	-0.11973	483.8	0.02076	0.03272	0.02087	0.02076	0.03283	470.1	0.18334	0.02501	-0.07041	-0.07067	0.02527	132.5	52.3474
463.8	0.05751	0.10649	0.05757	0.05751	0.10655	483.5	-0.10763	-0.10133	-0.10755	-0.10763	-0.10125	485.4	0.00168	0.01302	0.00178	0.00168	0.01312	471.8	0.17927	0.01871	-0.0705	-0.07074	0.01896	132.7	52.3476
463.7	0.05701	0.10619	0.05707	0.05701	0.10625	483.5	-0.12363	-0.11733	-0.12355	-0.12363	-0.11725	486.1	-0.02538	-0.01431	-0.02528	-0.02538	-0.0142	473.1	0.17653	0.01424	-0.07057	-0.0708	0.01448	132.9	52.3479
465.1	0.04833	0.09486	0.04838	0.04833	0.09492	485.8	-0.11758	-0.11173	-0.11751	-0.11758	-0.11166	486.2	-0.04052	-0.02948	-0.04042	-0.04052	-0.02938	473.1	0.17653	0.01424	-0.07057	-0.0708	0.01448	133.1	52.3486
465.7	0.0516	0.09705	0.05165	0.0516	0.09711	487	-0.11491	-0.10928	-0.11484	-0.11491	-0.10921	488.4	-0.03764	-0.02737	-0.03754	-0.03764	-0.02728	473.8	0.17519	0.01185	-0.0706	-0.07083	0.01208	133.3	52.3479
466.9	0.05837	0.10174	0.05842	0.05837	0.10179	487.3	-0.11429	-0.10871	-0.11422	-0.11429	-0.10864	488.4	-0.06964	-0.05937	-0.06954	-0.06964	-0.05928	475.9	0.12276	0.00541	-0.0707	-0.07091	0.00562	133.4	52.3495
468.2	0.04903	0.09027	0.04908	0.04903	0.09032	487.2	-0.11449	-0.1089	-0.11442	-0.11449	-0.10882	488.7	-0.09979	-0.08962	-0.09969	-0.09979	-0.08953	476	0.10662	0.0051	-0.0707	-0.07092	0.00532	133.6	52.3488
468.3	0.03364	0.07472	0.03369	0.03364	0.07477	489.3	-0.11083	-0.10559	-0.11076	-0.11083	-0.10553	490.6	-0.08096	-0.0714	-0.08087	-0.08096	-0.07131	476.3	0.05721	0.00418	-0.07071	-0.07092	0.0044	133.8	52.3491
469.2	0.02316	0.06286	0.02321	0.02316	0.06291	489.3	-0.11083	-0.10559	-0.11076	-0.11083	-0.10553	491.3	-0.07367	-0.06432	-0.07358	-0.07367	-0.06423	478.2	0.03901	-0.001	-0.07076	-0.07096	-0.000799947	134	52.3494
470.2	-0.01955	0.01866	-0.0195	-0.01955	0.01871	489.7	-0.11027	-0.1051	-0.1102	-0.11027	-0.10503	492.5	-0.06072	-0.05172	-0.06063	-0.06072	-0.05164	478.3	-0.02608	-0.00127	-0.07076	-0.07096	-0.00107	134.2	52.3486
470.2	-0.06855	-0.03034	-0.0685	-0.06855	-0.03029	490.9	-0.10888	-0.1039	-0.10881	-0.10888	-0.10383	493.1	-0.07004	-0.06121	-0.06995	-0.07004	-0.06113	479.1	-0.07578	-0.00338	-0.07077	-0.07097	-0.00319	134.4	52.35
471.8	-0.10711	-0.07112	-0.10707	-0.10711	-0.07108	491.9	-0.10807	-0.10324	-0.10801	-0.10807	-0.10317	494.4	-0.05505	-0.04658	-0.05497	-0.05505	-0.04649	480.5	-0.07667	-0.00677	-0.07078	-0.07097	-0.00658	134.6	52.3497
473.4	-0.08026	-0.04635	-0.08022	-0.08026	-0.04631	493.5	-0.10747	-0.10287	-0.10741	-0.10747	-0.10281	494.8	-0.0503	-0.04193	-0.05022	-0.0503	-0.04185	480.1	-0.06046	-0.00581	-0.07078	-0.07097	-0.00561	134.8	52.3488
473.2	-0.08164	-0.04749	-0.0816	-0.08164	-0.04744	493.5	-0.09147	-0.08687	-0.09141	-0.09147	-0.08681	495.3	-0.06027	-0.05203	-0.06019	-0.06027	-0.05195	482.1	-0.07718	-0.0167	-0.077	-0.07718	-0.01652	135	52.3503
474	-0.12409	-0.09093	-0.12405	-0.12409	-0.09088	493.6	-0.09146	-0.08687	-0.0914	-0.09146	-0.08681	496	-0.05165	-0.04359	-0.05157	-0.05165	-0.04351	483.6	-0.07712	-0.01988	-0.07695	-0.07712	-0.01971	135.2	52.35
474.2	-0.1227	-0.08978	-0.12266	-0.1227	-0.08974	496.3	-0.05966	-0.05543	-0.0596	-0.05966	-0.05537	496.8	-0.04159	-0.03373	-0.04151	-0.04159	-0.03365	483.3	-0.07718	-0.01929	-0.07701	-0.07718	-0.01912	135.4	52.3494
475.6	-0.11275	-0.08147	-0.11271	-0.11275	-0.08143	496.8	-0.04419	-0.04002	-0.04413	-0.04419	-0.03997	497.6	-0.0313	-0.02363	-0.03122	-0.0313	-0.02355	484.7	-0.07674	-0.02174	-0.07657	-0.07674	-0.02157	135.6	52.3502
475.9	-0.11058	-0.07964	-0.11054	-0.11058	-0.0796	496.9	0.00469	0.00884	0.00475	0.00469	0.0089	498.6	-0.01815	-0.01071	-0.01808	-0.01815	-0.01064	485.5	-0.07627	-0.02282	-0.07611	-0.07627	-0.02266	135.8	52.3498
477	-0.10256	-0.07285	-0.10252	-0.10256	-0.07281	497.4	0.05304	0.05713	0.0531	0.05304	0.05719	498.7	-0.01682	-0.0094	-0.01675	-0.01682	-0.00933	485.7	-0.07613	-0.02307	-0.07597	-0.07613	-0.02291	136	52.3484
479.6	-0.08305	-0.05596	-0.08301	-0.08305	-0.05593	498.3	0.10063	0.10461	0.10069	0.10063	0.10467	499.9	-0.000639	0.00651	-0.000566599	-0.000639	0.00659	486.4	-0.07555	-0.02385	-0.07539	-0.07555	-0.02369	136.2	52.3491
479.6	-0.08305	-0.05596	-0.08301	-0.08305	-0.05593	499.8	0.12963	0.13344	0.12968	0.12963	0.1335	499.6	-0.00472	0.0025	-0.00465	-0.00472	0.00257	487.3	-0.07461	-0.02453	-0.07445	-0.07461	-0.02437	136.4	52.35
479.3	-0.08534	-0.05797	-0.0853	-0.08534	-0.05793	499.4	0.13051	0.13437	0.13056	0.13051	0.13442	501.6	0.02286	0.02966	0.02293	0.02286	0.02972	488	-0.07373	-0.02486	-0.07358	-0.07373	-0.02471	136.6	52.3492
481.2	-0.07074	-0.04515	-0.07071	-0.07074	-0.04511	500.6	0.12772	0.13145	0.12777	0.12772	0.1315	502.9	0.04118	0.04771	0.04125	0.04118	0.04778	489.4	-0.07157	-0.02511	-0.07142	-0.07157	-0.02496	136.8	52.3487
483.1	-0.05587	-0.03192	-0.05584	-0.05587	-0.03189	501.8	0.12446	0.12806	0.12451	0.12446	0.12811	502.7	0.03834	0.04491	0.03841	0.03834	0.04498	489.1	-0.07208	-0.02513	-0.07193	-0.07208	-0.02498	137	52.3481
483.3	-0.05429	-0.0305	-0.05426	-0.05429	-0.03047	501.6	0.12503	0.12865	0.12508	0.12503	0.1287	503.9	0.05543	0.06177	0.0555	0.05543	0.06184	490.8	-0.06883	-0.02456	-0.06869	-0.06883	-0.02442	137.2	52.3477
484.2	-0.04715	-0.02408	-0.04712	-0.04715	-0.02405	502.9	0.1211	0.12459	0.12115	0.1211	0.12463	504.5	0.06403	0.07026	0.06409	0.06403	0.07033	491.2	-0.06794	-0.0243	-0.0678	-0.06794	-0.02416	137.4	52.3481
484.9	-0.04158	-0.01907	-0.04155	-0.04158	-0.01904	503.5	0.11912	0.12255	0.11917	0.11912	0.12259	505.8	0.08274	0.08874	0.0828	0.08274	0.0888	491.6	-0.06701	-0.024	-0.06687	-0.06701	-0.02386	137.6	52.3487
485.1	-0.03999	-0.01764	-0.03996	-0.03999	-0.0176	503.7	0.11844	0.12185	0.11849	0.11844	0.12189	505.8	0.08274	0.08874	0.0828	0.08274	0.0888	491.8	-0.06652	-0.02382	-0.06638	-0.06652	-0.02368	137.8	52.3485
486.3	-0.03036	-0.00889	-0.03033	-0.03036	-0.00885	505.8	0.11069	0.1139	0.11074	0.11069	0.11394	507	0.06706	0.07285	0.06712	0.06706	0.07291	494.2	-0.0597	-0.02038	-0.05957	-0.0597	-0.02025	138	52.3484
487.5	-0.02071	-9.33745e-05	-0.02068	-0.02071	-6.39384e-05	506.8	0.10665	0.10977	0.10669	0.10665	0.10981	508	0.06548	0.07111	0.06554	0.06548	0.07117	495.2	-0.05631	-0.01828	-0.05618	-0.05631	-0.01816	138.2	52.3479
487.4	-0.02151	-0.000825969	-0.02148	-0.02151	-0.000796457	506.7	0.10706	0.11019	0.1071	0.10706	0.11023	507.8	0.0626	0.06826	0.06266	0.0626	0.06832	495.4	-0.05559	-0.01782	-0.05546	-0.05559	-0.01769	138.3	52.3478
488.2	-0.01506	0.00508	-0.01503	-0.01506	0.00511	507.6	0.10327	0.10632	0.10331	0.10327	0.10636	509.9	0.07672	0.08205	0.07678	0.07672	0.0821	496	-0.06935	-0.03234	-0.06923	-0.06935	-0.03222	138.5	52.3489
490.6	0.00434	0.02294	0.00437	0.00434	0.02297	509.3	0.0957	0.09861	0.09574	0.0957	0.09865	510.2	0.03199	0.03727	0.03205	0.03199	0.03733	496.2	-0.05258	-0.01582	-0.05246	-0.05258	-0.0157	138.7	52.3471
490.7	-0.02785	-0.00931	-0.02782	-0.02785	-0.00928	509.2	0.09616	0.09908	0.0962	0.09616	0.09912	510.1	0.09556	0.10086	0.09562	0.09556	0.10091	498.2	-0.04408	-0.00971	-0.04396	-0.04408	-0.00959	138.9	52.3465
491	-0.04143	-0.02308	-0.0414	-0.04143	-0.02305	509	0.09707	0.1	0.09711	0.09707	0.10005	511.3	0.07953	0.08465	0.07959	0.07953	0.0847	498.7	-0.04174	-0.00794	-0.04163	-0.04174	-0.00783	139.1	52.348
492.6	0.00348	0.0209	0.00351	0.00348	0.02093	511.7	0.08429	0.08701	0.08433	0.08429	0.08705	511.9	0.10493	0.10996	0.10498	0.10493	0.11002	498.6	-0.04221	-0.0083	-0.04209	-0.04221	-0.00818	139.3	52.3479
492.7	-0.01172	0.00565	-0.01169	-0.01172	0.00567	512	0.08281	0.08551	0.08285	0.08281	0.08555	512.5	0.12927	0.13422	0.12932	0.12927	0.13427	501	-0.02975	0.00157	-0.02964	-0.02975	0.00168	139.5	52.3474
493.9	-0.00208	0.01462	-0.00205	-0.00208	0.01465	511.7	0.08429	0.08701	0.08433	0.08429	0.08705	513.8	0.08205	0.08682	0.0821	0.08205	0.08687	502.3	-0.02208	0.00791	-0.02198	-0.02208	0.00802	139.7	52.3475
494.2	-0.01568	0.000864708	-0.01566	-0.01568	0.000889561	514	0.07277	0.07533	0.07281	0.07277	0.07537	513.4	0.10862	0.11344	0.10867	0.10862	0.1135	502.1	-0.0393	-0.00912	-0.03919	-0.0393	-0.00901	139.9	52.3487
495.3	-0.10491	-0.08895	-0.10489	-0.10491	-0.08892	514.5	0.07021	0.07273	0.07025	0.07021	0.07277	514.6	0.15779	0.16246	0.15784	0.15779	0.16251	502.7	-0.05259	-0.02297	-0.05249	-0.05259	-0.02287	140.1	52.3486
495.9	-0.06715	-0.05148	-0.06713	-0.06715	-0.05146	514.4	0.07072	0.07325	0.07076	0.07072	0.07329	517.1	0.1411	0.14545	0.14115	0.1411	0.1455	505.6	-0.01558	0.0114	-0.01548	-0.01558	0.01149	140.3	52.3486
496	-0.05036	-0.03474	-0.05034	-0.05036	-0.03472	515.5	0.06506	0.06752	0.0651	0.06506	0.06755	516.9	0.13859	0.14297	0.13864	0.13859	0.14302	505.7	-0.08083	-0.05394	-0.08073	-0.08083	-0.05384	140.4	52.3479
497.8	-0.05219	-0.03744	-0.05217	-0.05219	-0.03742	515.7	0.06402	0.06646	0.06406	0.06402	0.0665	516.9	0.07359	0.07797	0.07364	0.07359	0.07802	505.6	-0.03258	-0.0056	-0.03248	-0.03258	-0.00551	140.7	52.3484
498	-0.08363	-0.06897	-0.08361	-0.08363	-0.06895	517.3	0.05572	0.05806	0.05575	0.05572	0.0581	519.6	0.1061	0.11017	0.10615	0.1061	0.11021	507.8	-0.06417	-0.03902	-0.06408	-0.06417	-0.03893	140.9	52.3484
498.3	-0.13027	-0.11575	-0.13025	-0.13027	-0.11572	518.1	0.05156	0.05385	0.05159	0.05156	0.05389	519.3	0.10264	0.10674	0.10269	0.10264	0.10679	508	-0.06251	-0.03752	-0.06242	-0.06251	-0.03743	141.1	52.3488
500.7	-0.09464	-0.08116	-0.09462	-0.09464	-0.08114	518	0.05208	0.05438	0.05211	0.05208	0.05441	519.6	0.0901	0.09417	0.09015	0.0901	0.09421	508.3	-0.12498	-0.10022	-0.12489	-0.12498	-0.10013	141.3	52.3492
500.5	-0.08019	-0.06663	-0.08017	-0.08019	-0.06661	519.9	0.04226	0.04445	0.04229	0.04226	0.04448	522.6	0.07326	0.07701	0.0733	0.07326	0.07706	509	-0.11898	-0.09476	-0.11889	-0.11898	-0.09467	141.5	52.35
500.6	-0.14441	-0.13089	-0.14439	-0.14441	-0.13087	519.7	0.04329	0.04549	0.04332	0.04329	0.04552	522.9	0.07621	0.07993	0.07625	0.07621	0.07997	510.9	-0.13399	-0.11116	-0.13391	-0.13399	-0.11108	141.7	52.35
502.6	-0.11302	-0.10031	-0.113	-0.11302	-0.10029	520.7	0.03817	0.04031	0.0382	0.03817	0.04034	522.6	0.07326	0.07701	0.0733	0.07326	0.07706	510.8	-0.13491	-0.11201	-0.13483	-0.13491	-0.11193	141.9	52.3505
502.4	-0.13055	-0.11776	-0.13053	-0.13055	-0.11774	520.9	0.03716	0.03929	0.03719	0.03716	0.03932	524.7	0.0928	0.09635	0.09284	0.0928	0.09639	512.2	-0.13887	-0.11695	-0.13879	-0.13887	-0.11687	142.1	52.3497
504.2	-0.13379	-0.12168	-0.13377	-0.13379	-0.12166	522.8	0.02768	0.02971	0.02771	0.02768	0.02974	525.8	0.08594	0.08939	0.08598	0.08594	0.08943	514.1	-0.12059	-0.0999	-0.12051	-0.12059	-0.09982	142.3	52.35
504.8	-0.12921	-0.11732	-0.12919	-0.12921	-0.1173	523.5	0.02428	0.02627	0.02431	0.02428	0.0263	525.6	0.08434	0.0878	0.08438	0.08434	0.08784	513.8	-0.17151	-0.15063	-0.17143	-0.17151	-0.15055	142.4	52.3497
504.6	-0.13074	-0.11877	-0.13072	-0.13074	-0.11876	523.6	0.0238	0.02579	0.02383	0.0238	0.02582	528.7	0.10598	0.10918	0.10602	0.10598	0.10922	515.1	-0.14276	-0.1227	-0.14268	-0.14276	-0.12263	142.6	52.3496
506	-0.12009	-0.10862	-0.12007	-0.12009	-0.1086	524.6	0.01905	0.02099	0.01908	0.01905	0.02102	528.7	0.10598	0.10918	0.10602	0.10598	0.10922	515.1	-0.14276	-0.1227	-0.14268	-0.14276	-0.12263	142.9	52.3497
506.9	-0.11326	-0.10209	-0.11324	-0.11326	-0.10207	526.9	0.00872	0.01055	0.00875	0.00872	0.01057	528.6	0.10539	0.1086	0.10543	0.10539	0.10863	516.8	-0.12584	-0.10677	-0.12577	-0.12584	-0.1067	143.1	52.3487
507.4	-0.10947	-0.09847	-0.10945	-0.10947	-0.09845	526.3	0.01133	0.01318	0.01136	0.01133	0.01321	531.2	0.11844	0.12144	0.11848	0.11844	0.12147	518	-0.1298	-0.11141	-0.12973	-0.1298	-0.11134	143.3	52.3492
507.8	-0.10644	-0.09557	-0.10642	-0.10644	-0.09555	526.8	0.00915	0.01098	0.00918	0.00915	0.01101	532.1	0.12188	0.12481	0.12192	0.12188	0.12485	517.2	-0.13783	-0.11899	-0.13776	-0.13783	-0.11892	143.5	52.3483
509.8	-0.09131	-0.08106	-0.09129	-0.09131	-0.08104	529.9	-0.00324	-0.00155	-0.00321	-0.00324	-0.00152	531.7	0.12042	0.12338	0.12046	0.12042	0.12342	519.3	-0.11675	-0.09905	-0.11668	-0.11675	-0.09898	143.6	52.3477
509.6	-0.09282	-0.08251	-0.0928	-0.09282	-0.08249	530.2	-0.00432	-0.00264	-0.00429	-0.00432	-0.00261	532.9	0.12449	0.12736	0.12452	0.12449	0.1274	521.2	-0.0978	-0.08106	-0.09773	-0.0978	-0.08099	143.8	52.3481
510.1	-0.08905	-0.07889	-0.08903	-0.08905	-0.07887	529.6	-0.00213	-0.000422337	-0.0021	-0.00213	-0.000396008	535.1	0.12956	0.13228	0.12959	0.12956	0.13231	520.7	-0.10277	-0.08579	-0.1027	-0.10277	-0.08572	144	52.3476
511.3	-0.07997	-0.07016	-0.07995	-0.07997	-0.07014	531.4	-0.00842	-0.00679	-0.00839	-0.00842	-0.00676	534.5	0.12848	0.13124	0.12851	0.12848	0.13127	522.1	-0.08893	-0.07262	-0.08887	-0.08893	-0.07256	144.2	52.3473
513.3	-0.06484	-0.05558	-0.06482	-0.06484	-0.05556	533.5	-0.01463	-0.01308	-0.01461	-0.01463	-0.01305	535.8	0.13055	0.13322	0.13058	0.13055	0.13325	523.4	-0.0763	-0.0606	-0.07624	-0.0763	-0.06053	144.4	52.3477
513.3	-0.06484	-0.05558	-0.06482	-0.06484	-0.05556	533.5	-0.01463	-0.01308	-0.01461	-0.01463	-0.01305	536.2	0.13099	0.13363	0.13102	0.13099	0.13367	523.2	-0.07823	-0.06244	-0.07817	-0.07823	-0.06238	144.6	52.3468
514.1	-0.05878	-0.04973	-0.05876	-0.05878	-0.04971	533.6	-0.01489	-0.01334	-0.01487	-0.01489	-0.01332	537.1	0.13162	0.13421	0.13165	0.13162	0.13424	523.7	-0.07342	-0.05785	-0.07336	-0.07342	-0.05779	144.8	52.3471
515.7	-0.04663	-0.03798	-0.04662	-0.04663	-0.03796	535.7	-0.01964	-0.01817	-0.01962	-0.01964	-0.01815	538.6	0.13166	0.13415	0.13169	0.13166	0.13418	526.3	-0.04922	-0.03477	-0.04916	-0.04922	-0.03471	145	52.3478
515	-0.05196	-0.04313	-0.05194	-0.05196	-0.04312	535.5	-0.01925	-0.01777	-0.01923	-0.01925	-0.01775	538	0.13179	0.13432	0.13182	0.13179	0.13435	526	-0.05193	-0.03735	-0.05187	-0.05193	-0.0373	145.2	52.3472
517.1	-0.03598	-0.02766	-0.03597	-0.03598	-0.02765	536.4	-0.02088	-0.01943	-0.02086	-0.02088	-0.01941	540.6	0.1298	0.13217	0.12983	0.1298	0.1322	526.3	-0.04922	-0.03477	-0.04916	-0.04922	-0.03471	145.4	52.3473
518.8	-0.02296	-0.01503	-0.02295	-0.02296	-0.01501	537.3	-0.02221	-0.0208	-0.02219	-0.02221	-0.02077	540.7	0.12965	0.13202	0.12968	0.12965	0.13205	526.8	-0.04474	-0.03049	-0.04468	-0.04474	-0.03043	145.6	52.3478
518.2	-0.02756	-0.0195	-0.02755	-0.02756	-0.01948	537.1	-0.02194	-0.02052	-0.02192	-0.02194	-0.0205	541	0.12918	0.13153	0.12921	0.12918	0.13156	529.3	-0.02348	-0.0102	-0.02343	-0.02348	-0.01014	145.8	52.3476
519.9	-0.01451	-0.00682	-0.0145	-0.01451	-0.0068	540.2	-0.02428	-0.02296	-0.02426	-0.02428	-0.02294	542.3	0.1266	0.12888	0.12663	0.1266	0.12891	528.8	-0.02757	-0.0141	-0.02751	-0.02757	-0.01405	146	52.348
520.8	-0.00756	-5.38314e-05	-0.00755	-0.00756	-4.04558e-05	539.9	-0.02423	-0.0229	-0.02421	-0.02423	-0.02288	542	0.14327	0.14556	0.1433	0.14327	0.14559	529.9	-0.01868	-0.00562	-0.01863	-0.01868	-0.00557	146.2	52.3473
520.5	-0.00989	-0.00232	-0.00988	-0.00989	-0.00231	539.8	-0.04021	-0.03888	-0.04019	-0.04021	-0.03886	542.9	0.12514	0.12739	0.12517	0.12514	0.12741	530.8	-0.01174	0.000993578	-0.01169	-0.01174	0.00105	146.3	52.3477
522.9	0.00876	0.01585	0.00877	0.00876	0.01586	542.9	-0.05506	-0.05382	-0.05504	-0.05506	-0.0538	545.6	0.13249	0.1346	0.13252	0.13249	0.13462	530.4	-0.01479	-0.00192	-0.01474	-0.01479	-0.00186	146.6	52.3478
523.2	0.0111	0.01813	0.01111	0.0111	0.01814	543.2	-0.07174	-0.07051	-0.07172	-0.07174	-0.07049	545.2	0.11798	0.12011	0.11801	0.11798	0.12013	532.1	-0.00229	0.01	-0.00224	-0.00229	0.01005	146.8	52.3481
522.9	-0.00724	-0.000152175	-0.00723	-0.00724	-0.000139397	543.2	-0.05474	-0.05351	-0.05472	-0.05474	-0.05349	545.2	0.14998	0.15211	0.15001	0.14998	0.15213	531.5	-0.00656	0.00593	-0.00651	-0.00656	0.00599	147	52.3491
525.4	0.02843	0.03506	0.02844	0.02843	0.03507	544.2	-0.05345	-0.05225	-0.05343	-0.05345	-0.05223	547.9	0.13866	0.14065	0.13869	0.13866	0.14068	532.9	0.00316	0.01518	0.00321	0.00316	0.01523	147.2	52.3491
525.9	0.0164	0.02294	0.01641	0.0164	0.02295	544.8	-0.0855	-0.08431	-0.08548	-0.0855	-0.08429	547.4	0.20598	0.208	0.20601	0.20598	0.20802	534.8	0.01487	0.02628	0.01492	0.01487	0.02633	147.3	52.349
525.9	-0.0326	-0.02606	-0.03259	-0.0326	-0.02605	545.7	-0.09984	-0.09868	-0.09982	-0.09984	-0.09866	547.1	0.22433	0.22636	0.22436	0.22433	0.22639	534.4	0.01256	0.0241	0.01261	0.01256	0.02415	147.6	52.3488
527.8	-0.03341	-0.02719	-0.0334	-0.03341	-0.02718	545.3	-0.11761	-0.11644	-0.11759	-0.11761	-0.11642	550	0.2099	0.2118	0.20993	0.2099	0.21182	534.9	0.01544	0.02682	0.01549	0.01544	0.02687	147.8	52.3486
527.1	-0.07103	-0.0647	-0.07102	-0.07103	-0.06469	547.8	-0.0949	-0.09379	-0.09488	-0.0949	-0.09377	550	0.2579	0.2598	0.25793	0.2579	0.25982	535.1	0.01655	0.02787	0.0166	0.01655	0.02792	148	52.3486
528.8	-0.04135	-0.0353	-0.04134	-0.04135	-0.03529	548.5	-0.12594	-0.12485	-0.12592	-0.12594	-0.12483	550	0.2579	0.2598	0.25793	0.2579	0.25982	537.6	0.02867	0.03925	0.02872	0.02867	0.0393	148.2	52.349
530.9	-0.0733	-0.06757	-0.07329	-0.0733	-0.06756	547.7	-0.11217	-0.11106	-0.11215	-0.11217	-0.11104	552.9	0.20853	0.21031	0.20855	0.20853	0.21033	537.9	0.0299	0.0404	0.02995	0.0299	0.04044	148.4	52.3489
530.6	-0.07574	-0.06997	-0.07573	-0.07574	-0.06996	550.3	-0.12025	-0.1192	-0.12023	-0.12025	-0.11919	552.5	0.27608	0.27787	0.2761	0.27608	0.2779	537.3	0.02739	0.03806	0.02744	0.02739	0.03811	148.6	52.3494
531.3	-0.10304	-0.09737	-0.10303	-0.10304	-0.09736	551.7	-0.16421	-0.1632	-0.16419	-0.16421	-0.16318	552.7	0.25881	0.26059	0.25883	0.25881	0.26062	540.1	0.03756	0.04747	0.0376	0.03756	0.04751	148.7	52.3498
533.3	-0.1187	-0.11331	-0.11869	-0.1187	-0.1133	551	-0.1498	-0.14877	-0.14978	-0.1498	-0.14875	555.3	0.29022	0.2919	0.29024	0.29022	0.29193	540.6	0.03898	0.04875	0.03902	0.03898	0.0488	148.9	52.3498
533	-0.13716	-0.13173	-0.13715	-0.13716	-0.13172	552.7	-0.16031	-0.15932	-0.16029	-0.16031	-0.1593	554.8	0.30975	0.31145	0.30977	0.30975	0.31147	540	0.03726	0.04719	0.0373	0.03726	0.04724	149.1	52.3492
534.3	-0.14352	-0.13827	-0.14351	-0.14352	-0.13826	553.1	-0.15868	-0.1577	-0.15866	-0.15868	-0.15768	554.5	0.29584	0.29755	0.29586	0.29584	0.29758	542.5	0.04334	0.05264	0.04338	0.04334	0.05268	149.3	52.3492
534.6	-0.10806	-0.10285	-0.10805	-0.10806	-0.10284	552.8	-0.14291	-0.14192	-0.14289	-0.14291	-0.1419	557.5	0.27396	0.27556	0.27398	0.27396	0.27558	542.8	0.04389	0.05312	0.04393	0.04389	0.05316	149.5	52.3497
534.2	-0.14434	-0.13908	-0.14433	-0.14434	-0.13907	556	-0.09685	-0.09593	-0.09683	-0.09685	-0.09591	557.4	0.29072	0.29232	0.29074	0.29072	0.29235	542.2	0.04276	0.05214	0.0428	0.04276	0.05218	149.7	52.35
536.4	-0.12635	-0.12137	-0.12634	-0.12635	-0.12136	556	-0.08085	-0.07993	-0.08083	-0.08085	-0.07991	558	0.27011	0.27169	0.27013	0.27011	0.27171	545.4	0.04715	0.05578	0.04719	0.04715	0.05582	149.9	52.3499
537	-0.12145	-0.11655	-0.12144	-0.12145	-0.11654	555.6	-0.08272	-0.08179	-0.0827	-0.08272	-0.08177	560.1	0.26937	0.27088	0.26939	0.26937	0.2709	545.7	0.04737	0.05593	0.04741	0.04737	0.05597	150.1	52.3503
536.4	-0.12635	-0.12137	-0.12634	-0.12635	-0.12136	558	-0.08707	-0.08619	-0.08706	-0.08707	-0.08617	559.6	0.27344	0.27497	0.27346	0.27344	0.27499	545.1	0.04691	0.05561	0.04695	0.04691	0.05565	150.3	52.3507
538.9	-0.10599	-0.10132	-0.10598	-0.10599	-0.10131	557.5	-0.10557	-0.10468	-0.10556	-0.10557	-0.10466	560	0.27019	0.2717	0.27021	0.27019	0.27172	547.7	0.048	0.05614	0.04804	0.048	0.05617	150.5	52.3507
539.6	-0.10032	-0.09573	-0.10031	-0.10032	-0.09572	558.8	-0.08297	-0.0821	-0.08296	-0.08297	-0.08209	562.6	0.24845	0.24988	0.24847	0.24845	0.2499	547.6	0.048	0.05616	0.04804	0.048	0.0562	150.7	52.3513
539.3	-0.10275	-0.09812	-0.10274	-0.10275	-0.09811	558.5	-0.10052	-0.09965	-0.10051	-0.10052	-0.09963	562.1	0.25271	0.25416	0.25273	0.25271	0.25417	548.5	0.04789	0.05586	0.04793	0.04789	0.0559	150.9	52.3507
542	-0.08103	-0.0767	-0.08102	-0.08103	-0.07669	559.6	-0.06279	-0.06194	-0.06278	-0.06279	-0.06192	562.9	0.24588	0.2473	0.2459	0.24588	0.24732	549	0.04773	0.0556	0.04777	0.04773	0.05564	151.1	52.3511
541.9	-0.08183	-0.07749	-0.08182	-0.08183	-0.07748	561.6	-0.05198	-0.05116	-0.05197	-0.05198	-0.05115	565.8	0.22049	0.22182	0.22051	0.22049	0.22184	549.5	0.04749	0.05527	0.04753	0.04749	0.0553	151.3	52.3512
542.2	-0.07943	-0.07512	-0.07942	-0.07943	-0.07511	560.7	-0.0889	-0.08807	-0.08889	-0.0889	-0.08805	565	0.22758	0.22894	0.2276	0.22758	0.22895	552.3	0.04497	0.05222	0.045	0.04497	0.05225	151.5	52.3513
543.2	-0.07149	-0.06729	-0.07148	-0.07149	-0.06728	562.8	-0.0283	-0.0275	-0.02829	-0.0283	-0.02749	565.5	0.20716	0.2085	0.20718	0.20716	0.20852	552	0.04533	0.05263	0.04536	0.04533	0.05267	151.7	52.352
543.2	-0.07149	-0.06729	-0.07148	-0.07149	-0.06728	562.2	-0.04866	-0.04785	-0.04865	-0.04866	-0.04784	567.6	0.20438	0.20566	0.2044	0.20438	0.20568	552	0.04533	0.05263	0.04536	0.04533	0.05267	151.9	52.3523
545.8	-0.05112	-0.04717	-0.05111	-0.05112	-0.04717	563.5	-0.02435	-0.02357	-0.02434	-0.02435	-0.02355	567	0.19377	0.19507	0.19379	0.19377	0.19509	554.8	0.04123	0.04805	0.04126	0.04123	0.04808	152.1	52.3533
546.7	-0.04419	-0.04033	-0.04418	-0.04419	-0.04032	565.5	0.05213	0.05288	0.05214	0.05213	0.05289	569.1	0.17482	0.17606	0.17484	0.17482	0.17608	554.7	0.04141	0.04824	0.04144	0.04141	0.04828	152.3	52.3531
546.2	-0.04803	-0.04412	-0.04802	-0.04803	-0.04411	564.8	0.03209	0.03285	0.0321	0.03209	0.03287	569.7	0.18539	0.18662	0.18541	0.18539	0.18663	554.8	0.04123	0.04805	0.04126	0.04123	0.04808	152.4	52.3533
547.5	-0.03807	-0.03428	-0.03806	-0.03807	-0.03428	566.1	-0.0264	-0.02566	-0.02639	-0.0264	-0.02564	569.1	0.17482	0.17606	0.17484	0.17482	0.17608	556.9	0.03726	0.04374	0.03729	0.03726	0.04377	152.6	52.3531
547.3	-0.0396	-0.03579	-0.03959	-0.0396	-0.03579	566.1	0.0396	0.04034	0.03961	0.0396	0.04036	572.1	0.14764	0.14881	0.14766	0.14764	0.14882	556.2	0.03866	0.04525	0.03869	0.03866	0.04528	152.8	52.3526
550.2	-0.0179	-0.01435	-0.01789	-0.0179	-0.01434	568.5	0.0536	0.05431	0.05361	0.0536	0.05432	572.3	0.16183	0.16299	0.16185	0.16183	0.16301	557.8	0.03538	0.04172	0.03541	0.03538	0.04175	153	52.3531
550.3	-0.01717	-0.01363	-0.01716	-0.01717	-0.01362	568.7	0.03777	0.03847	0.03778	0.03777	0.03849	571.6	0.16816	0.16934	0.16818	0.16816	0.16935	558	0.03495	0.04126	0.03498	0.03495	0.04129	153.2	52.3529
549.6	-0.02233	-0.01873	-0.02232	-0.02233	-0.01872	567.8	0.01651	0.01723	0.01652	0.01651	0.01724	575.4	0.13406	0.13515	0.13408	0.13406	0.13516	558.6	0.03363	0.03984	0.03366	0.03363	0.03987	153.4	52.353
552.3	-0.00274	0.000641425	-0.00273	-0.00274	0.000648446	571	0.05115	0.05182	0.05116	0.05115	0.05183	575.2	0.10283	0.10392	0.10285	0.10283	0.10394	560.4	0.02949	0.03544	0.02952	0.02949	0.03547	153.6	52.3531
552.8	0.000797	0.00414	0.000803954	0.000797	0.00415	571.3	0.03688	0.03755	0.03689	0.03688	0.03756	574.9	0.10549	0.10659	0.10551	0.10549	0.10661	559.7	0.03113	0.03718	0.03116	0.03113	0.03721	153.8	52.353
552.5	-0.00131	0.00206	-0.0013	-0.00131	0.00206	570.5	-0.000748	-7.04074e-05	-0.000735556	-0.000748	-5.79638e-05	577.4	0.10056	0.1016	0.10058	0.10056	0.10162	561.4	0.0271	0.03291	0.02713	0.0271	0.03294	154	52.3525
554.5	0.01259	0.0158	0.0126	0.01259	0.01581	574	0.00323	0.00386	0.00324	0.00323	0.00387	576.4	0.10926	0.11033	0.10928	0.10926	0.11034	562.8	-0.0093	-0.00367	-0.00927	-0.0093	-0.00365	154.2	52.352
554.4	0.0119	0.01512	0.01191	0.0119	0.01513	574.7	0.00711	0.00773	0.00712	0.00711	0.00774	579.2	0.08521	0.08622	0.08522	0.08521	0.08623	562.1	0.0254	0.03112	0.02543	0.0254	0.03115	154.4	52.3521
555.7	0.02068	0.0238	0.02069	0.02068	0.02381	573.5	0.06543	0.06607	0.06544	0.06543	0.06608	579.8	0.08021	0.0812	0.08022	0.08021	0.08122	564.4	0.00279	0.00821	0.00282	0.00279	0.00823	154.6	52.3522
556.4	0.0253	0.02838	0.02531	0.0253	0.02838	576.2	0.04827	0.04887	0.04828	0.04827	0.04888	579.1	0.06905	0.07006	0.06906	0.06905	0.07007	565.6	-0.01611	-0.01084	-0.01608	-0.01611	-0.01082	154.8	52.3526
555.8	0.02133	0.02445	0.02134	0.02133	0.02445	577	0.05251	0.0531	0.05252	0.05251	0.05311	582	0.02937	0.03032	0.02938	0.02937	0.03033	564.5	0.01954	0.02494	0.01957	0.01954	0.02497	155	52.3509
559.3	0.04366	0.04654	0.04367	0.04366	0.04654	576.8	0.03446	0.03506	0.03447	0.03446	0.03507	582.2	0.06079	0.06174	0.0608	0.06079	0.06175	567.2	-0.00386	0.00122	-0.00383	-0.00386	0.00124	155.2	52.3508
560	0.04789	0.05072	0.0479	0.04789	0.05073	578.9	0.01323	0.0138	0.01324	0.01323	0.01381	581.3	0.00195	0.00291	0.00196	0.00195	0.00293	568	-0.00566	-0.000676559	-0.00564	-0.00566	-0.000651776	155.4	52.3506
559.1	0.04244	0.04533	0.04245	0.04244	0.04534	578.6	0.01173	0.01231	0.01174	0.01173	0.01232	584.6	0.04256	0.04346	0.04257	0.04256	0.04348	567.2	-0.00386	0.00122	-0.00383	-0.00386	0.00124	155.5	52.3508
561.7	0.05782	0.06055	0.05783	0.05782	0.06055	579.7	0.04915	0.04971	0.04916	0.04915	0.04972	584.2	0.0285	0.02941	0.02851	0.0285	0.02942	569.9	-0.02568	-0.02091	-0.02566	-0.02568	-0.02089	155.8	52.3506
562.2	0.06064	0.06334	0.06065	0.06064	0.06334	582	0.04377	0.04431	0.04378	0.04377	0.04432	583.7	0.01624	0.01716	0.01625	0.01624	0.01717	569.9	-0.00968	-0.00491	-0.00966	-0.00968	-0.00489	155.9	52.3493
561.6	0.05725	0.05998	0.05726	0.05725	0.05999	580.9	0.03882	0.03937	0.03883	0.03882	0.03938	587.4	0.03908	0.03993	0.03909	0.03908	0.03995	569.5	-0.00887	-0.00406	-0.00885	-0.00887	-0.00403	156.1	52.3494
564.5	0.0732	0.07576	0.07321	0.0732	0.07577	582	-0.00523	-0.00469	-0.00522	-0.00523	-0.00468	587.3	0.02374	0.0246	0.02375	0.02374	0.02461	572.9	-0.01514	-0.01068	-0.01512	-0.01514	-0.01066	156.3	52.3484
564.5	0.0732	0.07576	0.07321	0.0732	0.07577	584.3	-0.06072	-0.06021	-0.06071	-0.06072	-0.0602	586.5	0.04511	0.04598	0.04512	0.04511	0.04599	572.7	-0.01481	-0.01033	-0.01479	-0.01481	-0.01031	156.5	52.3487
563.7	0.06892	0.07153	0.06893	0.06892	0.07153	583.3	-0.06471	-0.06419	-0.0647	-0.06471	-0.06418	589.9	0.02363	0.02444	0.02364	0.02363	0.02445	571.9	-0.01345	-0.00889	-0.01343	-0.01345	-0.00887	156.7	52.3489
566.4	0.08301	0.08547	0.08302	0.08301	0.08547	584.6	-0.07557	-0.07506	-0.07556	-0.07557	-0.07505	590.5	0.02021	0.02101	0.02022	0.02021	0.02103	575.1	-0.00144	0.0028	-0.00142	-0.00144	0.00282	156.9	52.3492
566.3	0.08251	0.08497	0.08252	0.08251	0.08498	587.2	-0.0666	-0.06611	-0.06659	-0.0666	-0.06611	588.9	0.01357	0.0144	0.01358	0.01357	0.01441	575.1	-0.00144	0.0028	-0.00142	-0.00144	0.00282	157.1	52.3495
566.1	0.08149	0.08396	0.0815	0.08149	0.08397	586.6	-0.05251	-0.05202	-0.0525	-0.05251	-0.05201	592.5	0.00964	0.01041	0.00965	0.00964	0.01042	574.9	-0.00117	0.00309	-0.00115	-0.00117	0.00311	157.3	52.3494
569	0.09571	0.09803	0.09572	0.09571	0.09804	587.2	-0.0666	-0.06611	-0.06659	-0.0666	-0.06611	592.8	-0.00784	-0.00707	-0.00783	-0.00784	-0.00706	578.1	-0.02197	-0.018	-0.02195	-0.02197	-0.01798	157.5	52.3493
568.4	0.09285	0.0952	0.09286	0.09285	0.09521	590.2	-0.05844	-0.05798	-0.05843	-0.05844	-0.05797	592.2	-0.02185	-0.02107	-0.02184	-0.02185	-0.02106	577.5	-0.02135	-0.01733	-0.02133	-0.02135	-0.01731	157.7	52.3487
570.4	0.10223	0.10448	0.10224	0.10223	0.10449	589.1	-0.06118	-0.06071	-0.06117	-0.06118	-0.0607	595.4	-0.03655	-0.03582	-0.03654	-0.03655	-0.03581	578.2	-0.00507	-0.00111	-0.00505	-0.00507	-0.00109	157.9	52.3485
571.1	0.08943	0.09165	0.08944	0.08943	0.09165	590	-0.05892	-0.05846	-0.05891	-0.05892	-0.05845	594.6	-0.01616	-0.01542	-0.01615	-0.01616	-0.01541	577.8	-0.00467	-0.000673049	-0.00465	-0.00467	-0.000652404	158.1	52.3489
570.5	0.10269	0.10494	0.1027	0.10269	0.10494	592.7	-0.05325	-0.05281	-0.05324	-0.05325	-0.0528	594.8	-0.00102	-0.000280845	-0.00101	-0.00102	-0.000269878	579.6	-0.02331	-0.01947	-0.02329	-0.02331	-0.01945	158.2	52.3485
572.9	0.09743	0.09957	0.09743	0.09743	0.09957	591.3	-0.05599	-0.05554	-0.05598	-0.05599	-0.05553	598.3	-0.04737	-0.04668	-0.04736	-0.04737	-0.04667	581.9	-0.02481	-0.02116	-0.02479	-0.02481	-0.02114	158.5	52.3495
572.1	0.10991	0.11208	0.10992	0.10991	0.11209	594.1	-0.05089	-0.05046	-0.05088	-0.05089	-0.05046	597.4	-0.04426	-0.04356	-0.04425	-0.04426	-0.04355	580.8	-0.00718	-0.00344	-0.00716	-0.00718	-0.00342	158.7	52.3499
572.9	0.09743	0.09957	0.09743	0.09743	0.09957	594.8	-0.04984	-0.04942	-0.04983	-0.04984	-0.04941	598	-0.02935	-0.02865	-0.02934	-0.02935	-0.02864	581.7	-0.02471	-0.02104	-0.02469	-0.02471	-0.02102	158.9	52.3497
575.2	0.12326	0.12529	0.12327	0.12326	0.1253	593.7	-0.05152	-0.05109	-0.05151	-0.05152	-0.05108	601	-0.02243	-0.02177	-0.02242	-0.02243	-0.02176	584.4	-0.00869	-0.00523	-0.00867	-0.00869	-0.00521	159	52.3492
574.2	0.11903	0.12111	0.11904	0.11903	0.12111	596.6	-0.04754	-0.04713	-0.04753	-0.04754	-0.04713	600	-0.01966	-0.01899	-0.01965	-0.01966	-0.01898	583.3	-0.0084	-0.00485	-0.00838	-0.0084	-0.00483	159.2	52.3485
575.8	0.10976	0.11177	0.10977	0.10976	0.11177	596.4	-0.04777	-0.04736	-0.04776	-0.04777	-0.04735	600	-0.01966	-0.01899	-0.01965	-0.01966	-0.01898	585.2	-0.0088	-0.0054	-0.00878	-0.0088	-0.00538	159.4	52.3501
576.8	0.09789	0.09986	0.09789	0.09789	0.09986	596	-0.04825	-0.04784	-0.04824	-0.04825	-0.04783	603.8	-0.0289	-0.02828	-0.02889	-0.0289	-0.02827	586.4	-0.02581	-0.02249	-0.02579	-0.02581	-0.02247	159.6	52.3503
576.1	0.095	0.097	0.095	0.095	0.097	599.4	-0.04488	-0.04449	-0.04487	-0.04488	-0.04449	602.8	-0.0268	-0.02616	-0.02679	-0.0268	-0.02615	585.6	-0.00883	-0.00545	-0.00881	-0.00883	-0.00544	159.8	52.3491
578.4	0.07136	0.07326	0.07136	0.07136	0.07327	598.7	-0.04545	-0.04506	-0.04544	-0.04545	-0.04505	603.1	-0.02746	-0.02683	-0.02745	-0.02746	-0.02682	588.4	-0.00842	-0.00524	-0.0084	-0.00842	-0.00522	160	52.3493
577.9	0.13436	0.13628	0.13437	0.13436	0.13629	599.2	-0.04503	-0.04464	-0.04502	-0.04503	-0.04463	605.3	-0.03162	-0.03101	-0.03161	-0.03162	-0.031	588.2	-0.05749	-0.05429	-0.05747	-0.05749	-0.05428	160.2	52.3494
579.7	0.12554	0.12739	0.12554	0.12554	0.1274	601	-0.04377	-0.04339	-0.04376	-0.04377	-0.04339	604.3	-0.02986	-0.02924	-0.02985	-0.02986	-0.02923	587.6	-0.00864	-0.0054	-0.00862	-0.00864	-0.00539	160.4	52.3496
580.7	0.12949	0.1313	0.12949	0.12949	0.13131	599.9	-0.0445	-0.04412	-0.04449	-0.0445	-0.04411	605.7	-0.03226	-0.03166	-0.03225	-0.03226	-0.03165	591.8	-0.02358	-0.02062	-0.02356	-0.02358	-0.0206	160.6	52.3498
579.4	0.02636	0.02822	0.02636	0.02636	0.02823	602.6	-0.04291	-0.04255	-0.0429	-0.04291	-0.04254	607.7	-0.03495	-0.03437	-0.03494	-0.03495	-0.03436	592	-0.02342	-0.02047	-0.0234	-0.02342	-0.02045	160.8	52.3492
582.1	0.11895	0.12071	0.11895	0.11895	0.12072	602.2	-0.0431	-0.04273	-0.04309	-0.0431	-0.04273	606.2	-0.03301	-0.03241	-0.033	-0.03301	-0.0324	590.8	-0.02428	-0.02125	-0.02426	-0.02428	-0.02124	160.9	52.3493
582	0.10256	0.10433	0.10256	0.10256	0.10433	602.4	-0.043	-0.04263	-0.04299	-0.043	-0.04263	609.7	-0.03682	-0.03626	-0.03681	-0.03682	-0.03625	594.5	-0.02103	-0.01823	-0.02101	-0.02103	-0.01821	161.1	52.35
582.3	0.08672	0.08847	0.08672	0.08672	0.08848	605.7	-0.04171	-0.04137	-0.0417	-0.04171	-0.04136	609.3	-0.03651	-0.03595	-0.0365	-0.03651	-0.03594	594.7	-0.00381	-0.00102	-0.00379	-0.00381	-0.001	161.4	52.3509
584.6	0.06362	0.06529	0.06362	0.06362	0.0653	604.7	-0.04204	-0.04169	-0.04203	-0.04204	-0.04168	609.1	-0.03634	-0.03577	-0.03633	-0.03634	-0.03577	593.4	-0.00518	-0.00231	-0.00516	-0.00518	-0.0023	161.6	52.3502
583.6	0.10876	0.11047	0.10876	0.10876	0.11047	605	-0.04194	-0.04159	-0.04193	-0.04194	-0.04158	612.7	-0.03821	-0.03768	-0.0382	-0.03821	-0.03767	597.3	-0.000383	0.00226	-0.000367413	-0.000383	0.00228	161.7	52.3508
585	0.11416	0.11582	0.11416	0.11416	0.11583	607.9	-0.04108	-0.04075	-0.04107	-0.04108	-0.04074	612.4	-0.03815	-0.03762	-0.03814	-0.03815	-0.03761	597.3	-0.000383	0.00226	-0.000367413	-0.000383	0.00228	161.9	52.3504
586.4	0.05355	0.05516	0.05355	0.05355	0.05517	606.8	-0.04138	-0.04104	-0.04137	-0.04138	-0.04104	612.1	-0.03806	-0.03752	-0.03805	-0.03806	-0.03752	596.3	-0.01881	-0.01611	-0.01879	-0.01881	-0.01609	162.1	52.3506
585.4	0.06669	0.06834	0.06669	0.06669	0.06834	607.4	-0.04122	-0.04089	-0.04121	-0.04122	-0.04088	615.1	-0.03821	-0.0377	-0.0382	-0.03821	-0.03769	600	-0.01288	-0.01037	-0.01287	-0.01288	-0.01036	162.3	52.35
588	0.09273	0.09429	0.09273	0.09273	0.0943	610.5	-0.04036	-0.04004	-0.04035	-0.04036	-0.04004	613.7	-0.03833	-0.03781	-0.03832	-0.03833	-0.0378	599.7	0.00357	0.00609	0.00358	0.00357	0.00611	162.6	52.3505
588.9	0.06323	0.06477	0.06323	0.06323	0.06477	609.5	-0.04064	-0.04032	-0.04063	-0.04064	-0.04031	615.4	-0.03814	-0.03763	-0.03813	-0.03814	-0.03763	599.1	0.00251	0.00506	0.00253	0.00251	0.00508	162.8	52.35
587.5	0.0748	0.07638	0.0748	0.0748	0.07638	610.4	-0.04039	-0.04007	-0.04038	-0.04039	-0.04007	618.4	-0.03675	-0.03627	-0.03674	-0.03675	-0.03626	602.6	0.00938	0.01176	0.00939	0.00938	0.01178	163	52.3505
590.5	0.05349	0.05498	0.05349	0.05349	0.05498	613.4	-0.03932	-0.03902	-0.03931	-0.03932	-0.03901	617.4	-0.03736	-0.03687	-0.03735	-0.03736	-0.03686	602	0.00808	0.01049	0.00809	0.00808	0.0105	163.2	52.3509
591.2	0.04026	0.04173	0.04026	0.04026	0.04173	612.3	-0.03976	-0.03945	-0.03975	-0.03976	-0.03945	617.6	-0.03725	-0.03676	-0.03724	-0.03725	-0.03676	602.1	0.00829	0.0107	0.0083	0.00829	0.01071	163.4	52.3516
590.2	0.02031	0.02181	0.02031	0.02031	0.02181	613.5	-0.03928	-0.03898	-0.03927	-0.03928	-0.03897	620	-0.0355	-0.03503	-0.03549	-0.0355	-0.03503	605.3	0.0158	0.01806	0.01581	0.0158	0.01807	163.6	52.3521
592.7	0.03026	0.03169	0.03026	0.03026	0.03169	615.6	-0.03819	-0.0379	-0.03818	-0.03819	-0.03789	619.1	-0.03624	-0.03577	-0.03623	-0.03624	-0.03576	604.3	0.0133	0.0156	0.01331	0.0133	0.01562	163.8	52.3524
593	0.04747	0.04889	0.04747	0.04747	0.04889	614.4	-0.03885	-0.03855	-0.03884	-0.03885	-0.03855	621.8	-0.03371	-0.03326	-0.0337	-0.03371	-0.03325	605.5	0.01631	0.01856	0.01632	0.01631	0.01857	164	52.3528
592.4	0.04504	0.04647	0.04504	0.04504	0.04648	617	-0.03725	-0.03697	-0.03724	-0.03725	-0.03696	622.4	-0.03304	-0.03259	-0.03303	-0.03304	-0.03259	605.7	0.01683	0.01907	0.01684	0.01683	0.01908	164.2	52.352
595.8	-0.00598	-0.00464	-0.00598	-0.00598	-0.00463	617.1	-0.03717	-0.03689	-0.03716	-0.03717	-0.03688	621.1	-0.03445	-0.03399	-0.03444	-0.03445	-0.03399	605.9	0.01736	0.01959	0.01737	0.01736	0.0196	164.3	52.3522
595.5	0.00876	0.01011	0.00876	0.00876	0.01011	616.7	-0.02147	-0.02119	-0.02146	-0.02147	-0.02118	624.3	-0.03063	-0.0302	-0.03062	-0.03063	-0.03019	608.8	0.02559	0.0277	0.0256	0.02559	0.02771	164.5	52.3516
595.7	0.00959	0.01093	0.00959	0.00959	0.01094	620	-0.01846	-0.01819	-0.01845	-0.01846	-0.01819	623.6	-0.03156	-0.03112	-0.03155	-0.03156	-0.03111	607.3	0.02119	0.02336	0.0212	0.02119	0.02337	164.7	52.3516
598.2	0.00435	0.00563	0.00435	0.00435	0.00563	619	-0.01952	-0.01925	-0.01951	-0.01952	-0.01924	623.3	-0.03194	-0.0315	-0.03193	-0.03194	-0.03149	609.6	0.01106	0.01314	0.01107	0.01106	0.01315	164.9	52.3523
597.1	-0.01744	-0.01613	-0.01744	-0.01744	-0.01613	620	-0.01846	-0.01819	-0.01845	-0.01846	-0.01819	627.5	-0.02582	-0.02541	-0.02581	-0.02582	-0.0254	610.1	0.02965	0.03171	0.02966	0.02965	0.03172	165.1	52.3526
599.4	-0.00731	-0.00606	-0.00731	-0.00731	-0.00605	621.7	-0.03231	-0.03205	-0.03231	-0.03231	-0.03204	626.6	-0.02726	-0.02684	-0.02725	-0.02726	-0.02684	609.1	0.02651	0.02861	0.02652	0.02651	0.02862	165.3	52.352
599	-0.02511	-0.02385	-0.02511	-0.02511	-0.02385	620.3	-0.00211	-0.00184	-0.0021	-0.00211	-0.00184	625.9	-0.02834	-0.02792	-0.02833	-0.02834	-0.02791	612.2	0.03671	0.03869	0.03672	0.03671	0.0387	165.5	52.3517
600.3	-0.00321	-0.00198	-0.00321	-0.00321	-0.00198	623	0.05067	0.05093	0.05067	0.05067	0.05093	629	-0.02328	-0.02288	-0.02327	-0.02328	-0.02287	611.7	0.03497	0.03696	0.03498	0.03497	0.03698	165.7	52.3518
--	--	--	--	--	--	--	--	--	--															165.9	52.3526
--	--	--	--	--	--	--	--	--	--															166.1	52.352
--	--	--	--	--	--	--	--	--	--															166.3	52.3511
--	--	--	--	--	--	--	--	--	--															166.5	52.3518
--	--	--	--	--	--	--	--	--	--															166.7	52.3529
--	--	--	--	--	--	--	--	--	--															166.9	52.3526
--	--	--	--	--	--	--	--	--	--															167.1	52.3514
--	--	--	--	--	--	--	--	--	--															167.3	52.3508
--	--	--	--	--	--	--	--	--	--															167.4	52.3504
--	--	--	--	--	--	--	--	--	--															167.6	52.3504
--	--	--	--	--	--	--	--	--	--															167.8	52.3517
--	--	--	--	--	--	--	--	--	--															168	52.3513
--	--	--	--	--	--	--	--	--	--															168.2	52.3516
--	--	--	--	--	--	--	--	--	--															168.4	52.3518
--	--	--	--	--	--	--	--	--	--															168.6	52.3515
--	--	--	--	--	--	--	--	--	--															168.8	52.3507
--	--	--	--	--	--	--	--	--	--															169	52.3507
--	--	--	--	--	--	--	--	--	--															169.3	52.3501
--	--	--	--	--	--	--	--	--	--															169.5	52.3518
--	--	--	--	--	--	--	--	--	--															169.7	52.352
--	--	--	--	--	--	--	--	--	--															169.9	52.351
--	--	--	--	--	--	--	--	--	--															170	52.3513
--	--	--	--	--	--	--	--	--	--															170.3	52.3516
--	--	--	--	--	--	--	--	--	--															170.4	52.3514
--	--	--	--	--	--	--	--	--	--															170.6	52.3511
--	--	--	--	--	--	--	--	--	--															170.8	52.3513
--	--	--	--	--	--	--	--	--	--															171	52.3509
--	--	--	--	--	--	--	--	--	--															171.2	52.3514
--	--	--	--	--	--	--	--	--	--															171.4	52.3513
--	--	--	--	--	--	--	--	--	--															171.6	52.3513
--	--	--	--	--	--	--	--	--	--															171.8	52.3508
--	--	--	--	--	--	--	--	--	--															172	52.3522
--	--	--	--	--	--	--	--	--	--															172.2	52.3521
--	--	--	--	--	--	--	--	--	--															172.4	52.3524
--	--	--	--	--	--	--	--	--	--															172.6	52.3518
--	--	--	--	--	--	--	--	--	--															172.7	52.3519
--	--	--	--	--	--	--	--	--	--															172.9	52.3521
--	--	--	--	--	--	--	--	--	--															173.1	52.3518
--	--	--	--	--	--	--	--	--	--															173.3	52.3514
--	--	--	--	--	--	--	--	--	--															173.5	52.3513
--	--	--	--	--	--	--	--	--	--															173.7	52.351
--	--	--	--	--	--	--	--	--	--															173.9	52.3507
--	--	--	--	--	--	--	--	--	--															174.1	52.3511
--	--	--	--	--	--	--	--	--	--															174.3	52.3514
--	--	--	--	--	--	--	--	--	--															174.5	52.3515
--	--	--	--	--	--	--	--	--	--															174.7	52.3519
--	--	--	--	--	--	--	--	--	--															174.9	52.3513
--	--	--	--	--	--	--	--	--	--															175.1	52.3517
--	--	--	--	--	--	--	--	--	--															175.3	52.3521
--	--	--	--	--	--	--	--	--	--															175.4	52.3517
--	--	--	--	--	--	--	--	--	--															175.8	52.3511
--	--	--	--	--	--	--	--	--	--															175.9	52.3506
--	--	--	--	--	--	--	--	--	--															176.1	52.3513
--	--	--	--	--	--	--	--	--	--															176.3	52.3516
--	--	--	--	--	--	--	--	--	--															176.5	52.3515
--	--	--	--	--	--	--	--	--	--															176.7	52.3512
--	--	--	--	--	--	--	--	--	--															176.9	52.3518
--	--	--	--	--	--	--	--	--	--															177.1	52.3512
--	--	--	--	--	--	--	--	--	--															177.3	52.3513
--	--	--	--	--	--	--	--	--	--															177.5	52.3523
--	--	--	--	--	--	--	--	--	--															177.7	52.3522
--	--	--	--	--	--	--	--	--	--															177.9	52.3514
--	--	--	--	--	--	--	--	--	--															178.1	52.3511
--	--	--	--	--	--	--	--	--	--															178.3	52.3512
--	--	--	--	--	--	--	--	--	--															178.4	52.3506
--	--	--	--	--	--	--	--	--	--															178.7	52.3509
--	--	--	--	--	--	--	--	--	--															178.9	52.3513
--	--	--	--	--	--	--	--	--	--															179	52.3513
--	--	--	--	--	--	--	--	--	--															179.2	52.3504
--	--	--	--	--	--	--	--	--	--															179.4	52.3501
--	--	--	--	--	--	--	--	--	--															179.6	52.3495
--	--	--	--	--	--	--	--	--	--															179.8	52.3488
--	--	--	--	--	--	--	--	--	--															180	52.3495
--	--	--	--	--	--	--	--	--	--															180.2	52.3495
--	--	--	--	--	--	--	--	--	--															180.4	52.3494
--	--	--	--	--	--	--	--	--	--															180.6	52.3493
--	--	--	--	--	--	--	--	--	--															180.7	52.3494
--	--	--	--	--	--	--	--	--	--															180.9	52.3492
--	--	--	--	--	--	--	--	--	--															181.1	52.3496
--	--	--	--	--	--	--	--	--	--															181.3	52.35
--	--	--	--	--	--	--	--	--	--															181.5	52.3498
--	--	--	--	--	--	--	--	--	--															181.7	52.3506
--	--	--	--	--	--	--	--	--	--															181.9	52.3512
--	--	--	--	--	--	--	--	--	--															182.1	52.351
--	--	--	--	--	--	--	--	--	--															182.3	52.3517
--	--	--	--	--	--	--	--	--	--															182.5	52.3512
--	--	--	--	--	--	--	--	--	--															182.6	52.3512
--	--	--	--	--	--	--	--	--	--															182.8	52.3517
--	--	--	--	--	--	--	--	--	--															183	52.3518
--	--	--	--	--	--	--	--	--	--															183.2	52.3521
--	--	--	--	--	--	--	--	--	--															183.4	52.3515
--	--	--	--	--	--	--	--	--	--															183.6	52.3517
--	--	--	--	--	--	--	--	--	--															183.8	52.3513
--	--	--	--	--	--	--	--	--	--															184	52.3504
--	--	--	--	--	--	--	--	--	--															184.2	52.3507
--	--	--	--	--	--	--	--	--	--															184.4	52.3508
--	--	--	--	--	--	--	--	--	--															184.6	52.3517
--	--	--	--	--	--	--	--	--	--															184.8	52.3518
--	--	--	--	--	--	--	--	--	--															185	52.3518
--	--	--	--	--	--	--	--	--	--															185.2	52.3522
--	--	--	--	--	--	--	--	--	--															185.3	52.3515
--	--	--	--	--	--	--	--	--	--															185.6	52.3507
--	--	--	--	--	--	--	--	--	--															185.8	52.351
--	--	--	--	--	--	--	--	--	--															186	52.351
--	--	--	--	--	--	--	--	--	--															186.2	52.3515
--	--	--	--	--	--	--	--	--	--															186.4	52.3512
--	--	--	--	--	--	--	--	--	--															186.6	52.35
--	--	--	--	--	--	--	--	--	--															186.8	52.3514
--	--	--	--	--	--	--	--	--	--															187	52.3503
--	--	--	--	--	--	--	--	--	--															187.2	52.3504
--	--	--	--	--	--	--	--	--	--															187.4	52.3501
--	--	--	--	--	--	--	--	--	--															187.5	52.3507
--	--	--	--	--	--	--	--	--	--															187.7	52.3503
--	--	--	--	--	--	--	--	--	--															187.9	52.3507
--	--	--	--	--	--	--	--	--	--															188.1	52.3501
--	--	--	--	--	--	--	--	--	--															188.3	52.351
--	--	--	--	--	--	--	--	--	--															188.5	52.3503
--	--	--	--	--	--	--	--	--	--															188.7	52.3504
--	--	--	--	--	--	--	--	--	--															188.9	52.3505
--	--	--	--	--	--	--	--	--	--															189.1	52.3499
--	--	--	--	--	--	--	--	--	--															189.3	52.3503
--	--	--	--	--	--	--	--	--	--															189.5	52.3498
--	--	--	--	--	--	--	--	--	--															189.7	52.3507
--	--	--	--	--	--	--	--	--	--															189.8	52.3501
--	--	--	--	--	--	--	--	--	--															190	52.3502
--	--	--	--	--	--	--	--	--	--															190.2	52.351
--	--	--	--	--	--	--	--	--	--															190.4	52.3499
--	--	--	--	--	--	--	--	--	--															190.6	52.3496
--	--	--	--	--	--	--	--	--	--															190.8	52.3499
--	--	--	--	--	--	--	--	--	--															191	52.3512
--	--	--	--	--	--	--	--	--	--															191.2	52.3499
--	--	--	--	--	--	--	--	--	--															191.4	52.3501
--	--	--	--	--	--	--	--	--	--															191.6	52.3507
--	--	--	--	--	--	--	--	--	--															191.8	52.3493
--	--	--	--	--	--	--	--	--	--															192	52.3504
--	--	--	--	--	--	--	--	--	--															192.1	52.3495
--	--	--	--	--	--	--	--	--	--															192.3	52.3503
--	--	--	--	--	--	--	--	--	--															192.5	52.3504
--	--	--	--	--	--	--	--	--	--															192.7	52.3494
--	--	--	--	--	--	--	--	--	--															192.9	52.3505
--	--	--	--	--	--	--	--	--	--															193.1	52.3495
--	--	--	--	--	--	--	--	--	--															193.3	52.3504
--	--	--	--	--	--	--	--	--	--															193.5	52.3504
--	--	--	--	--	--	--	--	--	--															193.6	52.3496
--	--	--	--	--	--	--	--	--	--															193.8	52.3507
--	--	--	--	--	--	--	--	--	--															194	52.3494
--	--	--	--	--	--	--	--	--	--															194.2	52.3505
--	--	--	--	--	--	--	--	--	--															194.4	52.3499
--	--	--	--	--	--	--	--	--	--															194.6	52.349
--	--	--	--	--	--	--	--	--	--															194.8	52.3507
--	--	--	--	--	--	--	--	--	--															195	52.3492
--	--	--	--	--	--	--	--	--	--															195.2	52.35
--	--	--	--	--	--	--	--	--	--															195.4	52.3502
--	--	--	--	--	--	--	--	--	--															195.6	52.3493
--	--	--	--	--	--	--	--	--	--															195.9	52.3505
--	--	--	--	--	--	--	--	--	--															196	52.3495
--	--	--	--	--	--	--	--	--	--															196.2	52.3499
--	--	--	--	--	--	--	--	--	--															196.4	52.3492
--	--	--	--	--	--	--	--	--	--															196.6	52.3506
--	--	--	--	--	--	--	--	--	--															196.8	52.3497
--	--	--	--	--	--	--	--	--	--															197	52.3495
--	--	--	--	--	--	--	--	--	--															197.2	52.3499
--	--	--	--	--	--	--	--	--	--															197.4	52.3496
--	--	--	--	--	--	--	--	--	--															197.6	52.3502
--	--	--	--	--	--	--	--	--	--															197.7	52.3501
--	--	--	--	--	--	--	--	--	--															197.9	52.3488
--	--	--	--	--	--	--	--	--	--															198.1	52.35
--	--	--	--	--	--	--	--	--	--															198.3	52.3503
--	--	--	--	--	--	--	--	--	--															198.5	52.3492
--	--	--	--	--	--	--	--	--	--															198.7	52.3494
--	--	--	--	--	--	--	--	--	--															198.9	52.3501
--	--	--	--	--	--	--	--	--	--															199.1	52.3504
--	--	--	--	--	--	--	--	--	--															199.2	52.3493
--	--	--	--	--	--	--	--	--	--															199.5	52.3496
--	--	--	--	--	--	--	--	--	--															199.6	52.3497
--	--	--	--	--	--	--	--	--	--															199.8	52.3509
--	--	--	--	--	--	--	--	--	--															200	52.3496
--	--	--	--	--	--	--	--	--	--															200.2	52.3493
--	--	--	--	--	--	--	--	--	--															200.4	52.351
--	--	--	--	--	--	--	--	--	--															200.6	52.3494
--	--	--	--	--	--	--	--	--	--															200.8	52.35
--	--	--	--	--	--	--	--	--	--															201	52.3504
--	--	--	--	--	--	--	--	--	--															201.2	52.3496
--	--	--	--	--	--	--	--	--	--															201.4	52.3511
--	--	--	--	--	--	--	--	--	--															201.5	52.3503
--	--	--	--	--	--	--	--	--	--															201.7	52.3506
--	--	--	--	--	--	--	--	--	--															201.9	52.351
--	--	--	--	--	--	--	--	--	--															202.1	52.3513
--	--	--	--	--	--	--	--	--	--															202.3	52.3504
--	--	--	--	--	--	--	--	--	--															202.5	52.3515
--	--	--	--	--	--	--	--	--	--															202.7	52.3516
--	--	--	--	--	--	--	--	--	--															202.9	52.3511
--	--	--	--	--	--	--	--	--	--															203.1	52.3519
--	--	--	--	--	--	--	--	--	--															203.3	52.3524
--	--	--	--	--	--	--	--	--	--															203.4	52.352
--	--	--	--	--	--	--	--	--	--															203.6	52.3523
--	--	--	--	--	--	--	--	--	--															203.8	52.3524
--	--	--	--	--	--	--	--	--	--															204	52.352
--	--	--	--	--	--	--	--	--	--															204.2	52.3518
--	--	--	--	--	--	--	--	--	--															204.4	52.3518
--	--	--	--	--	--	--	--	--	--															204.6	52.3521
--	--	--	--	--	--	--	--	--	--															204.8	52.3516
--	--	--	--	--	--	--	--	--	--															205	52.3519
--	--	--	--	--	--	--	--	--	--															205.1	52.352
--	--	--	--	--	--	--	--	--	--															205.3	52.3522
--	--	--	--	--	--	--	--	--	--															205.5	52.3523
--	--	--	--	--	--	--	--	--	--															205.8	52.3516
--	--	--	--	--	--	--	--	--	--															206	52.3521
--	--	--	--	--	--	--	--	--	--															206.2	52.3509
--	--	--	--	--	--	--	--	--	--															206.4	52.3517
--	--	--	--	--	--	--	--	--	--															206.6	52.3506
--	--	--	--	--	--	--	--	--	--															206.7	52.3518
--	--	--	--	--	--	--	--	--	--															207	52.3512
--	--	--	--	--	--	--	--	--	--															207.2	52.3516
--	--	--	--	--	--	--	--	--	--															207.3	52.3519
--	--	--	--	--	--	--	--	--	--															207.5	52.3512
--	--	--	--	--	--	--	--	--	--															207.7	52.3523
--	--	--	--	--	--	--	--	--	--															207.9	52.3509
--	--	--	--	--	--	--	--	--	--															208.1	52.3509
--	--	--	--	--	--	--	--	--	--															208.3	52.3526
--	--	--	--	--	--	--	--	--	--															208.5	52.3508
--	--	--	--	--	--	--	--	--	--															208.6	52.3516
--	--	--	--	--	--	--	--	--	--															208.8	52.3522
--	--	--	--	--	--	--	--	--	--															209	52.3515
--	--	--	--	--	--	--	--	--	--															209.2	52.352
--	--	--	--	--	--	--	--	--	--															209.4	52.3524
--	--	--	--	--	--	--	--	--	--															209.6	52.3516
--	--	--	--	--	--	--	--	--	--															209.8	52.3522
--	--	--	--	--	--	--	--	--	--															210	52.3519
--	--	--	--	--	--	--	--	--	--															210.2	52.3517
--	--	--	--	--	--	--	--	--	--															210.3	52.3527
--	--	--	--	--	--	--	--	--	--															210.5	52.3523
--	--	--	--	--	--	--	--	--	--															210.6	52.3512
--	--	--	--	--	--	--	--	--	--															210.9	52.3521
--	--	--	--	--	--	--	--	--	--															211	52.3518
--	--	--	--	--	--	--	--	--	--															211.3	52.3524
--	--	--	--	--	--	--	--	--	--															211.5	52.3524
--	--	--	--	--	--	--	--	--	--															211.7	52.3513
--	--	--	--	--	--	--	--	--	--															211.8	52.3507
--	--	--	--	--	--	--	--	--	--															212	52.3518
--	--	--	--	--	--	--	--	--	--															212.2	52.3522
--	--	--	--	--	--	--	--	--	--															212.4	52.3511
--	--	--	--	--	--	--	--	--	--															212.6	52.3508
--	--	--	--	--	--	--	--	--	--															212.8	52.3507
--	--	--	--	--	--	--	--	--	--															213	52.3495
--	--	--	--	--	--	--	--	--	--															213.2	52.3507
--	--	--	--	--	--	--	--	--	--															213.3	52.349
--	--	--	--	--	--	--	--	--	--															213.5	52.35
--	--	--	--	--	--	--	--	--	--															213.7	52.3488
--	--	--	--	--	--	--	--	--	--															213.9	52.3487
--	--	--	--	--	--	--	--	--	--															214.1	52.3491
--	--	--	--	--	--	--	--	--	--															214.3	52.3487
--	--	--	--	--	--	--	--	--	--															214.5	52.3484
--	--	--	--	--	--	--	--	--	--															214.7	52.3489
--	--	--	--	--	--	--	--	--	--															214.9	52.349
--	--	--	--	--	--	--	--	--	--															215.1	52.3485
--	--	--	--	--	--	--	--	--	--															215.2	52.3488
--	--	--	--	--	--	--	--	--	--															215.4	52.3482
--	--	--	--	--	--	--	--	--	--															215.6	52.3486
--	--	--	--	--	--	--	--	--	--															215.9	52.3487
--	--	--	--	--	--	--	--	--	--															216.1	52.3497
--	--	--	--	--	--	--	--	--	--															216.3	52.3505
--	--	--	--	--	--	--	--	--	--															216.5	52.3507
--	--	--	--	--	--	--	--	--	--															216.6	52.3504
--	--	--	--	--	--	--	--	--	--															216.8	52.3513
--	--	--	--	--	--	--	--	--	--															217	52.3526
--	--	--	--	--	--	--	--	--	--															217.2	52.3525
--	--	--	--	--	--	--	--	--	--															217.4	52.3514
--	--	--	--	--	--	--	--	--	--															217.5	52.3522
--	--	--	--	--	--	--	--	--	--															217.8	52.3533
--	--	--	--	--	--	--	--	--	--															218	52.3536
--	--	--	--	--	--	--	--	--	--															218.2	52.3524
--	--	--	--	--	--	--	--	--	--															218.4	52.3517
--	--	--	--	--	--	--	--	--	--															218.5	52.3534
--	--	--	--	--	--	--	--	--	--															218.7	52.3529
--	--	--	--	--	--	--	--	--	--															218.9	52.3526
--	--	--	--	--	--	--	--	--	--															219.1	52.3522
--	--	--	--	--	--	--	--	--	--															219.3	52.3525
--	--	--	--	--	--	--	--	--	--															219.5	52.3524
--	--	--	--	--	--	--	--	--	--															219.7	52.3526
--	--	--	--	--	--	--	--	--	--															219.8	52.352
--	--	--	--	--	--	--	--	--	--															220	52.3514
--	--	--	--	--	--	--	--	--	--															220.2	52.3507
--	--	--	--	--	--	--	--	--	--															220.4	52.3513
--	--	--	--	--	--	--	--	--	--															220.6	52.351
--	--	--	--	--	--	--	--	--	--															220.8	52.3508
--	--	--	--	--	--	--	--	--	--															220.9	52.3503
--	--	--	--	--	--	--	--	--	--															221.1	52.3509
--	--	--	--	--	--	--	--	--	--															221.3	52.3504
--	--	--	--	--	--	--	--	--	--															221.5	52.35
--	--	--	--	--	--	--	--	--	--															221.7	52.3509
--	--	--	--	--	--	--	--	--	--															221.9	52.3495
--	--	--	--	--	--	--	--	--	--															222	52.351
--	--	--	--	--	--	--	--	--	--															222.3	52.3507
--	--	--	--	--	--	--	--	--	--															222.4	52.3494
--	--	--	--	--	--	--	--	--	--															222.6	52.3496
--	--	--	--	--	--	--	--	--	--															222.8	52.35
--	--	--	--	--	--	--	--	--	--															223	52.3489
--	--	--	--	--	--	--	--	--	--															223.2	52.3499
--	--	--	--	--	--	--	--	--	--															223.4	52.3496
--	--	--	--	--	--	--	--	--	--															223.6	52.3497
--	--	--	--	--	--	--	--	--	--															223.8	52.3487
--	--	--	--	--	--	--	--	--	--															223.9	52.3493
--	--	--	--	--	--	--	--	--	--															224.1	52.3503
--	--	--	--	--	--	--	--	--	--															224.3	52.35
--	--	--	--	--	--	--	--	--	--															224.5	52.3487
--	--	--	--	--	--	--	--	--	--															224.7	52.3488
--	--	--	--	--	--	--	--	--	--															224.9	52.3493
--	--	--	--	--	--	--	--	--	--															225.1	52.3491
--	--	--	--	--	--	--	--	--	--															225.2	52.3503
--	--	--	--	--	--	--	--	--	--															225.4	52.3503
--	--	--	--	--	--	--	--	--	--															225.6	52.3502
--	--	--	--	--	--	--	--	--	--															225.8	52.3504
--	--	--	--	--	--	--	--	--	--															226	52.35
--	--	--	--	--	--	--	--	--	--															226.2	52.3493
--	--	--	--	--	--	--	--	--	--															226.3	52.3503
--	--	--	--	--	--	--	--	--	--															226.6	52.3511
--	--	--	--	--	--	--	--	--	--															226.7	52.3518
--	--	--	--	--	--	--	--	--	--															226.9	52.3522
--	--	--	--	--	--	--	--	--	--															227.1	52.3531
--	--	--	--	--	--	--	--	--	--															227.3	52.3524
--	--	--	--	--	--	--	--	--	--															227.5	52.3524
--	--	--	--	--	--	--	--	--	--															227.7	52.3514
--	--	--	--	--	--	--	--	--	--															227.8	52.3523
--	--	--	--	--	--	--	--	--	--															228	52.353
--	--	--	--	--	--	--	--	--	--															228.2	52.3528
--	--	--	--	--	--	--	--	--	--															228.4	52.3527
--	--	--	--	--	--	--	--	--	--															228.6	52.3523
--	--	--	--	--	--	--	--	--	--															228.8	52.3527
--	--	--	--	--	--	--	--	--	--															229	52.3534
--	--	--	--	--	--	--	--	--	--															229.1	52.3531
--	--	--	--	--	--	--	--	--	--															229.4	52.3528
--	--	--	--	--	--	--	--	--	--															229.5	52.3528
--	--	--	--	--	--	--	--	--	--															229.7	52.3522
--	--	--	--	--	--	--	--	--	--															229.9	52.3521
--	--	--	--	--	--	--	--	--	--															230.1	52.352
--	--	--	--	--	--	--	--	--	--															230.3	52.3521
--	--	--	--	--	--	--	--	--	--															230.5	52.3517
--	--	--	--	--	--	--	--	--	--															230.7	52.351
--	--	--	--	--	--	--	--	--	--															230.8	52.3516
--	--	--	--	--	--	--	--	--	--															231	52.3529
--	--	--	--	--	--	--	--	--	--															231.2	52.3522
--	--	--	--	--	--	--	--	--	--															231.4	52.352
--	--	--	--	--	--	--	--	--	--															231.6	52.3516
--	--	--	--	--	--	--	--	--	--															231.8	52.3515
--	--	--	--	--	--	--	--	--	--															232	52.3519
--	--	--	--	--	--	--	--	--	--															232.1	52.3531
--	--	--	--	--	--	--	--	--	--															232.3	52.3528
--	--	--	--	--	--	--	--	--	--															232.5	52.3521
--	--	--	--	--	--	--	--	--	--															232.7	52.3517
--	--	--	--	--	--	--	--	--	--															232.9	52.3517
--	--	--	--	--	--	--	--	--	--															233.1	52.3518
--	--	--	--	--	--	--	--	--	--															233.3	52.3517
--	--	--	--	--	--	--	--	--	--															233.4	52.3525
--	--	--	--	--	--	--	--	--	--															233.6	52.3526
--	--	--	--	--	--	--	--	--	--															233.8	52.3528
--	--	--	--	--	--	--	--	--	--															234	52.3533
--	--	--	--	--	--	--	--	--	--															234.2	52.3523
--	--	--	--	--	--	--	--	--	--															234.4	52.3518
--	--	--	--	--	--	--	--	--	--															234.6	52.3517
--	--	--	--	--	--	--	--	--	--															234.7	52.3518
--	--	--	--	--	--	--	--	--	--															234.9	52.3522
--	--	--	--	--	--	--	--	--	--															235.1	52.3519
--	--	--	--	--	--	--	--	--	--															235.3	52.3509
--	--	--	--	--	--	--	--	--	--															235.5	52.3502
--	--	--	--	--	--	--	--	--	--															235.7	52.3513
--	--	--	--	--	--	--	--	--	--															235.8	52.3516
--	--	--	--	--	--	--	--	--	--															236	52.3517
--	--	--	--	--	--	--	--	--	--															236.1	52.3517
--	--	--	--	--	--	--	--	--	--															236.3	52.3513
--	--	--	--	--	--	--	--	--	--															236.5	52.3516
--	--	--	--	--	--	--	--	--	--															236.7	52.3517
--	--	--	--	--	--	--	--	--	--															236.9	52.3512
--	--	--	--	--	--	--	--	--	--															237.1	52.3509
--	--	--	--	--	--	--	--	--	--															237.2	52.3518
--	--	--	--	--	--	--	--	--	--															237.4	52.3518
--	--	--	--	--	--	--	--	--	--															237.6	52.3519
--	--					--	--	--	--															237.8	52.3517
--	--							--	--															238	52.3522
--	--							--	--															238.2	52.3519
--	--							--	--															238.4	52.3518
--	--							--	--															238.5	52.3525
--	--							--	--															238.7	52.3525
--	--							--	--															238.9	52.3516
--	--							--	--															239	52.352
								--	--															239.3	52.3523
								--	--															239.4	52.3521
								--	--															239.7	52.3521
								--	--															239.8	52.3525
								--	--															240	52.3529
								--	--															240.2	52.3534
								--	--															240.4	52.3541
								--	--															240.6	52.3537
								--	--															240.8	52.3533
								--	--															240.9	52.353
								--	--															241.1	52.3533
								--	--															241.3	52.3541
								--	--															241.5	52.3541
								--	--															241.7	52.3547
								--	--															241.9	52.3541
								--	--															242.1	52.3531
								--	--															242.2	52.3535
								--	--															242.4	52.3527
								--	--															242.6	52.3532
								--	--															242.8	52.3527
								--	--															243	52.3536
								--	--															243.2	52.3533
								--	--															243.3	52.3531
								--	--															243.5	52.3525
								--	--															243.7	52.3527
								--	--															243.9	52.3519
								--	--															244.1	52.3514
								--	--															244.3	52.3521
								--	--															244.5	52.3513
								--	--															244.6	52.3526
								--	--															244.8	52.352
								--	--															245	52.3515
								--	--															245.2	52.3517
								--	--															245.4	52.3512
								--	--															245.5	52.3522
								--	--															245.8	52.3526
								--	--															245.9	52.3524
								--	--															246.1	52.352
								--	--															246.3	52.3513
								--	--															246.5	52.352
								--	--															246.7	52.3514
								--	--															246.8	52.3522
								--	--															247	52.3523
								--	--															247.2	52.352
								--	--															247.4	52.3512
								--	--															247.6	52.3517
								--	--															247.8	52.3519
								--	--															248	52.3524
								--	--															248.1	52.3524
								--	--															248.3	52.3525
								--	--															248.5	52.3514
								--	--															248.7	52.3513
								--	--															248.9	52.3515
								--	--															249.1	52.3524
								--	--															249.3	52.3516
								--	--															249.5	52.3513
								--	--															249.6	52.3509
								--	--															249.8	52.3516
								--	--															250	52.3522
								--	--															250.2	52.352
								--	--															250.4	52.3522
								--	--															250.6	52.3525
								--	--															250.8	52.353
								--	--															250.9	52.3528
								--	--															251.1	52.3529
								--	--															251.3	52.3526
								--	--															251.5	52.3525
								--	--															251.7	52.352
								--	--															251.9	52.3523
								--	--															252.1	52.352
								--	--															252.2	52.352
								--	--															252.4	52.3519
								--	--															252.6	52.352
								--	--															252.8	52.3526
								--	--															253	52.353
								--	--															253.2	52.3535
								--	--															253.3	52.3537
								--	--															253.5	52.3533
								--	--															253.7	52.3534
								--	--															253.9	52.354
								--	--															254.1	52.3537
								--	--															254.3	52.3533
								--	--															254.5	52.3534
								--	--															254.7	52.3536
								--	--															254.8	52.3534
								--	--															255	52.353
								--	--															255.2	52.353
								--	--															255.4	52.3528
								--	--															255.6	52.353
								--	--															255.8	52.3516
								--	--															255.8	52.351
								--	--															256.1	52.3517
								--	--															256.2	52.3514
								--	--															256.4	52.3495
								--	--															256.6	52.3503
								--	--															256.8	52.35
								--	--															257	52.3491
								--	--															257.1	52.3488
								--	--															257.3	52.349
								--	--															257.5	52.3486
								--	--															257.7	52.348
								--	--															257.9	52.3472
								--	--															258.1	52.3465
								--	--															258.2	52.3459
								--	--															258.4	52.3461
								--	--															258.6	52.3458
								--	--															258.8	52.346
								--	--															259	52.3462
								--	--															259.2	52.3465
								--	--															259.3	52.3476
								--	--															259.5	52.3476
								--	--															259.7	52.3472
								--	--															259.9	52.3477
								--	--															260.1	52.3487
								--	--															260.2	52.3489
								--	--															260.5	52.3487
								--	--															260.7	52.3503
								--	--															260.8	52.3509
								--	--															261	52.3504
								--	--															261.2	52.3506
								--	--															261.4	52.3521
								--	--															261.6	52.3528
								--	--															261.8	52.352
								--	--															262	52.3525
								--	--															262.1	52.3534
								--	--															262.3	52.3535
								--	--															262.4	52.354
								--	--															262.6	52.3539
								--	--															262.8	52.3541
								--	--															263	52.3536
								--	--															263.1	52.3533
								--	--															263.4	52.3528
								--	--															263.5	52.353
								--	--															263.7	52.3536
								--	--															263.9	52.3549
								--	--															264.1	52.3538
								--	--															264.3	52.3533
								--	--															264.4	52.3528
								--	--															264.6	52.3539
								--	--															264.8	52.3536
								--	--															265	52.3522
								--	--															265.2	52.353
								--	--															265.4	52.3531
								--	--															265.5	52.3521
								--	--															265.7	52.3531
								--	--															265.9	52.3531
								--	--															266.1	52.3532
								--	--															266.3	52.3525
								--	--															266.5	52.3528
								--	--															266.6	52.354
								--	--															266.8	52.3528
								--	--															267	52.3526
								--	--															267.2	52.354
								--	--															267.4	52.3539
								--	--															267.6	52.3533
								--	--															267.7	52.3531
								--	--															267.9	52.3537
								--	--															268.1	52.3539
								--	--															268.3	52.3541
								--	--															268.5	52.3541
								--	--															268.6	52.354
								--	--															268.8	52.3539
								--	--															269	52.3542
								--	--															269.1	52.3529
								--	--															269.3	52.3533
								--	--															269.5	52.3531
								--	--															269.7	52.3529
								--	--															269.8	52.3531
								--	--															270	52.3533
								--	--															270.2	52.3522
								--	--															270.4	52.3522
								--	--															270.6	52.3524
								--	--															270.8	52.3515
								--	--															271	52.3511
								--	--															271.2	52.3513
								--	--															271.3	52.3517
								--	--															271.5	52.3519
								--	--															271.7	52.3524
								--	--															271.9	52.3512
								--	--															272	52.3514
								--	--															272.3	52.352
								--	--															272.4	52.3516
								--	--															272.6	52.3512
								--	--															272.8	52.3503
								--	--															273	52.351
								--	--															273.1	52.3511
								--	--															273.4	52.3507
								--	--															273.5	52.35
								--	--															273.7	52.349
								--	--															273.9	52.3489
								--	--															274.1	52.3492
								--	--															274.3	52.3489
								--	--															274.5	52.3496
								--	--															274.6	52.3486
								--	--															274.8	52.3477
								--	--															275	52.3486
								--	--															275.2	52.3487
								--	--															275.4	52.349
								--	--															275.6	52.3486
								--	--															275.7	52.3485
								--	--															275.8	52.349
								--	--															276	52.3483
								--	--															276.2	52.3483
								--	--															276.3	52.3481
								--	--															276.5	52.3488
								--	--															276.8	52.3486
								--	--															276.9	52.3488
								--	--															277.1	52.3493
								--	--															277.3	52.3499
								--	--															277.5	52.3501
								--	--															277.6	52.3496
								--	--															277.9	52.3503
								--	--															278	52.3511
								--	--															278.2	52.3501
								--	--															278.4	52.3509
								--	--															278.6	52.351
								--	--															278.8	52.3508
								--	--															279	52.3506
								--	--															279.1	52.3513
								--	--															279.3	52.3513
								--	--															279.4	52.3506
								--	--															279.7	52.3514
								--	--															279.8	52.3507
								--	--															279.9	52.351
								--	--															280.1	52.3511
								--	--															280.3	52.3506
								--	--															280.5	52.3524
								--	--															280.7	52.3507
								--	--															280.9	52.3515
								--	--															281.1	52.3515
								--	--															281.2	52.3511
								--	--															281.4	52.3516
								--	--															281.6	52.3513
								--	--															281.8	52.3508
								--	--															281.9	52.3518
								--	--															282.1	52.3525
								--	--															282.3	52.3516
								--	--															282.5	52.3515
								--	--															282.7	52.352
								--	--															282.9	52.3521
								--	--															283.1	52.3509
								--	--															283.3	52.3517
								--	--															283.4	52.3523
								--	--															283.6	52.351
								--	--															283.8	52.3516
								--	--															283.9	52.3507
								--	--															284	52.3523
								--	--															284.2	52.3514
								--	--															284.4	52.3516
								--	--															284.6	52.3519
								--	--															284.8	52.3507
								--	--															285	52.3518
								--	--															285.2	52.3513
								--	--															285.4	52.3523
								--	--															285.5	52.3523
								--	--															285.7	52.351
								--	--															285.9	52.3522
								--	--															286.1	52.3503
								--	--															286.3	52.3515
								--	--															286.5	52.3519
								--	--															286.6	52.3509
								--	--															286.9	52.3508
								--	--															287	52.3513
								--	--															287.2	52.3504
								--	--															287.4	52.3501
								--	--															287.6	52.3507
								--	--															287.8	52.3504
								--	--															287.9	52.3501
								--	--															288	52.35
								--	--															288.2	52.3491
								--	--															288.4	52.3494
								--	--															288.6	52.3497
								--	--															288.8	52.3506
								--	--															289	52.3505
								--	--															289.1	52.3496
								--	--															289.3	52.3495
								--	--															289.5	52.3503
								--	--															289.7	52.351
								--	--															289.9	52.3514
								--	--															290.1	52.3515
								--	--															290.2	52.3508
								--	--															290.4	52.3518
								--	--															290.6	52.353
								--	--															290.8	52.3526
								--	--															290.9	52.3528
								--	--															291.1	52.3532
								--	--															291.3	52.3541
								--	--															291.5	52.3531
								--	--															291.7	52.3531
								--	--															291.8	52.3538
								--	--															292	52.3546
								--	--															292.2	52.3549
								--	--															292.3	52.3546
								--	--															292.5	52.3548
								--	--															292.7	52.3546
								--	--															292.9	52.3542
								--	--															293	52.3533
								--	--															293.2	52.3528
								--	--															293.4	52.3533
								--	--															293.6	52.353
								--	--															293.8	52.3536
								--	--															294	52.3532
								--	--															294.2	52.3534
								--	--															294.4	52.3523
								--	--															294.6	52.3527
								--	--															294.6	52.3533
								--	--															294.9	52.3532
								--	--															295.1	52.3531
								--	--															295.3	52.3529
								--	--															295.4	52.3523
								--	--															295.7	52.3527
								--	--															295.8	52.3528
								--	--															295.9	52.3534
								--	--															296.1	52.3526
								--	--															296.3	52.3522
								--	--															296.5	52.3515
								--	--															296.6	52.3523
								--	--															296.8	52.3518
								--	--															297	52.3518
								--	--															297.2	52.3522
								--	--															297.4	52.3507
								--	--															297.6	52.3523
								--	--															297.8	52.3522
								--	--															297.9	52.3512
								--	--															298.1	52.3507
								--	--															298.3	52.3516
								--	--															298.5	52.3513
								--	--															298.7	52.3507
								--	--															298.9	52.3509
								--	--															299	52.3511
								--	--															299.2	52.3518
								--	--															299.4	52.3513
								--	--															299.6	52.3502
								--	--															299.8	52.3504
								--	--															299.9	52.3499
								--	--															300	52.3512
								--	--															300.2	52.3513
								--	--															300.4	52.3507
								--	--															300.6	52.3496
								--	--															300.8	52.3485
								--	--															301	52.3504
								--	--															301.1	52.3511
								--	--															301.3	52.3497
								--	--															301.5	52.3497
								--	--															301.7	52.3501
								--	--															301.9	52.3511
								--	--															302	52.3506
								--	--															302.2	52.3503
								--	--															302.4	52.3498
								--	--															302.6	52.3509
								--	--															302.8	52.3512
								--	--															303	52.352
								--	--															303.2	52.3527
								--	--															303.3	52.3522
								--	--															303.5	52.3523
								--	--															303.7	52.3526
								--	--															303.8	52.352
								--	--															304	52.3527
								--	--															304.1	52.353
								--	--															304.3	52.3518
								--	--															304.5	52.3527
								--	--															304.7	52.3531
								--	--															304.9	52.3533
								--	--															305.1	52.3535
								--	--															305.2	52.3543
								--	--															305.4	52.3537
								--	--															305.6	52.3522
								--	--															305.8	52.3523
								--	--															306	52.3522
								--	--															306.2	52.3522
								--	--															306.3	52.3519
								--	--															306.5	52.3525
								--	--															306.7	52.3519
								--	--															306.9	52.3518
								--	--															307.1	52.3514
								--	--															307.3	52.3509
								--	--															307.4	52.3514
								--	--															307.6	52.3518
								--	--															307.8	52.352
								--	--															307.9	52.3521
								--	--															308.1	52.3526
								--	--															308.3	52.352
								--	--															308.5	52.3526
								--	--															308.7	52.3523
								--	--															308.8	52.3517
								--	--															309	52.352
								--	--															309.1	52.3516
								--	--															309.4	52.3516
								--	--															309.6	52.3516
								--	--															309.8	52.3526
								--	--															309.9	52.3519
								--	--															310.1	52.3527
								--	--															310.3	52.3532
								--	--															310.5	52.3531
								--	--															310.7	52.3527
								--	--															310.8	52.3524
								--	--															311	52.3523
								--	--															311.2	52.3521
								--	--															311.4	52.3526
								--	--															311.6	52.3523
								--	--															311.7	52.3514
								--	--															311.8	52.3523
								--	--															312	52.3512
								--	--															312.2	52.3518
								--	--															312.4	52.3524
								--	--															312.6	52.3514
								--	--															312.8	52.3516
								--	--															312.9	52.3522
								--	--															313.1	52.3524
								--	--															313.3	52.352
								--	--															313.5	52.3521
								--	--															313.7	52.3514
								--	--															313.9	52.3518
								--	--															314	52.3526
								--	--															314.2	52.3528
								--	--															314.4	52.3524
								--	--															314.6	52.3526
								--	--															314.8	52.3526
								--	--															315	52.353
								--	--															315.2	52.353
								--	--															315.4	52.3532
								--	--															315.5	52.353
								--	--															315.7	52.3535
								--	--															315.8	52.3529
								--	--															316	52.3522
								--	--															316.2	52.3527
								--	--															316.4	52.3525
								--	--															316.6	52.3517
								--	--															316.7	52.3529
								--	--															316.9	52.3524
								--	--															317.1	52.3529
								--	--															317.3	52.3531
								--	--															317.5	52.3534
								--	--															317.7	52.3522
								--	--															317.8	52.3524
								--	--															318	52.3536
								--	--															318.2	52.3532
								--	--															318.4	52.3517
								--	--															318.6	52.3529
								--	--															318.7	52.3518
								--	--															318.8	52.3517
								--	--															319	52.3522
								--	--															319.2	52.3513
								--	--															319.4	52.3519
								--	--															319.5	52.351
								--	--															319.7	52.3514
								--	--															319.9	52.3505
								--	--															320.1	52.3499
								--	--															320.3	52.3505
								--	--															320.4	52.349
								--	--															320.7	52.3489
								--	--															320.8	52.3485
								--	--															321	52.3484
								--	--															321.2	52.3474
								--	--															321.4	52.3475
								--	--															321.5	52.3469
								--	--															321.6	52.3464
								--	--															321.8	52.3467
								--	--															322	52.3446
								--	--															322.2	52.3455
								--	--															322.4	52.3447
								--	--															322.6	52.3453
								--	--															322.8	52.3444
								--	--															322.9	52.3449
								--	--															323.1	52.3445
								--	--															323.3	52.3451
								--	--															323.5	52.3452
								--	--															323.7	52.3455
								--	--															323.9	52.3466
								--	--															324.1	52.346
								--	--															324.3	52.348
								--	--															324.3	52.3481
								--	--															324.5	52.3486
								--	--															324.7	52.35
								--	--															324.9	52.35
								--	--															325.1	52.3502
								--	--															325.3	52.3524
								--	--															325.4	52.3522
								--	--															325.6	52.352
								--	--															325.8	52.353
								--	--															326	52.3543
								--	--															326.2	52.3538
								--	--															326.4	52.3544
								--	--															326.6	52.3552
								--	--															326.7	52.3537
								--	--															326.9	52.3555
								--	--															327	52.3553
								--	--															327.2	52.3548
								--	--															327.3	52.3557
								--	--															327.5	52.355
								--	--															327.7	52.3562
								--	--															327.9	52.3547
								--	--															328.1	52.3565
								--	--															328.2	52.3555
								--	--															328.4	52.3563
								--	--															328.6	52.3546
								--	--															328.8	52.3565
								--	--															329	52.3549
								--	--															329.2	52.3571
								--	--															329.4	52.3551
								--	--															329.6	52.356
								--	--															329.7	52.3553
								--	--															329.9	52.3563
								--	--															330	52.3572
								--	--															330.2	52.3564
								--	--															330.4	52.3558
								--	--															330.6	52.3561
								--	--															330.7	52.3565
								--	--															330.9	52.3559
								--	--															331.1	52.3559
								--	--															331.3	52.3565
								--	--															331.5	52.3566
								--	--															331.7	52.3556
								--	--															331.9	52.3558
								--	--															332.1	52.3565
								--	--															332.2	52.3568
								--	--															332.4	52.356
								--	--															332.6	52.355
								--	--															332.8	52.3553
								--	--															332.9	52.3554
								--	--															333.1	52.3552
								--	--															333.2	52.3543
								--	--															333.4	52.3556
								--	--															333.6	52.3531
								--	--															333.8	52.353
								--	--															333.9	52.3533
								--	--															334.1	52.352
								--	--															334.2	52.3513
								--	--															334.5	52.3513
								--	--															334.7	52.3516
								--	--															334.9	52.35
								--	--															335	52.35
								--	--															335.2	52.3507
								--	--															335.4	52.3499
								--	--															335.6	52.3487
								--	--															335.8	52.3489
								--	--															335.8	52.3492
								--	--															336	52.3485
								--	--															336.2	52.3488
								--	--															336.4	52.3489
								--	--															336.6	52.3501
								--	--															336.7	52.3503
								--	--															336.9	52.3498
								--	--															337.1	52.3502
								--	--															337.3	52.3511
								--	--															337.5	52.351
								--	--															337.7	52.351
								--	--															337.8	52.3524
								--	--															338	52.3518
								--	--															338.2	52.3529
								--	--															338.4	52.3531
								--	--															338.5	52.3533
								--	--															338.7	52.3544
								--	--															338.9	52.3546
								--	--															339	52.354
								--	--															339.2	52.3538
								--	--															339.4	52.3563
								--	--															339.6	52.356
								--	--															339.8	52.3558
								--	--															339.9	52.3563
								--	--															340.1	52.3557
								--	--															340.3	52.3561
								--	--															340.5	52.3557
								--	--															340.7	52.3559
								--	--															340.9	52.3556
								--	--															341	52.3563
								--	--															341.2	52.3553
								--	--															341.4	52.3553
								--	--															341.5	52.3558
								--	--															341.7	52.3554
								--	--															341.8	52.3556
								--	--															342	52.3552
								--	--															342.3	52.3552
								--	--															342.4	52.3553
								--	--															342.6	52.3549
								--	--															342.8	52.3554
								--	--															343	52.355
								--	--															343.2	52.3539
								--	--															343.3	52.3542
								--	--															343.5	52.3552
								--	--															343.7	52.3546
								--	--															343.9	52.3547
								--	--															344	52.3541
								--	--															344.2	52.3542
								--	--															344.3	52.3546
								--	--															344.5	52.3539
								--	--															344.7	52.3533
								--	--															344.9	52.3545
								--	--															345.1	52.3539
								--	--															345.2	52.3543
								--	--															345.4	52.3539
								--	--															345.6	52.3526
								--	--															345.8	52.353
								--	--															346	52.354
								--	--															346.1	52.3537
								--	--															346.3	52.3535
								--	--															346.5	52.3545
								--	--															346.7	52.3536
								--	--															346.9	52.3544
								--	--															347.1	52.3543
								--	--															347.2	52.3541
								--	--															347.3	52.3545
								--	--															347.5	52.355
								--	--															347.7	52.3539
								--	--															347.9	52.3539
								--	--															348	52.3543
								--	--															348.2	52.3548
								--	--															348.4	52.3547
								--	--															348.6	52.3556
								--	--															348.8	52.3556
								--	--															349	52.3556
								--	--															349.1	52.3546
								--	--															349.3	52.3543
								--	--															349.5	52.3552
								--	--															349.7	52.3559
								--	--															349.8	52.3549
								--	--															350	52.3545
								--	--															350.1	52.3557
								--	--															350.3	52.3554
								--	--															350.5	52.3548
								--	--															350.7	52.3544
								--	--															350.9	52.3531
								--	--															351	52.3535
								--	--															351.2	52.354
								--	--															351.4	52.3536
								--	--															351.6	52.3539
								--	--															351.8	52.3535
								--	--															352	52.3531
								--	--															352.1	52.3529
								--	--															352.3	52.3533
								--	--															352.5	52.3543
								--	--															352.7	52.3548
								--	--															352.9	52.3544
								--	--															353	52.3536
								--	--															353.1	52.3532
								--	--															353.3	52.3533
								--	--															353.5	52.3537
								--	--															353.7	52.3534
								--	--															353.9	52.3527
								--	--															354	52.3533
								--	--															354.2	52.3536
								--	--															354.3	52.3537
								--	--															354.6	52.3531
								--	--															354.8	52.3526
								--	--															355	52.3532
								--	--															355.2	52.3539
								--	--															355.3	52.3534
								--	--															355.5	52.3533
								--	--															355.7	52.353
								--	--															355.8	52.3532
								--	--															356	52.3535
								--	--															356.1	52.3531
								--	--															356.3	52.3523
								--	--															356.5	52.3533
								--	--															356.7	52.3529
								--	--															356.9	52.3518
								--	--															357.1	52.3533
								--	--															357.2	52.3534
								--	--															357.4	52.3539
								--	--															357.6	52.3534
								--	--															357.8	52.3542
								--	--															358	52.3524
								--	--															358.2	52.3537
								--	--															358.3	52.3542
								--	--															358.4	52.3537
								--	--															358.6	52.3527
								--	--															358.8	52.353
								--	--															359	52.3539
								--	--															359.2	52.3533
								--	--															359.3	52.353
								--	--															359.5	52.3536
								--	--															359.7	52.3533
								--	--															359.9	52.3533
								--	--															360.1	52.3535
								--	--															360.2	52.3526
								--	--															360.4	52.3533
								--	--															360.6	52.3529
								--	--															360.8	52.354
								--	--															360.9	52.3535
								--	--															361.1	52.354
								--	--															361.3	52.3536
								--	--															361.4	52.3543
								--	--															361.6	52.3539
								--	--															361.8	52.355
								--	--															362	52.3543
								--	--															362.1	52.3554
								--	--															362.3	52.3546
								--	--															362.5	52.3556
								--	--															362.7	52.3551
								--	--															362.9	52.3555
								--	--															363	52.3558
								--	--															363.2	52.3554
								--	--															363.3	52.3561
								--	--															363.5	52.3555
								--	--															363.7	52.3563
								--	--															363.9	52.3569
								--	--															364.1	52.3571
								--	--															364.2	52.3563
								--	--															364.4	52.3567
								--	--															364.6	52.3571
								--	--															364.8	52.3565
								--	--															365	52.3563
								--	--															365.1	52.3573
								--	--															365.3	52.3573
								--	--															365.5	52.3568
								--	--															365.7	52.3572
								--	--															365.8	52.3578
								--	--															365.9	52.3565
								--	--															366.2	52.3569
								--	--															366.3	52.3558
								--	--															366.5	52.3567
								--	--															366.7	52.3578
								--	--															366.9	52.356
								--	--															367	52.3569
								--	--															367.2	52.3565
								--	--															367.4	52.3569
								--	--															367.6	52.3561
								--	--															367.8	52.3568
								--	--															368	52.3552
								--	--															368.2	52.3563
								--	--															368.3	52.3557
								--	--															368.3	52.3551
								--	--															368.6	52.3563
								--	--															368.8	52.3549
								--	--															369	52.3563
								--	--															369.2	52.3544
								--	--															369.3	52.3552
								--	--															369.5	52.3552
								--	--															369.7	52.3556
								--	--															369.9	52.3546
								--	--															370	52.3558
								--	--															370.2	52.3544
								--	--															370.3	52.3553
								--	--															370.6	52.3541
								--	--															370.8	52.3543
								--	--															370.8	52.3546
								--	--															371	52.3539
								--	--															371.2	52.3546
								--	--															371.4	52.3542
								--	--															371.5	52.3549
								--	--															371.7	52.3539
								--	--															371.9	52.3548
								--	--															372.1	52.3547
								--	--															372.3	52.354
								--	--															372.5	52.3539
								--	--															372.6	52.3538
								--	--															372.8	52.3535
								--	--															373	52.3531
								--	--															373.2	52.3544
								--	--															373.3	52.3534
								--	--															373.4	52.3537
								--	--															373.6	52.3539
								--	--															373.8	52.3543
								--	--															374	52.3541
								--	--															374.2	52.3547
								--	--															374.4	52.3552
								--	--															374.5	52.3555
								--	--															374.7	52.3557
								--	--															374.9	52.3558
								--	--															375.1	52.356
								--	--															375.3	52.3557
								--	--															375.5	52.3556
								--	--															375.6	52.356
								--	--															375.8	52.3566
								--	--															375.9	52.3561
								--	--															376.1	52.3562
								--	--															376.3	52.356
								--	--															376.5	52.3559
								--	--															376.6	52.3557
								--	--															376.8	52.3552
								--	--															377	52.3556
								--	--															377.2	52.3551
								--	--															377.4	52.3552
								--	--															377.5	52.3552
								--	--															377.7	52.3557
								--	--															377.9	52.3553
								--	--															378.1	52.356
								--	--															378.2	52.3564
								--	--															378.3	52.3565
								--	--															378.4	52.3568
								--	--															378.7	52.3573
								--	--															378.8	52.3573
								--	--															379	52.3562
								--	--															379.2	52.3575
								--	--															379.4	52.3577
								--	--															379.6	52.3577
								--	--															379.7	52.3581
								--	--															379.9	52.3584
								--	--															380.1	52.3584
								--	--															380.3	52.3587
								--	--															380.5	52.3588
								--	--															380.7	52.3587
								--	--															380.8	52.3589
								--	--															380.9	52.3594
								--	--															381.1	52.3592
								--	--															381.3	52.3587
								--	--															381.5	52.3589
								--	--															381.7	52.3582
								--	--															381.8	52.3587
								--	--															382	52.3588
								--	--															382.2	52.3576
								--	--															382.4	52.3583
								--	--															382.6	52.3584
								--	--															382.8	52.3575
								--	--															382.9	52.3582
								--	--															383.1	52.3578
								--	--															383.3	52.3568
								--	--															383.4	52.3572
								--	--															383.6	52.3566
								--	--															383.8	52.3556
								--	--															383.9	52.3559
								--	--															384.1	52.3563
								--	--															384.3	52.356
								--	--															384.5	52.3559
								--	--															384.7	52.3554
								--	--															384.9	52.3555
								--	--															385	52.3556
								--	--															385.2	52.355
								--	--															385.4	52.3559
								--	--															385.6	52.3566
								--	--															385.7	52.3551
								--	--															385.8	52.3559
								--	--															386	52.3571
								--	--															386.2	52.3562
								--	--															386.4	52.3555
								--	--															386.5	52.3566
								--	--															386.7	52.3564
								--	--															386.9	52.3549
								--	--															387.1	52.3559
								--	--															387.3	52.3556
								--	--															387.4	52.3555
								--	--															387.6	52.3554
								--	--															387.8	52.3546
								--	--															388	52.3551
								--	--															388.2	52.355
								--	--															388.3	52.3547
								--	--															388.4	52.3555
								--	--															388.6	52.3554
								--	--															388.8	52.3556
								--	--															389	52.3549
								--	--															389.2	52.3556
								--	--															389.4	52.3559
								--	--															389.5	52.356
								--	--															389.7	52.3562
								--	--															389.9	52.356
								--	--															390.1	52.356
								--	--															390.3	52.3567
								--	--															390.5	52.3565
								--	--															390.6	52.3563
								--	--															390.8	52.3564
								--	--															390.9	52.3558
								--	--															391.1	52.356
								--	--															391.3	52.3563
								--	--															391.4	52.3563
								--	--															391.6	52.3566
								--	--															391.8	52.3563
								--	--															392	52.3552
								--	--															392.2	52.3554
								--	--															392.3	52.3561
								--	--															392.5	52.3563
								--	--															392.7	52.3563
								--	--															392.9	52.3563
								--	--															393.1	52.3563
								--	--															393.3	52.3567
								--	--															393.3	52.3558
								--	--															393.5	52.3567
								--	--															393.7	52.3566
								--	--															393.9	52.3563
								--	--															394	52.3564
								--	--															394.2	52.3573
								--	--															394.4	52.3569
								--	--															394.6	52.3565
								--	--															394.8	52.3566
								--	--															394.9	52.3578
								--	--															395.1	52.3584
								--	--															395.3	52.3587
								--	--															395.5	52.3581
								--	--															395.7	52.3579
								--	--															395.8	52.3593
								--	--															395.9	52.3593
								--	--															396.1	52.3591
								--	--															396.3	52.36
								--	--															396.5	52.3605
								--	--															396.6	52.3601
								--	--															396.8	52.36
								--	--															397	52.3603
								--	--															397.2	52.3604
								--	--															397.4	52.3605
								--	--															397.5	52.3603
								--	--															397.8	52.3608
								--	--															397.9	52.3607
								--	--															398	52.3602
								--	--															398.2	52.3606
								--	--															398.4	52.3606
								--	--															398.6	52.3604
								--	--															398.8	52.3602
								--	--															398.9	52.3614
								--	--															399.1	52.3612
								--	--															399.3	52.361
								--	--															399.5	52.3608
								--	--															399.7	52.3598
								--	--															399.9	52.3595
								--	--															400	52.3595
								--	--															400.2	52.36
								--	--															400.3	52.3599
								--	--															400.5	52.3598
								--	--															400.7	52.3595
								--	--															400.8	52.3592
								--	--															401	52.3592
								--	--															401.2	52.359
								--	--															401.4	52.3585
								--	--															401.6	52.3577
								--	--															401.8	52.3571
								--	--															401.9	52.3569
								--	--															402.1	52.3571
								--	--															402.3	52.3574
								--	--															402.4	52.3569
								--	--															402.6	52.3569
								--	--															402.7	52.3564
								--	--															402.9	52.357
								--	--															403.1	52.356
								--	--															403.3	52.3556
								--	--															403.5	52.3561
								--	--															403.6	52.3559
								--	--															403.8	52.3558
								--	--															404	52.3558
								--	--															404.2	52.3569
								--	--															404.3	52.3565
								--	--															404.5	52.3568
								--	--															404.6	52.3563
								--	--															404.8	52.3575
								--	--															405	52.3583
								--	--															405.2	52.3582
								--	--															405.3	52.3577
								--	--															405.5	52.3571
								--	--															405.7	52.3574
								--	--															405.9	52.3586
								--	--															406.1	52.3582
								--	--															406.2	52.3589
								--	--															406.5	52.3577
								--	--															406.6	52.3573
								--	--															406.8	52.3575
								--	--															406.9	52.3578
								--	--															407.1	52.3573
								--	--															407.2	52.356
								--	--															407.4	52.3563
								--	--															407.5	52.3565
								--	--															407.8	52.3558
								--	--															408	52.3551
								--	--															408.1	52.3549
								--	--															408.3	52.3554
								--	--															408.5	52.3551
								--	--															408.7	52.3539
								--	--															408.9	52.3537
								--	--															409	52.3539
								--	--															409.1	52.3543
								--	--															409.3	52.3541
[truncated: 5,472 more rows]

## Sheet: Fig2d
Energy (Cu0)	Cu(0)	Energy (CuO)	CuO	Energy (2Cu)	2Cu-Pre	2Cu-Post	Energy 2Cu1Zn	2Cu1Zn-Pre	2Cu1Zn-Post	Energy 2Cu2Zn	2Cu2Zn-Pre	2Cu2Zn-Post	Energy (2Cu4Zn)	2Cu4Zn-Pre	2Cu4Zn-Post
8779.52	-0.69885	8657.34	-0.688	8779.52	2.1016	2.10119	8779.52	1.40128	1.4008	8779.52	0.7017	0.70141	8779.52	0.00186	0.00107
8779.79	-0.69789	8663.24	-0.68857	8779.79	2.10144	2.10119	8779.79	1.40162	1.4011	8779.79	0.70184	0.70136	8779.79	0.00152	0.000607888
8780.06	-0.69845	8669.15	-0.68916	8780.06	2.10162	2.10076	8780.06	1.40148	1.40129	8780.06	0.70133	0.70092	8780.06	0.00138	0.00104
8780.33	-0.69749	8674.92	-0.6898	8780.33	2.10132	2.1016	8780.33	1.40146	1.40093	8780.33	0.70131	0.70087	8780.33	0.00118	0.000835382
8780.6	-0.69797	8680.66	-0.69023	8780.61	2.10174	2.10139	8780.6	1.40176	1.40105	8780.61	0.70181	0.70124	8780.6	0.00177	0.000686688
8780.87	-0.69828	8686.42	-0.69076	8780.88	2.10142	2.1014	8780.87	1.40152	1.4009	8780.88	0.70235	0.70129	8780.87	0.00134	0.00103
8781.14	-0.69792	8692.21	-0.69128	8781.15	2.10153	2.10174	8781.14	1.40155	1.40065	8781.15	0.70126	0.70095	8781.14	0.00149	0.000607746
8781.4	-0.69805	8697.98	-0.69177	8781.43	2.10138	2.10117	8781.4	1.40111	1.40093	8781.43	0.70152	0.70102	8781.4	0.00113	0.000491129
8781.67	-0.69766	8703.8	-0.69224	8781.7	2.10139	2.10141	8781.67	1.40174	1.4009	8781.7	0.70158	0.70141	8781.67	0.00158	0.000925587
8781.94	-0.69786	8709.8	-0.69268	8781.97	2.1018	2.1012	8781.94	1.4013	1.40079	8781.97	0.70189	0.7016	8781.94	0.0011	0.000775063
8782.21	-0.69754	8715.79	-0.69311	8782.25	2.10112	2.10112	8782.21	1.40168	1.40101	8782.25	0.70169	0.7005	8782.21	0.0011	0.00135
8782.48	-0.69863	8721.79	-0.69356	8782.52	2.10152	2.10123	8782.48	1.40149	1.40088	8782.52	0.70205	0.70116	8782.48	0.00166	0.0012
8782.75	-0.69724	8727.67	-0.6939	8782.79	2.10159	2.10108	8782.75	1.40185	1.40099	8782.79	0.70165	0.70079	8782.75	0.000575262	0.000645647
8783.02	-0.69816	8733.5	-0.69418	8783.07	2.10134	2.10165	8783.02	1.40184	1.40108	8783.07	0.70158	0.70094	8783.02	0.00164	0.000994828
8783.28	-0.69799	8739.36	-0.69472	8783.34	2.10165	2.10082	8783.28	1.40161	1.40064	8783.34	0.70158	0.70103	8783.28	0.00158	0.00107
8783.55	-0.69802	8745.24	-0.69507	8783.61	2.10136	2.10201	8783.55	1.40127	1.40115	8783.61	0.7016	0.70117	8783.55	0.00173	0.00092722
8783.82	-0.69747	8751.1	-0.6954	8783.89	2.1015	2.10157	8783.82	1.40194	1.40135	8783.89	0.7018	0.70109	8783.82	0.00149	0.00117
8784.09	-0.69844	8757	-0.69588	8784.16	2.1018	2.1013	8784.09	1.40153	1.401	8784.16	0.70144	0.70125	8784.09	0.00146	0.000740749
8784.36	-0.69881	8762.92	-0.6962	8784.43	2.10146	2.10158	8784.36	1.40145	1.40103	8784.43	0.70111	0.70083	8784.36	0.0011	0.00132
8784.63	-0.69823	8768.85	-0.69647	8784.7	2.10141	2.1008	8784.63	1.40194	1.40089	8784.7	0.70201	0.70144	8784.63	0.00159	0.00105
8784.9	-0.69801	8774.93	-0.69677	8784.98	2.10189	2.10131	8784.9	1.4016	1.40094	8784.98	0.7015	0.7011	8784.9	0.00143	0.000463497
8785.17	-0.69878	8781.06	-0.69718	8785.25	2.10174	2.10093	8785.17	1.40131	1.40098	8785.25	0.70164	0.70101	8785.17	0.00143	0.000782655
8785.44	-0.69748	8787.17	-0.6975	8785.52	2.10176	2.10122	8785.44	1.40152	1.40086	8785.52	0.70186	0.70107	8785.44	0.00152	0.000699407
8785.7	-0.69794	8793.12	-0.69755	8785.8	2.10146	2.10093	8785.7	1.40133	1.40094	8785.8	0.70204	0.70176	8785.7	0.0017	0.00127
8785.97	-0.69845	8798.91	-0.69799	8786.07	2.10168	2.10089	8785.97	1.40148	1.4006	8786.07	0.70163	0.70081	8785.97	0.00137	0.00112
8786.24	-0.69805	8804.86	-0.69813	8786.34	2.1015	2.10151	8786.24	1.40152	1.40035	8786.34	0.70177	0.70124	8786.24	0.00121	0.000507634
8786.51	-0.69824	8810.8	-0.69842	8786.62	2.1013	2.10121	8786.51	1.40158	1.40077	8786.62	0.70173	0.70092	8786.51	0.00147	0.00108
8786.78	-0.69781	8816.8	-0.69874	8786.89	2.10148	2.10118	8786.78	1.40133	1.40088	8786.89	0.70145	0.70154	8786.78	0.00164	0.00104
8787.05	-0.69831	8822.95	-0.69889	8787.17	2.10131	2.10095	8787.05	1.40151	1.40075	8787.17	0.70136	0.70098	8787.05	0.0012	0.000819975
8787.32	-0.69826	8828.94	-0.69924	8787.44	2.10156	2.10129	8787.32	1.40153	1.40077	8787.44	0.70145	0.7009	8787.32	0.00178	0.000898143
8787.59	-0.69834	8834.97	-0.69941	8787.71	2.10162	2.10138	8787.59	1.40166	1.40078	8787.71	0.70176	0.70093	8787.59	0.000713949	0.00060259
8787.86	-0.69848	8841.17	-0.69953	8787.99	2.10172	2.10134	8787.86	1.40149	1.40096	8787.99	0.70132	0.70119	8787.86	0.00141	0.000972599
8788.12	-0.69833	8847.37	-0.69966	8788.26	2.10132	2.10119	8788.12	1.40099	1.40072	8788.26	0.7019	0.70105	8788.12	0.00143	0.000446592
8788.39	-0.69827	8853.43	-0.69987	8788.53	2.10182	2.10097	8788.39	1.40124	1.40056	8788.53	0.70097	0.7009	8788.39	0.00103	0.00116
8788.66	-0.69822	8859.47	-0.69996	8788.81	2.10137	2.10093	8788.66	1.40123	1.40077	8788.81	0.70179	0.70092	8788.66	0.00145	0.000547
8788.93	-0.69881	8865.52	-0.70008	8789.08	2.10184	2.1003	8788.93	1.40153	1.40066	8789.08	0.70133	0.70118	8788.93	0.0018	0.000955601
8789.2	-0.69803	8871.4	-0.7001	8789.35	2.10107	2.10111	8789.2	1.40098	1.40111	8789.35	0.70162	0.70111	8789.2	0.00119	0.000337263
8789.47	-0.69751	8877.49	-0.70034	8789.63	2.10134	2.10129	8789.47	1.40138	1.40051	8789.63	0.70157	0.70073	8789.47	0.0011	0.000438062
8789.74	-0.69801	8883.56	-0.70035	8789.9	2.10113	2.10014	8789.74	1.40129	1.40116	8789.9	0.70138	0.70077	8789.74	0.000742836	0.00116
8790.01	-0.69887	8889.67	-0.70032	8790.17	2.1013	2.10025	8790.01	1.40146	1.40074	8790.17	0.70144	0.70092	8790.01	0.00181	0.000742358
8790.28	-0.69838	8895.96	-0.70032	8790.45	2.10204	2.1013	8790.28	1.40162	1.40065	8790.45	0.7016	0.70112	8790.28	0.00178	0.000956683
8790.55	-0.69868	8902.24	-0.70025	8790.72	2.10128	2.10115	8790.55	1.40123	1.40129	8790.72	0.70093	0.70117	8790.55	0.00141	0.000228966
8790.82	-0.69813	8908.53	-0.70023	8790.99	2.10161	2.10099	8790.82	1.40125	1.40069	8790.99	0.70154	0.70074	8790.82	0.00136	0.000217056
8791.08	-0.69737	8914.68	-0.70003	8791.27	2.10123	2.10035	8791.08	1.40138	1.40065	8791.27	0.70151	0.70107	8791.08	0.00144	0.00107
8791.35	-0.69785	8920.78	-0.69997	8791.54	2.1017	2.10084	8791.35	1.4013	1.40105	8791.54	0.70108	0.70109	8791.35	0.0012	0.000933507
8791.62	-0.69774	8926.91	-0.69964	8791.82	2.10153	2.10109	8791.62	1.40186	1.40066	8791.82	0.70111	0.7011	8791.62	0.00126	0.00078693
8791.89	-0.69842	8932.88	-0.69934	8792.09	2.10145	2.10106	8791.89	1.40085	1.40093	8792.09	0.70126	0.70098	8791.89	0.00149	0.000941787
8792.16	-0.69896	8939.03	-0.69876	8792.36	2.10144	2.10061	8792.16	1.40157	1.40058	8792.36	0.70136	0.70079	8792.16	0.000869725	0.00114
8792.43	-0.69884	8943.96	-0.69825	8792.64	2.10141	2.10046	8792.43	1.40105	1.40026	8792.64	0.70123	0.70074	8792.43	0.00115	0.000909882
8792.7	-0.69811	8945.73	-0.69853	8792.91	2.10091	2.10097	8792.7	1.40155	1.40112	8792.91	0.70114	0.70083	8792.7	0.00157	0.000937208
8792.97	-0.69881	8946.13	-0.69838	8793.18	2.10152	2.101	8792.97	1.401	1.40087	8793.18	0.7011	0.70091	8792.97	0.00147	0.000565469
8793.24	-0.69841	8946.54	-0.69823	8793.46	2.10151	2.1007	8793.24	1.40113	1.4002	8793.46	0.70144	0.70064	8793.24	0.00163	0.000970653
8793.51	-0.69833	8946.93	-0.6979	8793.73	2.1011	2.10084	8793.51	1.40116	1.40059	8793.73	0.70151	0.70107	8793.51	0.00128	0.000144489
8793.78	-0.69797	8947.32	-0.69778	8794.01	2.10147	2.10068	8793.78	1.40137	1.40086	8794.01	0.70124	0.70081	8793.78	0.00113	0.000392651
8794.05	-0.69856	8947.51	-0.69755	8794.28	2.10173	2.10111	8794.05	1.40083	1.40076	8794.28	0.70133	0.70112	8794.05	0.00108	0.00106
8794.32	-0.69826	8947.71	-0.69732	8794.55	2.10131	2.10072	8794.32	1.4012	1.4007	8794.55	0.70106	0.70113	8794.32	0.00118	0.000604886
8794.59	-0.69869	8948.12	-0.69737	8794.83	2.10133	2.10095	8794.59	1.40137	1.40041	8794.83	0.70136	0.70064	8794.59	0.00136	0.000454874
8794.85	-0.69831	8948.5	-0.69731	8795.1	2.10116	2.10038	8794.85	1.40148	1.40095	8795.1	0.70119	0.70118	8794.85	0.00104	0.000310625
8795.12	-0.69814	8948.87	-0.69735	8795.38	2.1014	2.1007	8795.12	1.40117	1.40071	8795.38	0.70147	0.70105	8795.12	0.000962555	0.000626101
8795.39	-0.69805	8949.22	-0.69706	8795.65	2.10136	2.10125	8795.39	1.40122	1.40061	8795.65	0.70116	0.701	8795.39	0.000940664	0.000665849
8795.66	-0.69858	8949.58	-0.69737	8795.92	2.10111	2.10078	8795.66	1.40112	1.40087	8795.92	0.70103	0.70095	8795.66	0.000713528	0.000430787
8795.93	-0.69898	8949.93	-0.69758	8796.2	2.10144	2.10053	8795.93	1.40142	1.40099	8796.2	0.70115	0.70121	8795.93	0.00125	0.00105
8796.2	-0.69753	8950.26	-0.6971	8796.47	2.10061	2.10097	8796.2	1.40146	1.40079	8796.47	0.70121	0.70088	8796.2	0.00107	6.94458e-05
8796.47	-0.69882	8950.71	-0.69733	8796.75	2.10072	2.10058	8796.47	1.401	1.40061	8796.75	0.70174	0.70115	8796.47	0.00145	0.000939141
8796.74	-0.69816	8951.16	-0.69697	8797.02	2.10131	2.1012	8796.74	1.4011	1.40104	8797.02	0.70102	0.70124	8796.74	0.00131	0.000462103
8797.01	-0.69831	8951.47	-0.6973	8797.29	2.10144	2.10047	8797.01	1.40121	1.40098	8797.29	0.70077	0.7012	8797.01	0.00111	0.000942278
8797.28	-0.69856	8951.79	-0.697	8797.57	2.10145	2.10081	8797.28	1.40103	1.40086	8797.57	0.70112	0.70058	8797.28	0.0011	0.000618714
8797.55	-0.69891	8952.11	-0.69701	8797.84	2.10106	2.10061	8797.55	1.40132	1.40071	8797.84	0.70137	0.70092	8797.55	0.00159	0.00068874
8797.82	-0.69829	8952.44	-0.69684	8798.12	2.10098	2.10111	8797.82	1.40096	1.40091	8798.12	0.70138	0.70037	8797.82	0.00122	0.00111
8798.09	-0.69842	8952.81	-0.6972	8798.39	2.10139	2.10066	8798.09	1.40092	1.4008	8798.39	0.70156	0.70102	8798.09	0.00132	0.000571625
8798.36	-0.69846	8953.22	-0.69659	8798.66	2.10169	2.10134	8798.36	1.40099	1.40061	8798.66	0.70145	0.70068	8798.36	0.00138	0.000539114
8798.63	-0.69837	8953.63	-0.69667	8798.94	2.10101	2.10111	8798.63	1.40125	1.40077	8798.94	0.70097	0.70053	8798.63	0.000798701	0.000983374
8798.9	-0.69861	8954.01	-0.6962	8799.21	2.10139	2.1011	8798.9	1.40123	1.40058	8799.21	0.70134	0.70053	8798.9	0.00109	0.000823218
8799.17	-0.69827	8954.39	-0.69652	8799.49	2.10104	2.10091	8799.17	1.40107	1.40086	8799.49	0.70102	0.70115	8799.17	0.000546689	0.000482602
8799.44	-0.69906	8954.79	-0.69635	8799.76	2.10109	2.10074	8799.44	1.40117	1.40026	8799.76	0.70108	0.70096	8799.44	0.00111	0.000742748
8799.71	-0.69846	8955.19	-0.69642	8800.04	2.10141	2.10075	8799.71	1.40088	1.40034	8800.04	0.70137	0.7005	8799.71	0.00105	0.000527433
8799.98	-0.69795	8955.57	-0.69591	8800.31	2.10121	2.10087	8799.98	1.40106	1.40061	8800.31	0.70129	0.70078	8799.98	0.00146	0.000540735
8800.25	-0.69852	8955.92	-0.69594	8800.58	2.10073	2.10066	8800.25	1.40118	1.4004	8800.58	0.70124	0.70061	8800.25	0.000948595	0.000322887
8800.52	-0.69797	8956.28	-0.69581	8800.86	2.10105	2.10028	8800.52	1.4011	1.40075	8800.86	0.7013	0.70081	8800.52	0.00114	0.000358155
8800.79	-0.69865	8956.64	-0.69558	8801.13	2.10104	2.10084	8800.79	1.40112	1.40055	8801.13	0.7008	0.70056	8800.79	0.00108	0.000723875
8801.06	-0.69938	8956.98	-0.69577	8801.41	2.1006	2.10037	8801.06	1.40089	1.40082	8801.41	0.70098	0.70083	8801.06	0.00117	0.000503626
8801.33	-0.69889	8957.3	-0.69584	8801.68	2.1008	2.10078	8801.33	1.40136	1.40036	8801.68	0.70129	0.70074	8801.33	0.00117	0.000280549
8801.6	-0.69833	8957.6	-0.69607	8801.96	2.10092	2.10137	8801.6	1.40078	1.4008	8801.96	0.70125	0.70087	8801.6	0.00129	0.000728149
8801.87	-0.69869	8957.89	-0.69551	8802.23	2.10128	2.10135	8801.87	1.40086	1.40095	8802.23	0.70112	0.70057	8801.87	0.00122	0.000442427
8802.14	-0.69887	8958.2	-0.69532	8802.5	2.10121	2.10063	8802.14	1.401	1.40068	8802.5	0.70148	0.70057	8802.14	0.000901545	0.000667606
8802.4	-0.69884	8958.52	-0.69563	8802.78	2.10075	2.10068	8802.4	1.4009	1.40119	8802.78	0.70108	0.70105	8802.4	0.00108	0.000447143
8802.67	-0.69856	8959	-0.69516	8803.05	2.10126	2.1008	8802.67	1.40153	1.40098	8803.05	0.70131	0.70061	8802.67	0.00136	0.00040576
8802.94	-0.69839	8959.51	-0.69473	8803.33	2.10087	2.1003	8802.94	1.40091	1.40105	8803.33	0.7011	0.70083	8802.94	0.0011	0.000274925
8803.21	-0.69858	8959.7	-0.69467	8803.6	2.10122	2.10075	8803.21	1.40109	1.40098	8803.6	0.70091	0.70054	8803.21	0.00138	0.000732611
8803.48	-0.6982	8959.9	-0.69461	8803.88	2.10117	2.10036	8803.48	1.40134	1.40051	8803.88	0.70141	0.70089	8803.48	0.00138	0.000843051
8803.75	-0.69885	8960.3	-0.69464	8804.15	2.10108	2.10154	8803.75	1.40139	1.40078	8804.15	0.70084	0.7007	8803.75	0.00132	0.000830524
8804.02	-0.69861	8960.71	-0.69444	8804.43	2.10133	2.10091	8804.02	1.4014	1.40057	8804.43	0.70128	0.70042	8804.02	0.000694804	0.000303564
8804.29	-0.69868	8961.09	-0.69444	8804.7	2.10083	2.10064	8804.29	1.40139	1.40042	8804.7	0.70132	0.70102	8804.29	0.000871316	0.00101
8804.56	-0.69824	8961.47	-0.69443	8804.97	2.1016	2.10054	8804.56	1.40108	1.40099	8804.97	0.70089	0.70111	8804.56	0.0011	0.000163514
8804.83	-0.69827	8961.87	-0.69404	8805.25	2.10102	2.10066	8804.83	1.40083	1.40061	8805.25	0.70169	0.7005	8804.83	0.00141	0.000355283
8805.1	-0.6983	8962.27	-0.69398	8805.52	2.10134	2.10086	8805.1	1.40132	1.40053	8805.52	0.70136	0.70057	8805.1	0.00105	0.000178322
8805.37	-0.69882	8962.64	-0.69356	8805.8	2.10099	2.10094	8805.37	1.40108	1.40011	8805.8	0.70143	0.70075	8805.37	0.00105	0.000648819
8805.64	-0.69891	8962.99	-0.69369	8806.07	2.10157	2.10072	8805.64	1.40068	1.40042	8806.07	0.701	0.70059	8805.64	0.000931514	0.000243954
8805.92	-0.69831	8963.35	-0.6941	8806.35	2.10123	2.10072	8805.92	1.40113	1.4007	8806.35	0.70108	0.70075	8805.92	0.00121	0.000149296
8806.19	-0.69801	8963.69	-0.69321	8806.62	2.10101	2.10046	8806.19	1.40075	1.40056	8806.62	0.701	0.70129	8806.19	0.00107	0.000628181
8806.46	-0.6982	8964.03	-0.69301	8806.9	2.10101	2.1007	8806.46	1.40104	1.40089	8806.9	0.70082	0.70074	8806.46	0.000630856	0.000232909
8806.73	-0.69857	8964.34	-0.6931	8807.17	2.10063	2.10044	8806.73	1.40143	1.40057	8807.17	0.70128	0.70063	8806.73	0.000502532	0.000495475
8807	-0.69812	8964.63	-0.69272	8807.45	2.10098	2.10088	8807	1.40089	1.40071	8807.45	0.70119	0.70067	8807	0.00126	0.000700149
8807.27	-0.69862	8965.09	-0.69268	8807.72	2.10095	2.10087	8807.27	1.4007	1.40043	8807.72	0.70085	0.70092	8807.27	0.000633782	0.000399349
8807.54	-0.69924	8965.57	-0.69226	8808	2.10078	2.09996	8807.54	1.40104	1.40038	8808	0.70103	0.70048	8807.54	0.00128	0.000843248
8807.81	-0.69829	8965.89	-0.692	8808.27	2.10072	2.10086	8807.81	1.40118	1.40061	8808.27	0.70087	0.70088	8807.81	0.0008743	0.000464771
8808.08	-0.699	8966.22	-0.69194	8808.55	2.10108	2.10051	8808.08	1.40075	1.40043	8808.55	0.70068	0.70071	8808.08	0.00105	0.000607568
8808.35	-0.69824	8966.6	-0.6919	8808.82	2.10097	2.10015	8808.35	1.40104	1.40034	8808.82	0.701	0.70066	8808.35	0.000723881	0.000591407
8808.62	-0.69841	8967.01	-0.69162	8809.09	2.10067	2.10048	8808.62	1.40094	1.40026	8809.09	0.70078	0.70067	8808.62	0.000710314	0.000603608
8808.89	-0.69897	8967.42	-0.69143	8809.37	2.10104	2.10073	8808.89	1.40073	1.40035	8809.37	0.701	0.70087	8808.89	0.00085222	0.000114044
8809.16	-0.69936	8967.8	-0.69052	8809.64	2.10068	2.10065	8809.16	1.40092	1.40049	8809.64	0.701	0.70052	8809.16	0.0014	0.000769157
8809.43	-0.69762	8968	-0.69056	8809.92	2.10119	2.10029	8809.43	1.40108	1.40014	8809.92	0.70074	0.70077	8809.43	0.000736082	0.000302443
8809.7	-0.69964	8968.19	-0.69059	8810.19	2.10089	2.10085	8809.7	1.40059	1.4008	8810.19	0.70118	0.70074	8809.7	0.000812622	0.000363341
8809.97	-0.69829	8968.59	-0.68988	8810.47	2.10111	2.10054	8809.97	1.40082	1.40029	8810.47	0.70048	0.70106	8809.97	0.00088221	0.000458143
8810.24	-0.69866	8968.99	-0.68972	8810.74	2.10115	2.10055	8810.24	1.40133	1.4004	8810.74	0.70079	0.70116	8810.24	0.000359583	0.00045557
8810.51	-0.69824	8969.38	-0.68934	8811.02	2.10129	2.10097	8810.51	1.40088	1.40047	8811.02	0.7004	0.70065	8810.51	0.000962176	7.88008e-05
8810.78	-0.69886	8969.74	-0.68903	8811.29	2.10099	2.10046	8810.78	1.40109	1.4003	8811.29	0.70064	0.70031	8810.78	0.000564735	0.000576607
8811.05	-0.69839	8970.09	-0.68894	8811.57	2.10095	2.10055	8811.05	1.40084	1.40024	8811.57	0.70129	0.7004	8811.05	0.000784447	0.000287525
8811.32	-0.69882	8970.44	-0.68825	8811.84	2.1009	2.10073	8811.32	1.40095	1.40055	8811.84	0.70033	0.70068	8811.32	0.000666978	0.000428396
8811.59	-0.69916	8970.79	-0.68826	8812.12	2.10055	2.10039	8811.59	1.40081	1.40084	8812.12	0.70069	0.70034	8811.59	0.00111	0.000282653
8811.86	-0.69892	8971.11	-0.68736	8812.39	2.10093	2.10044	8811.86	1.40071	1.40064	8812.39	0.7008	0.70097	8811.86	0.00108	-0.000245407
8812.13	-0.69907	8971.56	-0.68667	8812.67	2.1011	2.10108	8812.13	1.40085	1.40036	8812.67	0.70104	0.70022	8812.13	0.00112	0.000647774
8812.4	-0.69897	8972.01	-0.68643	8812.94	2.10132	2.10086	8812.4	1.40076	1.40046	8812.94	0.7012	0.70079	8812.4	0.00108	0.000850693
8812.67	-0.69827	8972.33	-0.68569	8813.22	2.10073	2.10002	8812.67	1.40113	1.40026	8813.22	0.70073	0.70016	8812.67	0.00144	0.000397453
8812.94	-0.69864	8972.65	-0.68493	8813.49	2.10027	2.10054	8812.94	1.40087	1.40071	8813.49	0.70105	0.70026	8812.94	0.00112	0.000572351
8813.21	-0.69899	8972.97	-0.68435	8813.77	2.10097	2.10067	8813.21	1.40078	1.40068	8813.77	0.70083	0.70078	8813.21	0.000770636	0.000472146
8813.48	-0.69847	8973.32	-0.68346	8814.04	2.10093	2.10076	8813.48	1.40081	1.40039	8814.04	0.70122	0.701	8813.48	0.00108	0.000595339
8813.76	-0.69885	8973.71	-0.68314	8814.32	2.10096	2.10022	8813.76	1.40101	1.40023	8814.32	0.70042	0.70034	8813.76	0.0014	0.000375579
8814.03	-0.69933	8974.12	-0.68254	8814.59	2.10117	2.1002	8814.03	1.40095	1.4001	8814.59	0.70158	0.70059	8814.03	0.000828062	-0.000329534
8814.3	-0.69896	8974.52	-0.68165	8814.87	2.10077	2.10031	8814.3	1.40101	1.40029	8814.87	0.70099	0.70048	8814.3	0.000881687	0.000202156
8814.57	-0.69937	8974.9	-0.68027	8815.15	2.10092	2.10081	8814.57	1.40099	1.40082	8815.15	0.70047	0.70037	8814.57	0.000512298	0.000370194
8814.84	-0.69932	8975.29	-0.67904	8815.42	2.10043	2.10065	8814.84	1.40105	1.40015	8815.42	0.70095	0.70055	8814.84	0.000760256	0.000640493
8815.11	-0.69871	8975.7	-0.67741	8815.7	2.10083	2.10062	8815.11	1.40079	1.40044	8815.7	0.70096	0.70044	8815.11	0.000905202	0.000322556
8815.38	-0.69854	8976.09	-0.67599	8815.97	2.10058	2.10107	8815.38	1.40088	1.40057	8815.97	0.70085	0.70093	8815.38	0.000426655	0.000842822
8815.65	-0.69946	8976.28	-0.67467	8816.25	2.10093	2.10085	8815.65	1.40102	1.40036	8816.25	0.70119	0.70068	8815.65	0.000464371	0.000415041
8815.92	-0.69875	8976.47	-0.67336	8816.52	2.10047	2.10031	8815.92	1.40104	1.40039	8816.52	0.70098	0.70033	8815.92	0.00111	0.000179932
8816.19	-0.69932	8977	-0.66878	8816.8	2.10069	2.10046	8816.19	1.4009	1.40042	8816.8	0.70052	0.70083	8816.19	0.000961316	0.000172899
8816.46	-0.69889	8977.53	-0.66354	8817.07	2.10072	2.10058	8816.46	1.40079	1.40041	8817.07	0.70064	0.70075	8816.46	0.000821682	0.000383428
8816.73	-0.6987	8977.87	-0.6612	8817.35	2.10113	2.10094	8816.73	1.40082	1.40021	8817.35	0.70086	0.70026	8816.73	0.000587528	-9.93513e-05
8817	-0.69884	8978.18	-0.6596	8817.62	2.10111	2.10101	8817	1.40055	1.40026	8817.62	0.70117	0.70073	8817	0.00107	0.000172115
8817.27	-0.69892	8978.47	-0.65863	8817.9	2.10094	2.09995	8817.27	1.40103	1.40029	8817.9	0.7012	0.70068	8817.27	0.000535439	-7.82991e-05
8817.55	-0.69922	8978.77	-0.65694	8818.17	2.10055	2.10051	8817.55	1.40093	1.40017	8818.17	0.70055	0.70058	8817.55	0.000575975	0.000528834
8817.82	-0.69894	8979.08	-0.65436	8818.45	2.10071	2.10039	8817.82	1.40102	1.40022	8818.45	0.7007	0.70063	8817.82	0.000511449	0.000551037
8818.09	-0.6995	8979.41	-0.65052	8818.72	2.10078	2.10065	8818.09	1.40065	1.4003	8818.72	0.70085	0.70011	8818.09	0.000838084	0.000197943
8818.36	-0.69934	8979.89	-0.64131	8819	2.10046	2.10051	8818.36	1.40055	1.40031	8819	0.70079	0.70071	8818.36	0.000832925	0.000176515
8818.63	-0.69875	8980.42	-0.62998	8819.28	2.10107	2.09988	8818.63	1.40087	1.40021	8819.28	0.70061	0.70044	8818.63	0.000349113	-6.2054e-06
8818.9	-0.69929	8980.62	-0.62549	8819.55	2.10072	2.10014	8818.9	1.40054	1.4007	8819.55	0.70032	0.70096	8818.9	0.000523603	0.000216317
8819.17	-0.69945	8980.83	-0.62099	8819.83	2.10062	2.10046	8819.17	1.4007	1.40035	8819.83	0.7006	0.70083	8819.17	0.000523896	0.000623134
8819.44	-0.69887	8981.23	-0.60942	8820.1	2.10072	2.10011	8819.44	1.40055	1.40036	8820.1	0.701	0.6998	8819.44	0.000811818	0.00020024
8819.71	-0.69973	8981.62	-0.59503	8820.38	2.10081	2.10065	8819.71	1.40074	1.40053	8820.38	0.70056	0.70023	8819.71	0.000488094	0.0007492
8819.98	-0.69979	8982.01	-0.57678	8820.65	2.1007	2.10032	8819.98	1.40062	1.40059	8820.65	0.70064	0.70045	8819.98	0.000348238	0.000534701
8820.26	-0.69942	8982.4	-0.5523	8820.93	2.1011	2.09996	8820.26	1.40056	1.40034	8820.93	0.70071	0.70069	8820.26	0.000618881	0.00015512
8820.53	-0.69881	8982.8	-0.52021	8821.2	2.10039	2.09986	8820.53	1.4011	1.4001	8821.2	0.70084	0.70019	8820.53	0.000560094	0.00051806
8820.8	-0.69958	8983.19	-0.48059	8821.48	2.10025	2.10057	8820.8	1.40063	1.40027	8821.48	0.70075	0.70096	8820.8	0.000551653	0.0001235
8821.07	-0.69902	8983.56	-0.43505	8821.76	2.10073	2.10066	8821.07	1.40093	1.40048	8821.76	0.70012	0.70037	8821.07	0.000596193	2.66823e-05
8821.34	-0.69842	8983.91	-0.38656	8822.03	2.10035	2.10071	8821.34	1.40078	1.40048	8822.03	0.70032	0.70018	8821.34	0.000168382	0.000307941
8821.61	-0.69894	8984.26	-0.33942	8822.31	2.10058	2.10038	8821.61	1.40087	1.40041	8822.31	0.70033	0.69991	8821.61	0.000775917	0.000598671
8821.88	-0.69944	8984.62	-0.3003	8822.58	2.10067	2.10034	8821.88	1.40074	1.40036	8822.58	0.70045	0.70029	8821.88	0.000483564	0.0003261
8822.15	-0.69977	8984.95	-0.2713	8822.86	2.10051	2.1004	8822.15	1.40054	1.40023	8822.86	0.70059	0.70067	8822.15	0.000882609	0.000202827
8822.42	-0.69836	8985.25	-0.25445	8823.13	2.10064	2.10104	8822.42	1.4008	1.40064	8823.13	0.70054	0.70021	8822.42	0.000623889	4.37154e-05
8822.7	-0.69888	8985.55	-0.24717	8823.41	2.10087	2.10006	8822.7	1.40056	1.40068	8823.41	0.70063	0.70054	8822.7	0.000244276	0.000572679
8822.97	-0.6986	8986.02	-0.24705	8823.69	2.1005	2.10023	8822.97	1.40081	1.40057	8823.69	0.70069	0.70024	8822.97	0.000344687	6.55904e-06
8823.24	-0.69931	8986.5	-0.24738	8823.96	2.10067	2.10037	8823.24	1.40066	1.40054	8823.96	0.70071	0.69998	8823.24	0.000455389	0.000224138
8823.51	-0.69954	8986.82	-0.24291	8824.24	2.10053	2.10009	8823.51	1.40109	1.4002	8824.24	0.70047	0.70058	8823.51	0.000709141	0.00059892
8823.78	-0.69869	8987.17	-0.23093	8824.51	2.10059	2.10047	8823.78	1.40079	1.39983	8824.51	0.7007	0.70029	8823.78	0.000897426	0.000622043
8824.05	-0.69991	8987.56	-0.21124	8824.79	2.10061	2.10067	8824.05	1.40054	1.40077	8824.79	0.70036	0.69991	8824.05	0.000434796	0.000597227
8824.32	-0.69965	8987.97	-0.18364	8825.06	2.10094	2.1001	8824.32	1.40043	1.40048	8825.06	0.70061	0.70052	8824.32	0.000605578	0.0005719
8824.59	-0.69941	8988.37	-0.1503	8825.34	2.10082	2.10042	8824.59	1.4003	1.39998	8825.34	0.70049	0.70045	8824.59	0.000487303	0.000129686
8824.87	-0.69953	8988.57	-0.13114	8825.62	2.10084	2.10047	8824.87	1.40034	1.4006	8825.62	0.70072	0.70054	8824.87	0.000229521	0.000641797
8825.14	-0.69951	8988.76	-0.11165	8825.89	2.1007	2.09987	8825.14	1.4006	1.40009	8825.89	0.70004	0.70054	8825.14	0.000982933	-0.000382894
8825.41	-0.69876	8989.15	-0.07015	8826.17	2.10066	2.10065	8825.41	1.40082	1.40055	8826.17	0.70061	0.70048	8825.41	0.000537518	-0.000427901
8825.68	-0.69858	8989.56	-0.02728	8826.44	2.10019	2.10039	8825.68	1.40065	1.40036	8826.44	0.70071	0.70009	8825.68	0.000702441	-4.63349e-05
8825.95	-0.69954	8989.95	0.01914	8826.72	2.10026	2.10015	8825.95	1.40075	1.39996	8826.72	0.70059	0.70019	8825.95	0.000686131	0.000309308
8826.22	-0.69939	8990.33	0.06858	8827	2.10089	2.10016	8826.22	1.40052	1.40036	8827	0.70006	0.70026	8826.22	0.000815901	0.000464611
8826.49	-0.69863	8990.68	0.12126	8827.27	2.10049	2.09971	8826.49	1.40068	1.40025	8827.27	0.70073	0.70046	8826.49	0.000614518	0.000303687
8826.76	-0.69952	8991.05	0.17703	8827.55	2.1005	2.10043	8826.76	1.40061	1.40014	8827.55	0.70046	0.70062	8826.76	0.000776466	0.000236541
8827.04	-0.69934	8991.4	0.23006	8827.82	2.10033	2.10035	8827.04	1.40104	1.40028	8827.82	0.70054	0.70038	8827.04	0.000183024	0.000112203
8827.31	-0.69948	8991.74	0.27686	8828.1	2.10053	2.10087	8827.31	1.40073	1.40039	8828.1	0.70046	0.69999	8827.31	0.000536255	0.000334356
8827.58	-0.69967	8992.2	0.33049	8828.38	2.10055	2.10004	8827.58	1.40062	1.4003	8828.38	0.7006	0.70059	8827.58	0.000937609	0.000373524
8827.85	-0.69958	8992.65	0.37148	8828.65	2.10056	2.10063	8827.85	1.40045	1.40005	8828.65	0.70064	0.70033	8827.85	0.00059476	0.000251409
8828.12	-0.69916	8992.97	0.39431	8828.93	2.10051	2.10109	8828.12	1.40048	1.39996	8828.93	0.70056	0.69997	8828.12	0.00092807	0.000375456
8828.39	-0.69936	8993.29	0.41579	8829.2	2.10051	2.10017	8828.39	1.40047	1.40045	8829.2	0.70038	0.70061	8828.39	0.000456365	0.00027211
8828.67	-0.69949	8993.61	0.43644	8829.48	2.10065	2.10026	8828.67	1.40035	1.40026	8829.48	0.7005	0.69988	8828.67	0.000486601	0.000651453
8828.94	-0.69927	8993.93	0.45629	8829.76	2.10024	2.10105	8828.94	1.40082	1.40033	8829.76	0.70021	0.70021	8828.94	0.000614453	0.000777066
8829.21	-0.69899	8994.3	0.47711	8830.03	2.10057	2.09977	8829.21	1.40087	1.40006	8830.03	0.70048	0.70072	8829.21	0.000335885	0.000243293
8829.48	-0.6993	8994.7	0.49914	8830.31	2.10067	2.10006	8829.48	1.40052	1.40002	8830.31	0.70067	0.70016	8829.48	0.000648837	0.000651448
8829.75	-0.6991	8995.11	0.5221	8830.58	2.1003	2.10112	8829.75	1.40039	1.40024	8830.58	0.70059	0.70032	8829.75	6.99943e-05	0.000351587
8830.02	-0.69942	8995.51	0.54842	8830.86	2.10043	2.10007	8830.02	1.40082	1.40023	8830.86	0.70022	0.70023	8830.02	0.000767673	0.000341593
8830.29	-0.69952	8995.89	0.57436	8831.14	2.10024	2.09967	8830.29	1.40076	1.40024	8831.14	0.70066	0.70041	8830.29	0.000275675	-0.000198784
8830.57	-0.69906	8996.29	0.59777	8831.41	2.10029	2.10066	8830.57	1.40064	1.40047	8831.41	0.70044	0.69975	8830.57	3.85557e-05	-4.48884e-05
8830.84	-0.69981	8996.69	0.61599	8831.69	2.10055	2.09967	8830.84	1.40034	1.40009	8831.69	0.70044	0.70089	8830.84	0.000488625	0.000335957
8831.11	-0.69994	8996.89	0.62134	8831.97	2.10072	2.10061	8831.11	1.40034	1.39991	8831.97	0.70048	0.70002	8831.11	0.000537549	6.15641e-05
8831.38	-0.6991	8997.08	0.62672	8832.24	2.10052	2.10049	8831.38	1.40074	1.40026	8832.24	0.7006	0.69979	8831.38	0.00022965	-4.37931e-05
8831.65	-0.69922	8997.45	0.62851	8832.52	2.10045	2.10026	8831.65	1.4003	1.40017	8832.52	0.70014	0.70037	8831.65	0.000403464	-0.000240756
8831.92	-0.69903	8997.81	0.62441	8832.79	2.10042	2.10033	8831.92	1.40033	1.40011	8832.79	0.70057	0.7004	8831.92	0.000511116	-0.000477848
8832.2	-0.69963	8998.16	0.61546	8833.07	2.10042	2.10045	8832.2	1.40091	1.40029	8833.07	0.70043	0.70006	8832.2	0.000128805	2.12159e-05
8832.47	-0.69875	8998.68	0.59736	8833.35	2.10061	2.09999	8832.47	1.40085	1.40041	8833.35	0.70058	0.7005	8832.47	0.000633847	0.000116208
8832.74	-0.69894	8999.15	0.57957	8833.62	2.10027	2.09993	8832.74	1.40011	1.39964	8833.62	0.70064	0.69989	8832.74	0.000856756	-5.2991e-05
8833.01	-0.69956	8999.45	0.56601	8833.9	2.10049	2.10021	8833.01	1.40043	1.40033	8833.9	0.70024	0.70065	8833.01	0.000488387	0.000481717
8833.28	-0.69926	8999.75	0.55227	8834.18	2.10051	2.10024	8833.28	1.39997	1.40024	8834.18	0.70016	0.70026	8833.28	0.00022696	0.00053825
8833.56	-0.69863	9000.07	0.53532	8834.45	2.10045	2.10044	8833.56	1.40028	1.4001	8834.45	0.70044	0.69996	8833.56	-2.59378e-05	0.000497272
8833.83	-0.69888	9000.39	0.51533	8834.73	2.10027	2.09988	8833.83	1.40054	1.40064	8834.73	0.70091	0.70041	8833.83	0.000327099	0.000414043
8834.1	-0.69935	9000.88	0.48114	8835.01	2.10015	2.10026	8834.1	1.40065	1.40036	8835.01	0.7003	0.70041	8834.1	0.000638623	-5.03942e-05
8834.37	-0.6999	9001.24	0.4569	8835.28	2.10038	2.10037	8834.37	1.40063	1.40013	8835.28	0.70057	0.7004	8834.37	0.000505979	0.000348347
8834.64	-0.69976	9001.44	0.44465	8835.56	2.10101	2.10009	8834.64	1.40028	1.40038	8835.56	0.70058	0.70038	8834.64	0.000658082	0.000312572
8834.92	-0.69926	9001.85	0.42177	8835.84	2.10048	2.10034	8834.92	1.40012	1.40027	8835.84	0.70087	0.70034	8834.92	0.000415938	-0.000335488
8835.19	-0.69875	9002.26	0.40073	8836.11	2.1002	2.10012	8835.19	1.40058	1.40006	8836.11	0.70036	0.6997	8835.19	0.000791353	5.1876e-05
8835.46	-0.69889	9002.64	0.38214	8836.39	2.1006	2.10049	8835.46	1.40049	1.40019	8836.39	0.70016	0.70026	8835.46	0.00107	0.00024708
8835.73	-0.69966	9003.03	0.36581	8836.67	2.10025	2.10024	8835.73	1.40039	1.4002	8836.67	0.70048	0.7001	8835.73	0.000396819	-0.000202231
8836	-0.69918	9003.44	0.35096	8836.94	2.10017	2.10113	8836	1.40052	1.40015	8836.94	0.70031	0.70026	8836	0.000481119	0.000352043
8836.28	-0.69936	9003.84	0.33902	8837.22	2.10038	2.10021	8836.28	1.40042	1.40021	8837.22	0.70047	0.69985	8836.28	0.000461128	0.000218832
8836.55	-0.69935	9004.23	0.32673	8837.5	2.10007	2.10018	8836.55	1.40015	1.39976	8837.5	0.69993	0.69996	8836.55	0.00043538	0.000378927
8836.82	-0.69978	9004.59	0.31553	8837.77	2.10078	2.10039	8836.82	1.40011	1.40006	8837.77	0.70056	0.70033	8836.82	0.000717342	-0.00024183
8837.09	-0.69982	9004.95	0.30464	8838.05	2.10005	2.09999	8837.09	1.40026	1.39999	8838.05	0.69994	0.70014	8837.09	0.000503332	0.000678337
8837.36	-0.70014	9005.31	0.29459	8838.33	2.09998	2.10013	8837.36	1.40018	1.40026	8838.33	0.70035	0.70016	8837.36	0.00015584	0.000305098
8837.64	-0.70025	9005.65	0.28471	8838.6	2.10021	2.10016	8837.64	1.40035	1.39978	8838.6	0.7006	0.70004	8837.64	0.000121341	0.000187269
8837.91	-0.69939	9005.97	0.27519	8838.88	2.10042	2.10024	8837.91	1.40041	1.40002	8838.88	0.70015	0.69994	8837.91	0.000456097	-0.000112061
8838.18	-0.69933	9006.27	0.26842	8839.16	2.1004	2.10066	8838.18	1.40049	1.39985	8839.16	0.70024	0.69972	8838.18	0.000607579	-3.83242e-05
8838.45	-0.69905	9006.57	0.26219	8839.43	2.10026	2.09995	8838.45	1.40005	1.4	8839.43	0.70065	0.7	8838.45	0.00051426	-0.000129828
8838.72	-0.70014	9007.05	0.25696	8839.71	2.09996	2.09975	8838.72	1.40079	1.40023	8839.71	0.7004	0.7001	8838.72	-3.11911e-05	-0.000245993
8839	-0.69966	9007.53	0.25516	8839.99	2.10029	2.10003	8839	1.40031	1.39989	8839.99	0.7006	0.69985	8839	0.000156028	0.000431273
8839.27	-0.69925	9007.86	0.25528	8840.26	2.10041	2.10049	8839.27	1.40009	1.40032	8840.26	0.7007	0.69996	8839.27	0.000285651	0.000417266
8839.54	-0.70007	9008.22	0.25708	8840.54	2.10051	2.10008	8839.54	1.40074	1.4	8840.54	0.70062	0.69999	8839.54	0.000737518	0.000267804
8839.81	-0.70043	9008.63	0.25985	8840.82	2.10018	2.10013	8839.81	1.40034	1.40033	8840.82	0.70041	0.70025	8839.81	0.000812863	0.000104384
8840.09	-0.69855	9008.84	0.26174	8841.09	2.10008	2.10013	8840.09	1.40052	1.40001	8841.09	0.7008	0.69954	8840.09	0.000631097	-2.46071e-07
8840.36	-0.69957	9009.05	0.26363	8841.37	2.10025	2.10063	8840.36	1.40043	1.40021	8841.37	0.70015	0.70034	8840.36	0.000176912	0.000125537
8840.63	-0.69908	9009.45	0.26637	8841.65	2.10071	2.10028	8840.63	1.39987	1.40026	8841.65	0.70069	0.70012	8840.63	0.000112071	2.60647e-06
8840.9	-0.70015	9009.82	0.26972	8841.92	2.1	2.10004	8840.9	1.4004	1.40045	8841.92	0.70032	0.70018	8840.9	0.00053902	-0.000193133
8841.17	-0.69994	9010.22	0.27274	8842.2	2.10028	2.09951	8841.17	1.40023	1.4003	8842.2	0.70037	0.69998	8841.17	0.000156291	-3.53908e-05
8841.45	-0.69937	9010.63	0.27536	8842.48	2.10026	2.09986	8841.45	1.40053	1.40007	8842.48	0.70045	0.70026	8841.45	0.000304371	0.000301261
8841.72	-0.69991	9011.03	0.27667	8842.75	2.10033	2.09993	8841.72	1.40017	1.40027	8842.75	0.70016	0.69997	8841.72	0.000396254	4.23922e-05
8841.99	-0.70024	9011.39	0.27811	8843.03	2.10023	2.10054	8841.99	1.39979	1.40027	8843.03	0.70075	0.70014	8841.99	-0.00015512	7.23659e-05
8842.26	-0.69979	9011.75	0.27809	8843.31	2.09991	2.10011	8842.26	1.40022	1.40025	8843.31	0.70027	0.70033	8842.26	0.000561442	-0.000204513
8842.54	-0.69948	9012.1	0.27786	8843.59	2.10009	2.0996	8842.54	1.40002	1.39986	8843.59	0.70052	0.70015	8842.54	0.000237488	0.000346674
8842.81	-0.69953	9012.46	0.27744	8843.86	2.10041	2.10008	8842.81	1.40035	1.40018	8843.86	0.70007	0.70047	8842.81	0.000298102	-0.000208079
8843.08	-0.69958	9012.8	0.27627	8844.14	2.09974	2.10008	8843.08	1.40074	1.40063	8844.14	0.70035	0.70034	8843.08	0.000324018	-0.00012843
8843.35	-0.69966	9013.25	0.27417	8844.42	2.10046	2.10022	8843.35	1.4002	1.40014	8844.42	0.70003	0.7002	8843.35	0.000367472	4.11821e-05
8843.63	-0.69973	9013.7	0.27217	8844.69	2.10028	2.09979	8843.63	1.40032	1.4	8844.69	0.7	0.70007	8843.63	0.000231733	0.000180977
8843.9	-0.69939	9014.03	0.27021	8844.97	2.10034	2.10029	8843.9	1.40001	1.40044	8844.97	0.70036	0.70042	8843.9	0.000361402	0.000429243
8844.17	-0.69918	9014.35	0.26851	8845.25	2.10044	2.09993	8844.17	1.40002	1.39991	8845.25	0.7005	0.69976	8844.17	0.000891965	-6.5748e-05
8844.44	-0.70017	9014.66	0.26654	8845.53	2.1005	2.10025	8844.44	1.40035	1.39989	8845.53	0.7005	0.7	8844.44	0.000537816	-0.00014762
8844.72	-0.69898	9015.01	0.26481	8845.8	2.10038	2.1	8844.72	1.40036	1.39989	8845.8	0.70065	0.69998	8844.72	0.000487215	0.000334601
8844.99	-0.69942	9015.39	0.2625	8846.08	2.1002	2.09934	8844.99	1.40034	1.40012	8846.08	0.69983	0.6998	8844.99	0.000489612	-0.000170562
8845.26	-0.69975	9015.8	0.26077	8846.36	2.10046	2.10032	8845.26	1.40021	1.39975	8846.36	0.69975	0.70026	8845.26	0.000283983	0.000216432
8845.53	-0.70023	9016.22	0.25846	8846.63	2.10041	2.09973	8845.53	1.40005	1.4002	8846.63	0.7002	0.69984	8845.53	0.000472073	-0.000421291
8845.81	-0.69936	9016.61	0.25591	8846.91	2.10024	2.10036	8845.81	1.40045	1.40032	8846.91	0.70003	0.69992	8845.81	0.000445362	0.000110975
8846.08	-0.69963	9016.99	0.25319	8847.19	2.10018	2.09971	8846.08	1.40023	1.40018	8847.19	0.70041	0.69984	8846.08	3.87062e-05	-4.40097e-05
8846.35	-0.69947	9017.4	0.24961	8847.47	2.10043	2.09987	8846.35	1.40047	1.40019	8847.47	0.69986	0.70017	8846.35	-1.37403e-05	-4.09969e-07
8846.62	-0.69939	9017.6	0.24757	8847.74	2.10005	2.0994	8846.62	1.40033	1.40011	8847.74	0.69999	0.70019	8846.62	0.000207528	1.25406e-05
8846.9	-0.70003	9017.81	0.24554	8848.02	2.10002	2.09991	8846.9	1.40027	1.39976	8848.02	0.70052	0.70011	8846.9	0.000215136	-0.000219279
8847.17	-0.69954	9018.18	0.24061	8848.3	2.1005	2.09949	8847.17	1.40033	1.40013	8848.3	0.70019	0.7	8847.17	0.000192549	5.75868e-05
8847.44	-0.69892	9018.55	0.23568	8848.58	2.10027	2.10045	8847.44	1.39996	1.39986	8848.58	0.70013	0.70032	8847.44	0.000183339	0.000213716
8847.72	-0.70003	9018.9	0.23027	8848.85	2.10018	2.09948	8847.72	1.4003	1.40002	8848.85	0.69988	0.70012	8847.72	0.000332235	0.000227241
8847.99	-0.6999	9019.26	0.22324	8849.13	2.1002	2.09971	8847.99	1.40008	1.40007	8849.13	0.70044	0.69983	8847.99	3.51268e-05	-2.57254e-05
8848.26	-0.69995	9019.77	0.21307	8849.41	2.10032	2.10012	8848.26	1.4002	1.40001	8849.41	0.70013	0.70003	8848.26	0.000395422	-9.40095e-05
8848.53	-0.69929	9020.23	0.20225	8849.68	2.10051	2.09998	8848.53	1.40034	1.39973	8849.68	0.70007	0.69956	8848.53	-2.79849e-05	-5.11783e-05
8848.81	-0.6999	9020.52	0.19486	8849.96	2.10026	2.09995	8848.81	1.40017	1.40014	8849.96	0.70027	0.69997	8848.81	0.000209202	-0.000214403
8849.08	-0.69946	9020.84	0.18737	8850.24	2.10027	2.10002	8849.08	1.40018	1.39976	8850.24	0.70011	0.70005	8849.08	0.000172255	-0.000149595
8849.35	-0.70048	9021.16	0.18063	8850.52	2.09995	2.09986	8849.35	1.40036	1.40022	8850.52	0.70022	0.69983	8849.35	4.68699e-05	0.000488884
8849.63	-0.69983	9021.48	0.17422	8850.79	2.10047	2.1005	8849.63	1.40025	1.39981	8850.79	0.70018	0.69993	8849.63	-8.39191e-05	0.00056925
8849.9	-0.69993	9021.81	0.16843	8851.07	2.10059	2.09971	8849.9	1.40014	1.39999	8851.07	0.70018	0.69956	8849.9	0.000227234	-3.01102e-05
8850.17	-0.69986	9022.17	0.16301	8851.35	2.10007	2.10004	8850.17	1.40035	1.40021	8851.35	0.69994	0.7001	8850.17	0.000137651	-0.000189981
8850.44	-0.70024	9022.57	0.15765	8851.63	2.10008	2.10011	8850.44	1.40019	1.39999	8851.63	0.69981	0.70008	8850.44	0.00017089	0.000151314
8850.72	-0.7	9022.99	0.1538	8851.9	2.10028	2.09988	8850.72	1.40016	1.40009	8851.9	0.70012	0.69978	8850.72	-3.43025e-05	0.000218813
8850.99	-0.69951	9023.39	0.14929	8852.18	2.09996	2.09995	8850.99	1.40026	1.40001	8852.18	0.69989	0.70022	8850.99	0.000354397	0.000201722
8851.26	-0.69962	9023.78	0.14622	8852.46	2.09969	2.10023	8851.26	1.39993	1.4	8852.46	0.6997	0.69979	8851.26	4.62402e-06	0.00031664
8851.54	-0.69961	9024.18	0.14288	8852.74	2.09997	2.09939	8851.54	1.40009	1.40039	8852.74	0.70048	0.69991	8851.54	6.30234e-05	0.000193184
8851.81	-0.69992	9024.59	0.14016	8853.02	2.10038	2.09986	8851.81	1.40019	1.39996	8853.02	0.69991	0.7	8851.81	7.99281e-05	-0.000225905
8852.08	-0.70031	9024.99	0.13748	8853.29	2.10006	2.09966	8852.08	1.40003	1.39989	8853.29	0.70056	0.69968	8852.08	0.000276362	-0.000677561
8852.36	-0.69916	9025.36	0.13545	8853.57	2.09983	2.09973	8852.36	1.40023	1.39989	8853.57	0.69957	0.69984	8852.36	-6.01726e-05	0.00013572
8852.63	-0.70044	9025.73	0.13342	8853.85	2.1006	2.09989	8852.63	1.40022	1.39991	8853.85	0.70045	0.70033	8852.63	-0.000226227	5.05263e-05
8852.9	-0.69948	9026.08	0.13183	8854.13	2.09997	2.10012	8852.9	1.40005	1.39975	8854.13	0.70013	0.69996	8852.9	-0.000297232	0.000202622
8853.17	-0.69962	9026.44	0.13088	8854.4	2.09989	2.09994	8853.17	1.40059	1.39986	8854.4	0.70055	0.69971	8853.17	0.000131598	0.000314647
8853.45	-0.69966	9026.78	0.12965	8854.68	2.09987	2.10032	8853.45	1.4002	1.40023	8854.68	0.7001	0.70015	8853.45	0.000561348	0.000328163
8853.72	-0.70001	9027.09	0.12979	8854.96	2.10037	2.10055	8853.72	1.40043	1.40018	8854.96	0.69981	0.70002	8853.72	0.000230523	0.000142065
8853.99	-0.70051	9027.38	0.12993	8855.24	2.09984	2.09968	8853.99	1.40003	1.4005	8855.24	0.70002	0.70009	8853.99	-1.89451e-05	-0.000368915
8854.27	-0.70012	9027.69	0.13121	8855.51	2.09997	2.09946	8854.27	1.40024	1.39997	8855.51	0.70027	0.7001	8854.27	-0.000121914	0.000331712
8854.54	-0.69981	9028.18	0.1336	8855.79	2.10084	2.09998	8854.54	1.40009	1.39956	8855.79	0.70025	0.69978	8854.54	0.000295171	0.000215671
8854.81	-0.70039	9028.66	0.13785	8856.07	2.09962	2.10022	8854.81	1.40007	1.40026	8856.07	0.70007	0.70007	8854.81	-0.000118483	-9.59188e-05
8855.09	-0.69936	9029	0.14069	8856.35	2.09989	2.09994	8855.09	1.39994	1.4	8856.35	0.6996	0.70022	8855.09	0.000250963	6.58333e-05
8855.36	-0.69973	9029.38	0.14449	8856.63	2.09997	2.09966	8855.36	1.39999	1.39985	8856.63	0.70017	0.69992	8855.36	0.00034647	3.74786e-05
8855.63	-0.69963	9029.79	0.14825	8856.9	2.10003	2.10036	8855.63	1.40031	1.3999	8856.9	0.70054	0.7002	8855.63	-7.9069e-05	0.000200402
8855.91	-0.7004	9030	0.15051	8857.18	2.09992	2.09948	8855.91	1.40034	1.40034	8857.18	0.69997	0.69945	8855.91	0.000200483	-0.000250204
8856.18	-0.70031	9030.21	0.15277	8857.46	2.10018	2.10027	8856.18	1.40002	1.39978	8857.46	0.70001	0.6997	8856.18	-0.000399922	0.000114036
8856.45	-0.70044	9030.59	0.1574	8857.74	2.10017	2.1001	8856.45	1.39994	1.40031	8857.74	0.69999	0.70011	8856.45	-3.86535e-05	0.000168083
8856.73	-0.69993	9030.98	0.16196	8858.02	2.09998	2.09954	8856.73	1.40003	1.40034	8858.02	0.70006	0.69991	8856.73	0.000128431	0.000352978
8857	-0.70053	9031.39	0.16688	8858.29	2.09973	2.09956	8857	1.40015	1.3999	8858.29	0.70009	0.7002	8857	-2.40519e-06	-0.000114343
8857.27	-0.69965	9031.8	0.17276	8858.57	2.1003	2.09949	8857.27	1.40023	1.39975	8858.57	0.70043	0.69968	8857.27	-2.45471e-05	-0.000266111
8857.55	-0.70035	9032.18	0.17748	8858.85	2.10013	2.09974	8857.55	1.4003	1.39963	8858.85	0.7	0.70021	8857.55	0.000157963	-0.000370323
8857.82	-0.70015	9032.54	0.18309	8859.13	2.09992	2.09977	8857.82	1.39967	1.40026	8859.13	0.70031	0.7001	8857.82	-2.72248e-05	0.000142779
8858.09	-0.7	9032.9	0.18875	8859.41	2.09982	2.0994	8858.09	1.40027	1.39948	8859.41	0.7004	0.69983	8858.09	-0.000140494	0.000106994
8858.37	-0.70018	9033.26	0.19407	8859.68	2.1003	2.09973	8858.37	1.3997	1.39974	8859.68	0.69988	0.69955	8858.37	0.000399767	0.000226435
8858.64	-0.69969	9033.61	0.19954	8859.96	2.09996	2.10093	8858.64	1.40032	1.40002	8859.96	0.6997	0.69993	8858.64	0.000208423	0.000614739
8858.91	-0.69899	9033.94	0.20495	8860.24	2.09974	2.09964	8858.91	1.3998	1.3996	8860.24	0.70023	0.69996	8858.91	0.000382274	0.000273914
8859.19	-0.70025	9034.39	0.21353	8860.52	2.09953	2.10004	8859.19	1.39998	1.40002	8860.52	0.69998	0.70019	8859.19	-0.000175301	3.12961e-05
8859.46	-0.69953	9034.85	0.22154	8860.8	2.0995	2.10006	8859.46	1.39995	1.40039	8860.8	0.70018	0.70002	8859.46	-0.000254715	0.00018139
8859.73	-0.70033	9035.17	0.22684	8861.07	2.10013	2.10027	8859.73	1.39989	1.39956	8861.07	0.69982	0.70011	8859.73	6.16764e-05	2.6586e-05
8860.01	-0.70004	9035.5	0.23339	8861.35	2.09997	2.1001	8860.01	1.39991	1.39961	8861.35	0.69979	0.70023	8860.01	-8.25545e-05	7.77543e-05
8860.28	-0.6995	9035.82	0.2392	8861.63	2.0996	2.09971	8860.28	1.39995	1.39996	8861.63	0.70018	0.69991	8860.28	-2.9987e-05	-5.38398e-05
8860.55	-0.70044	9036.58	0.25068	8861.91	2.10031	2.09948	8860.55	1.39994	1.39994	8861.91	0.70035	0.70015	8860.55	0.000422576	8.57498e-05
8860.83	-0.70025	9038.19	0.27422	8862.19	2.10036	2.09961	8860.83	1.40001	1.39976	8862.19	0.70037	0.6995	8860.83	-0.000258647	4.14881e-05
8861.1	-0.70002	9040.08	0.30251	8862.47	2.10034	2.10042	8861.1	1.4	1.40027	8862.47	0.6997	0.70007	8861.1	-9.02377e-05	0.000379206
8861.38	-0.70051	9041.87	0.32593	8862.74	2.09976	2.09964	8861.38	1.40014	1.40017	8862.74	0.70034	0.69994	8861.38	-7.20707e-06	-0.000328378
8861.65	-0.69946	9043.81	0.34258	8863.02	2.09998	2.0997	8861.65	1.40007	1.40008	8863.02	0.69967	0.69973	8861.65	0.00016504	0.000344233
8861.92	-0.70005	9045.62	0.35481	8863.3	2.10026	2.09988	8861.92	1.40008	1.39987	8863.3	0.7	0.69957	8861.92	7.52806e-05	-0.000177631
8862.2	-0.69996	9047.46	0.36672	8863.58	2.09999	2.09979	8862.2	1.39978	1.39991	8863.58	0.70077	0.69986	8862.2	1.68835e-05	-0.000120675
8862.47	-0.69988	9049.4	0.37487	8863.86	2.09999	2.10013	8862.47	1.40012	1.39985	8863.86	0.69984	0.70001	8862.47	0.000110222	7.40171e-05
8862.74	-0.70026	9051.44	0.37446	8864.14	2.10001	2.10028	8862.74	1.39984	1.3997	8864.14	0.70018	0.69989	8862.74	0.000127887	6.74205e-05
8863.02	-0.70012	9053.23	0.36838	8864.41	2.10098	2.1005	8863.02	1.40006	1.40049	8864.41	0.70018	0.69996	8863.02	0.000609383	-0.000212242
8863.29	-0.7	9054.99	0.35889	8864.69	2.10044	2.09944	8863.29	1.39984	1.39954	8864.69	0.69993	0.6998	8863.29	0.000343497	-0.000422642
8863.56	-0.69997	9056.95	0.3473	8864.97	2.10001	2.10039	8863.56	1.39985	1.39963	8864.97	0.69968	0.69969	8863.56	-0.000121877	0.000100945
8863.84	-0.69989	9058.87	0.33893	8865.25	2.09997	2.09965	8863.84	1.39995	1.40016	8865.25	0.69992	0.69979	8863.84	0.000195238	-8.82691e-05
8864.11	-0.70033	9060.64	0.33133	8865.53	2.09932	2.09967	8864.11	1.39988	1.40003	8865.53	0.69986	0.69972	8864.11	-0.000720913	0.000242835
8864.39	-0.69964	9062.53	0.32232	8865.81	2.10001	2.09956	8864.39	1.39995	1.3998	8865.81	0.70009	0.7	8864.39	-2.83324e-05	-0.000135778
8864.66	-0.69985	9064.37	0.31521	8866.08	2.10005	2.10032	8864.66	1.39991	1.39972	8866.08	0.6999	0.69998	8864.66	0.000126755	-7.95293e-05
8864.93	-0.70081	9066.36	0.3101	8866.36	2.09958	2.10022	8864.93	1.40034	1.3997	8866.36	0.70025	0.70012	8864.93	2.76237e-05	-0.000270448
8865.21	-0.7001	9068.45	0.30487	8866.64	2.09938	2.09949	8865.21	1.40005	1.40003	8866.64	0.70016	0.69994	8865.21	-1.79619e-05	-6.09952e-05
8865.48	-0.69987	9070.24	0.29968	8866.92	2.0998	2.09994	8865.48	1.40013	1.3996	8866.92	0.70026	0.70033	8865.48	-0.000292775	-0.000196603
8865.76	-0.69997	9072.02	0.29523	8867.2	2.09978	2.1001	8865.76	1.39998	1.40009	8867.2	0.70005	0.69966	8865.76	7.78296e-05	-0.000283242
8866.03	-0.70022	9074.02	0.29215	8867.48	2.09988	2.10011	8866.03	1.39958	1.39972	8867.48	0.69978	0.70025	8866.03	-0.000401561	0.000174302
8866.3	-0.70059	9076.03	0.28965	8867.76	2.09996	2.09955	8866.3	1.4001	1.4001	8867.76	0.69976	0.69961	8866.3	-0.000394696	-0.000286529
8866.58	-0.69985	9077.81	0.28678	8868.03	2.09999	2.09981	8866.58	1.39996	1.39991	8868.03	0.69984	0.69976	8866.58	-0.000256813	-1.84631e-05
8866.85	-0.70093	9079.69	0.28571	8868.31	2.10065	2.10012	8866.85	1.39982	1.39975	8868.31	0.69985	0.70011	8866.85	-0.000238647	-0.00022891
8867.13	-0.70051	9081.69	0.28522	8868.59	2.09975	2.09997	8867.13	1.39982	1.39974	8868.59	0.70008	0.69981	8867.13	-0.000175085	0.000148658
8867.4	-0.6998	9083.62	0.28355	8868.87	2.09946	2.09954	8867.4	1.40008	1.39968	8868.87	0.6998	0.69969	8867.4	-0.000410026	0.000203872
8867.67	-0.69999	9085.44	0.28094	8869.15	2.10032	2.09983	8867.67	1.39967	1.40002	8869.15	0.69978	0.69973	8867.67	-3.09585e-05	-0.000171929
8867.95	-0.70028	9087.42	0.27946	8869.43	2.09992	2.10052	8867.95	1.40028	1.39964	8869.43	0.69972	0.70012	8867.95	-0.000101732	0.000201379
8868.22	-0.69958	9089.36	0.27839	8869.71	2.09981	2.0996	8868.22	1.39973	1.39978	8869.71	0.70008	0.70007	8868.22	0.000195331	-0.000287909
8868.5	-0.70034	9091.21	0.27838	8869.98	2.09988	2.09933	8868.5	1.39945	1.39993	8869.98	0.70012	0.6994	8868.5	-8.94192e-05	-0.000177416
8868.77	-0.70002	9093.11	0.27776	8870.26	2.1	2.09983	8868.77	1.40021	1.39998	8870.26	0.69982	0.6995	8868.77	4.42357e-05	-0.000123749
8869.04	-0.69964	9095.12	0.27723	8870.54	2.10002	2.09989	8869.04	1.40012	1.39984	8870.54	0.69973	0.69939	8869.04	-0.000158705	-3.4384e-05
8869.32	-0.69986	9097.01	0.27687	8870.82	2.0999	2.09906	8869.32	1.39972	1.39987	8870.82	0.69996	0.70008	8869.32	-0.000278314	-0.000341783
8869.59	-0.69989	9098.8	0.27693	8871.1	2.1003	2.09989	8869.59	1.4003	1.39985	8871.1	0.70042	0.69989	8869.59	9.12888e-05	-0.000452805
8869.87	-0.69971	9100.82	0.2773	8871.38	2.09989	2.10028	8869.87	1.3998	1.39986	8871.38	0.69972	0.69974	8869.87	-9.57431e-05	-0.000302411
8870.14	-0.70004	9102.84	0.27763	8871.66	2.09953	2.10057	8870.14	1.39963	1.39989	8871.66	0.70023	0.69927	8870.14	-0.000331093	-0.000213151
8870.41	-0.70073	9104.66	0.27811	8871.94	2.09966	2.0998	8870.41	1.39965	1.39954	8871.94	0.69985	0.69993	8870.41	-0.00066048	-0.000697486
8870.69	-0.70033	9106.45	0.27876	8872.22	2.09978	2.10015	8870.69	1.39982	1.39997	8872.22	0.69962	0.7001	8870.69	-0.000130195	6.27453e-07
8870.96	-0.70033	9108.38	0.28013	8872.49	2.09993	2.09928	8870.96	1.39998	1.39997	8872.49	0.70002	0.70059	8870.96	-0.000398296	-0.000340605
8871.24	-0.70083	9110.18	0.28039	8872.77	2.10045	2.09958	8871.24	1.39969	1.40005	8872.77	0.70007	0.69982	8871.24	0.000151921	-0.000342309
8871.51	-0.70042	9112.28	0.28049	8873.05	2.09993	2.09958	8871.51	1.40027	1.39997	8873.05	0.69995	0.69993	8871.51	-0.000395986	-7.4771e-05
8871.79	-0.70029	9114.71	0.28108	8873.33	2.10012	2.09958	8871.79	1.39977	1.4	8873.33	0.70029	0.70006	8871.79	-0.000281205	-0.000412326
8872.06	-0.70032	9117.5	0.28382	8873.61	2.09989	2.09936	8872.06	1.39984	1.39975	8873.61	0.69954	0.69985	8872.06	1.22607e-05	-0.000188436
8872.33	-0.70015	9120.07	0.28783	8873.89	2.09988	2.0998	8872.33	1.3998	1.3995	8873.89	0.69969	0.6996	8872.33	6.05082e-05	-0.000188078
8872.61	-0.69992	9122.66	0.29405	8874.17	2.09975	2.10012	8872.61	1.40013	1.39953	8874.17	0.69997	0.69979	8872.61	-0.000103672	-0.000186385
8872.88	-0.70011	9125.39	0.3027	8874.45	2.10015	2.09983	8872.88	1.39975	1.39972	8874.45	0.69988	0.69983	8872.88	8.33146e-05	-0.00042063
8873.16	-0.69991	9127.91	0.31133	8874.73	2.09961	2.09989	8873.16	1.40015	1.39985	8874.73	0.69965	0.69967	8873.16	-0.00015285	-0.000362022
8873.43	-0.70093	9130.64	0.31854	8875.01	2.10038	2.09939	8873.43	1.39964	1.39984	8875.01	0.70008	0.69974	8873.43	-0.00025302	-0.000235641
8873.71	-0.70012	9133.42	0.32394	8875.28	2.09988	2.09947	8873.71	1.40002	1.39939	8875.28	0.70004	0.69966	8873.71	-0.000272797	-0.000159194
8873.98	-0.70012	9136	0.32617	8875.56	2.09981	2.10025	8873.98	1.39982	1.39983	8875.56	0.6997	0.69964	8873.98	-0.000315491	-0.000505655
8874.25	-0.70015	9138.8	0.32733	8875.84	2.09981	2.09932	8874.25	1.40005	1.39978	8875.84	0.69981	0.7005	8874.25	-0.000276894	-0.00036284
8874.53	-0.70007	9141.42	0.32698	8876.12	2.0999	2.09962	8874.53	1.39962	1.40001	8876.12	0.69954	0.69994	8874.53	-0.000465048	-0.00026731
8874.8	-0.70004	9143.98	0.32669	8876.4	2.09956	2.10005	8874.8	1.39988	1.39988	8876.4	0.70036	0.69988	8874.8	-0.000170905	-3.71016e-06
8875.08	-0.70098	9146.58	0.32624	8876.68	2.09992	2.09948	8875.08	1.39956	1.40003	8876.68	0.69942	0.69981	8875.08	-0.000420892	1.61637e-05
8875.35	-0.70069	9149.13	0.325	8876.96	2.10038	2.1	8875.35	1.39971	1.39989	8876.96	0.69998	0.69991	8875.35	0.000578443	-0.000679423
8875.63	-0.69993	9152	0.32353	8877.24	2.09953	2.10016	8875.63	1.39984	1.39981	8877.24	0.69962	0.6999	8875.63	0.000203344	-0.000218362
8875.9	-0.70046	9154.67	0.32225	8877.52	2.09978	2.09969	8875.9	1.39982	1.39988	8877.52	0.69971	0.70002	8875.9	-0.00021337	-0.000124556
8876.18	-0.70016	9157.03	0.31993	8877.8	2.09942	2.09983	8876.18	1.39965	1.40015	8877.8	0.6996	0.70023	8876.18	-4.62446e-06	-0.000294366
8876.45	-0.70063	9159.81	0.31677	8878.08	2.09935	2.0998	8876.45	1.39988	1.40001	8878.08	0.69965	0.69991	8876.45	6.79669e-05	-0.000405198
8876.73	-0.69953	9162.56	0.3117	8878.36	2.09992	2.09963	8876.73	1.40002	1.3998	8878.36	0.69995	0.69936	8876.73	9.59758e-06	-0.000534566
8877	-0.70037	9165.22	0.30517	8878.63	2.09995	2.10043	8877	1.40016	1.39961	8878.63	0.70024	0.69965	8877	6.41397e-05	-0.000618251
8877.27	-0.69976	9168.03	0.29869	8878.91	2.09981	2.09936	8877.27	1.3998	1.39994	8878.91	0.69982	0.6995	8877.27	-0.00046151	-0.000373382
8877.55	-0.70129	9170.63	0.29154	8879.19	2.09982	2.10002	8877.55	1.39986	1.39977	8879.19	0.69982	0.69992	8877.55	0.000275031	-0.000261598
8877.82	-0.7003	9173.26	0.28595	8879.47	2.10031	2.09992	8877.82	1.40008	1.40004	8879.47	0.69981	0.70035	8877.82	-0.000126062	-0.000244387
8878.1	-0.70096	9176.01	0.28375	8879.75	2.09983	2.1	8878.1	1.3997	1.39974	8879.75	0.69968	0.69975	8878.1	0.000342252	-7.2159e-05
8878.37	-0.70015	9178.56	0.28489	8880.03	2.10027	2.10025	8878.37	1.40004	1.39982	8880.03	0.70013	0.70005	8878.37	-1.14612e-05	-0.000486627
8878.65	-0.70057	9181.34	0.28949	8880.31	2.09961	2.10052	8878.65	1.39988	1.39992	8880.31	0.70007	0.69943	8878.65	0.000193808	-0.000148713
8878.92	-0.69975	9183.98	0.29498	8880.59	2.09972	2.10036	8878.92	1.40022	1.39988	8880.59	0.69982	0.69958	8878.92	6.6636e-06	0.000326186
8879.2	-0.70068	9186.39	0.30004	8880.87	2.09958	2.10033	8879.2	1.3999	1.39973	8880.87	0.69938	0.69996	8879.2	-0.000287765	-0.000126526
8879.47	-0.70064	9189.21	0.30383	8881.15	2.10005	2.1	8879.47	1.40017	1.40011	8881.15	0.69983	0.69973	8879.47	-0.000376199	-7.35638e-06
8879.75	-0.69995	9191.92	0.30485	8881.43	2.09949	2.10029	8879.75	1.39976	1.40012	8881.43	0.70016	0.69979	8879.75	-0.000117792	3.80712e-05
8880.02	-0.70053	9194.65	0.30376	8881.71	2.09963	2.09897	8880.02	1.39982	1.39999	8881.71	0.69957	0.69965	8880.02	-0.000139906	-0.00061047
8880.3	-0.70039	9197.46	0.30238	8881.99	2.09988	2.09977	8880.3	1.39969	1.4001	8881.99	0.69949	0.70003	8880.3	-9.44669e-05	0.000312208
8880.57	-0.70027	9200.04	0.30032	8882.27	2.09959	2.0999	8880.57	1.40002	1.39975	8882.27	0.69987	0.70002	8880.57	0.000313812	-0.000240172
8880.85	-0.70053	9202.76	0.29936	8882.55	2.09978	2.09983	8880.85	1.39975	1.39991	8882.55	0.69989	0.69991	8880.85	-0.000184017	-6.49739e-05
8881.12	-0.69962	9205.48	0.29759	8882.83	2.09963	2.10073	8881.12	1.39973	1.39991	8882.83	0.69908	0.70005	8881.12	-0.000287543	-0.000714606
8881.4	-0.70076	9208.06	0.29515	8883.11	2.09988	2.0997	8881.4	1.39995	1.4	8883.11	0.69971	0.69955	8881.4	-0.000127828	-0.000227792
8881.67	-0.70058	9210.88	0.2939	8883.39	2.10013	2.09982	8881.67	1.39977	1.39961	8883.39	0.69972	0.69999	8881.67	-4.325e-05	1.53218e-05
8881.95	-0.7005	9213.47	0.29412	8883.66	2.09958	2.10007	8881.95	1.39986	1.39951	8883.66	0.69971	0.69947	8881.95	-0.000199087	-0.000675837
8882.22	-0.69976	9215.94	0.29636	8883.94	2.10003	2.0999	8882.22	1.39996	1.39993	8883.94	0.69964	0.69943	8882.22	-0.000321219	-0.000532291
8882.5	-0.69965	9218.97	0.30036	8884.22	2.09979	2.09952	8882.5	1.39986	1.3994	8884.22	0.69965	0.6998	8882.5	-0.000188147	-1.70006e-05
8882.77	-0.70101	9222.15	0.30563	8884.5	2.09992	2.09956	8882.77	1.39974	1.39957	8884.5	0.69974	0.69965	8882.77	-0.000166338	-0.000155313
8883.05	-0.69984	9225.71	0.3104	8884.78	2.09954	2.09987	8883.05	1.39969	1.39971	8884.78	0.69989	0.69902	8883.05	0.000106882	-0.000177057
8883.32	-0.70049	9228.97	0.31148	8885.06	2.10017	2.10012	8883.32	1.39972	1.40004	8885.06	0.69987	0.69935	8883.32	-0.000705581	0.00012429
8883.6	-0.70019	9232.44	0.30996	8885.34	2.09983	2.09969	8883.6	1.39992	1.39989	8885.34	0.70016	0.69971	8883.6	-3.88923e-05	-0.000163419
8883.87	-0.70066	9235.79	0.3067	8885.62	2.09898	2.0996	8883.87	1.39983	1.40014	8885.62	0.69962	0.70005	8883.87	-4.76942e-05	-0.0002418
8884.15	-0.70057	9239.16	0.30415	8885.9	2.09972	2.10039	8884.15	1.3997	1.39983	8885.9	0.70046	0.69981	8884.15	0.000106523	-0.000229878
8884.42	-0.70094	9242.61	0.30354	8886.18	2.09952	2.10039	8884.42	1.39976	1.39961	8886.18	0.69963	0.69986	8884.42	-0.000235426	-0.000425218
8884.7	-0.69979	9245.9	0.30446	8886.46	2.09976	2.09974	8884.7	1.39972	1.39955	8886.46	0.70011	0.69982	8884.7	1.51842e-05	0.000187988
8884.97	-0.70048	9249.29	0.30645	8886.74	2.09967	2.09988	8884.97	1.40003	1.39965	8886.74	0.69974	0.69977	8884.97	-0.000314046	9.88854e-05
8885.25	-0.70046	9252.48	0.308	8887.02	2.09964	2.09977	8885.25	1.39951	1.40008	8887.02	0.70014	0.70014	8885.25	0.000114378	-1.11439e-05
8885.52	-0.70022	9256.1	0.30965	8887.3	2.09988	2.10066	8885.52	1.39987	1.4	8887.3	0.69951	0.69976	8885.52	-0.000246464	-0.000387533
8885.8	-0.70062	9259.27	0.31034	8887.58	2.10022	2.10049	8885.8	1.39987	1.39972	8887.58	0.69976	0.70006	8885.8	-2.0272e-05	-7.43948e-05
8886.07	-0.70063	9262.88	0.31109	8887.86	2.10012	2.09965	8886.07	1.40013	1.39968	8887.86	0.69996	0.69977	8886.07	-0.000219773	-6.51354e-05
8886.35	-0.70097	9266.13	0.30994	8888.14	2.09967	2.09968	8886.35	1.39955	1.39964	8888.14	0.69939	0.70017	8886.35	-0.000134499	-0.000267388
8886.62	-0.70036	9269.69	0.30793	8888.42	2.09955	2.10016	8886.62	1.39981	1.39979	8888.42	0.69982	0.69956	8886.62	-0.000568762	-0.000332692
8886.9	-0.70006	9273.18	0.30427	8888.7	2.09984	2.09951	8886.9	1.39963	1.40018	8888.7	0.69956	0.6999	8886.9	0.000242238	-0.000261986
8887.17	-0.70005	9276.68	0.30102	8888.98	2.09975	2.0999	8887.17	1.40017	1.39963	8888.98	0.69956	0.69999	8887.17	-0.000426248	7.34074e-05
8887.45	-0.69958	9280.06	0.29895	8889.26	2.09965	2.09985	8887.45	1.3998	1.40038	8889.26	0.69977	0.7	8887.45	-0.000751482	1.20941e-05
8887.72	-0.7004	9283.45	0.29856	8889.54	2.09956	2.10016	8887.72	1.40027	1.40007	8889.54	0.69985	0.69991	8887.72	0.000208853	8.6846e-05
8888	-0.70099	9286.8	0.29948	8889.82	2.09967	2.10006	8888	1.39984	1.39963	8889.82	0.69956	0.69945	8888	-0.000144099	-0.000400301
8888.27	-0.69984	9290.07	0.30062	8890.1	2.09942	2.09985	8888.27	1.39978	1.39984	8890.1	0.69986	0.69984	8888.27	-0.000232246	-0.000290327
8888.55	-0.70033	9293.69	0.3016	8890.38	2.09977	2.09971	8888.55	1.4	1.40033	8890.38	0.69957	0.70003	8888.55	-0.000264723	-0.000310031
8888.82	-0.70173	9296.91	0.30201	8890.66	2.09972	2.10011	8888.82	1.39984	1.3997	8890.66	0.6993	0.69982	8888.82	0.000146485	-2.11808e-05
8889.1	-0.70066	9300.56	0.30224	8890.94	2.09987	2.09959	8889.1	1.40007	1.39982	8890.94	0.69969	0.70018	8889.1	-0.000435935	-0.000178512
8889.38	-0.70073	9303.77	0.30185	8891.22	2.09979	2.09943	8889.38	1.39989	1.40002	8891.22	0.7	0.69996	8889.38	-0.000698047	-0.000145031
8889.65	-0.70017	9307.43	0.30153	8891.5	2.0996	2.10032	8889.65	1.39989	1.39968	8891.5	0.69961	0.69954	8889.65	-5.11138e-05	0.000106148
8889.93	-0.70089	9310.71	0.30016	8891.78	2.09997	2.1	8889.93	1.40008	1.39985	8891.78	0.69925	0.69988	8889.93	-0.000198858	0.000154602
8890.2	-0.70075	9314.09	0.29904	8892.06	2.09978	2.09979	8890.2	1.39956	1.39944	8892.06	0.70024	0.6998	8890.2	-0.000426532	0.000215349
8890.48	-0.70077	9317.48	0.2978	8892.34	2.10012	2.1002	8890.48	1.39974	1.40007	8892.34	0.6993	0.69994	8890.48	4.24215e-05	7.35883e-05
8890.75	-0.70064	9320.92	0.29702	8892.62	2.09952	2.10016	8890.75	1.39988	1.40002	8892.62	0.69972	0.70011	8890.75	-1.72559e-05	-0.000446084
8891.03	-0.70044	9324.43	0.29727	8892.9	2.09967	2.09972	8891.03	1.4001	1.39978	8892.9	0.69986	0.69974	8891.03	-5.11516e-05	-0.000201816
8891.3	-0.70035	9327.78	0.29777	8893.18	2.09953	2.09934	8891.3	1.4	1.3998	8893.18	0.6996	0.69989	8891.3	-0.000401379	6.09875e-05
8891.58	-0.70086	9331.4	0.2985	8893.46	2.09983	2.0998	8891.58	1.39965	1.39964	8893.46	0.69997	0.69973	8891.58	3.3154e-05	8.96197e-05
8891.85	-0.70095	9334.88	0.29872	8893.74	2.1	2.1008	8891.85	1.39953	1.39982	8893.74	0.69981	0.70038	8891.85	-0.000465843	0.000290717
8892.13	-0.70154	9338.54	0.29886	8894.02	2.09946	2.0995	8892.13	1.39974	1.39993	8894.02	0.69962	0.6999	8892.13	-9.18455e-05	-0.00018643
8892.41	-0.70156	9341.79	0.29826	8894.3	2.09976	2.10015	8892.41	1.39984	1.39968	8894.3	0.70024	0.69985	8892.41	-0.000789393	1.42082e-05
8892.68	-0.69987	9345.48	0.29735	8894.58	2.10016	2.09991	8892.68	1.39992	1.40013	8894.58	0.69967	0.69962	8892.68	-0.000194216	-0.00025915
8892.96	-0.70023	9348.75	0.29572	8894.86	2.09976	2.09996	8892.96	1.39961	1.39985	8894.86	0.69972	0.69994	8892.96	-0.000347152	-3.4629e-05
8893.23	-0.70127	9352.22	0.29448	8895.14	2.1002	2.09993	8893.23	1.39973	1.3998	8895.14	0.69993	0.69988	8893.23	-0.000364816	-9.84248e-05
8893.51	-0.69975	9355.75	0.29376	8895.42	2.09951	2.1002	8893.51	1.39968	1.39986	8895.42	0.69951	0.69987	8893.51	8.26488e-05	0.000164963
8893.78	-0.70018	9359.95	0.29449	8895.71	2.09967	2.09964	8893.78	1.3999	1.39958	8895.71	0.69976	0.70011	8893.78	0.000123109	-0.000121528
8894.06	-0.70158	9363.84	0.29595	8895.99	2.09992	2.09975	8894.06	1.39958	1.3999	8895.99	0.70005	0.69993	8894.06	0.000340875	5.98813e-06
8894.34	-0.70029	9368.09	0.29873	8896.27	2.09981	2.09934	8894.34	1.39978	1.39955	8896.27	0.69956	0.69962	8894.34	-3.40479e-05	-0.000237484
8894.61	-0.6998	9371.98	0.30094	8896.55	2.09993	2.09969	8894.61	1.39944	1.40003	8896.55	0.69969	0.69985	8894.61	-0.000414589	-0.000418079
8894.89	-0.70153	9376.41	0.30318	8896.83	2.09982	2.09987	8894.89	1.40006	1.39968	8896.83	0.69986	0.6999	8894.89	-0.00025798	-0.000243479
8895.16	-0.6999	9380.32	0.30419	8897.11	2.10015	2.10046	8895.16	1.39994	1.3999	8897.11	0.6997	0.69969	8895.16	-0.000222294	-0.000622031
8895.44	-0.7012	9384.53	0.30471	8897.39	2.10019	2.09984	8895.44	1.39976	1.40003	8897.39	0.69972	0.69983	8895.44	-0.000226469	-0.00026661
8895.71	-0.6998	9388.52	0.30467	8897.67	2.10022	2.10037	8895.71	1.40009	1.39973	8897.67	0.69966	0.70026	8895.71	-0.000148732	3.03151e-05
8895.99	-0.70049	9392.85	0.30447	8897.95	2.09948	2.09921	8895.99	1.3997	1.39989	8897.95	0.69979	0.69984	8895.99	-0.000298767	-0.000249803
8896.27	-0.70088	9396.97	0.30376	8898.23	2.09936	2.10068	8896.27	1.39994	1.39973	8898.23	0.69974	0.70089	8896.27	2.21772e-05	9.42501e-05
8896.54	-0.69969	9401	0.30257	8898.51	2.0994	2.09975	8896.54	1.3998	1.40002	8898.51	0.69953	0.69998	8896.54	1.43394e-05	-0.000328777
8896.82	-0.70017	9405.4	0.30154	8898.79	2.09989	2.09996	8896.82	1.39975	1.39993	8898.79	0.69996	0.70003	8896.82	0.000424788	-0.000523315
8897.09	-0.70098	9409.34	0.30048	8899.07	2.10003	2.09932	8897.09	1.3995	1.39964	8899.07	0.69973	0.69976	8897.09	6.66495e-06	-0.000195418
8897.37	-0.70101	9413.64	0.30004	8899.35	2.1002	2.10029	8897.37	1.39974	1.4001	8899.35	0.69956	0.70012	8897.37	-0.000426336	-7.03875e-05
8897.64	-0.70117	9417.56	0.29982	8899.63	2.09951	2.0999	8897.64	1.39987	1.40015	8899.63	0.69943	0.69999	8897.64	0.000159404	-0.00046751
8897.92	-0.70008	9422.04	0.29967	8899.91	2.09963	2.09942	8897.92	1.39974	1.40007	8899.91	0.69998	0.7	8897.92	-0.000268647	0.000140734
8898.2	-0.70073	9425.98	0.29885	8900.19	2.10048	2.09981	8898.2	1.39972	1.40014	8900.19	0.69945	0.69969	8898.2	-0.000330613	-8.79736e-05
8898.47	-0.70057	9430.25	0.29792	8900.47	2.09949	2.09962	8898.47	1.39978	1.40025	8900.47	0.69983	0.70042	8898.47	-0.000491216	0.000189481
8898.75	-0.70033	9434.27	0.29682	8900.76	2.09941	2.09939	8898.75	1.39982	1.39992	8900.76	0.69957	0.6999	8898.75	-0.000453369	-0.000393495
8899.02	-0.70014	9438.65	0.29649	8901.04	2.09968	2.10041	8899.02	1.39977	1.39994	8901.04	0.70003	0.69978	8899.02	4.48315e-05	-2.15981e-05
8899.3	-0.70048	9442.79	0.29639	8901.32	2.10019	2.09995	8899.3	1.3995	1.40028	8901.32	0.69946	0.70013	8899.3	-0.000766945	0.000305869
8899.58	-0.70121	9446.87	0.29606	8901.6	2.09976	2.1001	8899.58	1.40007	1.39984	8901.6	0.69958	0.69945	8899.58	-1.1437e-05	0.000259785
8899.85	-0.70042	9451.31	0.29604	8901.88	2.0999	2.09971	8899.85	1.39975	1.39958	8901.88	0.69956	0.69999	8899.85	-0.000174024	-3.18872e-05
8900.13	-0.70082	9455.32	0.296	8902.16	2.09965	2.09923	8900.13	1.39988	1.40013	8902.16	0.70004	0.70034	8900.13	-2.44048e-05	-4.41618e-05
8900.41	-0.70017	9459.64	0.29659	8902.44	2.10001	2.10058	8900.41	1.39984	1.40006	8902.44	0.69979	0.70008	8900.41	0.000290893	4.686e-05
8900.68	-0.69986	9463.6	0.29676	8902.72	2.09963	2.09983	8900.68	1.39964	1.40001	8902.72	0.70002	0.69993	8900.68	-0.00020408	-1.21723e-05
8900.96	-0.70021	9468.13	0.29783	8903	2.09978	2.09976	8900.96	1.40013	1.40012	8903	0.69991	0.69999	8900.96	-0.000242407	0.000304543
8901.23	-0.70027	9472.1	0.29866	8903.28	2.09971	2.09916	8901.23	1.39983	1.39953	8903.28	0.6999	0.70004	8901.23	-0.000415943	-0.00014417
8901.51	-0.70013	9476.43	0.29966	8903.56	2.09998	2.10001	8901.51	1.39975	1.40006	8903.56	0.69956	0.69985	8901.51	-0.000184355	0.000150351
8901.79	-0.6999	9480.48	0.29995	8903.84	2.09967	2.10006	8901.79	1.39974	1.3997	8903.84	0.69961	0.70009	8901.79	0.000207163	0.000362299
8902.06	-0.70025	9484.91	0.30016	8904.13	2.09995	2.09983	8902.06	1.39995	1.40001	8904.13	0.69979	0.69968	8902.06	-9.7176e-05	8.77831e-05
8902.34	-0.70072	9489.07	0.29973	8904.41	2.09981	2.09966	8902.34	1.40003	1.40018	8904.41	0.69961	0.69987	8902.34	-0.000616456	-0.000154579
8902.61	-0.70015	9493.22	0.29928	8904.69	2.09997	2.0998	8902.61	1.39968	1.39975	8904.69	0.69976	0.70037	8902.61	-0.000516128	-0.000154685
8902.89	-0.70091	9497.71	0.29901	8904.97	2.09946	2.10009	8902.89	1.39997	1.3998	8904.97	0.69988	0.70006	8902.89	-4.89223e-06	0.00010227
8903.17	-0.70057	9501.76	0.29886	8905.25	2.10006	2.09974	8903.17	1.39976	1.4003	8905.25	0.70037	0.69992	8903.17	0.000219779	0.00014875
8903.44	-0.70081	9506.12	0.29937	8905.53	2.1001	2.10023	8903.44	1.39987	1.40005	8905.53	0.69991	0.69985	8903.44	-0.000249386	-0.000132247
8903.72	-0.70089	9510.12	0.29944	8905.81	2.09982	2.09975	8903.72	1.39992	1.40019	8905.81	0.69973	0.69993	8903.72	-0.000101843	-5.84663e-05
8904	-0.70017	9514.7	0.29984	8906.09	2.0997	2.09998	8904	1.39941	1.40008	8906.09	0.69995	0.69976	8904	0.000318552	0.000593559
8904.27	-0.70045	9518.73	0.29942	8906.37	2.10016	2.10043	8904.27	1.39933	1.40029	8906.37	0.70002	0.6997	8904.27	-0.0002594	0.000260183
8904.55	-0.70111	9523.29	0.29926	8906.65	2.10006	2.09941	8904.55	1.3996	1.39984	8906.65	0.70008	0.70075	8904.55	-3.28001e-05	-8.91186e-05
8904.82	-0.70088	9527.83	0.29842	8906.94	2.09985	2.09981	8904.82	1.40007	1.39996	8906.94	0.69991	0.70007	8904.82	-0.000278913	0.000162744
8905.1	-0.70041	9532.63	0.29816	8907.22	2.09996	2.10007	8905.1	1.39992	1.40021	8907.22	0.70005	0.70049	8905.1	-0.000105033	-0.000546596
8905.38	-0.70078	9537.77	0.29825	8907.5	2.09985	2.09974	8905.38	1.39951	1.40026	8907.5	0.69952	0.70027	8905.38	-0.000370028	0.000326569
8905.65	-0.7002	9542.25	0.29871	8907.78	2.0994	2.10007	8905.65	1.39998	1.3998	8907.78	0.69959	0.7002	8905.65	-0.000138145	-0.000457569
8905.93	-0.70083	9547.2	0.29913	8908.06	2.10001	2.10045	8905.93	1.39977	1.39991	8908.06	0.7	0.69948	8905.93	-0.000558742	0.00024453
8906.21	-0.70065	9552.03	0.29924	8908.34	2.0998	2.09991	8906.21	1.3998	1.40026	8908.34	0.69976	0.70042	8906.21	-8.63681e-05	0.000156448
8906.48	-0.70027	9556.79	0.29917	8908.62	2.09982	2.09984	8906.48	1.3997	1.40001	8908.62	0.69953	0.70006	8906.48	-0.000168823	0.000421662
8906.76	-0.70031	9561.98	0.29925	8908.9	2.0999	2.0998	8906.76	1.39976	1.40035	8908.9	0.69974	0.70004	8906.76	-0.000116282	2.84642e-05
8907.04	-0.70083	9566.73	0.29934	8909.19	2.09977	2.10067	8907.04	1.40006	1.39979	8909.19	0.69945	0.70048	8907.04	-0.00031734	-0.000227884
8907.31	-0.70086	9571.6	0.29973	8909.47	2.1	2.10004	8907.31	1.39961	1.40022	8909.47	0.70017	0.70028	8907.31	-0.000176593	0.000292031
8907.59	-0.70053	9576.55	0.30024	8909.75	2.09971	2.09977	8907.59	1.39984	1.39987	8909.75	0.70029	0.70023	8907.59	6.85102e-05	-0.000260799
8907.87	-0.70103	9581.26	0.30055	8910.03	2.1	2.10012	8907.87	1.4	1.39987	8910.03	0.69985	0.70018	8907.87	-0.000578922	-3.50157e-05
8908.14	-0.69972	9586.47	0.30092	8910.31	2.09994	2.09989	8908.14	1.40012	1.40017	8910.31	0.7	0.70016	8908.14	-9.05576e-05	8.76552e-05
8908.42	-0.70066	9591.31	0.30079	8910.59	2.0998	2.10006	8908.42	1.39997	1.3999	8910.59	0.69993	0.69959	8908.42	-0.000185878	0.000122939
8908.7	-0.70066	9596.13	0.30036	8910.87	2.10019	2.10012	8908.7	1.3997	1.40009	8910.87	0.6997	0.70083	8908.7	-3.0354e-05	-0.000180863
8908.97	-0.70031	9601.35	0.30001	8911.15	2.09956	2.10013	8908.97	1.40009	1.39991	8911.15	0.70025	0.70011	8908.97	0.000114889	0.000515431
8909.25	-0.70117	9605.88	0.29963	8911.44	2.09984	2.10011	8909.25	1.39997	1.39998	8911.44	0.70021	0.70018	8909.25	-0.000217752	-0.000133578
8909.53	-0.70087	9610.88	0.29938	8911.72	2.10019	2.09984	8909.53	1.40005	1.40026	8911.72	0.70015	0.70039	8909.53	-0.000179043	0.000303059
8909.8	-0.70027	9615.82	0.2994	8912	2.0995	2.10126	8909.8	1.39997	1.39999	8912	0.70002	0.7	8909.8	-0.000328633	0.00104
8910.08	-0.70073	9620.61	0.29932	8912.28	2.10032	2.10049	8910.08	1.39989	1.40064	8912.28	0.69996	0.69993	8910.08	4.98056e-05	0.000236069
8910.36	-0.70072	9625.87	0.29942	8912.56	2.09998	2.09999	8910.36	1.40018	1.40007	8912.56	0.6997	0.70019	8910.36	0.00035982	0.000273782
8910.63	-0.70025	9630.7	0.2994	8912.84	2.10011	2.09999	8910.63	1.40005	1.40005	8912.84	0.6998	0.69973	8910.63	-9.29928e-05	0.000171035
8910.91	-0.70031	9635.61	0.29911	8913.12	2.10003	2.10026	8910.91	1.39963	1.39993	8913.12	0.69991	0.70003	8910.91	-0.000263014	0.000369708
8911.19	-0.7001	9640.66	0.29934	8913.41	2.10049	2.10036	8911.19	1.39996	1.4	8913.41	0.69985	0.70015	8911.19	-0.000288974	1.8793e-05
8911.46	-0.70037	9645.42	0.29947	8913.69	2.10047	2.10039	8911.46	1.39971	1.40046	8913.69	0.70036	0.70075	8911.46	-0.000153743	-0.000208354
8911.74	-0.69958	9650.68	0.29995	8913.97	2.10044	2.10017	8911.74	1.39999	1.3999	8913.97	0.69988	0.70032	8911.74	0.000482827	2.2496e-05
8912.02	-0.70095	9655.64	0.30024	8914.25	2.1	2.10052	8912.02	1.40019	1.4001	8914.25	0.70042	0.70031	8912.02	-0.000233401	-0.000172516
8912.29	-0.69965	9660.28	0.30081	8914.53	2.09988	2.10011	8912.29	1.40028	1.40035	8914.53	0.70015	0.70014	8912.29	0.000271122	0.000514831
8912.57	-0.69981	9665.58	0.30152	8914.81	2.10022	2.09997	8912.57	1.39997	1.40045	8914.81	0.69986	0.7002	8912.57	0.000300302	1.40478e-05
8912.85	-0.69944	9670.4	0.30164	8915.1	2.09953	2.10039	8912.85	1.39961	1.40003	8915.1	0.69961	0.70049	8912.85	-4.28718e-06	0.000693221
8913.12	-0.70031	9675.43	0.30184	8915.38	2.10001	2.09985	8913.12	1.39994	1.40024	8915.38	0.70034	0.70025	8913.12	-0.000399188	-0.000220288
8913.4	-0.7012	9680.48	0.302	8915.66	2.10029	2.10004	8913.4	1.39945	1.40027	8915.66	0.70013	0.70062	8913.4	8.77869e-05	0.000284118
8913.68	-0.70047	9685.3	0.30209	8915.94	2.10037	2.10046	8913.68	1.39977	1.40009	8915.94	0.70012	0.69998	8913.68	-0.000113707	-0.000113198
8913.96	-0.7008	9690.61	0.30241	8916.22	2.09985	2.10018	8913.96	1.40013	1.39995	8916.22	0.69995	0.70061	8913.96	1.58145e-05	0.000677945
8914.23	-0.70063	9695.53	0.30264	8916.5	2.09967	2.10049	8914.23	1.4	1.39995	8916.5	0.69999	0.70037	8914.23	-0.000125636	6.78058e-05
8914.51	-0.70037	9700.49	0.30266	8916.79	2.09999	2.10075	8914.51	1.39998	1.40056	8916.79	0.69985	0.70029	8914.51	-0.000411425	0.000396136
8914.79	-0.70084	9705.62	0.30317	8917.07	2.09969	2.09997	8914.79	1.4003	1.40019	8917.07	0.69991	0.70061	8914.79	-0.000359895	0.000216989
8915.06	-0.70068	9710.45	0.30324	8917.35	2.10022	2.10072	8915.06	1.40037	1.40034	8917.35	0.69965	0.70009	8915.06	8.52611e-05	-0.000364845
8915.34	-0.70006	9715.75	0.30337	8917.63	2.10003	2.10052	8915.34	1.4	1.40047	8917.63	0.70034	0.70021	8915.34	-0.000301407	0.000438093
8915.62	-0.70082	9721.03	0.3033	8917.91	2.10009	2.10149	8915.62	1.39987	1.40035	8917.91	0.7002	0.70033	8915.62	-0.000168224	0.00027205
8915.89	-0.70037	9726.12	0.30285	8918.2	2.09971	2.10069	8915.89	1.39979	1.40019	8918.2	0.69999	0.70103	8915.89	5.65582e-05	0.000333347
8916.17	-0.70027	9731.86	0.30275	8918.48	2.09963	2.10009	8916.17	1.40003	1.40028	8918.48	0.70041	0.70062	8916.17	-0.000137195	0.000339054
8916.45	-0.70062	9737.55	0.3025	8918.76	2.1002	2.1005	8916.45	1.39999	1.40065	8918.76	0.70022	0.70029	8916.45	-0.000109832	0.000519537
8916.73	-0.70013	9742.89	0.30241	8919.04	2.10001	2.10066	8916.73	1.40026	1.40055	8919.04	0.7005	0.70032	8916.73	0.000208071	0.000532124
8917	-0.69995	9748.64	0.3023	8919.32	2.10044	2.10076	8917	1.39977	1.40035	8919.32	0.6994	0.7002	8917	6.05759e-05	0.000586598
8917.28	-0.70073	9754.38	0.30211	8919.6	2.10012	2.10091	8917.28	1.39984	1.40058	8919.6	0.7002	0.70035	8917.28	7.18451e-05	0.000127376
8917.56	-0.70016	9759.72	0.3023	8919.89	2.1003	2.1001	8917.56	1.40001	1.40014	8919.89	0.7003	0.70077	8917.56	4.97504e-05	0.000657517
8917.83	-0.70045	9765.47	0.30236	8920.17	2.09976	2.10006	8917.83	1.39992	1.40056	8920.17	0.70038	0.70082	8917.83	0.000611471	0.000281915
8918.11	-0.70057	9771.26	0.30257	8920.45	2.10023	2.1003	8918.11	1.40034	1.40043	8920.45	0.69973	0.69978	8918.11	0.000128633	0.000630371
8918.39	-0.70026	9776.63	0.3021	8920.73	2.09981	2.10036	8918.39	1.39988	1.40045	8920.73	0.69989	0.69992	8918.39	0.000175815	0.000407945
8918.67	-0.70112	9782.35	0.30173	8921.01	2.10031	2.0999	8918.67	1.40012	1.4004	8921.01	0.70033	0.70023	8918.67	7.50805e-05	-0.000140036
8918.94	-0.70059	9788.19	0.30149	8921.3	2.1004	2.10016	8918.94	1.40024	1.40078	8921.3	0.70064	0.70013	8918.94	0.000745301	0.000327671
8919.22	-0.70043	9793.6	0.30125	8921.58	2.10037	2.10075	8919.22	1.40013	1.40036	8921.58	0.70004	0.70059	8919.22	-0.000274307	9.23978e-05
8919.5	-0.70076	9799.31	0.30118	8921.86	2.09969	2.10059	8919.5	1.40077	1.40058	8921.86	0.7001	0.70075	8919.5	-0.000365048	0.00075953
8919.78	-0.6995	9805.15	0.30139	8922.14	2.0996	2.10125	8919.78	1.4003	1.40052	8922.14	0.70035	0.70061	8919.78	0.000404542	0.000440051
8920.05	-0.70097	9810.62	0.30139	8922.43	2.10055	2.10081	8920.05	1.40012	1.4	8922.43	0.70048	0.70041	8920.05	0.000103864	0.000400993
8920.33	-0.70036	9816.11	0.30143	8922.71	2.10021	2.09994	8920.33	1.4007	1.40008	8922.71	0.70092	0.70049	8920.33	4.77104e-05	0.000260789
8920.61	-0.70057	9821.98	0.30162	8922.99	2.10023	2.10074	8920.61	1.39984	1.39987	8922.99	0.70013	0.70077	8920.61	-0.00017746	7.82834e-05
8920.88	-0.70052	9827.7	0.30154	8923.27	2.1003	2.10076	8920.88	1.39986	1.40042	8923.27	0.70042	0.70043	8920.88	0.00071599	0.000557643
8921.16	-0.7005	9833.18	0.30169	8923.55	2.10056	2.10102	8921.16	1.39991	1.4003	8923.55	0.70047	0.70077	8921.16	-8.00922e-05	0.00071428
8921.44	-0.70013	9839.08	0.30194	8923.84	2.1003	2.10093	8921.44	1.40005	1.40061	8923.84	0.70001	0.70028	8921.44	-0.000109705	0.000498317
8921.72	-0.69941	9844.86	0.30197	8924.12	2.10045	2.10172	8921.72	1.40041	1.40034	8924.12	0.69992	0.70103	8921.72	0.000428572	0.00027127
8921.99	-0.69968	9850.32	0.30146	8924.4	2.10035	2.10017	8921.99	1.40024	1.40103	8924.4	0.70075	0.70076	8921.99	0.000177166	0.00066985
8922.27	-0.70017	9856.22	0.30141	8924.68	2.10082	2.1006	8922.27	1.4	1.40027	8924.68	0.70007	0.70061	8922.27	0.000136623	0.000510773
8922.55	-0.70009	9862.07	0.30141	8924.97	2.1	2.10071	8922.55	1.40014	1.40047	8924.97	0.70046	0.70075	8922.55	0.0003221	0.000361288
8922.83	-0.69981	9867.53	0.30141	8925.25	2.10088	2.10092	8922.83	1.40025	1.4008	8925.25	0.70078	0.70045	8922.83	0.000141038	0.000862896
8923.1	-0.70013	9873.42	0.30136	8925.53	2.10057	2.10085	8923.1	1.40011	1.40028	8925.53	0.70032	0.70046	8923.1	0.00013549	0.000716413
8923.38	-0.69939	9879.32	0.30141	8925.81	2.10024	2.10122	8923.38	1.40019	1.40078	8925.81	0.70007	0.70082	8923.38	-0.000531122	0.00143
8923.66	-0.70034	9884.81	0.30125	8926.09	2.09997	2.10088	8923.66	1.40019	1.40011	8926.09	0.70006	0.70102	8923.66	0.000469873	0.000587486
8923.94	-0.69931	9890.7	0.3013	8926.38	2.10012	2.10053	8923.94	1.40017	1.40062	8926.38	0.70023	0.70111	8923.94	0.000829177	0.000662367
8924.21	-0.70003	9896.64	0.30137	8926.66	2.10059	2.10065	8924.21	1.40029	1.40068	8926.66	0.70074	0.70075	8924.21	0.000486737	0.000306227
8924.49	-0.70008	9902.16	0.30126	8926.94	2.10062	2.10089	8924.49	1.39982	1.40052	8926.94	0.70089	0.70113	8924.49	-0.000210468	0.000484234
8924.77	-0.69998	9908.06	0.30134	8927.22	2.10072	2.10149	8924.77	1.40066	1.40027	8927.22	0.70029	0.7004	8924.77	0.00025589	0.000984124
8925.05	-0.70065	9914.03	0.30152	8927.51	2.10046	2.10072	8925.05	1.40006	1.40046	8927.51	0.70026	0.70098	8925.05	0.000674172	0.000609116
8925.33	-0.70099	9919.58	0.30153	8927.79	2.1002	2.10029	8925.33	1.40047	1.40086	8927.79	0.7009	0.70101	8925.33	0.000179875	0.000582163
8925.6	-0.7001	9925.45	0.3018	8928.07	2.10077	2.1006	8925.6	1.40052	1.40028	8928.07	0.6997	0.70024	8925.6	0.000441581	0.00133
8925.88	-0.70091	9931.47	0.30198	8928.35	2.10061	2.10011	8925.88	1.39994	1.40062	8928.35	0.70038	0.70115	8925.88	0.000320526	0.000580295
8926.16	-0.70017	9937.06	0.30202	8928.64	2.10028	2.10123	8926.16	1.40024	1.4008	8928.64	0.70025	0.70069	8926.16	-0.000127048	0.000601906
8926.44	-0.69984	9942.92	0.30205	8928.92	2.10047	2.10074	8926.44	1.40021	1.40038	8928.92	0.70061	0.70113	8926.44	0.000617845	0.00116
8926.71	-0.70021	9949.15	0.30213	8929.2	2.10051	2.10106	8926.71	1.4005	1.4008	8929.2	0.70093	0.70066	8926.71	0.000568032	0.000574732
8926.99	-0.70071	9955.3	0.30194	8929.48	2.10052	2.10055	8926.99	1.40061	1.40081	8929.48	0.70044	0.70065	8926.99	0.000552973	0.000764695
8927.27	-0.70084	9961.35	0.30172	8929.77	2.10022	2.10059	8927.27	1.40044	1.40041	8929.77	0.70063	0.70067	8927.27	9.55728e-05	0.000696132
8927.55	-0.70074	9967.76	0.30158	8930.05	2.10055	2.10031	8927.55	1.40007	1.40116	8930.05	0.70103	0.70063	8927.55	-0.000154979	0.00123
8927.83	-0.69993	9974.23	0.30174	8930.33	2.10028	2.10054	8927.83	1.40063	1.40073	8930.33	0.70078	0.70108	8927.83	0.000140119	0.000666392
8928.1	-0.70031	9980.36	0.3018	8930.61	2.1008	2.10136	8928.1	1.40038	1.40078	8930.61	0.70083	0.70129	8928.1	0.000762143	0.00107
8928.38	-0.70009	9986.46	0.30199	8930.9	2.10081	2.10073	8928.38	1.40039	1.40094	8930.9	0.69985	0.70129	8928.38	0.000603728	0.000401549
8928.66	-0.70064	9992.92	0.30181	8931.18	2.10051	2.1009	8928.66	1.40037	1.40067	8931.18	0.70075	0.70144	8928.66	0.000378197	0.00101
8928.94	-0.70034	9999.62	0.30152	8931.46	2.10088	2.10049	8928.94	1.4006	1.40109	8931.46	0.70055	0.70146	8928.94	0.000174311	0.00158
8929.21	-0.69998	10005.8	0.30119	8931.75	2.10066	2.10211	8929.21	1.40067	1.40043	8931.75	0.70077	0.70149	8929.21	0.000662491	0.000776586
8929.49	-0.70025	10011.9	0.3008	8932.03	2.10017	2.10133	8929.49	1.40032	1.40075	8932.03	0.70061	0.70117	8929.49	0.00111	0.000839056
8929.77	-0.69998	10018.6	0.30078	8932.31	2.1002	2.10161	8929.77	1.40061	1.40093	8932.31	0.70082	0.7014	8929.77	5.95059e-05	0.000701404
8930.05	-0.70001	10025.2	0.30062	8932.59	2.10031	2.10159	8930.05	1.4007	1.40065	8932.59	0.70095	0.70084	8930.05	0.000290815	0.0007502
8930.33	-0.69937	10031.3	0.30033	8932.88	2.1008	2.10088	8930.33	1.40053	1.40093	8932.88	0.70001	0.70098	8930.33	0.000510332	0.000878979
8930.6	-0.70018	10037.7	0.30007	8933.16	2.10107	2.1009	8930.6	1.4003	1.40109	8933.16	0.7009	0.70087	8930.6	0.000832675	0.000501052
8930.88	-0.70045	10044.5	0.29984	8933.44	2.10037	2.10129	8930.88	1.40053	1.40064	8933.44	0.70104	0.70095	8930.88	0.000148254	0.000923892
8931.16	-0.70022	10050.8	0.29959	8933.72	2.10075	2.10069	8931.16	1.40043	1.40135	8933.72	0.70073	0.70141	8931.16	0.000439839	0.000979634
8931.44	-0.7003	10057	0.29916	8934.01	2.10053	2.10197	8931.44	1.40022	1.40061	8934.01	0.70078	0.70087	8931.44	0.000582885	0.0015
8931.72	-0.69962	10063.5	0.29897	8934.29	2.10091	2.10049	8931.72	1.40042	1.40071	8934.29	0.70061	0.70072	8931.72	0.000496464	0.000764879
8932	-0.70006	10070	0.2987	8934.57	2.10152	2.10153	8932	1.40034	1.40078	8934.57	0.70097	0.70132	8932	0.000753452	0.00124
8932.27	-0.69994	10076.5	0.29834	8934.86	2.10062	2.10118	8932.27	1.40029	1.40082	8934.86	0.70083	0.70143	8932.27	0.000929454	0.00145
8932.55	-0.70015	10082.7	0.29807	8935.14	2.10065	2.10139	8932.55	1.40083	1.40145	8935.14	0.70063	0.70162	8932.55	0.000668278	0.00109
8932.83	-0.70047	10089.3	0.29814	8935.42	2.10049	2.10129	8932.83	1.40077	1.40137	8935.42	0.70045	0.70099	8932.83	0.000217005	0.0016
8933.11	-0.69919	10096.2	0.29805	8935.71	2.10069	2.10095	8933.11	1.40093	1.40066	8935.71	0.70085	0.7014	8933.11	0.000733043	0.00139
8933.39	-0.69921	10102.4	0.29788	8935.99	2.10104	2.10122	8933.39	1.40051	1.40131	8935.99	0.70106	0.70141	8933.39	0.000856075	0.00109
8933.66	-0.69924	10108.7	0.2977	8936.27	2.10072	2.10175	8933.66	1.40068	1.4012	8936.27	0.70155	0.70166	8933.66	0.000800448	0.00173
8933.94	-0.70026	10115.5	0.29752	8936.55	2.10099	2.10087	8933.94	1.40095	1.40133	8936.55	0.70095	0.70149	8933.94	0.00082807	0.000969349
8934.22	-0.69969	10122.2	0.29754	8936.84	2.10109	2.10202	8934.22	1.40054	1.40105	8936.84	0.70114	0.70158	8934.22	0.000700303	0.000814342
8934.5	-0.69878	10128.5	0.29725	8937.12	2.10066	2.10148	8934.5	1.40097	1.40107	8937.12	0.70127	0.70229	8934.5	0.00039844	0.00147
8934.78	-0.69978	10134.8	0.29724	8937.4	2.10093	2.10199	8934.78	1.40092	1.40126	8937.4	0.7007	0.70112	8934.78	0.00174	0.000981677
8935.06	-0.69941	10141.5	0.29711	8937.69	2.10138	2.10197	8935.06	1.40062	1.40142	8937.69	0.70137	0.70149	8935.06	0.000640982	0.00151
8935.33	-0.69964	10148.1	0.29693	8937.97	2.10149	2.10131	8935.33	1.40087	1.40137	8937.97	0.70127	0.70136	8935.33	0.00129	0.00121
8935.61	-0.70042	10154.4	0.2966	8938.25	2.10147	2.10074	8935.61	1.40029	1.40133	8938.25	0.70119	0.70188	8935.61	0.000336444	0.00136
8935.89	-0.69971	10161	0.29628	8938.54	2.10099	2.10095	8935.89	1.401	1.40122	8938.54	0.701	0.70093	8935.89	0.00084183	0.00128
8936.17	-0.69946	10168	0.29611	8938.82	2.10144	2.10131	8936.17	1.4009	1.40108	8938.82	0.70098	0.70144	8936.17	0.000908211	0.00165
8936.45	-0.69925	10174.7	0.296	8939.1	2.10118	2.10173	8936.45	1.40056	1.40093	8939.1	0.70142	0.70185	8936.45	0.000915735	0.00129
8936.73	-0.69975	10181	0.2957	8939.39	2.10123	2.10135	8936.73	1.40073	1.40144	8939.39	0.70123	0.70213	8936.73	0.000790221	0.00146
8937	-0.69884	10187.7	0.29552	8939.67	2.10135	2.10205	8937	1.40114	1.40185	8939.67	0.70094	0.70228	8937	0.000869848	0.00149
8937.28	-0.69978	10194.4	0.29518	8939.95	2.10149	2.10119	8937.28	1.40093	1.40174	8939.95	0.70184	0.70175	8937.28	0.000715281	0.00138
8937.56	-0.70027	10200.9	0.29431	8940.24	2.10108	2.10156	8937.56	1.40148	1.40105	8940.24	0.7014	0.7014	8937.56	0.000609754	0.00183
8937.84	-0.69981	10207.5	0.29362	8940.52	2.10151	2.1023	8937.84	1.40122	1.40154	8940.52	0.70078	0.70236	8937.84	0.000993513	0.00166
8938.12	-0.69943	10214.5	0.2934	8940.8	2.1012	2.102	8938.12	1.40098	1.40149	8940.8	0.70144	0.70161	8938.12	0.00115	0.0015
8938.4	-0.69987	10221.7	0.29286	8941.09	2.10117	2.10262	8938.4	1.40128	1.40198	8941.09	0.70111	0.70151	8938.4	0.00053928	0.00175
8938.68	-0.69871	10228.9	0.2924	8941.37	2.1013	2.10189	8938.68	1.40077	1.40184	8941.37	0.70108	0.70237	8938.68	0.00158	0.00165
8938.95	-0.69899	10235.5	0.29202	8941.65	2.10195	2.10238	8938.95	1.40122	1.40123	8941.65	0.70178	0.70193	8938.95	0.00137	0.00158
8939.23	-0.69892	10242.5	0.29152	8941.94	2.10139	2.10232	8939.23	1.401	1.40142	8941.94	0.70109	0.70239	8939.23	0.00141	0.00196
8939.51	-0.69917	10250	0.29128	8942.22	2.10131	2.10263	8939.51	1.40117	1.40153	8942.22	0.7013	0.70243	8939.51	0.00138	0.00211
8939.79	-0.6994	10257.3	0.29108	8942.5	2.10177	2.10137	8939.79	1.40113	1.40187	8942.5	0.70115	0.70235	8939.79	0.00132	0.00178
8940.07	-0.69896	10264	0.29058	8942.79	2.1019	2.10222	8940.07	1.40081	1.40186	8942.79	0.70188	0.70233	8940.07	0.00123	0.00206
8940.35	-0.69902	10270.7	0.2903	8943.07	2.10202	2.10227	8940.35	1.40127	1.40184	8943.07	0.7017	0.70215	8940.35	0.00107	0.0013
8940.63	-0.6993	10278	0.28979	8943.35	2.10185	2.10227	8940.63	1.40148	1.40183	8943.35	0.70169	0.7019	8940.63	0.00155	0.00163
8940.9	-0.70024	10285.5	0.28952	8943.64	2.10163	2.10193	8940.9	1.40115	1.40178	8943.64	0.70232	0.70241	8940.9	0.00103	0.00122
8941.18	-0.69958	10292.6	0.28903	8943.92	2.1021	2.1024	8941.18	1.40107	1.40149	8943.92	0.70184	0.70321	8941.18	0.00108	0.00149
8941.46	-0.69877	10299.4	0.28858	8944.2	2.10164	2.1025	8941.46	1.40159	1.4021	8944.2	0.70166	0.70216	8941.46	0.00182	0.00184
8941.74	-0.69947	10306.6	0.28827	8944.49	2.10218	2.10215	8941.74	1.40155	1.40175	8944.49	0.70272	0.70313	8941.74	0.00178	0.00168
8942.02	-0.6985	10314	0.28798	8944.77	2.1017	2.10293	8942.02	1.40105	1.40228	8944.77	0.70214	0.70204	8942.02	0.00181	0.00229
8942.3	-0.69855	10321.1	0.28775	8945.05	2.10196	2.1025	8942.3	1.40162	1.40205	8945.05	0.70205	0.70333	8942.3	0.00138	0.00255
8942.58	-0.69904	10328.2	0.28749	8945.34	2.10165	2.10239	8942.58	1.40153	1.40216	8945.34	0.70261	0.70221	8942.58	0.00169	0.00192
8942.86	-0.69923	10335.2	0.28722	8945.62	2.1025	2.10295	8942.86	1.40163	1.40153	8945.62	0.70207	0.70315	8942.86	0.00119	0.00192
8943.13	-0.69902	10342.6	0.28679	8945.91	2.1019	2.10347	8943.13	1.40119	1.40201	8945.91	0.70254	0.70263	8943.13	0.00186	0.0022
8943.41	-0.69981	10350.1	0.2865	8946.19	2.1021	2.10391	8943.41	1.40146	1.40223	8946.19	0.70223	0.70248	8943.41	0.00137	0.00177
8943.69	-0.69926	10357.2	0.28586	8946.47	2.10138	2.10224	8943.69	1.40177	1.40224	8946.47	0.70241	0.70247	8943.69	0.00114	0.00235
8943.97	-0.69854	10364.2	0.28523	8946.76	2.10173	2.10297	8943.97	1.40193	1.40225	8946.76	0.70236	0.70284	8943.97	0.0015	0.00174
8944.25	-0.69915	10371.4	0.28474	8947.04	2.10178	2.10372	8944.25	1.40178	1.40207	8947.04	0.7018	0.70291	8944.25	0.0017	0.00225
8944.53	-0.69843	10378.9	0.28414	8947.32	2.10181	2.10309	8944.53	1.40164	1.40212	8947.32	0.70225	0.70273	8944.53	0.00113	0.00214
8944.81	-0.69822	10386.3	0.28357	8947.61	2.10216	2.10254	8944.81	1.40145	1.40221	8947.61	0.70227	0.70362	8944.81	0.00209	0.00221
8945.09	-0.6987	10393.4	0.28308	8947.89	2.10243	2.10298	8945.09	1.40159	1.40256	8947.89	0.70274	0.70237	8945.09	0.00206	0.00233
8945.37	-0.69858	10400.6	0.28258	8948.17	2.10258	2.10364	8945.37	1.40186	1.40217	8948.17	0.70248	0.70289	8945.37	0.00201	0.00224
8945.64	-0.69844	10408.1	0.28202	8948.46	2.10209	2.10439	8945.64	1.40211	1.40277	8948.46	0.70188	0.70288	8945.64	0.00117	0.00254
8945.92	-0.69924	10415.6	0.28158	8948.74	2.10203	2.1022	8945.92	1.40171	1.40195	8948.74	0.70257	0.70291	8945.92	0.00183	0.00307
8946.2	-0.69799	10422.8	0.28092	8949.03	2.10243	2.10346	8946.2	1.40156	1.40258	8949.03	0.70269	0.70318	8946.2	0.00226	0.00307
8946.48	-0.69875	10430	0.28004	8949.31	2.10236	2.10253	8946.48	1.4015	1.40246	8949.31	0.70242	0.70366	8946.48	0.00197	0.00235
8946.76	-0.69879	10437.2	0.27925	8949.59	2.10358	2.10354	8946.76	1.40239	1.40216	8949.59	0.70324	0.70308	8946.76	0.00132	0.00288
8947.04	-0.69869	10444.7	0.27848	8949.88	2.10279	2.10368	8947.04	1.4023	1.40305	8949.88	0.70237	0.70321	8947.04	0.00205	0.00234
8947.32	-0.69818	10452.3	0.27772	8950.16	2.10269	2.10383	8947.32	1.40206	1.40287	8950.16	0.7026	0.70337	8947.32	0.0019	0.00274
8947.6	-0.69816	10459.3	0.2769	8950.45	2.1029	2.10296	8947.6	1.40193	1.40279	8950.45	0.70286	0.70399	8947.6	0.00194	0.00234
8947.88	-0.69821	10466.5	0.27634	8950.73	2.10267	2.10363	8947.88	1.40268	1.40288	8950.73	0.70288	0.70272	8947.88	0.00235	0.00265
8948.16	-0.69863	10474.1	0.27582	8951.01	2.10323	2.10318	8948.16	1.40239	1.40291	8951.01	0.70268	0.7035	8948.16	0.00183	0.00262
8948.43	-0.69797	10481.7	0.27525	8951.3	2.10284	2.10309	8948.43	1.40223	1.40284	8951.3	0.70203	0.70332	8948.43	0.00206	0.00254
8948.71	-0.6982	10489.3	0.27455	8951.58	2.10352	2.10316	8948.71	1.40254	1.40263	8951.58	0.70288	0.70318	8948.71	0.00202	0.00278
8948.99	-0.69858	10496.3	0.27372	8951.87	2.10313	2.10377	8948.99	1.40253	1.40332	8951.87	0.70333	0.70383	8948.99	0.00214	0.00293
8949.27	-0.69736	10503.6	0.27315	8952.15	2.10255	2.10414	8949.27	1.4021	1.40352	8952.15	0.70325	0.70394	8949.27	0.00244	0.00322
8949.55	-0.69844			8952.43	2.10328	2.10431	8949.55	1.40196	1.40288	8952.43	0.7032	0.70382	8949.55	0.00206	0.00303
8949.83	-0.69832			8952.72	2.10251	2.10359	8949.83	1.40251	1.4031	8952.72	0.70351	0.70461	8949.83	0.00214	0.00278
8950.11	-0.6987			8953	2.10298	2.10445	8950.11	1.40225	1.40343	8953	0.70375	0.70383	8950.11	0.00197	0.00363
8950.39	-0.69791			8953.29	2.10272	2.10379	8950.39	1.40243	1.40321	8953.29	0.70378	0.70359	8950.39	0.00226	0.00313
8950.67	-0.69831			8953.57	2.10323	2.10476	8950.67	1.40272	1.40299	8953.57	0.70343	0.70391	8950.67	0.0026	0.00328
8950.95	-0.69783			8953.85	2.1035	2.10503	8950.95	1.40281	1.40368	8953.85	0.70295	0.70402	8950.95	0.00231	0.00327
8951.23	-0.69765			8954.14	2.10446	2.10406	8951.23	1.40268	1.40342	8954.14	0.70342	0.70396	8951.23	0.00261	0.00272
8951.51	-0.69724			8954.42	2.1036	2.10534	8951.51	1.40346	1.4036	8954.42	0.7031	0.70512	8951.51	0.00241	0.00335
8951.79	-0.69761			8954.71	2.10449	2.10489	8951.79	1.40282	1.40335	8954.71	0.70369	0.70452	8951.79	0.0027	0.00379
8952.07	-0.69802			8954.99	2.10338	2.10531	8952.07	1.4032	1.40377	8954.99	0.70406	0.70431	8952.07	0.00287	0.00274
8952.35	-0.69774			8955.28	2.10411	2.10453	8952.35	1.40296	1.40333	8955.28	0.70331	0.70498	8952.35	0.00315	0.00351
8952.62	-0.69726			8955.56	2.1043	2.10496	8952.62	1.40274	1.40413	8955.56	0.70385	0.70469	8952.62	0.00347	0.00364
8952.9	-0.69698			8955.84	2.10373	2.10418	8952.9	1.40303	1.40383	8955.84	0.70431	0.705	8952.9	0.00294	0.00414
8953.18	-0.69752			8956.13	2.10355	2.10367	8953.18	1.40336	1.4043	8956.13	0.70352	0.70514	8953.18	0.00323	0.00371
8953.46	-0.69699			8956.41	2.10463	2.10521	8953.46	1.40283	1.40456	8956.41	0.7044	0.70461	8953.46	0.00358	0.00407
8953.74	-0.69771			8956.7	2.10335	2.10491	8953.74	1.40317	1.40423	8956.7	0.70375	0.70566	8953.74	0.00333	0.00386
8954.02	-0.69614			8956.98	2.1038	2.1058	8954.02	1.40256	1.40406	8956.98	0.70384	0.70554	8954.02	0.00322	0.00405
8954.3	-0.69679			8957.27	2.10387	2.10482	8954.3	1.40297	1.40428	8957.27	0.704	0.70595	8954.3	0.00376	0.00472
8954.58	-0.69705			8957.55	2.10395	2.10496	8954.58	1.40353	1.40397	8957.55	0.70514	0.70574	8954.58	0.00298	0.0042
8954.86	-0.69714			8957.83	2.10455	2.10539	8954.86	1.40365	1.40478	8957.83	0.7047	0.70598	8954.86	0.00393	0.00433
8955.14	-0.69619			8958.12	2.10424	2.10604	8955.14	1.40341	1.40459	8958.12	0.70463	0.70642	8955.14	0.00292	0.0042
8955.42	-0.69666			8958.4	2.10411	2.10538	8955.42	1.40333	1.40437	8958.4	0.70472	0.70614	8955.42	0.00367	0.00498
8955.7	-0.69677			8958.69	2.10458	2.10615	8955.7	1.40366	1.40487	8958.69	0.70505	0.70639	8955.7	0.00373	0.00479
8955.98	-0.69658			8958.97	2.10517	2.1053	8955.98	1.40386	1.40482	8958.97	0.70564	0.70563	8955.98	0.00373	0.00543
8956.26	-0.69671			8959.26	2.1048	2.1062	8956.26	1.40396	1.40489	8959.26	0.70544	0.70514	8956.26	0.00312	0.00447
8956.54	-0.69677			8959.54	2.10485	2.1069	8956.54	1.40393	1.40468	8959.54	0.70479	0.70678	8956.54	0.00419	0.00538
8956.82	-0.69629			8959.83	2.10471	2.10625	8956.82	1.40386	1.40481	8959.83	0.70484	0.70684	8956.82	0.00364	0.00467
8957.1	-0.69703			8960.11	2.10486	2.10702	8957.1	1.40368	1.40526	8960.11	0.70445	0.70706	8957.1	0.00419	0.00511
8957.38	-0.69632			8960.4	2.10508	2.10663	8957.38	1.40428	1.40527	8960.4	0.70578	0.70689	8957.38	0.00401	0.00572
8957.66	-0.69576			8960.68	2.10571	2.10617	8957.66	1.40408	1.40517	8960.68	0.70659	0.70769	8957.66	0.00427	0.00484
8957.94	-0.69613			8960.96	2.10549	2.10639	8957.94	1.40464	1.40563	8960.96	0.70541	0.70691	8957.94	0.00452	0.00572
8958.22	-0.69602			8961.25	2.106	2.10707	8958.22	1.40415	1.40525	8961.25	0.70496	0.70637	8958.22	0.00355	0.00556
8958.5	-0.69555			8961.53	2.10549	2.10746	8958.5	1.40446	1.4055	8961.53	0.70619	0.70737	8958.5	0.00474	0.00609
8958.78	-0.69549			8961.82	2.10542	2.10859	8958.78	1.40487	1.40586	8961.82	0.7062	0.70833	8958.78	0.00474	0.00572
8959.06	-0.69596			8962.1	2.10614	2.1082	8959.06	1.40483	1.40631	8962.1	0.70597	0.70644	8959.06	0.00352	0.00541
8959.34	-0.69497			8962.39	2.10676	2.10814	8959.34	1.40498	1.40651	8962.39	0.7056	0.70759	8959.34	0.00492	0.00586
8959.62	-0.69555			8962.67	2.10574	2.10846	8959.62	1.40484	1.40669	8962.67	0.70636	0.708	8959.62	0.00463	0.00578
8959.9	-0.69578			8962.96	2.10663	2.10864	8959.9	1.40454	1.40653	8962.96	0.70627	0.70817	8959.9	0.00532	0.0065
8960.18	-0.69504			8963.24	2.10675	2.1081	8960.18	1.40483	1.407	8963.24	0.70726	0.70863	8960.18	0.00538	0.00687
8960.46	-0.69497			8963.53	2.106	2.10805	8960.46	1.40542	1.40642	8963.53	0.70691	0.70963	8960.46	0.00547	0.00628
8960.74	-0.69536			8963.81	2.10686	2.10861	8960.74	1.405	1.40691	8963.81	0.70724	0.70812	8960.74	0.00534	0.00692
8961.02	-0.69444			8964.1	2.10787	2.10958	8961.02	1.40456	1.40779	8964.1	0.70662	0.70999	8961.02	0.0056	0.00694
8961.3	-0.69441			8964.38	2.10607	2.10945	8961.3	1.4053	1.40701	8964.38	0.70677	0.7094	8961.3	0.00551	0.00715
8961.58	-0.69421			8964.67	2.10745	2.10988	8961.58	1.40521	1.40728	8964.67	0.70734	0.70956	8961.58	0.00605	0.00754
8961.86	-0.69402			8964.95	2.10758	2.10922	8961.86	1.40546	1.40692	8964.95	0.70689	0.70931	8961.86	0.00543	0.00725
8962.14	-0.69447			8965.24	2.108	2.11069	8962.14	1.4058	1.40705	8965.24	0.70788	0.7104	8962.14	0.00525	0.00719
8962.42	-0.69406			8965.52	2.10816	2.10926	8962.42	1.40556	1.40773	8965.52	0.7088	0.71032	8962.42	0.00601	0.00774
8962.7	-0.69391			8965.81	2.10797	2.1102	8962.7	1.40572	1.40788	8965.81	0.70831	0.70985	8962.7	0.00594	0.00748
8962.98	-0.69305			8966.09	2.10844	2.11038	8962.98	1.40626	1.40754	8966.09	0.70813	0.7112	8962.98	0.00703	0.00758
8963.26	-0.69294			8966.38	2.10808	2.10981	8963.26	1.40678	1.40728	8966.38	0.70805	0.71146	8963.26	0.00667	0.00806
8963.54	-0.69289			8966.66	2.10907	2.11281	8963.54	1.40664	1.4082	8966.66	0.70906	0.71167	8963.54	0.00601	0.008
8963.82	-0.69208			8966.95	2.10921	2.11128	8963.82	1.40626	1.4087	8966.95	0.70818	0.71117	8963.82	0.00726	0.0085
8964.1	-0.69212			8967.23	2.1088	2.11146	8964.1	1.40702	1.40889	8967.23	0.70965	0.71207	8964.1	0.0071	0.00794
8964.38	-0.69215			8967.52	2.1095	2.11218	8964.38	1.40716	1.40941	8967.52	0.70907	0.71191	8964.38	0.00655	0.00818
8964.66	-0.6918			8967.8	2.10893	2.11167	8964.66	1.40696	1.4091	8967.8	0.70949	0.71312	8964.66	0.00667	0.0094
8964.94	-0.69218			8968.09	2.10931	2.11352	8964.94	1.40712	1.40893	8968.09	0.70931	0.71422	8964.94	0.00718	0.0085
8965.22	-0.69138			8968.37	2.10947	2.11389	8965.22	1.4076	1.40941	8968.37	0.71011	0.71403	8965.22	0.00796	0.0093
8965.5	-0.6907			8968.66	2.11016	2.11232	8965.5	1.40757	1.41047	8968.66	0.71042	0.71379	8965.5	0.00804	0.00952
8965.78	-0.69109			8968.94	2.11008	2.11367	8965.78	1.40781	1.41015	8968.94	0.71055	0.71321	8965.78	0.00779	0.0092
8966.06	-0.68871			8969.23	2.1104	2.11527	8966.06	1.40838	1.41031	8969.23	0.71068	0.71553	8966.06	0.00729	0.01029
8966.34	-0.68894			8969.51	2.11097	2.11479	8966.34	1.40795	1.41039	8969.51	0.71131	0.71535	8966.34	0.00771	0.01002
8966.62	-0.68843			8969.8	2.11084	2.11521	8966.62	1.40845	1.41038	8969.8	0.71176	0.71575	8966.62	0.00768	0.01064
8966.9	-0.68811			8970.08	2.1112	2.11497	8966.9	1.40874	1.41106	8970.08	0.71206	0.71553	8966.9	0.00865	0.01077
8967.18	-0.68731			8970.37	2.11105	2.11488	8967.18	1.40817	1.41154	8970.37	0.71158	0.71652	8967.18	0.00838	0.01119
8967.46	-0.68577			8970.65	2.11147	2.11686	8967.46	1.40878	1.4116	8970.65	0.71255	0.71792	8967.46	0.00944	0.0122
8967.74	-0.68525			8970.94	2.11328	2.11768	8967.74	1.409	1.41102	8970.94	0.71355	0.71738	8967.74	0.00887	0.01254
8968.02	-0.68343			8971.22	2.11325	2.11936	8968.02	1.40998	1.41247	8971.22	0.71204	0.71816	8968.02	0.00964	0.01182
8968.3	-0.68279			8971.51	2.11312	2.11912	8968.3	1.40931	1.41234	8971.51	0.71333	0.72046	8968.3	0.00989	0.01194
8968.58	-0.68117			8971.79	2.11464	2.1186	8968.58	1.40992	1.41345	8971.79	0.71467	0.72014	8968.58	0.00995	0.01359
8968.86	-0.67943			8972.08	2.11279	2.12018	8968.86	1.4098	1.41318	8972.08	0.71438	0.72217	8968.86	0.00989	0.01317
8969.14	-0.67907			8972.37	2.11387	2.12075	8969.14	1.41096	1.41407	8972.37	0.71433	0.72244	8969.14	0.01125	0.01386
8969.42	-0.67705			8972.65	2.1138	2.12114	8969.42	1.41066	1.41439	8972.65	0.71562	0.72253	8969.42	0.01085	0.01484
8969.7	-0.67572			8972.94	2.11494	2.12365	8969.7	1.41095	1.41437	8972.94	0.71505	0.72389	8969.7	0.01079	0.0159
8969.98	-0.67384			8973.22	2.11527	2.12292	8969.98	1.41156	1.41524	8973.22	0.7163	0.72349	8969.98	0.01132	0.01582
8970.26	-0.6731			8973.51	2.11528	2.12477	8970.26	1.4116	1.41537	8973.51	0.71723	0.72567	8970.26	0.01179	0.01573
8970.54	-0.67227			8973.79	2.11666	2.12702	8970.54	1.41216	1.41697	8973.79	0.71735	0.72812	8970.54	0.01125	0.01565
8970.83	-0.67106			8974.08	2.11745	2.12771	8970.83	1.41221	1.41632	8974.08	0.71828	0.72908	8970.83	0.01163	0.0178
8971.11	-0.66937			8974.36	2.11901	2.1291	8971.11	1.41251	1.41735	8974.36	0.71909	0.73232	8971.11	0.01235	0.01729
8971.39	-0.66717			8974.65	2.11928	2.13108	8971.39	1.4129	1.41846	8974.65	0.71944	0.73396	8971.39	0.0128	0.01798
8971.67	-0.6662			8974.93	2.11968	2.13142	8971.67	1.41254	1.4186	8974.93	0.72131	0.73502	8971.67	0.01404	0.01822
8971.95	-0.66597			8975.22	2.12132	2.1352	8971.95	1.41352	1.4187	8975.22	0.7224	0.73678	8971.95	0.01395	0.01852
8972.23	-0.66426			8975.51	2.12198	2.13756	8972.23	1.41373	1.42031	8975.51	0.72312	0.74093	8972.23	0.01452	0.01987
8972.51	-0.66178			8975.79	2.12426	2.14063	8972.51	1.41437	1.42107	8975.79	0.72475	0.74503	8972.51	0.0141	0.02069
8972.79	-0.66064			8976.08	2.12576	2.14195	8972.79	1.41437	1.4221	8976.08	0.72694	0.74742	8972.79	0.01451	0.0222
8973.07	-0.6582			8976.36	2.12844	2.14664	8973.07	1.41485	1.42359	8976.36	0.7281	0.7543	8973.07	0.0153	0.02252
8973.35	-0.65726			8976.65	2.13365	2.15403	8973.35	1.41571	1.42354	8976.65	0.73161	0.75803	8973.35	0.01524	0.02424
8973.63	-0.65451			8976.93	2.13724	2.15969	8973.63	1.41685	1.42511	8976.93	0.73565	0.76824	8973.63	0.01675	0.02564
8973.91	-0.65246			8977.22	2.13803	2.16512	8973.91	1.41666	1.42575	8977.22	0.73769	0.77757	8973.91	0.01663	0.02597
8974.19	-0.65137			8977.5	2.13986	2.17661	8974.19	1.41791	1.42711	8977.5	0.7404	0.78798	8974.19	0.0179	0.02784
8974.47	-0.64825			8977.79	2.13971	2.18167	8974.47	1.41855	1.42868	8977.79	0.74105	0.8066	8974.47	0.0178	0.02995
8974.76	-0.64577			8978.08	2.13996	2.19763	8974.76	1.41901	1.43072	8978.08	0.74104	0.82385	8974.76	0.01927	0.03094
8975.04	-0.64323			8978.36	2.13863	2.21885	8975.04	1.41964	1.43297	8978.36	0.74024	0.85658	8975.04	0.02119	0.03337
8975.32	-0.64043			8978.65	2.13783	2.23732	8975.32	1.4218	1.43404	8978.65	0.74096	0.88996	8975.32	0.02249	0.0344
8975.6	-0.63613			8978.93	2.13575	2.2706	8975.6	1.42227	1.43731	8978.93	0.73989	0.92121	8975.6	0.02293	0.03823
8975.88	-0.63346			8979.22	2.13765	2.29659	8975.88	1.4256	1.44126	8979.22	0.74129	0.96329	8975.88	0.02456	0.04232
8976.16	-0.62898			8979.51	2.13922	2.32918	8976.16	1.42691	1.44445	8979.51	0.74605	0.99714	8976.16	0.02787	0.04466
8976.44	-0.62279			8979.79	2.1427	2.36248	8976.44	1.42966	1.44908	8979.79	0.74819	1.03144	8976.44	0.03107	0.05026
8976.72	-0.61641			8980.08	2.14353	2.37803	8976.72	1.43247	1.45258	8980.08	0.75307	1.05279	8976.72	0.03267	0.05558
8977	-0.60815			8980.36	2.14667	2.41066	8977	1.43644	1.46102	8980.36	0.75777	1.0803	8977	0.03583	0.06246
8977.28	-0.59857			8980.65	2.15115	2.42965	8977.28	1.43817	1.46651	8980.65	0.76509	1.09278	8977.28	0.03889	0.06995
8977.57	-0.58613			8980.93	2.15529	2.45394	8977.57	1.44014	1.47587	8980.93	0.77277	1.10853	8977.57	0.04178	0.07894
8977.85	-0.56387			8981.22	2.15978	2.47595	8977.85	1.44036	1.48949	8981.22	0.78181	1.1226	8977.85	0.041	0.09494
8978.13	-0.54155			8981.51	2.16904	2.50112	8978.13	1.4394	1.50507	8981.51	0.79018	1.13912	8978.13	0.04098	0.11185
8978.41	-0.50844			8981.79	2.17473	2.54523	8978.41	1.43855	1.52767	8981.79	0.80715	1.15452	8978.41	0.03846	0.13274
8978.69	-0.46852			8982.08	2.18405	2.58564	8978.69	1.43931	1.55362	8982.08	0.82029	1.16855	8978.69	0.03991	0.16218
8978.97	-0.42085			8982.36	2.19605	2.61561	8978.97	1.43841	1.58084	8982.36	0.83604	1.17533	8978.97	0.04079	0.19561
8979.25	-0.35947			8982.65	2.20578	2.63014	8979.25	1.43972	1.61858	8982.65	0.84982	1.18093	8979.25	0.04262	0.23727
8979.53	-0.31167			8982.94	2.21654	2.62468	8979.53	1.44172	1.6519	8982.94	0.86491	1.18228	8979.53	0.04639	0.27191
8979.81	-0.2692			8983.22	2.22826	2.62468	8979.81	1.44368	1.68246	8983.22	0.88392	1.18054	8979.81	0.04956	0.29678
8980.1	-0.23613			8983.51	2.24356	2.611	8980.1	1.44829	1.70856	8983.51	0.90447	1.18157	8980.1	0.05308	0.3186
8980.38	-0.21655			8983.8	2.26315	2.59237	8980.38	1.45197	1.72981	8983.8	0.92527	1.18398	8980.38	0.05837	0.33818
8980.66	-0.20377			8984.08	2.28549	2.59856	8980.66	1.45369	1.74958	8984.08	0.95404	1.19328	8980.66	0.06548	0.35311
8980.94	-0.19457			8984.37	2.31031	2.58539	8980.94	1.46073	1.77108	8984.37	0.97613	1.19863	8980.94	0.0736	0.36811
8981.22	-0.19136			8984.65	2.34325	2.5969	8981.22	1.46734	1.79382	8984.65	1.00735	1.20905	8981.22	0.08188	0.3836
8981.5	-0.19287			8984.94	2.37975	2.60923	8981.5	1.47538	1.82032	8984.94	1.03884	1.21997	8981.5	0.09474	0.39765
8981.78	-0.1962			8985.23	2.42065	2.61775	8981.78	1.48409	1.84684	8985.23	1.07148	1.24071	8981.78	0.10893	0.41024
8982.06	-0.20163			8985.51	2.46058	2.62613	8982.06	1.49547	1.87481	8985.51	1.10049	1.25726	8982.06	0.1234	0.42477
8982.35	-0.20741			8985.8	2.49754	2.64095	8982.35	1.50613	1.90001	8985.8	1.12447	1.26867	8982.35	0.14008	0.44123
8982.63	-0.21215			8986.08	2.53576	2.66361	8982.63	1.51989	1.90693	8986.08	1.15339	1.27756	8982.63	0.1554	0.45296
8982.91	-0.21529			8986.37	2.56283	2.67846	8982.91	1.53225	1.90933	8986.37	1.17276	1.2901	8982.91	0.17072	0.45315
8983.19	-0.21448			8986.66	2.58628	2.68104	8983.19	1.54394	1.90404	8986.66	1.1848	1.30712	8983.19	0.18168	0.45412
8983.47	-0.21068			8986.94	2.60448	2.69699	8983.47	1.55962	1.9003	8986.94	1.20593	1.32155	8983.47	0.19789	0.45409
8983.75	-0.20294			8987.23	2.62236	2.70541	8983.75	1.57516	1.89108	8987.23	1.21913	1.33479	8983.75	0.21252	0.45257
8984.03	-0.19187			8987.52	2.63707	2.71828	8984.03	1.59532	1.88816	8987.52	1.22557	1.35382	8984.03	0.23321	0.46209
8984.32	-0.18176			8987.8	2.64856	2.73537	8984.32	1.61852	1.89013	8987.8	1.24136	1.35902	8984.32	0.26059	0.47184
8984.6	-0.16904			8988.09	2.66091	2.74963	8984.6	1.65111	1.9026	8988.09	1.25263	1.37427	8984.6	0.2919	0.48442
8984.88	-0.15857			8988.38	2.676	2.76622	8984.88	1.68195	1.90951	8988.38	1.27246	1.39182	8984.88	0.32213	0.49659
8985.16	-0.14507			8988.66	2.6905	2.78239	8985.16	1.72454	1.92285	8988.66	1.29901	1.41497	8985.16	0.35427	0.51753
8985.44	-0.13394			8988.95	2.71082	2.79506	8985.44	1.75761	1.93169	8988.95	1.31343	1.43005	8985.44	0.3825	0.52972
8985.72	-0.12485			8989.23	2.7361	2.81689	8985.72	1.79507	1.94242	8989.23	1.34534	1.44629	8985.72	0.41733	0.54903
8986	-0.11411			8989.52	2.75861	2.83061	8986	1.82588	1.95537	8989.52	1.37108	1.46756	8986	0.44706	0.5665
8986.29	-0.10469			8989.81	2.78796	2.84698	8986.29	1.85438	1.97	8989.81	1.39815	1.48938	8986.29	0.47389	0.57814
8986.57	-0.09207			8990.09	2.81417	2.88056	8986.57	1.88272	1.97793	8990.09	1.43999	1.51486	8986.57	0.49233	0.58698
8986.85	-0.08035			8990.38	2.84702	2.89899	8986.85	1.90329	1.98977	8990.38	1.46669	1.53893	8986.85	0.51263	0.60513
8987.13	-0.06655			8990.67	2.89004	2.92043	8987.13	1.91796	1.99575	8990.67	1.51444	1.55171	8987.13	0.52256	0.61667
8987.41	-0.05159			8990.95	2.9315	2.94273	8987.41	1.93798	2.0133	8990.95	1.55325	1.57871	8987.41	0.53607	0.62743
8987.69	-0.03611			8991.24	2.97284	2.97839	8987.69	1.94621	2.02811	8991.24	1.58974	1.60584	8987.69	0.54489	0.63885
8987.98	-0.0194			8991.53	3.01275	3.00558	8987.98	1.96138	2.037	8991.53	1.63718	1.61976	8987.98	0.56573	0.65229
8988.26	0.00286			8991.81	3.05373	3.02924	8988.26	1.97895	2.04864	8991.81	1.67155	1.64617	8988.26	0.57765	0.67095
8988.54	0.02031			8992.1	3.10052	3.03853	8988.54	1.99296	2.06412	8992.1	1.70202	1.66966	8988.54	0.5957	0.68547
8988.82	0.04488			8992.39	3.13431	3.06783	8988.82	2.01505	2.08215	8992.39	1.74024	1.68321	8988.82	0.61434	0.71009
8989.1	0.06543			8992.67	3.15657	3.07338	8989.1	2.02992	2.09667	8992.67	1.76909	1.68847	8989.1	0.63696	0.72834
8989.38	0.08834			8992.96	3.18379	3.09793	8989.38	2.05348	2.11778	8992.96	1.78561	1.70427	8989.38	0.66408	0.74312
8989.67	0.11224			8993.25	3.20808	3.10815	8989.67	2.07593	2.13413	8993.25	1.80638	1.71382	8989.67	0.68817	0.76399
8989.95	0.13831			8993.53	3.22121	3.1204	8989.95	2.10551	2.14968	8993.53	1.83164	1.72561	8989.95	0.7208	0.79202
8990.23	0.16253			8993.82	3.24464	3.13788	8990.23	2.14027	2.17397	8993.82	1.85155	1.73144	8990.23	0.755	0.81484
8990.51	0.18576			8994.11	3.26666	3.14827	8990.51	2.17082	2.1941	8994.11	1.87718	1.74037	8990.51	0.79101	0.83728
8990.79	0.20891			8994.39	3.28193	3.15518	8990.79	2.20981	2.21564	8994.39	1.88508	1.74737	8990.79	0.83265	0.8568
8991.08	0.23368			8994.68	3.29664	3.1565	8991.08	2.24772	2.23652	8994.68	1.90135	1.73661	8991.08	0.88076	0.8884
8991.36	0.25346			8994.97	3.30558	3.17234	8991.36	2.29485	2.25727	8994.97	1.91635	1.74341	8991.36	0.92616	0.90931
8991.64	0.27556			8995.26	3.32268	3.17108	8991.64	2.33883	2.28927	8995.26	1.93037	1.74111	8991.64	0.96597	0.93636
8991.92	0.29144			8995.54	3.32888	3.17104	8991.92	2.37904	2.304	8995.54	1.93407	1.73703	8991.92	1.00543	0.95494
8992.2	0.30856			8995.83	3.34425	3.16488	8992.2	2.41513	2.32112	8995.83	1.94695	1.74371	8992.2	1.04042	0.97594
8992.49	0.32256			8996.12	3.34788	3.16612	8992.49	2.45489	2.33841	8996.12	1.94514	1.73632	8992.49	1.07117	0.99658
8992.77	0.33154			8996.4	3.34562	3.16422	8992.77	2.47836	2.35369	8996.4	1.95381	1.73227	8992.77	1.10406	1.0129
8993.05	0.34059			8996.69	3.35136	3.1612	8993.05	2.50896	2.36194	8996.69	1.96288	1.73781	8993.05	1.12542	1.01733
8993.33	0.34612			8996.98	3.34634	3.16177	8993.33	2.53364	2.37762	8996.98	1.9703	1.73485	8993.33	1.14563	1.03211
8993.61	0.34624			8997.26	3.34744	3.16416	8993.61	2.54235	2.38949	8997.26	1.96995	1.73271	8993.61	1.16443	1.04515
8993.9	0.34609			8997.55	3.35529	3.15783	8993.9	2.56165	2.39415	8997.55	1.967	1.73363	8993.9	1.1857	1.05466
8994.18	0.34112			8997.84	3.35241	3.15731	8994.18	2.58786	2.40626	8997.84	1.96629	1.733	8994.18	1.19974	1.05948
8994.46	0.33403			8998.12	3.34256	3.15531	8994.46	2.60515	2.41207	8998.12	1.95721	1.72482	8994.46	1.21346	1.06336
8994.74	0.32822			8998.41	3.34626	3.1588	8994.74	2.61658	2.41094	8998.41	1.9563	1.72976	8994.74	1.22429	1.06487
8995.02	0.32079			8998.7	3.34902	3.15545	8995.02	2.63338	2.41466	8998.7	1.95056	1.72662	8995.02	1.23759	1.06841
8995.31	0.31038			8998.99	3.33853	3.14395	8995.31	2.64292	2.419	8998.99	1.94619	1.72833	8995.31	1.24538	1.07167
8995.59	0.3007			8999.27	3.34366	3.157	8995.59	2.64037	2.42031	8999.27	1.93844	1.72364	8995.59	1.24839	1.07164
8995.87	0.29309			8999.56	3.34116	3.14673	8995.87	2.65393	2.42082	8999.56	1.93729	1.72244	8995.87	1.26705	1.0762
8996.15	0.2835			8999.85	3.32032	3.15352	8996.15	2.66196	2.41465	8999.85	1.92447	1.72349	8996.15	1.26498	1.06465
8996.43	0.27605			9000.13	3.31316	3.15437	8996.43	2.66573	2.41428	9000.13	1.91539	1.72608	8996.43	1.26625	1.07032
8996.72	0.26795			9000.42	3.30335	3.15165	8996.72	2.66642	2.41228	9000.42	1.90982	1.72358	8996.72	1.26691	1.06444
8997	0.26156			9000.71	3.30277	3.14209	8997	2.66442	2.41368	9000.71	1.89956	1.7269	8997	1.27313	1.06285
8997.28	0.2541			9001	3.2811	3.14119	8997.28	2.66484	2.41224	9001	1.87778	1.72721	8997.28	1.274	1.06651
8997.56	0.24922			9001.28	3.26749	3.14241	8997.56	2.66611	2.40905	9001.28	1.86159	1.7225	8997.56	1.27617	1.05755
8997.85	0.24768			9001.57	3.25299	3.14596	8997.85	2.65872	2.40774	9001.57	1.85358	1.73037	8997.85	1.26301	1.06077
8998.13	0.24458			9001.86	3.24334	3.13997	8998.13	2.67081	2.40499	9001.86	1.83279	1.72511	8998.13	1.26851	1.05931
8998.41	0.24557			9002.15	3.22979	3.12723	8998.41	2.65901	2.40512	9002.15	1.82763	1.72402	8998.41	1.26331	1.0529
8998.69	0.24452			9002.43	3.21663	3.1297	8998.69	2.66081	2.40874	9002.43	1.80925	1.71811	8998.69	1.26372	1.05244
8998.98	0.24732			9002.72	3.20718	3.12818	8998.98	2.65439	2.40083	9002.72	1.79491	1.72212	8998.98	1.25303	1.05188
8999.26	0.2527			9003.01	3.19118	3.12409	8999.26	2.65084	2.40129	9003.01	1.78919	1.71904	8999.26	1.25469	1.05637
8999.54	0.25817			9003.29	3.18459	3.12674	8999.54	2.64531	2.40351	9003.29	1.77652	1.71759	8999.54	1.24342	1.05495
8999.82	0.26688			9003.58	3.16335	3.12581	8999.82	2.63189	2.40356	9003.58	1.76809	1.70264	8999.82	1.24016	1.05518
9000.11	0.27691			9003.87	3.15962	3.11812	9000.11	2.6224	2.40393	9003.87	1.75603	1.70065	9000.11	1.22876	1.05209
9000.39	0.28639			9004.16	3.14474	3.11579	9000.39	2.6113	2.40276	9004.16	1.74707	1.70153	9000.39	1.21177	1.0481
9000.67	0.29662			9004.44	3.14289	3.10413	9000.67	2.59699	2.40418	9004.44	1.73608	1.69839	9000.67	1.20428	1.04838
9000.95	0.30861			9004.73	3.12762	3.10263	9000.95	2.587	2.40475	9004.73	1.73135	1.68889	9000.95	1.19135	1.05491
9001.24	0.32203			9005.02	3.11821	3.09991	9001.24	2.57345	2.40098	9005.02	1.71787	1.68233	9001.24	1.16956	1.04529
9001.52	0.33284			9005.31	3.10891	3.09008	9001.52	2.56496	2.40569	9005.31	1.70884	1.68069	9001.52	1.16268	1.04341
9001.8	0.34117			9005.59	3.10428	3.08379	9001.8	2.5562	2.40885	9005.59	1.70116	1.67872	9001.8	1.15197	1.04493
9002.08	0.34772			9005.88	3.09733	3.07829	9002.08	2.53632	2.40163	9005.88	1.70427	1.66989	9002.08	1.13593	1.03758
9002.37	0.35429			9006.17	3.08982	3.07367	9002.37	2.52303	2.40118	9006.17	1.69134	1.66815	9002.37	1.11698	1.03925
9002.65	0.35664			9006.46	3.08613	3.06791	9002.65	2.51416	2.40026	9006.46	1.68935	1.66496	9002.65	1.10766	1.03528
9002.93	0.35492			9006.75	3.08493	3.07572	9002.93	2.49843	2.39668	9006.75	1.67928	1.65771	9002.93	1.09498	1.02839
9003.21	0.35459			9007.03	3.08101	3.06708	9003.21	2.48227	2.38905	9007.03	1.68354	1.65393	9003.21	1.08342	1.02882
9003.5	0.35092			9007.32	3.07556	3.0632	9003.5	2.47352	2.38926	9007.32	1.68242	1.65425	9003.5	1.0728	1.02493
9003.78	0.34504			9007.61	3.07181	3.05867	9003.78	2.46577	2.38819	9007.61	1.67606	1.65049	9003.78	1.06369	1.01848
9004.06	0.33805			9007.9	3.07183	3.05787	9004.06	2.44887	2.38086	9007.9	1.67462	1.64007	9004.06	1.04954	1.00885
9004.35	0.32915			9008.18	3.07739	3.05919	9004.35	2.44633	2.38435	9008.18	1.66784	1.64295	9004.35	1.04708	1.0103
9004.63	0.31971			9008.47	3.07885	3.05047	9004.63	2.44033	2.37546	9008.47	1.66857	1.63965	9004.63	1.02588	1.00295
9004.91	0.30934			9008.76	3.06175	3.04587	9004.91	2.42475	2.3726	9008.76	1.66444	1.6345	9004.91	1.02653	0.99713
9005.19	0.30268			9009.05	3.05972	3.04873	9005.19	2.42059	2.36369	9009.05	1.66335	1.63873	9005.19	1.02021	0.99375
9005.48	0.29439			9009.33	3.06321	3.03502	9005.48	2.41731	2.36293	9009.33	1.65913	1.63129	9005.48	1.0085	0.98439
9005.76	0.28832			9009.62	3.06105	3.03913	9005.76	2.40793	2.35697	9009.62	1.66027	1.63025	9005.76	1.00442	0.97945
9006.04	0.28038			9009.91	3.06406	3.0441	9006.04	2.40172	2.35742	9009.91	1.65924	1.6288	9006.04	1.00529	0.97555
9006.32	0.27464			9010.2	3.06211	3.03971	9006.32	2.39413	2.34976	9010.2	1.66475	1.62472	9006.32	0.99924	0.9737
9006.61	0.26945			9010.49	3.05377	3.04037	9006.61	2.38862	2.34905	9010.49	1.66067	1.62768	9006.61	0.9847	0.97138
9006.89	0.2651			9010.77	3.05304	3.03433	9006.89	2.38841	2.34166	9010.77	1.66143	1.62012	9006.89	0.98871	0.96368
9007.17	0.25892			9011.06	3.05653	3.02204	9007.17	2.3774	2.3436	9011.06	1.66125	1.6282	9007.17	0.98775	0.96194
9007.46	0.25464			9011.35	3.04832	3.03253	9007.46	2.37688	2.3349	9011.35	1.66393	1.62536	9007.46	0.97924	0.96337
9007.74	0.25067			9011.64	3.05292	3.02539	9007.74	2.37598	2.33714	9011.64	1.65537	1.62474	9007.74	0.98264	0.95345
9008.02	0.24603			9011.93	3.04848	3.03489	9008.02	2.37965	2.32932	9011.93	1.64989	1.61984	9008.02	0.9793	0.94885
9008.31	0.24079			9012.21	3.0507	3.0354	9008.31	2.37519	2.32971	9012.21	1.64841	1.6246	9008.31	0.97885	0.94795
9008.59	0.23727			9012.5	3.04454	3.029	9008.59	2.36668	2.31805	9012.5	1.65823	1.62642	9008.59	0.97324	0.94483
9008.87	0.23179			9012.79	3.03939	3.03407	9008.87	2.37745	2.32094	9012.79	1.64184	1.62403	9008.87	0.98093	0.94308
9009.15	0.22703			9013.08	3.04036	3.02292	9009.15	2.36673	2.32291	9013.08	1.6464	1.62358	9009.15	0.97401	0.94316
9009.44	0.22344			9013.37	3.03064	3.03927	9009.44	2.36984	2.31904	9013.37	1.63496	1.62358	9009.44	0.97106	0.93965
9009.72	0.21948			9013.65	3.03807	3.02557	9009.72	2.36811	2.31045	9013.65	1.6387	1.62241	9009.72	0.96812	0.93337
9010	0.21629			9013.94	3.03498	3.02639	9010	2.36918	2.31707	9013.94	1.6341	1.62521	9010	0.96861	0.92759
9010.29	0.21412			9014.23	3.02927	3.029	9010.29	2.36933	2.31358	9014.23	1.6329	1.62093	9010.29	0.97229	0.94068
9010.57	0.21364			9014.52	3.02579	3.01881	9010.57	2.3649	2.30909	9014.52	1.63339	1.62663	9010.57	0.96731	0.94051
9010.85	0.21094			9014.81	3.02398	3.02686	9010.85	2.36492	2.30718	9014.81	1.62951	1.63022	9010.85	0.96349	0.93469
9011.14	0.21153			9015.09	3.02377	3.02487	9011.14	2.35855	2.31336	9015.09	1.62899	1.62662	9011.14	0.96212	0.93522
9011.42	0.21081			9015.38	3.01401	3.02342	9011.42	2.35926	2.31063	9015.38	1.62093	1.62381	9011.42	0.95422	0.9274
9011.7	0.21202			9015.67	3.0176	3.03452	9011.7	2.35829	2.31265	9015.67	1.62342	1.62596	9011.7	0.95922	0.93019
9011.99	0.21416			9015.96	3.0101	3.027	9011.99	2.35785	2.30403	9015.96	1.62918	1.6268	9011.99	0.96356	0.92426
9012.27	0.21373			9016.25	3.00722	3.01907	9012.27	2.35427	2.30668	9016.25	1.61837	1.62811	9012.27	0.95193	0.92301
9012.55	0.21632			9016.54	3.00495	3.02466	9012.55	2.34798	2.30624	9016.54	1.6204	1.63165	9012.55	0.94445	0.92623
9012.84	0.21802			9016.82	3.00072	3.02444	9012.84	2.34924	2.31175	9016.82	1.62217	1.63556	9012.84	0.95319	0.92392
9013.12	0.21953			9017.11	3.00525	3.02736	9013.12	2.35127	2.30651	9017.11	1.61174	1.6334	9013.12	0.95152	0.92065
9013.4	0.2233			9017.4	3.00223	3.03368	9013.4	2.34831	2.31021	9017.4	1.61705	1.63608	9013.4	0.94244	0.92775
9013.69	0.22375			9017.69	2.99483	3.02283	9013.69	2.34484	2.30812	9017.69	1.60844	1.63739	9013.69	0.94117	0.92553
9013.97	0.22659			9017.98	2.99006	3.03027	9013.97	2.34227	2.30995	9017.98	1.60157	1.63883	9013.97	0.94158	0.92412
9014.25	0.22745			9018.27	2.99116	3.0322	9014.25	2.33712	2.30975	9018.27	1.59938	1.63741	9014.25	0.93676	0.92613
9014.54	0.23094			9018.55	2.98487	3.03322	9014.54	2.33745	2.30253	9018.55	1.59262	1.64044	9014.54	0.93614	0.92937
9014.82	0.2336			9018.84	2.98025	3.02771	9014.82	2.33225	2.3052	9018.84	1.58913	1.64056	9014.82	0.93649	0.93217
9015.1	0.23704			9019.13	2.98352	3.03474	9015.1	2.33034	2.31013	9019.13	1.59022	1.63483	9015.1	0.93043	0.92327
9015.39	0.24054			9019.42	2.97562	3.03865	9015.39	2.32659	2.30822	9019.42	1.58764	1.64296	9015.39	0.92396	0.92641
9015.67	0.2424			9019.71	2.97608	3.03145	9015.67	2.32143	2.30931	9019.71	1.58284	1.64721	9015.67	0.92545	0.93308
9015.95	0.24702			9020	2.97368	3.03487	9015.95	2.32502	2.3079	9020	1.58692	1.6501	9015.95	0.93137	0.92781
9016.24	0.25199			9020.28	2.9679	3.02764	9016.24	2.31968	2.30851	9020.28	1.57618	1.64672	9016.24	0.91898	0.9317
9016.52	0.2552			9020.57	2.96667	3.03817	9016.52	2.31455	2.3126	9020.57	1.57639	1.64067	9016.52	0.91913	0.93135
9016.8	0.25915			9020.86	2.96237	3.03882	9016.8	2.31616	2.31399	9020.86	1.56918	1.6478	9016.8	0.91944	0.93644
9017.09	0.26477			9021.15	2.95875	3.02421	9017.09	2.30937	2.31857	9021.15	1.57188	1.65813	9017.09	0.91158	0.93129
9017.37	0.26918			9021.44	2.95701	3.04319	9017.37	2.30792	2.30851	9021.44	1.56364	1.66285	9017.37	0.90914	0.93294
9017.65	0.27382			9021.73	2.95965	3.03968	9017.65	2.30367	2.31479	9021.73	1.57065	1.65422	9017.65	0.90404	0.93567
9017.94	0.27812			9022.02	2.95969	3.03545	9017.94	2.30218	2.30925	9022.02	1.55959	1.65535	9017.94	0.90052	0.93735
9018.22	0.28335			9022.3	2.96071	3.03626	9018.22	2.30312	2.31676	9022.3	1.56587	1.65436	9018.22	0.89905	0.93709
9018.51	0.28852			9022.59	2.95351	3.03047	9018.51	2.30377	2.31691	9022.59	1.55982	1.66326	9018.51	0.89918	0.94321
9018.79	0.29232			9022.88	2.94674	3.03021	9018.79	2.28965	2.32211	9022.88	1.55596	1.65997	9018.79	0.89228	0.94061
9019.07	0.29544			9023.17	2.95722	3.03239	9019.07	2.29005	2.31741	9023.17	1.5595	1.65482	9019.07	0.89452	0.94892
9019.36	0.30166			9023.46	2.94864	3.03819	9019.36	2.28677	2.31682	9023.46	1.55534	1.67171	9019.36	0.88636	0.94238
9019.64	0.30721			9023.75	2.94939	3.03303	9019.64	2.28294	2.32295	9023.75	1.55113	1.6704	9019.64	0.88685	0.94151
9019.92	0.30977			9024.04	2.94469	3.0374	9019.92	2.28224	2.32873	9024.04	1.54999	1.66362	9019.92	0.88331	0.94815
9020.21	0.31159			9024.33	2.94718	3.04147	9020.21	2.28021	2.32518	9024.33	1.54978	1.66749	9020.21	0.88123	0.94668
9020.49	0.31733			9024.61	2.93825	3.04204	9020.49	2.27484	2.32632	9024.61	1.551	1.65882	9020.49	0.8783	0.94324
9020.78	0.32045			9024.9	2.94854	3.03889	9020.78	2.27333	2.32484	9024.9	1.55146	1.66774	9020.78	0.87679	0.94169
9021.06	0.32547			9025.19	2.94518	3.04941	9021.06	2.27101	2.32813	9025.19	1.54617	1.67143	9021.06	0.87559	0.94885
9021.34	0.32808			9025.48	2.94553	3.04122	9021.34	2.26958	2.32872	9025.48	1.54815	1.6724	9021.34	0.86874	0.95444
9021.63	0.33194			9025.77	2.94827	3.03805	9021.63	2.26241	2.33395	9025.77	1.54347	1.66421	9021.63	0.86672	0.95293
9021.91	0.33575			9026.06	2.94193	3.04324	9021.91	2.26824	2.32776	9026.06	1.54836	1.66398	9021.91	0.86499	0.95382
9022.19	0.33899			9026.35	2.94475	3.04153	9022.19	2.25973	2.33606	9026.35	1.5571	1.67409	9022.19	0.86258	0.94933
9022.48	0.34412			9026.64	2.9447	3.03348	9022.48	2.25821	2.33056	9026.64	1.5493	1.66665	9022.48	0.86123	0.95164
9022.76	0.347			9026.93	2.94289	3.04017	9022.76	2.25564	2.32959	9026.93	1.55033	1.66969	9022.76	0.85815	0.95269
9023.05	0.35092			9027.21	2.95076	3.03769	9023.05	2.25713	2.33342	9027.21	1.5525	1.66442	9023.05	0.85679	0.95123
9023.33	0.35317			9027.5	2.95021	3.03856	9023.33	2.25601	2.33869	9027.5	1.54644	1.67181	9023.33	0.86112	0.95542
9023.61	0.3565			9027.79	2.94988	3.03408	9023.61	2.25388	2.3323	9027.79	1.55502	1.66063	9023.61	0.84816	0.96048
9023.9	0.35985			9028.08	2.95064	3.03864	9023.9	2.25415	2.33091	9028.08	1.55418	1.66365	9023.9	0.85206	0.95919
9024.18	0.36082			9028.37	2.9554	3.03678	9024.18	2.25648	2.33785	9028.37	1.55457	1.66452	9024.18	0.85418	0.95297
9024.47	0.3627			9028.66	2.95135	3.03752	9024.47	2.2515	2.33737	9028.66	1.56202	1.65858	9024.47	0.85298	0.96706
9024.75	0.3633			9028.95	2.95692	3.0318	9024.75	2.25078	2.33658	9028.95	1.55939	1.65731	9024.75	0.84941	0.95602
9025.03	0.36468			9029.24	2.95728	3.03184	9025.03	2.25142	2.33605	9029.24	1.56611	1.65578	9025.03	0.85396	0.96117
9025.32	0.36495			9029.53	2.96038	3.02704	9025.32	2.24917	2.33431	9029.53	1.56446	1.64887	9025.32	0.85115	0.96648
9025.6	0.36562			9029.82	2.96165	3.03142	9025.6	2.25127	2.33779	9029.82	1.56596	1.65535	9025.6	0.84913	0.96088
9025.89	0.36312			9030.1	2.96871	3.03095	9025.89	2.25174	2.33675	9030.1	1.56963	1.6551	9025.89	0.85302	0.95831
9026.17	0.36361			9030.39	2.97487	3.03427	9026.17	2.25234	2.33625	9030.39	1.57287	1.6417	9026.17	0.85231	0.9637
9026.46	0.3593			9030.68	2.96632	3.02712	9026.46	2.24989	2.3365	9030.68	1.57387	1.65051	9026.46	0.85329	0.95762
9026.74	0.35709			9030.97	2.97428	3.03234	9026.74	2.2516	2.3366	9030.97	1.57634	1.64647	9026.74	0.85591	0.95169
9027.02	0.35479			9031.26	2.9782	3.02252	9027.02	2.24994	2.33367	9031.26	1.5798	1.65181	9027.02	0.85206	0.95524
9027.31	0.35176			9031.55	2.98452	3.02852	9027.31	2.25629	2.33855	9031.55	1.58679	1.6468	9027.31	0.85465	0.958
9027.59	0.34798			9031.84	2.97953	3.02515	9027.59	2.25851	2.33393	9031.84	1.58606	1.64257	9027.59	0.85613	0.95447
9027.88	0.34402			9032.13	2.98319	3.03297	9027.88	2.25401	2.33023	9032.13	1.59426	1.64419	9027.88	0.85879	0.9544
9028.16	0.3416			9032.42	2.98841	3.02641	9028.16	2.25335	2.33081	9032.42	1.59096	1.64383	9028.16	0.85846	0.95277
9028.45	0.33544			9032.71	2.99433	3.02596	9028.45	2.25715	2.3376	9032.71	1.59598	1.63982	9028.45	0.86011	0.95611
9028.73	0.33107			9033	2.98948	3.03146	9028.73	2.25577	2.33107	9033	1.59819	1.63842	9028.73	0.86039	0.95904
9029.01	0.3291			9033.29	2.99555	3.02732	9029.01	2.26292	2.33393	9033.29	1.59376	1.64142	9029.01	0.86243	0.95182
9029.3	0.32368			9033.58	3.00065	3.02923	9029.3	2.26567	2.32449	9033.58	1.60228	1.64171	9029.3	0.86304	0.95101
9029.58	0.31657			9033.87	3.00182	3.01908	9029.58	2.26684	2.32767	9033.87	1.60609	1.64601	9029.58	0.87043	0.94928
9029.87	0.31322			9034.15	3.00155	3.02377	9029.87	2.2658	2.32458	9034.15	1.61221	1.64517	9029.87	0.86851	0.95012
9030.15	0.3083			9034.44	3.00856	3.02577	9030.15	2.26965	2.32659	9034.44	1.61021	1.63669	9030.15	0.87392	0.95
9030.44	0.30394			9034.73	3.01397	3.03118	9030.44	2.27293	2.32308	9034.73	1.61574	1.64361	9030.44	0.87639	0.95001
9030.72	0.29893			9035.02	3.00983	3.02913	9030.72	2.27041	2.32406	9035.02	1.61796	1.64456	9030.72	0.87491	0.94523
9031	0.29518			9035.31	3.02348	3.03192	9031	2.27556	2.31671	9035.31	1.62299	1.64625	9031	0.88139	0.94974
9031.29	0.29122			9035.6	3.0231	3.0313	9031.29	2.27717	2.32061	9035.6	1.63224	1.64417	9031.29	0.88207	0.94144
9031.57	0.28698			9035.89	3.02158	3.02728	9031.57	2.28354	2.32259	9035.89	1.62974	1.63936	9031.57	0.8869	0.94246
9031.86	0.28321			9036.18	3.02349	3.02719	9031.86	2.284	2.31629	9036.18	1.63173	1.63804	9031.86	0.88813	0.94379
9032.14	0.28011			9036.47	3.03267	3.03401	9032.14	2.29117	2.31809	9036.47	1.63216	1.64607	9032.14	0.88859	0.94739
9032.43	0.27615			9036.76	3.03319	3.03488	9032.43	2.29005	2.31862	9036.76	1.63712	1.64218	9032.43	0.89381	0.9439
9032.71	0.27422			9037.05	3.03559	3.02946	9032.71	2.2923	2.32237	9037.05	1.64203	1.64485	9032.71	0.89777	0.94441
9033	0.27203			9037.34	3.04091	3.04304	9033	2.29586	2.32072	9037.34	1.65599	1.64875	9033	0.9002	0.94366
9033.28	0.26806			9037.63	3.04403	3.04187	9033.28	2.30511	2.31517	9037.63	1.65254	1.64732	9033.28	0.89647	0.93571
9033.57	0.26674			9037.92	3.05225	3.04287	9033.57	2.30365	2.31852	9037.92	1.65799	1.64526	9033.57	0.90568	0.93964
9033.85	0.26394			9038.21	3.04398	3.04255	9033.85	2.30601	2.32131	9038.21	1.65643	1.65331	9033.85	0.9132	0.93968
9034.14	0.26343			9038.5	3.05801	3.04104	9034.14	2.30547	2.3194	9038.5	1.65889	1.65113	9034.14	0.91576	0.93323
9034.42	0.26198			9038.79	3.0578	3.04766	9034.42	2.30728	2.31734	9038.79	1.66596	1.65652	9034.42	0.91717	0.94182
9034.7	0.26044			9039.08	3.05832	3.04833	9034.7	2.31414	2.31926	9039.08	1.67245	1.64992	9034.7	0.91171	0.94101
9034.99	0.25949			9039.37	3.06019	3.0499	9034.99	2.32014	2.32022	9039.37	1.67606	1.65357	9034.99	0.92222	0.94191
9035.27	0.25861			9039.66	3.06973	3.04337	9035.27	2.31886	2.31363	9039.66	1.67743	1.64762	9035.27	0.92581	0.93973
9035.56	0.25682			9039.95	3.06928	3.0464	9035.56	2.32768	2.32118	9039.95	1.67287	1.65541	9035.56	0.93053	0.93856
9035.84	0.2578			9040.24	3.07696	3.0472	9035.84	2.32959	2.31995	9040.24	1.68364	1.65254	9035.84	0.93566	0.94548
9036.13	0.25583			9040.53	3.0734	3.04925	9036.13	2.33211	2.31746	9040.53	1.69076	1.65702	9036.13	0.93595	0.93899
9036.41	0.25707			9040.82	3.07134	3.05421	9036.41	2.3349	2.31714	9040.82	1.68592	1.65769	9036.41	0.93827	0.94072
9036.7	0.25645			9041.11	3.08288	3.0575	9036.7	2.33247	2.32261	9041.11	1.69127	1.65896	9036.7	0.94957	0.94298
9036.98	0.25682			9041.4	3.0789	3.06586	9036.98	2.34337	2.32623	9041.4	1.69314	1.65855	9036.98	0.94386	0.94709
9037.27	0.25704			9041.69	3.08847	3.05826	9037.27	2.34432	2.32461	9041.69	1.7003	1.66536	9037.27	0.94827	0.94519
9037.55	0.25793			9041.98	3.08643	3.05903	9037.55	2.34923	2.32031	9041.98	1.70471	1.66724	9037.55	0.95231	0.94305
9037.84	0.2598			9042.27	3.09715	3.0642	9037.84	2.35077	2.32073	9042.27	1.70305	1.66671	9037.84	0.96011	0.94698
9038.12	0.2593			9042.56	3.08931	3.06065	9038.12	2.35346	2.33267	9042.56	1.71021	1.66827	9038.12	0.95997	0.94728
9038.41	0.26095			9042.85	3.09503	3.07155	9038.41	2.3589	2.32702	9042.85	1.71065	1.66637	9038.41	0.96818	0.94873
9038.69	0.26211			9043.14	3.10079	3.06776	9038.69	2.36393	2.32713	9043.14	1.71196	1.67031	9038.69	0.96347	0.95775
9038.98	0.26402			9043.43	3.10117	3.07075	9038.98	2.36385	2.33221	9043.43	1.70157	1.6618	9038.98	0.97102	0.95552
9039.26	0.26528			9043.72	3.10265	3.06732	9039.26	2.36674	2.32969	9043.72	1.71639	1.67004	9039.26	0.97478	0.95577
9039.55	0.2666			9044.01	3.10542	3.06077	9039.55	2.37102	2.33239	9044.01	1.72045	1.67243	9039.55	0.97367	0.96101
9039.83	0.26682			9044.3	3.11241	3.05913	9039.83	2.37555	2.32462	9044.3	1.7117	1.67343	9039.83	0.97708	0.96013
9040.12	0.26909			9044.59	3.11226	3.06843	9040.12	2.37646	2.33039	9044.59	1.71721	1.67918	9040.12	0.98257	0.95899
9040.4	0.2698			9044.88	3.11591	3.07366	9040.4	2.37638	2.32969	9044.88	1.72267	1.67085	9040.4	0.98366	0.96517
9040.69	0.27137			9045.17	3.12096	3.08199	9040.69	2.37845	2.33878	9045.17	1.72013	1.67415	9040.69	0.99008	0.96192
9040.97	0.27246			9045.46	3.11487	3.0771	9040.97	2.38791	2.33694	9045.46	1.72958	1.67571	9040.97	0.99525	0.9613
9041.26	0.27382			9045.75	3.1153	3.07606	9041.26	2.39109	2.34168	9045.75	1.72981	1.67668	9041.26	0.99892	0.96405
9041.54	0.27483			9046.04	3.11856	3.07718	9041.54	2.39352	2.34561	9046.04	1.73601	1.67652	9041.54	0.99584	0.96667
9041.83	0.27529			9046.33	3.1136	3.0799	9041.83	2.39343	2.34027	9046.33	1.73211	1.67773	9041.83	0.99957	0.97097
9042.11	0.27521			9046.62	3.12595	3.08568	9042.11	2.39975	2.34038	9046.62	1.74302	1.6698	9042.11	1.00467	0.9736
9042.4	0.27727			9046.91	3.12923	3.07753	9042.4	2.39399	2.34963	9046.91	1.74304	1.68565	9042.4	1.0026	0.96799
9042.68	0.27642			9047.2	3.12484	3.0769	9042.68	2.4066	2.34413	9047.2	1.73458	1.67851	9042.68	1.01093	0.97094
9042.97	0.27719			9047.49	3.1318	3.07991	9042.97	2.40429	2.35312	9047.49	1.73924	1.67919	9042.97	1.00836	0.96754
9043.25	0.27682			9047.78	3.13111	3.08416	9043.25	2.41173	2.34725	9047.78	1.74384	1.68527	9043.25	1.01571	0.97096
9043.54	0.27662			9048.07	3.12885	3.09016	9043.54	2.41175	2.35012	9048.07	1.74425	1.68134	9043.54	1.01587	0.97301
9043.82	0.27691			9048.36	3.13168	3.09149	9043.82	2.40986	2.34787	9048.36	1.74356	1.68286	9043.82	1.01601	0.97416
9044.11	0.27523			9048.65	3.1422	3.08307	9044.11	2.41179	2.34764	9048.65	1.74335	1.68881	9044.11	1.02052	0.9723
9044.4	0.27369			9048.94	3.133	3.09282	9044.4	2.41487	2.3569	9048.94	1.73942	1.68176	9044.4	1.02255	0.97806
9044.68	0.27479			9049.23	3.13909	3.08339	9044.68	2.41685	2.35459	9049.23	1.74796	1.69497	9044.68	1.01779	0.98053
9044.97	0.2744			9049.52	3.14486	3.08885	9044.97	2.41776	2.35041	9049.52	1.7542	1.68673	9044.97	1.0299	0.97258
9045.25	0.27355			9049.81	3.13552	3.0835	9045.25	2.42167	2.35086	9049.81	1.74802	1.68832	9045.25	1.03133	0.97936
9045.54	0.27426			9050.1	3.13563	3.08558	9045.54	2.43399	2.34871	9050.1	1.75226	1.68481	9045.54	1.03127	0.98107
9045.82	0.27314			9050.39	3.14037	3.08603	9045.82	2.43173	2.35659	9050.39	1.7442	1.68989	9045.82	1.03953	0.98436
9046.11	0.27451			9050.68	3.13904	3.09686	9046.11	2.42568	2.35458	9050.68	1.75142	1.69261	9046.11	1.03447	0.97974
9046.39	0.27573			9050.97	3.14063	3.09678	9046.39	2.43004	2.36107	9050.97	1.73872	1.69675	9046.39	1.03532	0.98231
9046.68	0.27674			9051.26	3.1372	3.09702	9046.68	2.43331	2.355	9051.26	1.74438	1.69048	9046.68	1.03814	0.98025
9046.96	0.2769			9051.55	3.14147	3.09092	9046.96	2.43845	2.35521	9051.55	1.75092	1.70143	9046.96	1.0353	0.98668
9047.25	0.27772			9051.84	3.14511	3.09749	9047.25	2.43413	2.36214	9051.84	1.74257	1.70072	9047.25	1.04315	0.98564
9047.54	0.27937			9052.14	3.13963	3.09826	9047.54	2.43993	2.36124	9052.14	1.75544	1.69167	9047.54	1.04155	0.9854
9047.82	0.28145			9052.43	3.14356	3.09705	9047.82	2.44146	2.36401	9052.43	1.74793	1.69244	9047.82	1.04062	0.98751
9048.11	0.28306			9052.72	3.14249	3.10247	9048.11	2.44275	2.35903	9052.72	1.74902	1.69548	9048.11	1.04415	0.98887
9048.39	0.2844			9053.01	3.14116	3.09806	9048.39	2.4392	2.36426	9053.01	1.74617	1.70067	9048.39	1.04411	0.98889
9048.68	0.28573			9053.3	3.14262	3.10547	9048.68	2.44148	2.36408	9053.3	1.74628	1.69786	9048.68	1.04329	0.99172
9048.96	0.2879			9053.59	3.13901	3.10522	9048.96	2.44337	2.36798	9053.59	1.7438	1.70127	9048.96	1.04404	0.99476
9049.25	0.28809			9053.88	3.14267	3.10494	9049.25	2.44657	2.3697	9053.88	1.74649	1.7016	9049.25	1.04181	0.98808
9049.53	0.2893			9054.17	3.14817	3.10643	9049.53	2.44788	2.3731	9054.17	1.75196	1.69491	9049.53	1.04213	1.0022
9049.82	0.29249			9054.46	3.14836	3.10522	9049.82	2.44477	2.37691	9054.46	1.74412	1.69387	9049.82	1.04666	0.99374
9050.11	0.29184			9054.75	3.14255	3.10654	9050.11	2.44714	2.36939	9054.75	1.74847	1.69855	9050.11	1.04821	0.99861
9050.39	0.29336			9055.04	3.1353	3.10333	9050.39	2.44826	2.37481	9055.04	1.74296	1.70101	9050.39	1.05304	0.99541
9050.68	0.2946			9055.33	3.14354	3.11132	9050.68	2.44596	2.37376	9055.33	1.74583	1.70242	9050.68	1.04251	0.99665
9050.96	0.29722			9055.62	3.14048	3.10206	9050.96	2.44275	2.37643	9055.62	1.74955	1.70437	9050.96	1.05233	1.00223
9051.25	0.29679			9055.92	3.13772	3.0969	9051.25	2.44427	2.37346	9055.92	1.73988	1.70315	9051.25	1.04437	0.99787
9051.53	0.29694			9056.21	3.13726	3.10723	9051.53	2.44682	2.37809	9056.21	1.73953	1.70131	9051.53	1.0495	0.99719
9051.82	0.29753			9056.5	3.14116	3.10019	9051.82	2.4478	2.37451	9056.5	1.73964	1.6962	9051.82	1.04929	1.00385
9052.11	0.29802			9056.79	3.13977	3.11173	9052.11	2.44975	2.38123	9056.79	1.7416	1.69689	9052.11	1.04885	1.00417
9052.39	0.29782			9057.08	3.13133	3.11356	9052.39	2.44976	2.37564	9057.08	1.73583	1.6997	9052.39	1.05156	1.0016
9052.68	0.2991			9057.37	3.14092	3.10246	9052.68	2.45095	2.37554	9057.37	1.73442	1.70935	9052.68	1.05479	0.99809
9052.96	0.29807			9057.66	3.1348	3.11198	9052.96	2.45405	2.37958	9057.66	1.73449	1.7075	9052.96	1.04764	1.0009
9053.25	0.29852			9057.95	3.13172	3.10608	9053.25	2.44867	2.37939	9057.95	1.72934	1.70351	9053.25	1.04783	1.00205
9053.54	0.29963			9058.24	3.12844	3.1136	9053.54	2.44923	2.37997	9058.24	1.73387	1.70708	9053.54	1.04798	1.0083
9053.82	0.29835			9058.53	3.13486	3.10684	9053.82	2.45121	2.38625	9058.53	1.73295	1.70056	9053.82	1.04852	1.00581
9054.11	0.29989			9058.82	3.12396	3.10384	9054.11	2.44773	2.38474	9058.82	1.73774	1.70442	9054.11	1.05032	1.00283
9054.39	0.30057			9059.12	3.13166	3.10652	9054.39	2.44899	2.38492	9059.12	1.73302	1.70893	9054.39	1.04437	1.00674
9054.68	0.30038			9059.41	3.13225	3.11473	9054.68	2.44563	2.38444	9059.41	1.73428	1.70296	9054.68	1.04596	1.00621
9054.97	0.30007			9059.7	3.12832	3.10822	9054.97	2.44364	2.38622	9059.7	1.73274	1.7	9054.97	1.04044	1.00974
9055.25	0.30219			9059.99	3.1314	3.11154	9055.25	2.43972	2.38512	9059.99	1.7342	1.69967	9055.25	1.04744	1.0086
9055.54	0.30256			9060.28	3.13463	3.12394	9055.54	2.44594	2.38468	9060.28	1.73	1.70406	9055.54	1.04406	1.01357
9055.82	0.3048			9060.57	3.12676	3.11249	9055.82	2.44487	2.38891	9060.57	1.72827	1.70408	9055.82	1.04832	1.00441
9056.11	0.3058			9060.86	3.12301	3.1092	9056.11	2.44452	2.38934	9060.86	1.732	1.71227	9056.11	1.03702	1.01003
9056.4	0.30732			9061.15	3.12726	3.11596	9056.4	2.44393	2.38734	9061.15	1.72747	1.71668	9056.4	1.04311	1.0064
9056.68	0.30916			9061.44	3.11658	3.10577	9056.68	2.4418	2.39258	9061.44	1.72608	1.71071	9056.68	1.0453	1.01582
9056.97	0.30867			9061.74	3.11729	3.1154	9056.97	2.44222	2.38648	9061.74	1.71835	1.7118	9056.97	1.04431	1.01379
9057.25	0.31097			9062.03	3.11875	3.11096	9057.25	2.44388	2.38858	9062.03	1.72921	1.72121	9057.25	1.0382	1.00392
9057.54	0.31247			9062.32	3.1143	3.11793	9057.54	2.43909	2.39037	9062.32	1.72019	1.71784	9057.54	1.04397	1.00373
9057.83	0.31558			9062.61	3.13006	3.10622	9057.83	2.44262	2.3879	9062.61	1.72075	1.71259	9057.83	1.03967	1.01103
9058.11	0.31772			9062.9	3.12223	3.11458	9058.11	2.43677	2.38496	9062.9	1.71926	1.71074	9058.11	1.03715	1.01568
9058.4	0.31999			9063.19	3.11956	3.11556	9058.4	2.43887	2.38914	9063.19	1.7176	1.71587	9058.4	1.03413	1.01167
9058.69	0.3223			9063.48	3.11229	3.11409	9058.69	2.43468	2.38787	9063.48	1.72236	1.71202	9058.69	1.03602	1.0101
9058.97	0.32284			9063.78	3.10769	3.12355	9058.97	2.43425	2.39075	9063.78	1.72137	1.71602	9058.97	1.03206	1.01221
9059.26	0.32663			9064.07	3.11231	3.10572	9059.26	2.43308	2.38973	9064.07	1.71819	1.7133	9059.26	1.03591	1.01373
9059.54	0.32649			9064.36	3.10953	3.11002	9059.54	2.43634	2.39645	9064.36	1.71082	1.71525	9059.54	1.03741	1.01524
9059.83	0.32857			9064.65	3.11875	3.1176	9059.83	2.43032	2.38678	9064.65	1.71556	1.7097	9059.83	1.03484	1.00994
9060.12	0.32916			9064.94	3.11132	3.10878	9060.12	2.42931	2.38832	9064.94	1.71466	1.72297	9060.12	1.02621	1.01479
9060.4	0.33177			9065.23	3.10965	3.11635	9060.4	2.43043	2.39454	9065.23	1.7077	1.71648	9060.4	1.03741	1.01523
9060.69	0.33367			9065.52	3.10737	3.11226	9060.69	2.4275	2.39168	9065.52	1.71408	1.72047	9060.69	1.03056	1.01179
9060.98	0.33509			9065.82	3.10982	3.11215	9060.98	2.42808	2.39641	9065.82	1.71744	1.7095	9060.98	1.02492	1.01612
9061.26	0.33516			9066.11	3.10975	3.11494	9061.26	2.42753	2.39518	9066.11	1.71414	1.72038	9061.26	1.03112	1.01519
9061.55	0.33722			9066.4	3.11796	3.11125	9061.55	2.42533	2.3942	9066.4	1.70983	1.71656	9061.55	1.02715	1.01964
9061.84	0.33856			9066.69	3.112	3.11628	9061.84	2.42131	2.39546	9066.69	1.71606	1.7194	9061.84	1.02332	1.01322
9062.12	0.33985			9066.98	3.10035	3.11137	9062.12	2.42682	2.39784	9066.98	1.71327	1.7201	9062.12	1.02648	1.01495
9062.41	0.33968			9067.27	3.10836	3.11067	9062.41	2.42477	2.39402	9067.27	1.70795	1.71541	9062.41	1.02514	1.01199
9062.7	0.34181			9067.56	3.10475	3.11728	9062.7	2.41801	2.39823	9067.56	1.71152	1.71327	9062.7	1.02243	1.01811
9062.98	0.34341			9067.86	3.10641	3.12342	9062.98	2.41849	2.39544	9067.86	1.7045	1.72527	9062.98	1.02483	1.0195
9063.27	0.34163			9068.15	3.10897	3.11199	9063.27	2.42031	2.40036	9068.15	1.70285	1.72211	9063.27	1.02181	1.01732
9063.55	0.34509			9068.44	3.10368	3.11207	9063.55	2.41957	2.39782	9068.44	1.70542	1.72835	9063.55	1.0219	1.01591
9063.84	0.3455			9068.73	3.10874	3.12364	9063.84	2.42093	2.39476	9068.73	1.70207	1.72249	9063.84	1.01872	1.01786
9064.13	0.34576			9069.02	3.1017	3.11886	9064.13	2.4141	2.39743	9069.02	1.70254	1.72144	9064.13	1.01964	1.01982
9064.41	0.34848			9069.31	3.09703	3.12122	9064.41	2.41424	2.39808	9069.31	1.69568	1.72047	9064.41	1.01898	1.0175
9064.7	0.34909			9069.61	3.09694	3.11691	9064.7	2.41652	2.39754	9069.61	1.69966	1.72202	9064.7	1.01757	1.01881
9064.99	0.35034			9069.9	3.09801	3.11617	9064.99	2.41396	2.3986	9069.9	1.69772	1.72443	9064.99	1.0135	1.01421
9065.27	0.35099			9070.19	3.09582	3.1206	9065.27	2.41572	2.39813	9070.19	1.69914	1.73285	9065.27	1.00962	1.02193
9065.56	0.35009			9070.48	3.09478	3.10993	9065.56	2.4122	2.40392	9070.48	1.70177	1.72424	9065.56	1.01439	1.02185
9065.85	0.35394			9070.77	3.09257	3.12236	9065.85	2.40959	2.40296	9070.77	1.69972	1.72669	9065.85	1.01456	1.0217
9066.13	0.35293			9071.07	3.09196	3.12449	9066.13	2.41235	2.40026	9071.07	1.70444	1.72858	9066.13	1.01003	1.01651
9066.42	0.35629			9071.36	3.0967	3.11732	9066.42	2.40913	2.40317	9071.36	1.69498	1.71532	9066.42	1.01809	1.01807
9066.71	0.35672			9071.65	3.09204	3.1161	9066.71	2.40799	2.40231	9071.65	1.69414	1.72417	9066.71	1.00731	1.0216
9066.99	0.35909			9071.94	3.09907	3.11165	9066.99	2.40811	2.40463	9071.94	1.6997	1.72245	9066.99	1.00992	1.02204
9067.28	0.36016			9072.23	3.08265	3.11527	9067.28	2.40454	2.40719	9072.23	1.69552	1.72643	9067.28	1.00742	1.02167
9067.57	0.3625			9072.52	3.09076	3.11227	9067.57	2.40199	2.40235	9072.52	1.69006	1.72327	9067.57	1.0108	1.01719
9067.86	0.36378			9072.82	3.08484	3.11342	9067.86	2.4086	2.39729	9072.82	1.69296	1.73141	9067.86	1.00526	1.02122
9068.14	0.36467			9073.11	3.09482	3.11334	9068.14	2.40298	2.40002	9073.11	1.68703	1.72583	9068.14	1.00606	1.02204
9068.43	0.36535			9073.4	3.09002	3.11183	9068.43	2.40177	2.40343	9073.4	1.69129	1.71695	9068.43	1.00164	1.02399
9068.72	0.36731			9073.69	3.09012	3.10974	9068.72	2.39875	2.39793	9073.69	1.68441	1.71868	9068.72	0.99981	1.02291
9069	0.36864			9073.98	3.09286	3.12153	9069	2.39934	2.40285	9073.98	1.68797	1.72238	9069	1.00519	1.01634
9069.29	0.37164			9074.28	3.08959	3.11951	9069.29	2.40086	2.40348	9074.28	1.68923	1.72381	9069.29	1.00358	1.02878
9069.58	0.3715			9074.57	3.09177	3.12031	9069.58	2.40051	2.40197	9074.57	1.69595	1.73093	9069.58	1.00671	1.02487
9069.86	0.37474			9074.86	3.0884	3.10679	9069.86	2.40033	2.40806	9074.86	1.68092	1.72663	9069.86	1.0012	1.02274
9070.15	0.37385			9075.15	3.08447	3.10797	9070.15	2.39698	2.402	9075.15	1.69178	1.72072	9070.15	1.00215	1.02409
9070.44	0.3764			9075.45	3.08614	3.11158	9070.44	2.39747	2.40403	9075.45	1.68972	1.71981	9070.44	1.00457	1.02489
9070.72	0.37649			9075.74	3.08458	3.10769	9070.72	2.39928	2.41587	9075.74	1.68377	1.71722	9070.72	0.99911	1.02748
9071.01	0.3785			9076.03	3.08548	3.11075	9071.01	2.39443	2.40738	9076.03	1.67735	1.71645	9071.01	0.99883	1.02713
9071.3	0.37928			9076.32	3.07807	3.10736	9071.3	2.39887	2.40798	9076.32	1.68859	1.71454	9071.3	0.9977	1.02628
9071.59	0.37844			9076.61	3.08273	3.10095	9071.59	2.39295	2.40587	9076.61	1.68814	1.71141	9071.59	0.99094	1.02514
9071.87	0.37861			9076.91	3.0809	3.10303	9071.87	2.39126	2.40394	9076.91	1.68441	1.72484	9071.87	0.99759	1.01987
9072.16	0.378			9077.2	3.08609	3.10311	9072.16	2.39686	2.40291	9077.2	1.67794	1.7131	9072.16	0.99821	1.02542
9072.45	0.37693			9077.49	3.08055	3.10759	9072.45	2.38849	2.40468	9077.49	1.68049	1.71191	9072.45	0.99716	1.01806
9072.73	0.37855			9077.78	3.08543	3.1055	9072.73	2.39341	2.40776	9077.78	1.67965	1.71699	9072.73	0.98862	1.01966
9073.02	0.37644			9078.08	3.07965	3.10129	9073.02	2.39668	2.40181	9078.08	1.68838	1.71199	9073.02	0.99475	1.02041
9073.31	0.37776			9078.37	3.08132	3.10211	9073.31	2.38938	2.40559	9078.37	1.68459	1.70963	9073.31	0.99187	1.02948
9073.6	0.37535			9078.66	3.07855	3.09948	9073.6	2.38846	2.40217	9078.66	1.68489	1.70774	9073.6	0.98891	1.02859
9073.88	0.3744			9078.95	3.08024	3.10279	9073.88	2.39122	2.40338	9078.95	1.67636	1.7074	9073.88	0.99439	1.02529
9074.17	0.37288			9079.24	3.07941	3.10504	9074.17	2.38743	2.40621	9079.24	1.68792	1.70122	9074.17	0.99368	1.02361
9074.46	0.37247			9079.54	3.07736	3.10624	9074.46	2.39183	2.40817	9079.54	1.6784	1.70101	9074.46	0.98998	1.02417
9074.75	0.37013			9079.83	3.07397	3.10232	9074.75	2.38708	2.40239	9079.83	1.67985	1.70886	9074.75	0.99473	1.02597
9075.03	0.36835			9080.12	3.0797	3.09772	9075.03	2.3884	2.4099	9080.12	1.68032	1.70436	9075.03	0.989	1.02442
9075.32	0.36696			9080.41	3.0739	3.09294	9075.32	2.388	2.40051	9080.41	1.67873	1.69221	9075.32	0.98151	1.02431
9075.61	0.36566			9080.71	3.07596	3.09162	9075.61	2.3862	2.40873	9080.71	1.68017	1.69971	9075.61	0.98861	1.01551
9075.89	0.363			9081	3.07479	3.09368	9075.89	2.38232	2.39996	9081	1.67403	1.70198	9075.89	0.98753	1.02469
9076.18	0.36017			9081.29	3.07893	3.08837	9076.18	2.38086	2.40295	9081.29	1.67976	1.69339	9076.18	0.98909	1.01084
9076.47	0.35799			9081.58	3.07426	3.09243	9076.47	2.38547	2.40061	9081.58	1.67844	1.69849	9076.47	0.98729	1.01341
9076.76	0.35525			9081.88	3.076	3.09195	9076.76	2.38203	2.40289	9081.88	1.67152	1.70012	9076.76	0.98453	1.01348
9077.04	0.35239			9082.17	3.0729	3.09415	9077.04	2.38152	2.39624	9082.17	1.68963	1.69208	9077.04	0.98791	1.01362
9077.33	0.34874			9082.46	3.0725	3.10017	9077.33	2.38584	2.40001	9082.46	1.67347	1.6964	9077.33	0.97749	1.00869
9077.62	0.34653			9082.76	3.06909	3.08935	9077.62	2.38194	2.4027	9082.76	1.67942	1.69627	9077.62	0.98155	1.0079
9077.91	0.34515			9083.05	3.0748	3.08866	9077.91	2.3771	2.39844	9083.05	1.67692	1.69379	9077.91	0.97896	1.00819
9078.19	0.34169			9083.34	3.07731	3.09173	9078.19	2.38541	2.39648	9083.34	1.67513	1.68664	9078.19	0.98862	1.01064
9078.48	0.34049			9083.63	3.06657	3.08684	9078.48	2.37762	2.39712	9083.63	1.67438	1.689	9078.48	0.98435	1.00385
9078.77	0.33733			9083.93	3.07415	3.07913	9078.77	2.38091	2.39576	9083.93	1.67092	1.68582	9078.77	0.97762	1.00493
9079.06	0.33513			9084.22	3.06638	3.08612	9079.06	2.38421	2.39452	9084.22	1.66865	1.69111	9079.06	0.98026	1.00903
9079.34	0.3314			9084.51	3.07166	3.08368	9079.34	2.37879	2.39374	9084.51	1.6798	1.6872	9079.34	0.98052	1.00182
9079.63	0.32922			9084.8	3.06448	3.07915	9079.63	2.38137	2.39237	9084.8	1.67375	1.67958	9079.63	0.98679	1.00092
9079.92	0.32703			9085.1	3.07092	3.08717	9079.92	2.37932	2.38928	9085.1	1.67327	1.68401	9079.92	0.97648	1.00203
9080.21	0.3248			9085.39	3.06238	3.08295	9080.21	2.37749	2.38886	9085.39	1.67497	1.69193	9080.21	0.97831	0.99723
9080.5	0.32326			9085.68	3.06468	3.08823	9080.5	2.37744	2.38845	9085.68	1.67445	1.68525	9080.5	0.98302	0.99998
9080.78	0.32046			9085.98	3.06628	3.07992	9080.78	2.37218	2.3867	9085.98	1.67058	1.68482	9080.78	0.97781	0.99584
9081.07	0.31766			9086.27	3.07445	3.09173	9081.07	2.37761	2.38565	9086.27	1.67069	1.68665	9081.07	0.97484	1.001
9081.36	0.31652			9086.56	3.07195	3.08143	9081.36	2.37632	2.38161	9086.56	1.67023	1.68735	9081.36	0.97818	1.00156
9081.65	0.31327			9086.85	3.06682	3.07907	9081.65	2.37761	2.38137	9086.85	1.67386	1.68314	9081.65	0.97322	0.99784
9081.93	0.31158			9087.15	3.07145	3.08365	9081.93	2.37723	2.37766	9087.15	1.66991	1.68056	9081.93	0.97709	0.99654
9082.22	0.30969			9087.44	3.07162	3.07675	9082.22	2.3765	2.38404	9087.44	1.67749	1.68032	9082.22	0.9789	0.99603
9082.51	0.30895			9087.73	3.06673	3.07455	9082.51	2.37857	2.383	9087.73	1.67134	1.67311	9082.51	0.97991	0.99263
9082.8	0.30682			9088.03	3.0653	3.07075	9082.8	2.37328	2.37908	9088.03	1.66993	1.67886	9082.8	0.97223	0.99076
9083.09	0.30476			9088.32	3.07296	3.0719	9083.09	2.3743	2.37699	9088.32	1.67154	1.67596	9083.09	0.97063	0.99053
9083.37	0.30271			9088.61	3.06328	3.07598	9083.37	2.37919	2.37637	9088.61	1.67199	1.67079	9083.37	0.97445	0.99245
9083.66	0.30001			9088.9	3.07049	3.07355	9083.66	2.37172	2.37734	9088.9	1.66911	1.6806	9083.66	0.97343	0.99273
9083.95	0.29938			9089.2	3.06982	3.07496	9083.95	2.37267	2.37891	9089.2	1.66642	1.67649	9083.95	0.97227	0.98594
9084.24	0.29653			9089.49	3.07656	3.07261	9084.24	2.3709	2.37457	9089.49	1.66194	1.67004	9084.24	0.97897	0.98954
9084.52	0.29405			9089.78	3.07168	3.0767	9084.52	2.37346	2.37883	9089.78	1.67648	1.67601	9084.52	0.97578	0.98468
9084.81	0.29342			9090.08	3.06804	3.07236	9084.81	2.37106	2.37138	9090.08	1.67152	1.67488	9084.81	0.96519	0.9844
9085.1	0.2916			9090.37	3.0627	3.07571	9085.1	2.37437	2.37512	9090.37	1.67004	1.67209	9085.1	0.97787	0.97506
9085.39	0.29157			9090.66	3.07543	3.06936	9085.39	2.37711	2.36937	9090.66	1.67133	1.67378	9085.39	0.9757	0.98365
9085.68	0.2895			9090.96	3.07251	3.07594	9085.68	2.37087	2.37152	9090.96	1.67143	1.66465	9085.68	0.97317	0.98679
9085.96	0.28854			9091.25	3.07087	3.07784	9085.96	2.37664	2.37246	9091.25	1.67658	1.66732	9085.96	0.97504	0.98352
9086.25	0.28577			9091.54	3.07024	3.0689	9086.25	2.3692	2.36784	9091.54	1.67181	1.67508	9086.25	0.97545	0.98133
9086.54	0.28712			9091.84	3.07489	3.06002	9086.54	2.37605	2.3678	9091.84	1.6725	1.67164	9086.54	0.97	0.98003
9086.83	0.28492			9092.13	3.06813	3.06821	9086.83	2.37092	2.36909	9092.13	1.67372	1.67162	9086.83	0.97242	0.97875
9087.12	0.28335			9092.42	3.07059	3.07022	9087.12	2.37258	2.36703	9092.42	1.67228	1.66666	9087.12	0.9745	0.9726
9087.41	0.28504			9092.72	3.06996	3.07598	9087.41	2.37388	2.36406	9092.72	1.67327	1.66373	9087.41	0.96743	0.97688
9087.69	0.28263			9093.01	3.07352	3.07671	9087.69	2.37521	2.36882	9093.01	1.67495	1.66979	9087.69	0.97452	0.98045
9087.98	0.28276			9093.3	3.07232	3.06679	9087.98	2.37493	2.36522	9093.3	1.67616	1.66997	9087.98	0.97178	0.98195
9088.27	0.28257			9093.6	3.06939	3.0627	9088.27	2.36927	2.36809	9093.6	1.67114	1.66851	9088.27	0.96539	0.97821
9088.56	0.28172			9093.89	3.07189	3.06454	9088.56	2.37635	2.3628	9093.89	1.67477	1.66451	9088.56	0.96669	0.97688
9088.85	0.28146			9094.18	3.06283	3.06624	9088.85	2.37009	2.36169	9094.18	1.67704	1.66586	9088.85	0.97422	0.97917
9089.13	0.28175			9094.48	3.07579	3.07355	9089.13	2.37233	2.36643	9094.48	1.6734	1.66649	9089.13	0.96904	0.97924
9089.42	0.27914			9094.77	3.06545	3.06319	9089.42	2.37174	2.36719	9094.77	1.66304	1.65943	9089.42	0.97935	0.97714
9089.71	0.27964			9095.06	3.06434	3.06829	9089.71	2.37053	2.36452	9095.06	1.66984	1.66126	9089.71	0.97021	0.97941
9090	0.27956			9095.36	3.07327	3.06407	9090	2.37048	2.36152	9095.36	1.67156	1.66643	9090	0.97417	0.97116
9090.29	0.27738			9095.65	3.07477	3.06065	9090.29	2.37112	2.36181	9095.65	1.67474	1.65837	9090.29	0.97109	0.97152
9090.58	0.27594			9095.94	3.08121	3.07027	9090.58	2.3719	2.35932	9095.94	1.66941	1.65331	9090.58	0.9747	0.97237
9090.86	0.27466			9096.24	3.07164	3.05876	9090.86	2.37018	2.36246	9096.24	1.67906	1.65773	9090.86	0.97295	0.9737
9091.15	0.27283			9096.53	3.06819	3.06132	9091.15	2.3671	2.36057	9096.53	1.67244	1.66211	9091.15	0.9703	0.97269
9091.44	0.27168			9096.82	3.07256	3.05906	9091.44	2.36873	2.36741	9096.82	1.67321	1.66227	9091.44	0.96538	0.96934
9091.73	0.26908			9097.12	3.0698	3.06372	9091.73	2.37008	2.35719	9097.12	1.68341	1.65327	9091.73	0.97217	0.96898
9092.02	0.26718			9097.41	3.07281	3.05708	9092.02	2.3714	2.36201	9097.41	1.66997	1.66164	9092.02	0.97443	0.96528
9092.31	0.26686			9097.7	3.07014	3.07087	9092.31	2.37139	2.35768	9097.7	1.66863	1.65937	9092.31	0.97533	0.96804
9092.59	0.26468			9098	3.0767	3.06038	9092.59	2.36817	2.35207	9098	1.67683	1.65986	9092.59	0.97029	0.96561
9092.88	0.26267			9098.29	3.08065	3.0559	9092.88	2.37094	2.35818	9098.29	1.68021	1.6634	9092.88	0.97314	0.96412
9093.17	0.26005			9098.58	3.07128	3.05634	9093.17	2.37591	2.35636	9098.58	1.67085	1.65158	9093.17	0.9715	0.96772
9093.46	0.25728			9098.88	3.07487	3.06476	9093.46	2.37457	2.35412	9098.88	1.6736	1.65743	9093.46	0.97246	0.96351
9093.75	0.2581			9099.17	3.06994	3.06949	9093.75	2.37045	2.35382	9099.17	1.6744	1.65987	9093.75	0.97074	0.96572
9094.04	0.25456			9099.47	3.06603	3.05266	9094.04	2.36996	2.35491	9099.47	1.67337	1.65536	9094.04	0.97056	0.96203
9094.33	0.25319			9099.76	3.07359	3.06137	9094.33	2.37372	2.35696	9099.76	1.66756	1.65255	9094.33	0.9702	0.96492
9094.61	0.25045			9100.05	3.07518	3.06511	9094.61	2.3714	2.35081	9100.05	1.67515	1.65562	9094.61	0.97863	0.95994
9094.9	0.24949			9100.35	3.07413	3.05705	9094.9	2.37138	2.3486	9100.35	1.679	1.66179	9094.9	0.97133	0.95798
9095.19	0.24943			9100.64	3.07075	3.06016	9095.19	2.37955	2.35293	9100.64	1.68073	1.65587	9095.19	0.97617	0.962
9095.48	0.24701			9100.93	3.07148	3.0611	9095.48	2.37325	2.35313	9100.93	1.67444	1.6543	9095.48	0.9686	0.96027
9095.77	0.24461			9101.23	3.0751	3.06634	9095.77	2.37209	2.35657	9101.23	1.67716	1.65378	9095.77	0.97098	0.95602
9096.06	0.24418			9101.52	3.0719	3.05682	9096.06	2.36943	2.35066	9101.52	1.68093	1.66075	9096.06	0.97468	0.96298
9096.35	0.24253			9101.82	3.06571	3.06694	9096.35	2.37426	2.35399	9101.82	1.67435	1.66117	9096.35	0.96639	0.95601
9096.63	0.24238			9102.11	3.07167	3.05955	9096.63	2.37496	2.34731	9102.11	1.67505	1.66049	9096.63	0.97376	0.96248
9096.92	0.24194			9102.4	3.07489	3.07141	9096.92	2.3719	2.34857	9102.4	1.68015	1.6583	9096.92	0.97699	0.96286
9097.21	0.24165			9102.7	3.07211	3.07083	9097.21	2.37017	2.35071	9102.7	1.67803	1.6588	9097.21	0.97602	0.95544
9097.5	0.24069			9102.99	3.074	3.05953	9097.5	2.37335	2.35095	9102.99	1.68334	1.66992	9097.5	0.97295	0.95536
9097.79	0.23946			9103.29	3.07815	3.07103	9097.79	2.37849	2.34602	9103.29	1.67401	1.66962	9097.79	0.97165	0.95701
9098.08	0.24133			9103.58	3.07253	3.06746	9098.08	2.37219	2.34811	9103.58	1.68	1.66424	9098.08	0.97352	0.96116
9098.37	0.24081			9103.87	3.07482	3.07086	9098.37	2.37415	2.34842	9103.87	1.67585	1.66789	9098.37	0.97451	0.95972
9098.66	0.23922			9104.17	3.07741	3.06784	9098.66	2.37573	2.35009	9104.17	1.67497	1.66292	9098.66	0.97282	0.95468
9098.95	0.2403			9104.46	3.07759	3.06943	9098.95	2.37575	2.35044	9104.46	1.67365	1.67094	9098.95	0.9743	0.95891
9099.23	0.2408			9104.76	3.06687	3.06917	9099.23	2.37577	2.34886	9104.76	1.68532	1.67622	9099.23	0.96939	0.95045
9099.52	0.24168			9105.05	3.07755	3.06966	9099.52	2.37207	2.35	9105.05	1.67289	1.67075	9099.52	0.97258	0.96373
9099.81	0.24177			9105.34	3.07252	3.0668	9099.81	2.37662	2.35066	9105.34	1.68281	1.66919	9099.81	0.97303	0.9535
9100.1	0.24368			9105.64	3.07291	3.06519	9100.1	2.37477	2.34681	9105.64	1.68191	1.67143	9100.1	0.97442	0.9642
9100.39	0.24424			9105.93	3.0737	3.06882	9100.39	2.3744	2.34688	9105.93	1.6797	1.66869	9100.39	0.97646	0.95617
9100.68	0.24559			9106.23	3.07165	3.07022	9100.68	2.374	2.3525	9106.23	1.67769	1.66979	9100.68	0.97087	0.95948
9100.97	0.24744			9106.52	3.08255	3.06775	9100.97	2.37635	2.35287	9106.52	1.67994	1.67667	9100.97	0.97394	0.9597
9101.26	0.24877			9106.82	3.07914	3.06964	9101.26	2.37641	2.34807	9106.82	1.67919	1.66915	9101.26	0.97531	0.9571
9101.55	0.24958			9107.11	3.07611	3.07499	9101.55	2.37536	2.3507	9107.11	1.68161	1.67972	9101.55	0.97753	0.96056
9101.83	0.25034			9107.4	3.07434	3.0718	9101.83	2.37208	2.35326	9107.4	1.68576	1.67972	9101.83	0.97144	0.96127
9102.12	0.25268			9107.7	3.07811	3.07202	9102.12	2.37587	2.35279	9107.7	1.68609	1.67824	9102.12	0.97835	0.96017
9102.41	0.25484			9107.99	3.06872	3.07115	9102.41	2.37304	2.3515	9107.99	1.67985	1.66838	9102.41	0.97819	0.95824
9102.7	0.25555			9108.29	3.07333	3.06965	9102.7	2.37679	2.35497	9108.29	1.6736	1.6858	9102.7	0.9801	0.96369
9102.99	0.25828			9108.58	3.07208	3.07429	9102.99	2.37235	2.35433	9108.58	1.67574	1.6766	9102.99	0.97406	0.96415
9103.28	0.26029			9108.88	3.07729	3.06982	9103.28	2.37517	2.35463	9108.88	1.67287	1.68045	9103.28	0.97936	0.96508
9103.57	0.26288			9109.17	3.0845	3.07515	9103.57	2.37677	2.35569	9109.17	1.68307	1.68444	9103.57	0.97555	0.96603
9103.86	0.2648			9109.46	3.08213	3.07956	9103.86	2.37648	2.35433	9109.46	1.68202	1.6855	9103.86	0.97476	0.96722
9104.15	0.26451			9109.76	3.08467	3.08214	9104.15	2.37776	2.35116	9109.76	1.68437	1.68129	9104.15	0.97598	0.9682
9104.44	0.26735			9110.05	3.08221	3.07664	9104.44	2.37594	2.35055	9110.05	1.67873	1.68241	9104.44	0.97516	0.97157
9104.73	0.26973			9110.35	3.08334	3.08112	9104.73	2.37553	2.35535	9110.35	1.67953	1.68915	9104.73	0.97837	0.96917
9105.02	0.27213			9110.64	3.07998	3.08069	9105.02	2.37578	2.36388	9110.64	1.68446	1.68751	9105.02	0.97643	0.96222
9105.31	0.27403			9110.94	3.08344	3.07972	9105.31	2.37428	2.36264	9110.94	1.68283	1.68978	9105.31	0.97731	0.96587
9105.59	0.27662			9111.23	3.0797	3.08329	9105.59	2.37687	2.3555	9111.23	1.67501	1.6857	9105.59	0.9827	0.96743
9105.88	0.27776			9111.53	3.07868	3.08202	9105.88	2.37638	2.36219	9111.53	1.67096	1.68658	9105.88	0.97694	0.96497
9106.17	0.28061			9111.82	3.08085	3.08289	9106.17	2.37456	2.36075	9111.82	1.68447	1.68706	9106.17	0.97629	0.9687
9106.46	0.28161			9112.11	3.08289	3.08089	9106.46	2.37196	2.36174	9112.11	1.6747	1.68366	9106.46	0.98631	0.9709
9106.75	0.28408			9112.41	3.07926	3.07926	9106.75	2.37715	2.35726	9112.41	1.68388	1.68688	9106.75	0.98297	0.97501
9107.04	0.28603			9112.7	3.07609	3.08345	9107.04	2.3758	2.36523	9112.7	1.6719	1.68489	9107.04	0.97738	0.9688
9107.33	0.28759			9113	3.07697	3.09092	9107.33	2.38128	2.35928	9113	1.68422	1.68713	9107.33	0.98008	0.97462
9107.62	0.2867			9113.29	3.07663	3.08589	9107.62	2.37888	2.36803	9113.29	1.68012	1.68737	9107.62	0.9744	0.97621
9107.91	0.29116			9113.59	3.0815	3.08501	9107.91	2.37289	2.36545	9113.59	1.6861	1.68931	9107.91	0.97696	0.98104
9108.2	0.29201			9113.88	3.0743	3.08522	9108.2	2.37729	2.36921	9113.88	1.67888	1.69053	9108.2	0.97999	0.9765
9108.49	0.29431			9114.18	3.08372	3.08464	9108.49	2.37764	2.3714	9114.18	1.68885	1.69303	9108.49	0.98167	0.97862
9108.78	0.29583			9114.47	3.08489	3.08191	9108.78	2.38165	2.36951	9114.47	1.69032	1.69	9108.78	0.9823	0.97406
9109.07	0.2968			9114.77	3.07202	3.09007	9109.07	2.37961	2.36661	9114.77	1.69474	1.69134	9109.07	0.97958	0.97852
9109.36	0.29815			9115.06	3.08513	3.08389	9109.36	2.37918	2.36183	9115.06	1.67942	1.68599	9109.36	0.97769	0.97682
9109.65	0.30075			9115.36	3.08176	3.08709	9109.65	2.38198	2.36773	9115.36	1.68408	1.69673	9109.65	0.98507	0.98475
9109.94	0.30153			9115.65	3.08975	3.09405	9109.94	2.37912	2.37234	9115.65	1.68449	1.69805	9109.94	0.98384	0.9786
9110.23	0.30285			9115.95	3.08705	3.0924	9110.23	2.37601	2.37449	9115.95	1.68531	1.68561	9110.23	0.97961	0.97909
9110.52	0.30422			9116.24	3.08047	3.09747	9110.52	2.38207	2.37309	9116.24	1.68363	1.68942	9110.52	0.98376	0.98111
9110.81	0.30337			9116.54	3.08111	3.09263	9110.81	2.3739	2.37407	9116.54	1.68978	1.69953	9110.81	0.98447	0.98311
9111.09	0.30699			9116.83	3.08378	3.09254	9111.09	2.37967	2.37071	9116.83	1.68749	1.69324	9111.09	0.97977	0.98152
9111.38	0.30522			9117.12	3.091	3.08681	9111.38	2.37573	2.37125	9117.12	1.68761	1.69459	9111.38	0.98514	0.98335
9111.67	0.30639			9117.42	3.08678	3.09482	9111.67	2.37927	2.37254	9117.42	1.68814	1.69948	9111.67	0.97808	0.9808
9111.96	0.30855			9117.71	3.09302	3.08945	9111.96	2.38038	2.37191	9117.71	1.68447	1.69296	9111.96	0.98482	0.98362
9112.25	0.30966			9118.01	3.0874	3.09865	9112.25	2.37712	2.37418	9118.01	1.68686	1.69476	9112.25	0.98016	0.98573
9112.54	0.31062			9118.3	3.08131	3.08792	9112.54	2.38135	2.37594	9118.3	1.68238	1.69822	9112.54	0.97794	0.99333
9112.83	0.31063			9118.6	3.0843	3.08546	9112.83	2.38037	2.37577	9118.6	1.68302	1.70185	9112.83	0.98498	0.98092
9113.12	0.31024			9118.89	3.07497	3.09025	9113.12	2.38472	2.37867	9118.89	1.6822	1.70113	9113.12	0.98204	0.9933
9113.41	0.3127			9119.19	3.08339	3.09726	9113.41	2.37889	2.37085	9119.19	1.68957	1.70155	9113.41	0.98246	0.98035
9113.7	0.31074			9119.48	3.08461	3.09468	9113.7	2.38424	2.37939	9119.48	1.68068	1.70006	9113.7	0.98783	0.98679
9113.99	0.31186			9119.78	3.07944	3.08462	9113.99	2.37783	2.37383	9119.78	1.69316	1.70053	9113.99	0.98982	0.99278
9114.28	0.31375			9120.07	3.09007	3.09405	9114.28	2.38131	2.37861	9120.07	1.68962	1.69791	9114.28	0.98169	0.98623
9114.57	0.31438			9120.37	3.08762	3.10434	9114.57	2.38519	2.37634	9120.37	1.6877	1.69989	9114.57	0.98168	0.98892
9114.86	0.31215			9120.67	3.08905	3.08823	9114.86	2.38032	2.37261	9120.67	1.68473	1.70179	9114.86	0.9819	0.99069
9115.15	0.31351			9120.96	3.08906	3.0998	9115.15	2.38153	2.37531	9120.96	1.69215	1.70683	9115.15	0.98252	0.99345
9115.44	0.31455			9121.26	3.08702	3.09282	9115.44	2.38136	2.37813	9121.26	1.69273	1.7046	9115.44	0.984	0.9887
9115.73	0.31315			9121.55	3.0884	3.09275	9115.73	2.3813	2.37633	9121.55	1.69147	1.71185	9115.73	0.98264	0.98574
9116.02	0.3144			9121.85	3.08862	3.09362	9116.02	2.38651	2.38182	9121.85	1.68757	1.70125	9116.02	0.98773	0.99154
9116.31	0.31313			9122.14	3.09434	3.10184	9116.31	2.38062	2.38442	9122.14	1.68913	1.70575	9116.31	0.99359	0.99029
9116.6	0.31398			9122.44	3.08812	3.09667	9116.6	2.38516	2.38113	9122.44	1.69794	1.70199	9116.6	0.98888	0.99269
9116.89	0.31386			9122.73	3.0902	3.0938	9116.89	2.38506	2.38618	9122.73	1.6938	1.70658	9116.89	0.99302	0.9929
9117.18	0.31428			9123.03	3.0938	3.10597	9117.18	2.37734	2.37815	9123.03	1.68773	1.71637	9117.18	0.99273	0.99591
9117.47	0.31387			9123.32	3.08887	3.10592	9117.47	2.38239	2.38237	9123.32	1.69471	1.70503	9117.47	0.99073	0.99147
9117.76	0.31571			9123.62	3.09063	3.10452	9117.76	2.38217	2.3788	9123.62	1.69645	1.7095	9117.76	0.98654	0.9927
9118.05	0.3148			9123.91	3.09583	3.10152	9118.05	2.38398	2.38788	9123.91	1.68801	1.72017	9118.05	0.98788	0.99949
9118.34	0.31576			9124.21	3.08898	3.11166	9118.34	2.38568	2.38604	9124.21	1.70055	1.71557	9118.34	0.98554	0.99244
9118.63	0.31745			9124.5	3.09651	3.10983	9118.63	2.38438	2.39014	9124.5	1.68855	1.70782	9118.63	0.98583	0.9921
9118.92	0.3177			9124.8	3.09904	3.10351	9118.92	2.38657	2.38355	9124.8	1.70191	1.71511	9118.92	0.98991	0.99393
9119.21	0.31808			9125.09	3.09045	3.10374	9119.21	2.38733	2.38171	9125.09	1.69184	1.71796	9119.21	0.99051	1.00013
9119.5	0.31825			9125.39	3.09476	3.10622	9119.5	2.3856	2.38541	9125.39	1.69678	1.72225	9119.5	0.99297	0.99781
9119.79	0.31833			9125.69	3.09827	3.10879	9119.79	2.38747	2.38881	9125.69	1.69883	1.71685	9119.79	0.99072	0.99748
9120.08	0.31982			9125.98	3.10438	3.11038	9120.08	2.39036	2.38751	9125.98	1.7006	1.72171	9120.08	0.99339	0.99836
9120.37	0.32144			9126.28	3.10435	3.10843	9120.37	2.38554	2.38658	9126.28	1.69721	1.72221	9120.37	0.99239	1.00204
9120.66	0.32135			9126.57	3.1042	3.11143	9120.66	2.38719	2.38777	9126.57	1.69757	1.72368	9120.66	0.99672	1.00195
9120.95	0.32264			9126.87	3.10011	3.11237	9120.95	2.39338	2.3864	9126.87	1.69952	1.72311	9120.95	0.98744	1.0051
9121.24	0.32435			9127.16	3.09685	3.11468	9121.24	2.38883	2.39187	9127.16	1.70315	1.73091	9121.24	0.99131	1.00557
9121.54	0.3268			9127.46	3.10281	3.11505	9121.54	2.39056	2.394	9127.46	1.70254	1.72961	9121.54	0.99321	1.00679
9121.83	0.32793			9127.75	3.10403	3.11959	9121.83	2.39394	2.39105	9127.75	1.70788	1.73053	9121.83	0.99383	1.00329
9122.12	0.32892			9128.05	3.10228	3.11575	9122.12	2.39362	2.38935	9128.05	1.7021	1.73374	9122.12	0.99108	1.00181
9122.41	0.33016			9128.35	3.102	3.11506	9122.41	2.38799	2.39404	9128.35	1.70943	1.72802	9122.41	0.9946	1.00802
9122.7	0.33351			9128.64	3.09989	3.12154	9122.7	2.39243	2.39392	9128.64	1.69539	1.73225	9122.7	0.99392	1.00391
9122.99	0.33593			9128.94	3.10456	3.11741	9122.99	2.38702	2.39268	9128.94	1.70241	1.72641	9122.99	0.99319	1.00597
9123.28	0.33802			9129.23	3.09941	3.11501	9123.28	2.39292	2.3973	9129.23	1.70437	1.7298	9123.28	0.99792	1.00471
9123.57	0.34006			9129.53	3.10025	3.11689	9123.57	2.39646	2.39627	9129.53	1.70612	1.74097	9123.57	0.99947	1.00436
9123.86	0.34457			9129.82	3.10461	3.12817	9123.86	2.39564	2.3946	9129.82	1.70964	1.72886	9123.86	1.00303	1.00596
9124.15	0.34508			9130.12	3.10199	3.12244	9124.15	2.39221	2.40048	9130.12	1.7063	1.73232	9124.15	0.99768	1.01121
9124.44	0.34959			9130.42	3.1045	3.11891	9124.44	2.39124	2.39939	9130.42	1.70872	1.7329	9124.44	0.99467	1.01213
9124.73	0.35192			9130.71	3.10176	3.12929	9124.73	2.39368	2.39922	9130.71	1.71067	1.73438	9124.73	0.99819	1.01246
9125.02	0.35401			9131.01	3.11209	3.12341	9125.02	2.39649	2.39828	9131.01	1.70932	1.73261	9125.02	0.99236	1.01669
9125.31	0.35804			9131.3	3.10922	3.12651	9125.31	2.39637	2.39968	9131.3	1.70984	1.73836	9125.31	1.00668	1.01838
9125.6	0.36101			9131.6	3.0956	3.12219	9125.6	2.40412	2.4055	9131.6	1.70811	1.7426	9125.6	0.99576	1.01895
9125.89	0.36475			9131.89	3.11196	3.12383	9125.89	2.3959	2.4027	9131.89	1.70848	1.73542	9125.89	0.99995	1.02077
9126.18	0.36557			9132.19	3.10739	3.12748	9126.18	2.39788	2.40091	9132.19	1.71283	1.73725	9126.18	1.00317	1.01699
9126.47	0.36826			9132.49	3.1074	3.12709	9126.47	2.39797	2.40608	9132.49	1.71874	1.74096	9126.47	1.00462	1.02118
9126.76	0.37201			9132.78	3.10343	3.12591	9126.76	2.40133	2.40275	9132.78	1.71522	1.73716	9126.76	1.00151	1.02064
9127.06	0.37399			9133.08	3.10432	3.12304	9127.06	2.39616	2.4055	9133.08	1.70761	1.74139	9127.06	1.00107	1.02146
9127.35	0.37724			9133.37	3.1081	3.12324	9127.35	2.39896	2.40867	9133.37	1.71212	1.73641	9127.35	1.00203	1.02255
9127.64	0.38058			9133.67	3.11024	3.12147	9127.64	2.40728	2.41031	9133.67	1.71061	1.73725	9127.64	1.00203	1.02682
9127.93	0.382			9133.97	3.10988	3.12753	9127.93	2.39873	2.41108	9133.97	1.71372	1.73854	9127.93	1.00932	1.0258
9128.22	0.38443			9134.26	3.10435	3.12459	9128.22	2.40349	2.41224	9134.26	1.71668	1.72727	9128.22	1.00239	1.02715
9128.51	0.38759			9134.56	3.10491	3.13275	9128.51	2.40129	2.41029	9134.56	1.71124	1.73562	9128.51	1.00328	1.03163
9128.8	0.38829			9134.85	3.11554	3.12296	9128.8	2.40277	2.40838	9134.85	1.71874	1.74002	9128.8	1.00822	1.02528
9129.09	0.39033			9135.15	3.11064	3.12705	9129.09	2.4052	2.4168	9135.15	1.71563	1.73547	9129.09	1.00083	1.02841
9129.38	0.39297			9135.45	3.11589	3.11944	9129.38	2.40847	2.41966	9135.45	1.72007	1.73827	9129.38	1.00507	1.03002
9129.67	0.39329			9135.74	3.11366	3.12911	9129.67	2.40453	2.4207	9135.74	1.71474	1.73477	9129.67	1.00809	1.02693
9129.96	0.39256			9136.04	3.10987	3.13073	9129.96	2.40791	2.41888	9136.04	1.71548	1.73338	9129.96	1.01096	1.02589
9130.25	0.39528			9136.33	3.11425	3.12317	9130.25	2.40773	2.42144	9136.33	1.71842	1.73714	9130.25	1.0068	1.03706
9130.55	0.39561			9136.63	3.10949	3.11695	9130.55	2.40356	2.41754	9136.63	1.70793	1.73964	9130.55	1.01348	1.04084
9130.84	0.39637			9136.93	3.11197	3.1286	9130.84	2.40895	2.41776	9136.93	1.7269	1.742	9130.84	1.00768	1.03379
9131.13	0.39674			9137.22	3.11672	3.12981	9131.13	2.40789	2.41981	9137.22	1.71318	1.7383	9131.13	1.01463	1.03044
9131.42	0.39821			9137.52	3.11289	3.12451	9131.42	2.41163	2.41656	9137.52	1.71684	1.73644	9131.42	1.00641	1.03633
9131.71	0.39707			9137.82	3.11354	3.12968	9131.71	2.40773	2.42186	9137.82	1.72219	1.7344	9131.71	1.01473	1.02957
9132	0.39698			9138.11	3.11628	3.12364	9132	2.41069	2.41297	9138.11	1.71413	1.73955	9132	1.01417	1.03699
9132.29	0.39735			9138.41	3.11716	3.12618	9132.29	2.41523	2.42452	9138.41	1.72161	1.72995	9132.29	1.01094	1.0371
9132.58	0.39739			9138.7	3.11138	3.12614	9132.58	2.40187	2.42599	9138.7	1.71988	1.74003	9132.58	1.01015	1.0381
9132.87	0.39614			9139	3.11225	3.13316	9132.87	2.40972	2.42337	9139	1.71262	1.73112	9132.87	1.00545	1.03658
9133.16	0.3969			9139.3	3.10588	3.12186	9133.16	2.40662	2.41669	9139.3	1.72333	1.73113	9133.16	1.01335	1.0405
9133.46	0.39591			9139.59	3.11923	3.11752	9133.46	2.41366	2.4189	9139.59	1.71825	1.73237	9133.46	1.01018	1.03867
9133.75	0.39588			9139.89	3.11505	3.12214	9133.75	2.4135	2.41926	9139.89	1.72097	1.73415	9133.75	1.01487	1.0364
9134.04	0.39544			9140.19	3.12166	3.11575	9134.04	2.40795	2.42349	9140.19	1.71618	1.73963	9134.04	1.01774	1.03657
9134.33	0.39443			9140.48	3.12357	3.11828	9134.33	2.4147	2.42212	9140.48	1.71748	1.73956	9134.33	1.00804	1.04196
9134.62	0.39389			9140.78	3.12465	3.13197	9134.62	2.41486	2.42694	9140.78	1.71854	1.72982	9134.62	1.01205	1.03997
9134.91	0.39292			9141.08	3.11496	3.12567	9134.91	2.41365	2.4199	9141.08	1.72688	1.7334	9134.91	1.01436	1.03139
9135.2	0.39204			9141.37	3.11684	3.12203	9135.2	2.41259	2.4212	9141.37	1.71685	1.73101	9135.2	1.01788	1.03561
9135.49	0.39137			9141.67	3.11886	3.12706	9135.49	2.41471	2.43055	9141.67	1.72458	1.73625	9135.49	1.02233	1.04031
9135.79	0.38906			9141.97	3.1172	3.12323	9135.79	2.4173	2.42104	9141.97	1.72447	1.73154	9135.79	1.02565	1.0348
9136.08	0.38883			9142.26	3.11739	3.11784	9136.08	2.41497	2.42318	9142.26	1.71984	1.72814	9136.08	1.0137	1.03747
9136.37	0.38654			9142.56	3.11063	3.11908	9136.37	2.41865	2.42334	9142.56	1.71627	1.71913	9136.37	1.0132	1.04082
9136.66	0.38733			9142.86	3.12135	3.1186	9136.66	2.41108	2.41968	9142.86	1.72193	1.73414	9136.66	1.01457	1.03316
9136.95	0.38524			9143.15	3.11924	3.1242	9136.95	2.41313	2.41945	9143.15	1.72062	1.7275	9136.95	1.01067	1.03889
9137.24	0.38433			9143.45	3.12442	3.12183	9137.24	2.4187	2.42067	9143.45	1.71298	1.7262	9137.24	1.01832	1.03116
9137.53	0.38417			9143.75	3.11577	3.10949	9137.53	2.41992	2.42069	9143.75	1.71723	1.7211	9137.53	1.0163	1.03423
9137.82	0.38223			9144.04	3.12229	3.12614	9137.82	2.41632	2.42229	9144.04	1.73034	1.72614	9137.82	1.01557	1.0369
9138.12	0.38274			9144.34	3.11645	3.11996	9138.12	2.4185	2.41936	9144.34	1.72712	1.72771	9138.12	1.017	1.04018
9138.41	0.37876			9144.64	3.12069	3.11512	9138.41	2.41605	2.42121	9144.64	1.71915	1.72286	9138.41	1.01597	1.03906
9138.7	0.37868			9144.93	3.12337	3.11525	9138.7	2.41431	2.42666	9144.93	1.7199	1.71869	9138.7	1.011	1.03814
9138.99	0.37607			9145.23	3.12405	3.1167	9138.99	2.4172	2.41733	9145.23	1.72041	1.71753	9138.99	1.02641	1.03189
9139.28	0.37506			9145.53	3.12704	3.11826	9139.28	2.41683	2.41845	9145.53	1.72537	1.71395	9139.28	1.01984	1.03483
9139.57	0.37469			9145.82	3.11831	3.1096	9139.57	2.41419	2.42352	9145.82	1.72119	1.72386	9139.57	1.02363	1.03783
9139.86	0.37041			9146.12	3.11984	3.11831	9139.86	2.41006	2.42064	9146.12	1.72099	1.71251	9139.86	1.01925	1.03048
9140.16	0.37012			9146.42	3.12396	3.12118	9140.16	2.41066	2.41731	9146.42	1.71961	1.71809	9140.16	1.02308	1.03396
9140.45	0.36908			9146.71	3.12699	3.11564	9140.45	2.42035	2.41669	9146.71	1.71552	1.71582	9140.45	1.01855	1.03583
9140.74	0.367			9147.01	3.11935	3.10862	9140.74	2.42024	2.42178	9147.01	1.72091	1.71031	9140.74	1.02114	1.03095
9141.03	0.36636			9147.31	3.11389	3.10526	9141.03	2.42126	2.41678	9147.31	1.72129	1.71643	9141.03	1.0181	1.0343
9141.32	0.36459			9147.6	3.12369	3.11014	9141.32	2.41998	2.41834	9147.6	1.71892	1.70862	9141.32	1.02232	1.03239
9141.61	0.36042			9147.9	3.11554	3.10781	9141.61	2.4252	2.41514	9147.9	1.72058	1.70794	9141.61	1.01424	1.03055
9141.91	0.35974			9148.2	3.12389	3.10323	9141.91	2.42093	2.41972	9148.2	1.72507	1.70965	9141.91	1.01978	1.02805
9142.2	0.35892			9148.49	3.11521	3.10091	9142.2	2.42931	2.41593	9148.49	1.72258	1.70673	9142.2	1.02117	1.03453
9142.49	0.35607			9148.79	3.11942	3.10259	9142.49	2.42011	2.41495	9148.79	1.7219	1.71248	9142.49	1.02727	1.02688
9142.78	0.35293			9149.09	3.12595	3.10551	9142.78	2.41758	2.40859	9149.09	1.71846	1.70061	9142.78	1.01764	1.02319
9143.07	0.3486			9149.39	3.11756	3.10549	9143.07	2.42589	2.41306	9149.39	1.72274	1.70857	9143.07	1.02078	1.02714
9143.36	0.3468			9149.68	3.12336	3.09913	9143.36	2.42438	2.41176	9149.68	1.71921	1.69885	9143.36	1.01846	1.03113
9143.66	0.34555			9149.98	3.12029	3.10765	9143.66	2.4231	2.41237	9149.98	1.72103	1.70585	9143.66	1.01469	1.02467
9143.95	0.34157			9150.28	3.11956	3.10069	9143.95	2.4199	2.41647	9150.28	1.72195	1.70511	9143.95	1.02284	1.02401
9144.24	0.33955			9150.57	3.11182	3.10896	9144.24	2.42148	2.41211	9150.57	1.71054	1.69629	9144.24	1.02532	1.02911
9144.53	0.33824			9150.87	3.1157	3.10057	9144.53	2.41912	2.40383	9150.87	1.72417	1.69631	9144.53	1.01988	1.02345
9144.82	0.33417			9151.17	3.11404	3.10843	9144.82	2.41781	2.41503	9151.17	1.7151	1.69654	9144.82	1.02043	1.02348
9145.12	0.33236			9151.47	3.11757	3.09486	9145.12	2.42012	2.41026	9151.47	1.72316	1.69633	9145.12	1.0244	1.01986
9145.41	0.32966			9151.76	3.11744	3.10405	9145.41	2.42381	2.41912	9151.76	1.72349	1.69657	9145.41	1.0223	1.01906
9145.7	0.32741			9152.06	3.12359	3.1053	9145.7	2.4188	2.41097	9152.06	1.71827	1.69076	9145.7	1.02151	1.02374
9145.99	0.32451			9152.36	3.11534	3.0967	9145.99	2.41767	2.40755	9152.36	1.71254	1.68569	9145.99	1.0157	1.01242
9146.28	0.32066			9152.65	3.12273	3.08857	9146.28	2.4214	2.41305	9152.65	1.71676	1.69235	9146.28	1.02009	1.01932
9146.58	0.32004			9152.95	3.11652	3.09666	9146.58	2.4193	2.40497	9152.95	1.71795	1.69494	9146.58	1.0207	1.01646
9146.87	0.31794			9153.25	3.11716	3.09941	9146.87	2.42499	2.40067	9153.25	1.7196	1.69257	9146.87	1.0219	1.00995
9147.16	0.31399			9153.55	3.11774	3.08745	9147.16	2.4197	2.40205	9153.55	1.71851	1.69478	9147.16	1.01812	1.01856
9147.45	0.31148			9153.84	3.11745	3.09754	9147.45	2.42104	2.40544	9153.84	1.71744	1.68486	9147.45	1.01773	1.00873
9147.74	0.30776			9154.14	3.11404	3.09864	9147.74	2.42672	2.39849	9154.14	1.71393	1.67768	9147.74	1.02583	1.01568
9148.04	0.30609			9154.44	3.11646	3.09337	9148.04	2.42453	2.4032	9154.44	1.71946	1.68443	9148.04	1.02332	1.01377
9148.33	0.30265			9154.74	3.11111	3.09071	9148.33	2.41759	2.404	9154.74	1.71804	1.68593	9148.33	1.02334	1.00968
9148.62	0.30102			9155.03	3.11785	3.09607	9148.62	2.42131	2.40286	9155.03	1.71402	1.68738	9148.62	1.02207	1.01375
9148.91	0.29764			9155.33	3.11958	3.09773	9148.91	2.42027	2.3999	9155.33	1.71731	1.68203	9148.91	1.01835	1.01337
9149.2	0.29469			9155.63	3.12029	3.09893	9149.2	2.41768	2.39353	9155.63	1.72343	1.6796	9149.2	1.02068	1.00535
9149.5	0.29256			9155.93	3.11933	3.08971	9149.5	2.41775	2.40137	9155.93	1.71953	1.68358	9149.5	1.01871	1.00141
9149.79	0.29057			9156.22	3.11324	3.08945	9149.79	2.42115	2.40644	9156.22	1.71647	1.68441	9149.79	1.02093	1.00321
9150.08	0.28643			9156.52	3.11078	3.0968	9150.08	2.42367	2.39958	9156.52	1.71548	1.68342	9150.08	1.02253	1.00443
9150.37	0.284			9156.82	3.12446	3.09207	9150.37	2.41944	2.39796	9156.82	1.71817	1.68722	9150.37	1.01916	0.99854
9150.67	0.28241			9157.12	3.11073	3.09623	9150.67	2.41556	2.39128	9157.12	1.71359	1.67969	9150.67	1.021	1.00209
9150.96	0.27836			9157.41	3.11638	3.09125	9150.96	2.42171	2.39462	9157.41	1.71946	1.67657	9150.96	1.01715	0.99836
9151.25	0.2753			9157.71	3.11454	3.08511	9151.25	2.41845	2.39156	9157.71	1.71663	1.68397	9151.25	1.01914	0.99515
9151.54	0.27374			9158.01	3.11301	3.0897	9151.54	2.42387	2.39317	9158.01	1.71522	1.68512	9151.54	1.01808	0.99641
9151.83	0.27072			9158.31	3.11191	3.08964	9151.83	2.42106	2.395	9158.31	1.72349	1.67848	9151.83	1.02493	0.99925
9152.13	0.26728			9158.6	3.10555	3.09307	9152.13	2.41816	2.39097	9158.6	1.71792	1.68042	9152.13	1.01996	0.99252
9152.42	0.26584			9158.9	3.11948	3.08998	9152.42	2.42321	2.39188	9158.9	1.71563	1.67843	9152.42	1.01834	1.00067
9152.71	0.26258			9159.2	3.1169	3.09518	9152.71	2.41528	2.38824	9159.2	1.71873	1.68335	9152.71	1.02333	0.99907
9153	0.26061			9159.5	3.11785	3.09371	9153	2.41883	2.38845	9159.5	1.72059	1.67594	9153	1.01646	0.99411
9153.3	0.25826			9159.79	3.10943	3.08251	9153.3	2.41604	2.38548	9159.79	1.71868	1.67869	9153.3	1.01534	0.98911
9153.59	0.25514			9160.09	3.11027	3.08622	9153.59	2.42137	2.38866	9160.09	1.71562	1.67013	9153.59	1.01958	0.99161
9153.88	0.25337			9160.39	3.11443	3.08664	9153.88	2.41929	2.38621	9160.39	1.71101	1.67311	9153.88	1.01772	0.99264
9154.17	0.25266			9160.69	3.112	3.08057	9154.17	2.41557	2.38808	9160.69	1.72007	1.6791	9154.17	1.01514	0.99144
9154.47	0.24866			9160.99	3.10838	3.08645	9154.47	2.41877	2.38934	9160.99	1.71569	1.67992	9154.47	1.01862	0.99177
9154.76	0.24783			9161.28	3.11797	3.07868	9154.76	2.41269	2.38452	9161.28	1.70786	1.67884	9154.76	1.01285	0.98573
9155.05	0.24571			9161.58	3.1076	3.07892	9155.05	2.41873	2.38799	9161.58	1.71367	1.67112	9155.05	1.01441	0.98635
9155.34	0.24399			9161.88	3.11079	3.08781	9155.34	2.41688	2.38435	9161.88	1.71861	1.68438	9155.34	1.02152	0.98596
9155.64	0.24177			9162.18	3.11338	3.09013	9155.64	2.41616	2.37917	9162.18	1.71291	1.67645	9155.64	1.01845	0.98008
9155.93	0.23989			9162.47	3.10433	3.07855	9155.93	2.41346	2.38307	9162.47	1.71093	1.67883	9155.93	1.01418	0.98678
9156.22	0.23946			9162.77	3.11878	3.08766	9156.22	2.41325	2.3747	9162.77	1.70636	1.67917	9156.22	1.01655	0.9787
9156.51	0.23885			9163.07	3.10479	3.0829	9156.51	2.41263	2.38062	9163.07	1.70688	1.67776	9156.51	1.01528	0.98583
9156.81	0.2367			9163.37	3.10888	3.09802	9156.81	2.41464	2.37951	9163.37	1.71079	1.68509	9156.81	1.01647	0.98294
9157.1	0.23553			9163.67	3.11147	3.08343	9157.1	2.41546	2.38079	9163.67	1.70426	1.68597	9157.1	1.01926	0.98547
9157.39	0.23441			9163.96	3.11489	3.08488	9157.39	2.40914	2.37805	9163.96	1.7008	1.6757	9157.39	1.01701	0.98105
9157.68	0.23302			9164.26	3.11509	3.08569	9157.68	2.41329	2.37559	9164.26	1.71053	1.68616	9157.68	1.01871	0.98188
9157.98	0.23382			9164.56	3.098	3.0922	9157.98	2.42001	2.3775	9164.56	1.70686	1.67637	9157.98	1.0147	0.98746
9158.27	0.23223			9164.86	3.10744	3.09206	9158.27	2.41297	2.38014	9164.86	1.71147	1.68115	9158.27	1.01357	0.98513
9158.56	0.23327			9165.16	3.10817	3.08405	9158.56	2.4196	2.38021	9165.16	1.7071	1.68095	9158.56	1.02041	0.9816
9158.86	0.23181			9165.45	3.1109	3.08864	9158.86	2.41345	2.37574	9165.45	1.70143	1.67817	9158.86	1.01355	0.98072
9159.15	0.23277			9165.75	3.09941	3.09171	9159.15	2.41548	2.37993	9165.75	1.70413	1.68756	9159.15	1.01402	0.98534
9159.44	0.23146			9166.05	3.10306	3.09837	9159.44	2.41401	2.37554	9166.05	1.70131	1.68168	9159.44	1.00816	0.98034
9159.73	0.23192			9166.35	3.10709	3.08745	9159.73	2.41199	2.37783	9166.35	1.70347	1.68505	9159.73	1.01045	0.9805
9160.03	0.23264			9166.65	3.10522	3.0913	9160.03	2.41361	2.3726	9166.65	1.70698	1.68758	9160.03	1.01882	0.98239
9160.32	0.23259			9166.95	3.10176	3.09022	9160.32	2.40675	2.37194	9166.95	1.70217	1.68604	9160.32	1.01026	0.97568
9160.61	0.2332			9167.24	3.10479	3.08569	9160.61	2.4156	2.38051	9167.24	1.70754	1.68592	9160.61	1.0087	0.98014
9160.91	0.23393			9167.54	3.10338	3.08409	9160.91	2.41214	2.37301	9167.54	1.70504	1.68835	9160.91	1.01667	0.98257
9161.2	0.23634			9167.84	3.09891	3.0909	9161.2	2.4114	2.3719	9167.84	1.70954	1.69374	9161.2	1.01521	0.97668
9161.49	0.23759			9168.14	3.10081	3.0883	9161.49	2.41089	2.37805	9168.14	1.7048	1.68278	9161.49	1.01219	0.97561
9161.78	0.23764			9168.44	3.10502	3.09095	9161.78	2.40761	2.37857	9168.44	1.70826	1.6873	9161.78	1.0096	0.98417
9162.08	0.2391			9168.73	3.10317	3.08721	9162.08	2.40609	2.37752	9168.73	1.70182	1.68866	9162.08	1.00752	0.97913
9162.37	0.24092			9169.03	3.0978	3.09631	9162.37	2.40815	2.37922	9169.03	1.69885	1.68313	9162.37	1.00635	0.98081
9162.66	0.24301			9169.33	3.09896	3.09781	9162.66	2.40581	2.37223	9169.33	1.69729	1.69572	9162.66	1.01765	0.9764
9162.96	0.24441			9169.63	3.09628	3.09548	9162.96	2.40699	2.37796	9169.63	1.69556	1.69009	9162.96	1.0078	0.98228
9163.25	0.24707			9169.93	3.09979	3.10745	9163.25	2.41261	2.37757	9169.93	1.70673	1.69179	9163.25	1.01084	0.97902
9163.54	0.24924			9170.23	3.09708	3.09213	9163.54	2.40631	2.38041	9170.23	1.69682	1.69069	9163.54	1.00698	0.97739
9163.84	0.24955			9170.53	3.10409	3.0967	9163.84	2.40917	2.3763	9170.53	1.70438	1.69565	9163.84	1.01712	0.98344
9164.13	0.25179			9170.82	3.099	3.10358	9164.13	2.41307	2.37849	9170.82	1.69275	1.69352	9164.13	1.01107	0.98522
9164.42	0.25599			9171.12	3.10263	3.08775	9164.42	2.40668	2.37522	9171.12	1.69841	1.69868	9164.42	1.00342	0.98703
9164.72	0.25723			9171.42	3.09521	3.09519	9164.72	2.40652	2.37778	9171.42	1.70235	1.69626	9164.72	1.0022	0.99301
9165.01	0.25969			9171.72	3.09887	3.10203	9165.01	2.40389	2.37409	9171.72	1.70063	1.70007	9165.01	1.00659	0.97958
9165.3	0.26294			9172.02	3.09322	3.09736	9165.3	2.40453	2.38039	9172.02	1.69799	1.69146	9165.3	0.99986	0.98349
9165.6	0.26353			9172.32	3.09702	3.09575	9165.6	2.406	2.38063	9172.32	1.70078	1.69661	9165.6	1.00754	0.98843
9165.89	0.2661			9172.61	3.10098	3.09153	9165.89	2.40381	2.38115	9172.61	1.69889	1.69784	9165.89	1.00519	0.9784
9166.18	0.26854			9172.91	3.09306	3.09926	9166.18	2.40787	2.38469	9172.91	1.69455	1.69263	9166.18	1.00245	0.98549
9166.47	0.27101			9173.21	3.10157	3.09711	9166.47	2.40156	2.3759	9173.21	1.69491	1.69295	9166.47	1.00165	0.99265
9166.77	0.274			9173.51	3.09876	3.08937	9166.77	2.40123	2.37956	9173.51	1.69806	1.69671	9166.77	1.0003	0.98579
9167.06	0.2767			9173.81	3.09863	3.09424	9167.06	2.403	2.38224	9173.81	1.69494	1.69988	9167.06	1.00623	0.99115
9167.35	0.27931			9174.11	3.09323	3.09505	9167.35	2.39975	2.3794	9174.11	1.69843	1.70745	9167.35	1.00255	0.98409
9167.65	0.2808			9174.41	3.09272	3.09025	9167.65	2.39765	2.38428	9174.41	1.69041	1.69729	9167.65	1.00725	0.98198
9167.94	0.2834			9174.71	3.09553	3.10038	9167.94	2.40196	2.38594	9174.71	1.6964	1.6922	9167.94	1.00185	0.99074
9168.24	0.28502			9175	3.09186	3.10013	9168.24	2.39845	2.38528	9175	1.69656	1.6997	9168.24	0.99805	0.99036
9168.53	0.28852			9175.3	3.09237	3.10199	9168.53	2.40486	2.38397	9175.3	1.68978	1.69969	9168.53	1.00279	0.98477
9168.82	0.29024			9175.6	3.09366	3.10133	9168.82	2.39584	2.3869	9175.6	1.68463	1.70234	9168.82	1.00092	0.98356
9169.12	0.29154			9175.9	3.09497	3.10049	9169.12	2.39554	2.38647	9175.9	1.6932	1.7027	9169.12	1.00577	0.99009
9169.41	0.29322			9176.2	3.09696	3.09489	9169.41	2.39707	2.38692	9176.2	1.69281	1.69825	9169.41	1.00225	0.99409
9169.7	0.29683			9176.5	3.09838	3.10501	9169.7	2.40423	2.39247	9176.5	1.69307	1.69789	9169.7	1.00334	0.99159
9170	0.29732			9176.8	3.0958	3.10007	9170	2.40428	2.38393	9176.8	1.69153	1.70133	9170	1.00354	0.99184
9170.29	0.30033			9177.1	3.0994	3.10137	9170.29	2.40117	2.38547	9177.1	1.6917	1.70272	9170.29	1.00645	0.98838
9170.58	0.30207			9177.39	3.09524	3.10318	9170.58	2.39794	2.38951	9177.39	1.69164	1.70631	9170.58	1.00297	0.9896
9170.88	0.30225			9177.69	3.09815	3.09975	9170.88	2.40394	2.38982	9177.69	1.69776	1.6978	9170.88	0.99725	0.99648
9171.17	0.30418			9177.99	3.08778	3.10468	9171.17	2.39948	2.38966	9177.99	1.69721	1.70908	9171.17	1.0044	0.99289
9171.46	0.30515			9178.29	3.0891	3.10219	9171.46	2.40319	2.39002	9178.29	1.69585	1.70106	9171.46	1.00429	0.98838
9171.76	0.30723			9178.59	3.09419	3.1061	9171.76	2.40282	2.38903	9178.59	1.68665	1.69924	9171.76	0.99849	0.99344
9172.05	0.30811			9178.89	3.0875	3.09921	9172.05	2.39859	2.39103	9178.89	1.69648	1.70042	9172.05	1.001	0.99831
9172.34	0.30908			9179.19	3.09055	3.10081	9172.34	2.39803	2.39161	9179.19	1.6918	1.69942	9172.34	0.99359	0.9943
9172.64	0.31065			9179.49	3.09369	3.09642	9172.64	2.3963	2.38752	9179.49	1.69339	1.70864	9172.64	0.9984	0.99603
9172.93	0.31185			9179.79	3.09566	3.10335	9172.93	2.3982	2.39406	9179.79	1.69471	1.70423	9172.93	0.99543	0.99742
9173.23	0.31127			9180.09	3.08993	3.09231	9173.23	2.39817	2.38749	9180.09	1.68471	1.7056	9173.23	0.99363	0.99697
9173.52	0.3138			9180.38	3.09473	3.0996	9173.52	2.40099	2.39052	9180.38	1.69114	1.69897	9173.52	0.99699	0.9935
9173.81	0.31339			9180.68	3.09123	3.0971	9173.81	2.39878	2.38934	9180.68	1.69497	1.70348	9173.81	0.99343	0.99589
9174.11	0.31528			9180.98	3.09108	3.09754	9174.11	2.39249	2.3926	9180.98	1.69042	1.70564	9174.11	0.99129	0.99617
9174.4	0.31437			9181.28	3.0973	3.10232	9174.4	2.39187	2.39109	9181.28	1.68472	1.69794	9174.4	0.99749	0.99968
9174.69	0.3169			9181.58	3.09389	3.09048	9174.69	2.39506	2.39932	9181.58	1.68975	1.70087	9174.69	1.00104	0.99752
9174.99	0.31498			9181.88	3.10391	3.10351	9174.99	2.39557	2.39298	9181.88	1.69384	1.69786	9174.99	0.99792	1.00628
9175.28	0.31779			9182.18	3.09047	3.10212	9175.28	2.39391	2.39291	9182.18	1.69133	1.70058	9175.28	0.99511	0.99768
9175.58	0.31671			9182.48	3.08883	3.10027	9175.58	2.39906	2.39732	9182.48	1.69225	1.69928	9175.58	0.99815	1.0006
9175.87	0.3162			9182.78	3.08668	3.10564	9175.87	2.39975	2.39158	9182.78	1.69227	1.70076	9175.87	0.99279	1.00044
9176.16	0.31732			9183.08	3.10001	3.10215	9176.16	2.3964	2.39555	9183.08	1.69983	1.69404	9176.16	1.00118	0.99386
9176.46	0.31814			9183.38	3.08955	3.10302	9176.46	2.38995	2.39582	9183.38	1.69258	1.70376	9176.46	0.99591	0.99261
9176.75	0.31731			9183.68	3.09648	3.09682	9176.75	2.39441	2.3944	9183.68	1.68787	1.71235	9176.75	0.99234	1.00601
9177.05	0.31852			9183.98	3.09528	3.09925	9177.05	2.39257	2.39755	9183.98	1.69622	1.70113	9177.05	0.99497	1.00479
9177.34	0.31847			9184.27	3.09904	3.1044	9177.34	2.3927	2.39523	9184.27	1.69033	1.69647	9177.34	0.99729	0.99779
9177.63	0.31864			9184.57	3.08504	3.10938	9177.63	2.39235	2.39672	9184.57	1.69329	1.70346	9177.63	0.99675	0.99731
9177.93	0.31765			9184.87	3.09598	3.09621	9177.93	2.40031	2.40096	9184.87	1.69229	1.70322	9177.93	0.99348	1.00429
9178.22	0.31751			9185.17	3.09501	3.09819	9178.22	2.39491	2.39303	9185.17	1.70033	1.70009	9178.22	0.99796	1.00189
9178.52	0.3171			9185.47	3.09598	3.10335	9178.52	2.39376	2.39046	9185.47	1.69118	1.70345	9178.52	0.99172	0.99744
9178.81	0.31758			9185.77	3.09333	3.10208	9178.81	2.39802	2.39362	9185.77	1.69811	1.70203	9178.81	0.99664	1.00298
9179.1	0.31818			9186.07	3.09074	3.10278	9179.1	2.39114	2.39378	9186.07	1.69781	1.69766	9179.1	0.99276	1.00168
9179.4	0.31691			9186.37	3.09524	3.10467	9179.4	2.38888	2.3938	9186.37	1.68956	1.70019	9179.4	0.99189	1.00395
9179.69	0.31753			9186.67	3.09749	3.10049	9179.69	2.39171	2.39541	9186.67	1.69421	1.69941	9179.69	0.99552	0.99708
9179.99	0.31777			9186.97	3.09257	3.10261	9179.99	2.39415	2.3965	9186.97	1.68958	1.69963	9179.99	0.99023	0.99814
9180.28	0.31691			9187.27	3.09172	3.10296	9180.28	2.3893	2.39385	9187.27	1.69284	1.68877	9180.28	0.99373	1.00186
9180.58	0.31621			9187.57	3.10089	3.09674	9180.58	2.39175	2.3938	9187.57	1.69107	1.69718	9180.58	0.99522	1.00446
9180.87	0.31734			9187.87	3.08881	3.09701	9180.87	2.39428	2.39524	9187.87	1.68992	1.70431	9180.87	0.99274	0.99781
9181.16	0.31513			9188.17	3.09162	3.09485	9181.16	2.39134	2.39586	9188.17	1.68925	1.69877	9181.16	0.99453	0.996
9181.46	0.31786			9188.47	3.09645	3.09509	9181.46	2.39313	2.39127	9188.47	1.69452	1.69989	9181.46	0.99342	0.99796
9181.75	0.31602			9188.77	3.10039	3.09597	9181.75	2.39257	2.3965	9188.77	1.69803	1.69738	9181.75	0.99433	1.00744
9182.05	0.3159			9189.07	3.09244	3.0953	9182.05	2.38919	2.39118	9189.07	1.69934	1.70341	9182.05	0.99306	0.99914
9182.34	0.31633			9189.37	3.09552	3.09436	9182.34	2.38995	2.39453	9189.37	1.68914	1.70929	9182.34	0.99481	1.00258
9182.64	0.31585			9189.67	3.1	3.10088	9182.64	2.39607	2.39739	9189.67	1.69329	1.70518	9182.64	0.99122	1.00165
9182.93	0.31527			9189.97	3.0908	3.09836	9182.93	2.39045	2.39482	9189.97	1.69769	1.70026	9182.93	0.99166	1.00261
9183.22	0.31343			9190.27	3.10193	3.0955	9183.22	2.39512	2.39216	9190.27	1.69257	1.70326	9183.22	0.99903	1.00388
9183.52	0.31473			9190.57	3.0921	3.1025	9183.52	2.38883	2.40061	9190.57	1.69955	1.70366	9183.52	0.99887	1.00314
9183.81	0.31491			9190.87	3.08773	3.09764	9183.81	2.39397	2.3927	9190.87	1.69795	1.70348	9183.81	0.99403	0.99912
9184.11	0.31335			9191.17	3.08788	3.09138	9184.11	2.39602	2.39655	9191.17	1.69598	1.70571	9184.11	1.00021	1.0051
9184.4	0.3146			9191.47	3.09309	3.09795	9184.4	2.39518	2.39023	9191.47	1.69261	1.71199	9184.4	0.99138	0.99762
9184.7	0.31481			9191.77	3.09148	3.10183	9184.7	2.39369	2.39533	9191.77	1.69233	1.70117	9184.7	0.99366	1.00209
9184.99	0.31385			9192.07	3.09175	3.09622	9184.99	2.39439	2.39422	9192.07	1.69449	1.70742	9184.99	0.9982	1.00096
9185.28	0.31405			9192.37	3.09039	3.0954	9185.28	2.39464	2.3899	9192.37	1.69603	1.71146	9185.28	0.99538	1.00322
9185.58	0.31532			9192.67	3.09427	3.10377	9185.58	2.39676	2.39782	9192.67	1.69915	1.71325	9185.58	0.99573	0.99848
9185.87	0.31333			9192.96	3.09403	3.1043	9185.87	2.39332	2.39773	9192.96	1.70098	1.70546	9185.87	0.9909	1.00006
9186.17	0.3135			9193.26	3.08856	3.10505	9186.17	2.3951	2.39315	9193.26	1.69455	1.70612	9186.17	0.9922	1.00177
9186.46	0.31395			9193.56	3.09522	3.10217	9186.46	2.388	2.3928	9193.56	1.68705	1.69694	9186.46	0.99277	0.99923
9186.76	0.31408			9193.86	3.09517	3.10728	9186.76	2.39044	2.39328	9193.86	1.69701	1.69657	9186.76	0.99188	1.00262
9187.05	0.31386			9194.16	3.09553	3.09703	9187.05	2.38867	2.39769	9194.16	1.692	1.69901	9187.05	0.99474	1.00292
9187.35	0.31284			9194.46	3.09456	3.10631	9187.35	2.39171	2.39521	9194.46	1.69754	1.70803	9187.35	0.99355	1.00399
9187.64	0.31209			9194.77	3.09102	3.10532	9187.64	2.3926	2.39835	9194.77	1.69471	1.69998	9187.64	0.99107	0.99647
9187.94	0.31391			9195.07	3.09922	3.09965	9187.94	2.39376	2.39898	9195.07	1.69587	1.70475	9187.94	0.98947	1.00408
9188.23	0.31172			9195.37	3.08972	3.10213	9188.23	2.38863	2.39869	9195.37	1.69032	1.69938	9188.23	0.99564	1.00169
9188.53	0.31252			9195.67	3.0965	3.10181	9188.53	2.39194	2.39266	9195.67	1.69187	1.70926	9188.53	0.99098	0.99971
9188.82	0.31281			9195.97	3.10312	3.10979	9188.82	2.3923	2.39777	9195.97	1.69384	1.70908	9188.82	0.99507	0.99892
9189.12	0.31414			9196.27	3.09508	3.09759	9189.12	2.39267	2.39851	9196.27	1.69882	1.6996	9189.12	0.99324	0.9979
9189.41	0.31269			9196.57	3.09903	3.09857	9189.41	2.38818	2.39343	9196.57	1.69532	1.70387	9189.41	0.99327	0.99983
9189.7	0.31348			9196.87	3.09599	3.10507	9189.7	2.39195	2.39798	9196.87	1.70052	1.71527	9189.7	0.99246	1.00055
9190	0.31334			9197.17	3.09309	3.09882	9190	2.3999	2.3998	9197.17	1.69403	1.69715	9190	0.99535	0.99806
9190.29	0.31297			9197.47	3.09304	3.10923	9190.29	2.39929	2.39681	9197.47	1.6989	1.7029	9190.29	0.9862	0.9999
9190.59	0.31354			9197.77	3.10056	3.10134	9190.59	2.39441	2.39874	9197.77	1.69244	1.70567	9190.59	1.00333	1.00338
9190.88	0.3129			9198.07	3.08961	3.1039	9190.88	2.39488	2.39602	9198.07	1.70083	1.70782	9190.88	0.98848	0.99749
9191.18	0.31254			9198.37	3.09358	3.09886	9191.18	2.39415	2.39554	9198.37	1.69715	1.70121	9191.18	0.99662	1.00363
9191.47	0.31088			9198.67	3.09612	3.10364	9191.47	2.39226	2.39495	9198.67	1.69443	1.70962	9191.47	0.99345	0.99886
9191.77	0.31127			9198.97	3.09881	3.11354	9191.77	2.39432	2.38864	9198.97	1.69589	1.70255	9191.77	0.99768	1.00825
9192.06	0.31196			9199.27	3.099	3.10898	9192.06	2.39704	2.39934	9199.27	1.69844	1.70134	9192.06	0.99309	1.00063
9192.36	0.31296			9199.57	3.09434	3.10542	9192.36	2.39199	2.39741	9199.57	1.69811	1.70862	9192.36	0.99141	1.00448
9192.65	0.31176			9199.87	3.09426	3.1053	9192.65	2.39535	2.39643	9199.87	1.68924	1.71087	9192.65	0.98802	1.00546
9192.95	0.3114			9200.17	3.09283	3.10289	9192.95	2.3908	2.39619	9200.17	1.69041	1.70718	9192.95	0.99874	1.00138
9193.24	0.31125			9200.47	3.10119	3.1054	9193.24	2.39365	2.39535	9200.47	1.70365	1.70531	9193.24	0.99463	1.00842
9193.54	0.31137			9200.77	3.09303	3.10229	9193.54	2.39327	2.39806	9200.77	1.69685	1.70668	9193.54	0.9954	1.00331
9193.83	0.31046			9201.07	3.0979	3.10327	9193.83	2.39984	2.39666	9201.07	1.69842	1.70216	9193.83	0.99709	1.01085
9194.13	0.31056			9201.37	3.09876	3.10665	9194.13	2.39992	2.39678	9201.37	1.69943	1.69964	9194.13	0.99309	0.99998
9194.42	0.30971			9201.67	3.0908	3.10195	9194.42	2.39723	2.39939	9201.67	1.69781	1.71392	9194.42	0.9969	1.00133
9194.72	0.3103			9201.97	3.10124	3.09566	9194.72	2.40244	2.39809	9201.97	1.68985	1.70439	9194.72	0.99598	0.99602
9195.01	0.31037			9202.27	3.10261	3.10479	9195.01	2.39468	2.39747	9202.27	1.69925	1.70177	9195.01	0.99176	1.00445
9195.31	0.31059			9202.57	3.10358	3.10882	9195.31	2.3966	2.40356	9202.57	1.69876	1.71023	9195.31	0.995	0.99977
9195.61	0.3091			9202.87	3.10246	3.10668	9195.61	2.39557	2.39191	9202.87	1.6949	1.71281	9195.61	0.99602	1.00228
9195.9	0.30982			9203.17	3.09167	3.11084	9195.9	2.39345	2.40255	9203.17	1.69793	1.71069	9195.9	0.99431	0.99546
9196.2	0.31014			9203.48	3.0994	3.11203	9196.2	2.39541	2.4057	9203.48	1.70033	1.71277	9196.2	0.99402	1.00147
9196.49	0.30917			9203.78	3.09835	3.10391	9196.49	2.39467	2.40094	9203.78	1.69893	1.71401	9196.49	0.99124	0.99712
9196.79	0.3094			9204.08	3.1022	3.11344	9196.79	2.39879	2.39871	9204.08	1.69662	1.71651	9196.79	0.99426	1.00008
9197.08	0.31034			9204.38	3.10134	3.1049	9197.08	2.39827	2.40245	9204.38	1.70015	1.71219	9197.08	0.99583	1.00076
9197.38	0.31072			9204.68	3.10062	3.10926	9197.38	2.39665	2.39372	9204.68	1.70043	1.71114	9197.38	0.99022	1.00409
9197.67	0.3111			9204.98	3.1027	3.10118	9197.67	2.39625	2.39721	9204.98	1.69963	1.71799	9197.67	0.99576	1.00118
9197.97	0.31162			9205.28	3.09987	3.10704	9197.97	2.39659	2.40195	9205.28	1.69824	1.71912	9197.97	0.99044	1.00062
9198.26	0.3115			9205.58	3.10031	3.10804	9198.26	2.39778	2.39912	9205.58	1.69512	1.7215	9198.26	1.00198	1.00041
9198.56	0.31185			9205.88	3.10178	3.11247	9198.56	2.399	2.4012	9205.88	1.69409	1.72111	9198.56	0.99381	1.00463
9198.85	0.31298			9206.18	3.09734	3.1096	9198.85	2.39375	2.39525	9206.18	1.70306	1.71558	9198.85	1.00308	1.0052
9199.15	0.31408			9206.48	3.09942	3.10688	9199.15	2.39534	2.40501	9206.48	1.70023	1.7174	9199.15	0.99872	1.00412
9199.44	0.31411			9206.78	3.1014	3.11986	9199.44	2.39794	2.39848	9206.78	1.6966	1.71291	9199.44	0.99104	1.01169
9199.74	0.31456			9207.08	3.09902	3.11761	9199.74	2.39789	2.39555	9207.08	1.70157	1.71134	9199.74	0.99886	1.00623
9200.04	0.31655			9207.39	3.09824	3.10414	9200.04	2.39647	2.4032	9207.39	1.70386	1.71186	9200.04	1.00168	1.00036
9200.33	0.31733			9207.69	3.09993	3.11672	9200.33	2.39699	2.39791	9207.69	1.69314	1.72169	9200.33	0.99648	1.0015
9200.63	0.31867			9207.99	3.09838	3.10648	9200.63	2.39379	2.39892	9207.99	1.69606	1.72563	9200.63	0.99248	1.0047
9200.92	0.32027			9208.29	3.08981	3.10487	9200.92	2.40409	2.39486	9208.29	1.70527	1.72484	9200.92	1.00111	1.00667
9201.22	0.32163			9208.59	3.09897	3.12046	9201.22	2.40052	2.40886	9208.59	1.70054	1.72313	9201.22	0.99209	1.00584
9201.51	0.32277			9208.89	3.0988	3.113	9201.51	2.39918	2.39976	9208.89	1.70286	1.71697	9201.51	0.99373	1.00605
9201.81	0.3242			9209.19	3.10482	3.10133	9201.81	2.39553	2.40232	9209.19	1.69306	1.72513	9201.81	1.00297	1.00899
9202.1	0.32639			9209.49	3.10057	3.11285	9202.1	2.40132	2.4053	9209.49	1.69887	1.71579	9202.1	0.99739	1.00871
9202.4	0.32763			9209.79	3.09786	3.10951	9202.4	2.39665	2.40183	9209.79	1.70483	1.72325	9202.4	0.99363	1.00712
9202.7	0.32752			9210.09	3.10596	3.11637	9202.7	2.39472	2.40002	9210.09	1.69425	1.72437	9202.7	0.99982	1.01043
9202.99	0.32993			9210.4	3.10114	3.10148	9202.99	2.39811	2.40384	9210.4	1.70536	1.71302	9202.99	0.99863	1.01254
9203.29	0.33154			9210.7	3.10696	3.11461	9203.29	2.40155	2.40886	9210.7	1.69235	1.71842	9203.29	1.00175	1.01292
9203.58	0.33217			9211	3.10185	3.11645	9203.58	2.39956	2.40912	9211	1.69885	1.72097	9203.58	0.99685	1.00419
9203.88	0.33497			9211.3	3.09559	3.11145	9203.88	2.40375	2.40294	9211.3	1.69635	1.72049	9203.88	0.99661	1.01184
9204.17	0.33568			9211.6	3.09732	3.11218	9204.17	2.39976	2.40943	9211.6	1.69827	1.71757	9204.17	1.00228	1.01268
9204.47	0.33721			9211.9	3.10226	3.11347	9204.47	2.39529	2.4028	9211.9	1.69662	1.72135	9204.47	1.001	1.01379
9204.77	0.33945			9212.2	3.09834	3.11299	9204.77	2.39913	2.40722	9212.2	1.69978	1.71655	9204.77	0.99227	1.01785
9205.06	0.33988			9212.5	3.09509	3.10182	9205.06	2.39585	2.4063	9212.5	1.70144	1.72477	9205.06	0.99822	1.01637
9205.36	0.34213			9212.81	3.10776	3.11052	9205.36	2.39982	2.40272	9212.81	1.69968	1.72065	9205.36	0.9899	1.01448
9205.65	0.34199			9213.11	3.09435	3.11668	9205.65	2.39575	2.41172	9213.11	1.6968	1.72432	9205.65	0.99792	1.00887
9205.95	0.34403			9213.41	3.09889	3.1101	9205.95	2.39706	2.40683	9213.41	1.69893	1.72444	9205.95	0.99389	1.01395
9206.25	0.34528			9213.71	3.10238	3.10407	9206.25	2.39765	2.40922	9213.71	1.70378	1.72343	9206.25	0.99303	1.02174
9206.54	0.34604			9214.01	3.09225	3.1198	9206.54	2.39665	2.41232	9214.01	1.69918	1.72054	9206.54	0.99593	1.01825
9206.84	0.34725			9214.31	3.09915	3.11418	9206.84	2.39831	2.40504	9214.31	1.69461	1.72308	9206.84	0.99739	1.01647
9207.13	0.34848			9214.61	3.10021	3.10827	9207.13	2.39521	2.40912	9214.61	1.70175	1.72351	9207.13	1.00267	1.01242
9207.43	0.34971			9214.91	3.10392	3.11559	9207.43	2.39864	2.40773	9214.91	1.69904	1.72628	9207.43	1.00313	1.01702
9207.72	0.34966			9215.22	3.0984	3.11691	9207.72	2.4003	2.41114	9215.22	1.70242	1.71825	9207.72	1.00077	1.01332
9208.02	0.34964			9215.52	3.10601	3.11764	9208.02	2.39841	2.41129	9215.52	1.69711	1.72474	9208.02	0.99638	1.02352
9208.32	0.35034			9215.82	3.10367	3.11373	9208.32	2.39782	2.40734	9215.82	1.70219	1.71993	9208.32	0.99305	1.02267
9208.61	0.35143			9216.12	3.10358	3.11532	9208.61	2.39939	2.4065	9216.12	1.70091	1.72228	9208.61	0.99954	1.01731
9208.91	0.35179			9216.42	3.10914	3.12005	9208.91	2.3968	2.41162	9216.42	1.69767	1.71799	9208.91	1.00045	1.01593
9209.21	0.3511			9216.72	3.09896	3.11598	9209.21	2.40272	2.41267	9216.72	1.70431	1.72053	9209.21	0.99938	1.0186
9209.5	0.35274			9217.03	3.10201	3.12254	9209.5	2.39357	2.41109	9217.03	1.70452	1.71803	9209.5	1.00173	1.0207
9209.8	0.35297			9217.33	3.1047	3.11366	9209.8	2.39732	2.40792	9217.33	1.70204	1.7233	9209.8	1.00237	1.01398
9210.09	0.3533			9217.63	3.09875	3.11551	9210.09	2.40045	2.4103	9217.63	1.69949	1.71966	9210.09	0.99777	1.01829
9210.39	0.35273			9217.93	3.1031	3.11282	9210.39	2.3996	2.41288	9217.93	1.70515	1.71682	9210.39	0.99913	1.02437
9210.69	0.35232			9218.23	3.10193	3.11219	9210.69	2.40071	2.41317	9218.23	1.70468	1.71842	9210.69	1.00188	1.01462
9210.98	0.35262			9218.53	3.09797	3.11589	9210.98	2.40011	2.41033	9218.53	1.70334	1.7217	9210.98	0.99641	1.02108
9211.28	0.35358			9218.83	3.09409	3.11117	9211.28	2.397	2.41475	9218.83	1.69694	1.7226	9211.28	0.99657	1.01855
9211.57	0.3523			9219.14	3.09533	3.10787	9211.57	2.40501	2.41089	9219.14	1.70136	1.72074	9211.57	0.993	1.02115
9211.87	0.35263			9219.44	3.09805	3.10725	9211.87	2.40378	2.40433	9219.44	1.70295	1.72361	9211.87	0.99703	1.01807
9212.17	0.35285			9219.74	3.1002	3.11102	9212.17	2.39943	2.40888	9219.74	1.69559	1.72077	9212.17	0.99874	1.02065
9212.46	0.35349			9220.04	3.09415	3.11439	9212.46	2.40443	2.41453	9220.04	1.7051	1.71392	9212.46	0.9984	1.01956
9212.76	0.35302			9220.34	3.1004	3.10735	9212.76	2.40336	2.41225	9220.34	1.70022	1.71905	9212.76	1.00316	1.01936
9213.06	0.35215			9220.65	3.10446	3.11168	9213.06	2.40099	2.41255	9220.65	1.70456	1.70972	9213.06	0.99706	1.01897
9213.35	0.35304			9220.95	3.10206	3.10587	9213.35	2.40111	2.41715	9220.95	1.70083	1.71148	9213.35	1.00181	1.02112
9213.65	0.35249			9221.25	3.09994	3.10188	9213.65	2.40137	2.40794	9221.25	1.70704	1.71417	9213.65	0.99881	1.02214
9213.95	0.35216			9221.55	3.10387	3.11676	9213.95	2.40159	2.4133	9221.55	1.70088	1.71847	9213.95	1.00091	1.01454
9214.24	0.35098			9221.85	3.10583	3.10278	9214.24	2.39709	2.41762	9221.85	1.70454	1.71675	9214.24	1.00211	1.01959
9214.54	0.35148			9222.15	3.10105	3.11869	9214.54	2.39831	2.41491	9222.15	1.70417	1.71392	9214.54	0.99847	1.01815
9214.83	0.35057			9222.46	3.10357	3.11548	9214.83	2.39741	2.41023	9222.46	1.70359	1.71966	9214.83	0.99871	1.02389
9215.13	0.34998			9222.76	3.10194	3.10661	9215.13	2.40037	2.41406	9222.76	1.69953	1.71058	9215.13	0.99563	1.01782
9215.43	0.35105			9223.06	3.0986	3.10638	9215.43	2.40123	2.41462	9223.06	1.70074	1.71683	9215.43	0.99663	1.01706
9215.72	0.34979			9223.36	3.09919	3.10787	9215.72	2.40306	2.41772	9223.36	1.70983	1.71001	9215.72	1.00297	1.01047
9216.02	0.34892			9223.66	3.10208	3.10483	9216.02	2.4027	2.41757	9223.66	1.70455	1.70774	9216.02	0.99461	1.01654
9216.32	0.34754			9223.97	3.10383	3.10918	9216.32	2.39879	2.41116	9223.97	1.70738	1.70876	9216.32	1.00695	1.02496
9216.61	0.34791			9224.27	3.11385	3.09462	9216.61	2.39856	2.41426	9224.27	1.70884	1.71425	9216.61	0.99848	1.0224
9216.91	0.34647			9224.57	3.10102	3.09727	9216.91	2.40449	2.41459	9224.57	1.70184	1.70634	9216.91	1.00205	1.01747
9217.21	0.34611			9224.87	3.09932	3.10503	9217.21	2.40406	2.41103	9224.87	1.70534	1.70822	9217.21	1.00052	1.02167
9217.5	0.34604			9225.17	3.10537	3.10699	9217.5	2.3983	2.41484	9225.17	1.70272	1.70528	9217.5	1.0033	1.02066
9217.8	0.3461			9225.48	3.10029	3.10337	9217.8	2.4037	2.41264	9225.48	1.70125	1.71166	9217.8	0.99489	1.01935
9218.1	0.34368			9225.78	3.10609	3.11142	9218.1	2.39897	2.40837	9225.78	1.70585	1.71162	9218.1	1.00034	1.01632
9218.39	0.3445			9226.08	3.10201	3.10787	9218.39	2.40329	2.41068	9226.08	1.70256	1.70848	9218.39	1.00403	1.01459
9218.69	0.34218			9226.38	3.10314	3.09641	9218.69	2.39855	2.40827	9226.38	1.70414	1.71388	9218.69	1.00021	1.01649
9218.99	0.34221			9226.69	3.10243	3.10473	9218.99	2.40621	2.40748	9226.69	1.70435	1.70783	9218.99	1.00117	1.02237
9219.28	0.34192			9226.99	3.0945	3.10576	9219.28	2.40327	2.41181	9226.99	1.70589	1.71048	9219.28	1.00085	1.01556
9219.58	0.33924			9227.29	3.10985	3.10146	9219.58	2.40814	2.41325	9227.29	1.70523	1.70503	9219.58	0.99656	1.01722
9219.88	0.33934			9227.59	3.09873	3.10266	9219.88	2.40016	2.40886	9227.59	1.7077	1.70194	9219.88	1.0006	1.01984
9220.17	0.3372			9227.89	3.1011	3.10364	9220.17	2.39757	2.40765	9227.89	1.70526	1.7102	9220.17	0.99953	1.01726
9220.47	0.33619			9228.2	3.10742	3.10427	9220.47	2.39484	2.41508	9228.2	1.70709	1.70418	9220.47	0.99727	1.01597
9220.77	0.33689			9228.5	3.10264	3.09956	9220.77	2.40312	2.41114	9228.5	1.70023	1.70639	9220.77	1.00822	1.01306
9221.06	0.33459			9228.8	3.10613	3.10384	9221.06	2.40164	2.40793	9228.8	1.7076	1.70664	9221.06	0.99907	1.01572
9221.36	0.33383			9229.1	3.10258	3.10192	9221.36	2.40266	2.40791	9229.1	1.7076	1.70312	9221.36	1.00706	1.01742
9221.66	0.33298			9229.41	3.10303	3.10961	9221.66	2.39992	2.40625	9229.41	1.71045	1.69835	9221.66	0.99952	1.01882
9221.96	0.33074			9229.71	3.09599	3.10453	9221.96	2.40512	2.41283	9229.71	1.70474	1.70171	9221.96	0.99998	1.01166
9222.25	0.33018			9230.01	3.0961	3.10082	9222.25	2.4017	2.40974	9230.01	1.70174	1.70647	9222.25	1.00589	1.01984
9222.55	0.32984			9230.31	3.10408	3.10433	9222.55	2.40265	2.40416	9230.31	1.7034	1.69965	9222.55	1.00928	1.01443
9222.85	0.32737			9230.62	3.10032	3.09959	9222.85	2.40047	2.41337	9230.62	1.70836	1.70205	9222.85	1.002	1.01431
9223.14	0.32677			9230.92	3.0999	3.10663	9223.14	2.40155	2.40755	9230.92	1.70212	1.6928	9223.14	1.00427	1.01284
9223.44	0.32548			9231.22	3.09737	3.10086	9223.44	2.40302	2.40807	9231.22	1.70096	1.70082	9223.44	0.99857	1.00723
9223.74	0.3238			9231.52	3.09573	3.10774	9223.74	2.40003	2.40487	9231.52	1.70104	1.70728	9223.74	0.99814	1.01238
9224.03	0.32185			9231.83	3.10885	3.10139	9224.03	2.40001	2.40858	9231.83	1.69646	1.69689	9224.03	1.00405	1.01186
9224.33	0.31994			9232.13	3.10029	3.09261	9224.33	2.39696	2.40707	9232.13	1.70283	1.69952	9224.33	1.00953	1.0073
9224.63	0.31912			9232.43	3.10499	3.09502	9224.63	2.40054	2.40621	9232.43	1.70869	1.6987	9224.63	0.9961	1.01058
9224.93	0.31794			9232.73	3.10475	3.09343	9224.93	2.40379	2.4113	9232.73	1.70362	1.70105	9224.93	1.00222	1.00677
9225.22	0.31655			9233.04	3.09529	3.09418	9225.22	2.40401	2.40637	9233.04	1.70629	1.69758	9225.22	1.00522	1.00648
9225.52	0.31427			9233.34	3.10041	3.09516	9225.52	2.39636	2.40616	9233.34	1.7086	1.69947	9225.52	1.00023	1.01164
9225.82	0.31303			9233.64	3.10777	3.09772	9225.82	2.39759	2.39945	9233.64	1.7035	1.69376	9225.82	1.00424	1.00684
9226.11	0.31238			9233.94	3.10313	3.09127	9226.11	2.40455	2.40536	9233.94	1.71175	1.69213	9226.11	1.00458	1.00719
9226.41	0.31216			9234.25	3.10569	3.10495	9226.41	2.40628	2.39571	9234.25	1.70449	1.69698	9226.41	1.00557	1.0068
9226.71	0.31022			9234.55	3.10582	3.09759	9226.71	2.40442	2.40342	9234.55	1.70902	1.70222	9226.71	1.00336	1.00494
9227.01	0.30772			9234.85	3.10437	3.09428	9227.01	2.40332	2.40404	9234.85	1.71032	1.69066	9227.01	1.00188	1.01231
9227.3	0.30657			9235.15	3.09999	3.10309	9227.3	2.40356	2.4008	9235.15	1.69956	1.69693	9227.3	1.00254	1.01176
9227.6	0.30367			9235.46	3.09687	3.09753	9227.6	2.39985	2.4052	9235.46	1.69783	1.6964	9227.6	0.99865	1.00408
9227.9	0.30424			9235.76	3.09801	3.1013	9227.9	2.4081	2.40053	9235.76	1.70704	1.69395	9227.9	1.00134	1.0052
9228.2	0.30334			9236.06	3.10621	3.10333	9228.2	2.40638	2.3986	9236.06	1.70585	1.69427	9228.2	1.00486	1.00258
9228.49	0.30109			9236.37	3.10121	3.10108	9228.49	2.40183	2.40115	9236.37	1.69867	1.69251	9228.49	1.00486	1.00182
9228.79	0.30005			9236.67	3.10281	3.09379	9228.79	2.4018	2.39802	9236.67	1.70564	1.69654	9228.79	1.00296	0.99733
9229.09	0.29955			9236.97	3.10276	3.09427	9229.09	2.40418	2.39618	9236.97	1.70211	1.69171	9229.09	1.0008	0.99909
9229.38	0.29807			9237.27	3.09778	3.09599	9229.38	2.40498	2.40038	9237.27	1.7065	1.68897	9229.38	1.00452	0.99976
9229.68	0.29572			9237.58	3.09712	3.0882	9229.68	2.40345	2.40162	9237.58	1.7092	1.69102	9229.68	1.00609	1.0074
9229.98	0.2953			9237.88	3.10493	3.08963	9229.98	2.4067	2.39666	9237.88	1.707	1.68936	9229.98	1.00124	1.00103
9230.28	0.29402			9238.18	3.10018	3.08987	9230.28	2.40138	2.39832	9238.18	1.70555	1.69329	9230.28	1.00477	1.00147
9230.57	0.29298			9238.49	3.10758	3.09542	9230.57	2.40144	2.40348	9238.49	1.69876	1.69372	9230.57	1.00715	0.9999
9230.87	0.29205			9238.79	3.10622	3.09078	9230.87	2.40067	2.39634	9238.79	1.70038	1.69539	9230.87	1.00326	0.99749
9231.17	0.29041			9239.09	3.10333	3.07977	9231.17	2.4011	2.39556	9239.09	1.69945	1.69089	9231.17	1.00235	0.99829
9231.47	0.28984			9239.4	3.10727	3.08884	9231.47	2.40167	2.39884	9239.4	1.69665	1.69096	9231.47	1.00185	0.99858
9231.76	0.28721			9239.7	3.1013	3.09505	9231.76	2.4013	2.39807	9239.7	1.70835	1.69057	9231.76	1.00316	1.00603
9232.06	0.28689			9240	3.09811	3.09747	9232.06	2.40011	2.39704	9240	1.7031	1.6969	9232.06	1.00508	1.00023
9232.36	0.28633			9240.31	3.10551	3.0933	9232.36	2.40021	2.39572	9240.31	1.70292	1.68967	9232.36	1.00186	0.99902
9232.66	0.28359			9240.61	3.10215	3.09409	9232.66	2.40919	2.40117	9240.61	1.70785	1.68511	9232.66	1.00143	0.99817
9232.96	0.28317			9240.91	3.10685	3.0913	9232.96	2.40317	2.39933	9240.91	1.70593	1.69244	9232.96	1.00447	1.00303
9233.25	0.2841			9241.21	3.09993	3.09682	9233.25	2.40221	2.39216	9241.21	1.70665	1.68871	9233.25	1.00093	0.993
9233.55	0.28075			9241.52	3.10979	3.09491	9233.55	2.40402	2.3976	9241.52	1.70624	1.68368	9233.55	1.00301	0.99822
9233.85	0.28179			9241.82	3.09746	3.09483	9233.85	2.39847	2.39498	9241.82	1.70093	1.6956	9233.85	0.99732	0.99608
9234.15	0.281			9242.12	3.09917	3.08687	9234.15	2.40367	2.3952	9242.12	1.70232	1.69159	9234.15	1.00452	0.99605
9234.44	0.28003			9242.43	3.09666	3.0934	9234.44	2.40691	2.39684	9242.43	1.70051	1.6903	9234.44	1.00482	0.9951
9234.74	0.27852			9242.73	3.11053	3.09868	9234.74	2.39698	2.3954	9242.73	1.69883	1.68758	9234.74	1.00654	0.99617
9235.04	0.27806			9243.03	3.10178	3.09497	9235.04	2.40034	2.39099	9243.03	1.70375	1.69174	9235.04	0.99694	0.99699
9235.34	0.27897			9243.34	3.10061	3.09476	9235.34	2.39979	2.38954	9243.34	1.70959	1.68755	9235.34	1.00097	0.99443
9235.64	0.27688			9243.64	3.10096	3.09533	9235.64	2.40084	2.3894	9243.64	1.70163	1.69838	9235.64	0.99908	0.99246
9235.93	0.27693			9243.94	3.09512	3.09086	9235.93	2.40089	2.3974	9243.94	1.70562	1.69521	9235.93	1.01009	0.99368
9236.23	0.27614			9244.25	3.10474	3.08949	9236.23	2.4012	2.39323	9244.25	1.69228	1.69082	9236.23	1.00316	1.00075
9236.53	0.27582			9244.55	3.0987	3.09569	9236.53	2.4073	2.38819	9244.55	1.70553	1.69027	9236.53	1.00581	0.99311
9236.83	0.27573			9244.85	3.11112	3.09194	9236.83	2.40647	2.39796	9244.85	1.70555	1.68863	9236.83	1.00646	0.99577
9237.12	0.27483			9245.16	3.10732	3.09556	9237.12	2.40384	2.39343	9245.16	1.70462	1.68888	9237.12	1.008	0.99255
9237.42	0.27457			9245.46	3.10261	3.0914	9237.42	2.40184	2.39052	9245.46	1.7062	1.68981	9237.42	1.00606	0.99182
9237.72	0.27317			9245.76	3.1034	3.0883	9237.72	2.40404	2.39166	9245.76	1.70594	1.68689	9237.72	1.00636	0.99688
9238.02	0.27542			9246.07	3.1066	3.09477	9238.02	2.40542	2.38968	9246.07	1.71225	1.68975	9238.02	1.00979	0.99653
9238.32	0.27411			9246.37	3.10256	3.08651	9238.32	2.40383	2.38915	9246.37	1.70495	1.70226	9238.32	1.00341	0.99394
9238.61	0.2741			9246.68	3.10436	3.08529	9238.61	2.40571	2.38584	9246.68	1.70285	1.69334	9238.61	0.9987	0.98757
9238.91	0.27391			9246.98	3.11029	3.08497	9238.91	2.40131	2.39501	9246.98	1.70468	1.6892	9238.91	1.00256	0.99717
9239.21	0.27262			9247.28	3.1031	3.09179	9239.21	2.40436	2.3926	9247.28	1.70484	1.69488	9239.21	1.0002	0.9937
9239.51	0.27318			9247.59	3.11038	3.09013	9239.51	2.40362	2.395	9247.59	1.70496	1.69318	9239.51	1.00187	0.99257
9239.81	0.27289			9247.89	3.10834	3.09429	9239.81	2.39877	2.39028	9247.89	1.70537	1.68396	9239.81	0.99915	0.99565
9240.11	0.27439			9248.19	3.10775	3.09489	9240.11	2.40465	2.39037	9248.19	1.70746	1.69006	9240.11	1.00826	0.98787
9240.4	0.27341			9248.5	3.10978	3.093	9240.4	2.3972	2.39329	9248.5	1.70244	1.69334	9240.4	1.00166	0.9955
9240.7	0.27344			9248.8	3.10562	3.09661	9240.7	2.40545	2.38698	9248.8	1.70152	1.69129	9240.7	1.00488	0.98984
9241	0.27358			9249.1	3.10928	3.09117	9241	2.40057	2.39149	9249.1	1.70491	1.69135	9241	0.99908	0.99326
9241.3	0.27346			9249.41	3.10534	3.09032	9241.3	2.40077	2.39684	9249.41	1.70542	1.68682	9241.3	1.00777	0.99916
9241.6	0.27473			9249.71	3.10285	3.09244	9241.6	2.40527	2.39168	9249.71	1.69913	1.69423	9241.6	0.99741	0.99403
9241.89	0.27524			9250.02	3.0998	3.10475	9241.89	2.40459	2.39068	9250.02	1.71071	1.69345	9241.89	0.99807	0.99497
9242.19	0.27548			9250.32	3.09995	3.08673	9242.19	2.39969	2.38864	9250.32	1.71174	1.68827	9242.19	1.00165	0.99165
9242.49	0.27588			9250.62	3.10066	3.08605	9242.49	2.40245	2.39164	9250.62	1.70389	1.69846	9242.49	1.01078	0.98948
9242.79	0.2754			9250.93	3.10296	3.09603	9242.79	2.40574	2.39343	9250.93	1.70835	1.69497	9242.79	1.0056	0.99165
9243.09	0.27592			9251.23	3.09648	3.09349	9243.09	2.40294	2.39122	9251.23	1.70083	1.69081	9243.09	0.99976	0.99295
9243.39	0.27637			9251.53	3.10445	3.09843	9243.39	2.40431	2.39048	9251.53	1.70792	1.70152	9243.39	1.00395	0.99328
9243.68	0.27754			9251.84	3.10197	3.09451	9243.68	2.40115	2.3892	9251.84	1.70781	1.69128	9243.68	1.00095	0.98981
9243.98	0.27611			9252.14	3.09783	3.09876	9243.98	2.40536	2.39117	9252.14	1.70309	1.68933	9243.98	1.00841	0.99697
9244.28	0.27735			9252.45	3.11255	3.09732	9244.28	2.40201	2.39362	9252.45	1.70684	1.68741	9244.28	1.00719	0.99805
9244.58	0.27788			9252.75	3.11275	3.09763	9244.58	2.40604	2.38668	9252.75	1.69936	1.69122	9244.58	1.0021	0.992
9244.88	0.27881			9253.05	3.10378	3.09804	9244.88	2.40858	2.3955	9253.05	1.70749	1.68961	9244.88	0.99549	0.99111
9245.18	0.27851			9253.36	3.10304	3.09726	9245.18	2.40052	2.39245	9253.36	1.70164	1.6921	9245.18	1.00727	0.99409
9245.47	0.27846			9253.66	3.10259	3.09409	9245.47	2.40441	2.39407	9253.66	1.69431	1.68935	9245.47	1.00466	0.98885
9245.77	0.27886			9253.97	3.10546	3.09395	9245.77	2.39984	2.3864	9253.97	1.70776	1.69847	9245.77	1.00435	0.99668
9246.07	0.27961			9254.27	3.10484	3.09936	9246.07	2.40566	2.38954	9254.27	1.70923	1.69652	9246.07	1.00222	0.9902
9246.37	0.27924			9254.57	3.10057	3.09868	9246.37	2.40327	2.38732	9254.57	1.69799	1.69171	9246.37	1.00369	0.99504
9246.67	0.27929			9254.88	3.09803	3.0873	9246.67	2.40384	2.39342	9254.88	1.71167	1.6866	9246.67	0.99931	0.98921
9246.97	0.27821			9255.18	3.10465	3.09707	9246.97	2.40457	2.38859	9255.18	1.70876	1.69233	9246.97	1.00264	0.9927
9247.27	0.28132			9255.49	3.10773	3.09254	9247.27	2.40594	2.3922	9255.49	1.70799	1.69741	9247.27	1.00743	0.98285
9247.56	0.28009			9255.79	3.10355	3.08818	9247.56	2.40649	2.39418	9255.79	1.70798	1.69618	9247.56	0.99996	0.98894
9247.86	0.28024			9256.09	3.10709	3.09935	9247.86	2.40373	2.38699	9256.09	1.70618	1.69377	9247.86	1.00898	0.99201
9248.16	0.28086			9256.4	3.10923	3.09132	9248.16	2.40363	2.39216	9256.4	1.70875	1.69674	9248.16	1.00975	0.99485
9248.46	0.28066			9256.7	3.1114	3.09204	9248.46	2.40661	2.39092	9256.7	1.70221	1.68336	9248.46	1.00574	0.99278
9248.76	0.28117			9257.01	3.10358	3.08892	9248.76	2.40505	2.39475	9257.01	1.70316	1.69563	9248.76	1.01295	0.9874
9249.06	0.2805			9257.31	3.10688	3.10581	9249.06	2.40559	2.39425	9257.31	1.69786	1.69596	9249.06	1.00775	0.99263
9249.36	0.28195			9257.62	3.09949	3.09333	9249.36	2.40896	2.38528	9257.62	1.70592	1.69506	9249.36	1.0066	0.98796
9249.66	0.28068			9257.92	3.10323	3.10071	9249.66	2.40788	2.39292	9257.92	1.69994	1.69908	9249.66	1.0066	0.99003
9249.95	0.28224			9258.22	3.10589	3.0937	9249.95	2.4073	2.39115	9258.22	1.71455	1.69582	9249.95	1.00046	0.9919
9250.25	0.2808			9258.53	3.09668	3.0965	9250.25	2.41318	2.38873	9258.53	1.70584	1.6944	9250.25	1.00157	0.9893
9250.55	0.28164			9258.83	3.11253	3.10053	9250.55	2.40145	2.39477	9258.83	1.7029	1.69565	9250.55	1.01076	0.9884
9250.85	0.28205			9259.14	3.10336	3.09863	9250.85	2.40051	2.38696	9259.14	1.70608	1.68772	9250.85	1.00109	0.9924
9251.15	0.28199			9259.44	3.10807	3.10337	9251.15	2.40175	2.3879	9259.44	1.71174	1.69683	9251.15	1.00622	0.99539
9251.45	0.28198			9259.75	3.10464	3.09193	9251.45	2.39986	2.39069	9259.75	1.71099	1.69738	9251.45	1.00597	0.99707
[truncated: 1,730 more rows]

## Sheet: Fig2e
Wavenumber (cm-1)	Peak Intensity (2Cu)	Wavenumber (cm-1)	Peak Intensity (2Cu1Zn)	Peak 1	Peak 2	Background	Fitting	Wavenumber (cm-1)	Peak Intensity (2Cu2Zn)	Peak 1	Peak 2	Background	Fitting	Wavenumber (cm-1)	Peak Intensity (2Cu4Zn)	Peak 1	Peak 2	Background	Fitting	Wavenumber (cm-1)	Peak Intensity (2Zn)
[truncated: 155 more rows]
