# Supplementary material for: Unveiling active sites and the cooperative role of non-thermal plasma and copper–zinc catalysts in the hydrogenation of CO2 to methanol
Source: Nat Catal. 2026 Feb 13;9(2):134–47. doi: 10.1038/s41929-025-01477-5 (PMC12945693; doi:10.1038/s41929-025-01477-5)
Supplement: Supplementary file 4 — Source data for spectroscopy figure. [file 41929_2025_1477_MOESM4_ESM.xlsx]

## Sheet: Fig3a
r	Mono-Cu No Plasma	Mono-Cu 11 kV	Mono-Cu 10 kV	Cu Foil
0	0.0366124	0.0229807	0.0336165	0.02486
0.0306796	0.0448036	0.0265432	0.0368202	0.0253261
0.0613592	0.0620221	0.0344998	0.0444858	0.0265412
0.0920388	0.0800818	0.0431868	0.0533997	0.0280587
0.122718	0.0953046	0.0506172	0.0613656	0.0293653
0.153398	0.105853	0.0557559	0.067117	0.0300188
0.184078	0.11072	0.0580561	0.0699659	0.0297117
0.214757	0.109487	0.0573267	0.0696551	0.0283086
0.245437	0.102314	0.0537277	0.0663391	0.0259052
0.276117	0.0900474	0.0478523	0.0606569	0.0229539
0.306796	0.0745749	0.0409529	0.053913	0.020491
0.337476	0.059822	0.03537	0.0483418	0.0201784
0.368155	0.0532359	0.0344472	0.0469	0.0231863
0.398835	0.0612781	0.0398351	0.0514125	0.0289213
0.429515	0.0800177	0.0495242	0.0607849	0.0359531
0.460194	0.102135	0.0606245	0.0724182	0.0430446
0.490874	0.123043	0.0710927	0.0840252	0.0492492
0.521553	0.140028	0.0796017	0.0939786	0.0538129
0.552233	0.151324	0.0852752	0.101165	0.0561321
0.582913	0.155813	0.0875777	0.104873	0.0557589
0.613592	0.15298	0.0862958	0.104761	0.0524371
0.644272	0.142992	0.0815665	0.100874	0.0461733
0.674952	0.126938	0.0739602	0.0937228	0.0374158
0.705631	0.107411	0.0646636	0.0844323	0.0276941
0.736311	0.0899111	0.0558373	0.0750164	0.0219444
0.76699	0.0841562	0.0509018	0.0686122	0.0279067
0.79767	0.0976805	0.0531755	0.0687321	0.0427365
0.82835	0.126163	0.0626069	0.076731	0.0606387
0.859029	0.161168	0.0761676	0.0906757	0.0789795
0.889709	0.196965	0.0908956	0.107516	0.0962566
0.920388	0.230052	0.104827	0.124813	0.111317
0.951068	0.258181	0.116785	0.140973	0.123186
0.981748	0.28002	0.126179	0.155092	0.131045
1.01243	0.295135	0.13295	0.16685	0.134242
1.04311	0.304112	0.137585	0.176467	0.132307
1.07379	0.308728	0.141135	0.184681	0.124966
1.10447	0.312046	0.145156	0.192668	0.112153
1.13515	0.318218	0.151447	0.201847	0.0940435
1.16583	0.331667	0.161569	0.213569	0.0711653
1.1965	0.355678	0.176306	0.228735	0.0450503
1.22718	0.391148	0.195431	0.247532	0.0243256
1.25786	0.436428	0.217888	0.26939	0.0396698
1.28854	0.488174	0.242167	0.293157	0.0752623
1.31922	0.542358	0.266627	0.317352	0.115358
1.3499	0.594948	0.289705	0.340403	0.156802
1.38058	0.64225	0.310021	0.360821	0.197794
1.41126	0.681074	0.326454	0.377332	0.236633
1.44194	0.708825	0.338201	0.388977	0.271547
1.47262	0.723587	0.344851	0.395207	0.300719
1.5033	0.724201	0.346472	0.395983	0.322408
1.53398	0.710354	0.34374	0.391905	0.33522
1.56466	0.682696	0.338102	0.384363	0.338577
1.59534	0.643014	0.331944	0.375693	0.333594
1.62602	0.594498	0.328662	0.369254	0.324636
1.6567	0.542159	0.332392	0.369206	0.321524
1.68738	0.493339	0.347136	0.379749	0.340171
1.71806	0.457792	0.375502	0.403883	0.39647
1.74874	0.445857	0.4179	0.442435	0.49661
1.77942	0.463716	0.472788	0.494074	0.637118
1.8101	0.509464	0.537535	0.556125	0.811382
1.84078	0.575066	0.609166	0.625437	1.01296
1.87146	0.651249	0.684751	0.698883	1.23585
1.90214	0.730259	0.761526	0.773563	1.47416
1.93282	0.806319	0.836914	0.846839	1.72178
1.9635	0.875288	0.908528	0.916325	1.9723
1.99418	0.934276	0.974169	0.979876	2.21908
2.02485	0.981375	1.03185	1.03559	2.45537
2.05553	1.01548	1.07984	1.08182	2.67451
2.08621	1.03614	1.11666	1.1172	2.87014
2.11689	1.04351	1.14119	1.14064	3.03642
2.14757	1.03819	1.15264	1.1514	3.16826
2.17825	1.0212	1.15062	1.14908	3.26153
2.20893	0.99382	1.13513	1.13365	3.31323
2.23961	0.957572	1.10661	1.10543	3.32158
2.27029	0.914074	1.06588	1.06513	3.28618
2.30097	0.864975	1.01412	1.01379	3.20797
2.33165	0.811875	0.952859	0.952796	3.08924
2.36233	0.756255	0.883913	0.883779	2.9335
2.39301	0.699425	0.809292	0.808621	2.7454
2.42369	0.642487	0.731142	0.729359	2.53052
2.45437	0.586322	0.651664	0.648133	2.29513
2.48505	0.531589	0.573018	0.567111	2.04597
2.51573	0.478755	0.497246	0.488425	1.78995
2.54641	0.42813	0.426179	0.414111	1.5339
2.57709	0.379918	0.361359	0.346051	1.28427
2.60777	0.334269	0.303952	0.28593	1.04694
2.63845	0.29134	0.254663	0.235161	0.826932
2.66913	0.251333	0.213664	0.194754	0.628346
2.69981	0.214543	0.180555	0.165038	0.454295
2.73049	0.181385	0.154417	0.145308	0.307243
2.76117	0.152414	0.13402	0.133731	0.190517
2.79184	0.128309	0.11814	0.127883	0.114671
2.82252	0.109756	0.105863	0.125614	0.103648
2.8532	0.0971608	0.0967251	0.125554	0.140346
2.88388	0.0902162	0.0906015	0.127046	0.186573
2.91456	0.0877214	0.0874127	0.129787	0.232191
2.94524	0.0879937	0.0868328	0.133478	0.276683
2.97592	0.0895347	0.0882258	0.137651	0.32061
3.0066	0.0914141	0.0908446	0.141671	0.363754
3.03728	0.0933046	0.094117	0.144859	0.404987
3.06796	0.0953463	0.0978425	0.146646	0.442661
3.09864	0.097956	0.102236	0.146707	0.475078
3.12932	0.101612	0.10782	0.145057	0.500888
3.16	0.106647	0.115189	0.142104	0.519354
3.19068	0.113105	0.12472	0.13865	0.530498
3.22136	0.120711	0.136372	0.135802	0.535137
3.25204	0.128947	0.149644	0.134752	0.534811
3.28272	0.137171	0.163694	0.136416	0.531586
3.3134	0.144727	0.177498	0.141073	0.527733
3.34408	0.151029	0.190008	0.148234	0.525297
3.37476	0.155615	0.200256	0.156826	0.525653
3.40544	0.158177	0.207431	0.165517	0.529192
3.43612	0.158582	0.210925	0.17301	0.535276
3.4668	0.156884	0.210363	0.178213	0.542493
3.49748	0.153329	0.205619	0.180315	0.549102
3.52816	0.14835	0.196817	0.178821	0.553517
3.55884	0.142559	0.184331	0.17356	0.554721
3.58952	0.136707	0.168779	0.164692	0.552565
3.62019	0.131622	0.151032	0.152723	0.547958
3.65087	0.128095	0.132246	0.138541	0.542917
3.68155	0.126721	0.11396	0.123502	0.540433
3.71223	0.127763	0.0982295	0.109542	0.544033
3.74291	0.131107	0.087639	0.0992071	0.557009
3.77359	0.136343	0.0845512	0.0951392	0.5815
3.80427	0.142927	0.089483	0.0986798	0.617856
3.83495	0.150334	0.100643	0.108877	0.664633
3.86563	0.158152	0.11552	0.123387	0.719134
3.89631	0.166116	0.132181	0.139944	0.778108
3.92699	0.174092	0.149437	0.156943	0.838306
3.95767	0.182043	0.166591	0.1734	0.896812
3.98835	0.189977	0.183208	0.188774	0.951201
4.01903	0.197901	0.198958	0.202817	0.999598
4.04971	0.205778	0.213532	0.215454	1.04067
4.08039	0.213507	0.226607	0.2267	1.07361
4.11107	0.220916	0.237843	0.236591	1.09807
4.14175	0.227772	0.246893	0.245132	1.11412
4.17243	0.233807	0.253436	0.252267	1.12215
4.20311	0.238745	0.257208	0.257873	1.12279
4.23379	0.242331	0.258027	0.261766	1.11683
4.26447	0.244359	0.25582	0.263728	1.10515
4.29515	0.244692	0.250631	0.263539	1.08861
4.32583	0.243279	0.24263	0.261011	1.06804
4.35651	0.240157	0.232099	0.256027	1.04417
4.38719	0.235457	0.219419	0.24856	1.01766
4.41786	0.229396	0.20505	0.238696	0.989099
4.44854	0.222266	0.1895	0.226643	0.959096
4.47922	0.21442	0.173299	0.212736	0.928297
4.5099	0.206244	0.156982	0.197427	0.897464
4.54058	0.198134	0.141069	0.181283	0.867508
4.57126	0.190453	0.126069	0.164963	0.839487
4.60194	0.183497	0.112497	0.149199	0.814547
4.63262	0.177455	0.100896	0.134754	0.793798
4.6633	0.17238	0.091845	0.122353	0.778141
4.69398	0.168181	0.0858942	0.112565	0.76807
4.72466	0.164635	0.0834012	0.105668	0.763515
4.75534	0.16142	0.0843222	0.101533	0.763774
4.78602	0.158162	0.0881423	0.0996459	0.767572
4.8167	0.154481	0.0940232	0.0992669	0.773219
4.84738	0.150032	0.101033	0.0996408	0.778824
4.87806	0.144532	0.108304	0.10015	0.782514
4.90874	0.137783	0.115094	0.100375	0.782605
4.93942	0.129676	0.120798	0.100091	0.777731
4.9701	0.120201	0.12494	0.0992255	0.766914
5.00078	0.109439	0.127174	0.0978127	0.749598
5.03146	0.0975638	0.127278	0.0959434	0.725642
5.06214	0.0848326	0.125153	0.0937235	0.695299
5.09282	0.0715888	0.12082	0.0912415	0.659162
5.1235	0.0582708	0.114413	0.0885473	0.618111
5.15418	0.0454582	0.106169	0.0856453	0.573237
5.18486	0.0340115	0.0964087	0.0824996	0.525765
5.21553	0.025409	0.0855254	0.0790486	0.47698
5.24621	0.0218456	0.0739599	0.0752252	0.42814
5.27689	0.0238872	0.0621835	0.0709756	0.380412
5.30757	0.0288423	0.0506832	0.0662755	0.334803
5.33825	0.0341725	0.0399549	0.0611392	0.292119
5.36893	0.0386998	0.0305142	0.0556237	0.252937
5.39961	0.0419863	0.0229251	0.0498265	0.217611
5.43029	0.0439437	0.0177798	0.0438795	0.186297
5.46097	0.0446834	0.0153555	0.0379408	0.159024
5.49165	0.044452	0.0149981	0.0321841	0.13576
5.52233	0.0435903	0.0154415	0.0267884	0.116479
5.55301	0.0424882	0.0157654	0.0219278	0.101172
5.58369	0.0415201	0.0156169	0.0177594	0.0897596
5.61437	0.0409616	0.0150153	0.0144079	0.0819098
5.64505	0.0409142	0.0141851	0.0119394	0.0768817
5.67573	0.0412791	0.0134414	0.01033	0.073559
5.70641	0.0418002	0.0130664	0.00946582	0.0706923
5.73709	0.0421487	0.0131746	0.00920928	0.0671823
5.76777	0.0420039	0.0136605	0.00948705	0.0622743
5.79845	0.0411066	0.0142917	0.0103033	0.0556839
5.82913	0.039284	0.0148524	0.0116719	0.0477803
5.85981	0.0364555	0.0152376	0.0135509	0.040034
5.89049	0.0326298	0.0154926	0.0158343	0.0357821
5.92117	0.0278958	0.015817	0.0183801	0.0391366
5.95185	0.0224146	0.0165191	0.0210385	0.0501592
5.98253	0.0164186	0.0178962	0.0236679	0.0654941
6.0132	0.0102631	0.0200836	0.0261434	0.0823106
6.04388	0.00497088	0.022995	0.028361	0.0987681
6.07456	0.00548055	0.0263879	0.030239	0.113546
6.10524	0.0105566	0.0299597	0.0317181	0.125613
6.13592	0.0158002	0.0334091	0.032761	0.134155
6.1666	0.0205037	0.036462	0.0333499	0.138578
6.19728	0.0244889	0.0388831	0.0334845	0.138532
6.22796	0.0277245	0.0404799	0.0331789	0.133968
6.25864	0.0302831	0.0411072	0.0324598	0.12521
6.28932	0.0323292	0.0406688	0.0313644	0.113115
6.32	0.0341032	0.0391205	0.0299417	0.0993695
6.35068	0.0358861	0.0364716	0.028255	0.0870415
6.38136	0.0379425	0.0327884	0.0263895	0.0809344
6.41204	0.0404529	0.0282029	0.0244632	0.0856367
6.44272	0.0434658	0.0229393	0.0226432	0.101282
6.4734	0.0468886	0.0174058	0.0211581	0.124028
6.50408	0.0505185	0.0125285	0.0202882	0.149883
6.53476	0.0540897	0.0105502	0.020301	0.175975
6.56544	0.0573183	0.0133352	0.0213387	0.200288
6.59612	0.059934	0.0188545	0.0233453	0.221326
6.6268	0.0617014	0.0251084	0.0261091	0.237948
6.65748	0.0624328	0.0312664	0.0293598	0.249295
6.68816	0.0619952	0.0369293	0.0328356	0.254767
6.71884	0.0603146	0.0418537	0.0363052	0.254013
6.74952	0.0573768	0.0458763	0.0395693	0.246934
6.7802	0.053227	0.0488923	0.0424562	0.233681
6.81087	0.0479692	0.0508492	0.0448196	0.214655
6.84155	0.0417653	0.0517457	0.0465382	0.190528
6.87223	0.0348426	0.0516317	0.0475171	0.162284
6.90291	0.027521	0.0506087	0.04769	0.131394
6.93359	0.0203175	0.0488303	0.0470212	0.10035
6.96427	0.0143256	0.0465015	0.0455073	0.0744005
6.99495	0.012009	0.0438766	0.0431781	0.0645294
7.02563	0.014956	0.0412518	0.0400976	0.078357
7.05631	0.0205845	0.0389445	0.0363635	0.10642
7.08699	0.0267224	0.0372523	0.0321083	0.138911
7.11767	0.0325364	0.0363888	0.0275039	0.171482
7.14835	0.0376834	0.036421	0.0227746	0.202155
7.17903	0.0420043	0.0372495	0.0182342	0.229867
7.20971	0.045435	0.0386522	0.0143725	0.254001
7.24039	0.0479756	0.04036	0.0119588	0.274216
7.27107	0.0496754	0.0421206	0.0117391	0.290377
7.30175	0.0506227	0.0437323	0.0134941	0.302507
7.33243	0.050935	0.0450528	0.0162469	0.310755
7.36311	0.0507489	0.0459948	0.0192463	0.315363
7.39379	0.0502088	0.0465162	0.0221175	0.316634
7.42447	0.0494552	0.0466097	0.0246998	0.314911
7.45515	0.0486132	0.0462916	0.0269402	0.310545
7.48583	0.0477817	0.0455924	0.0288423	0.303886
7.51651	0.0470268	0.0445486	0.0304369	0.295264
7.54719	0.0463785	0.0431957	0.0317625	0.284989
7.57787	0.0458327	0.0415642	0.0328502	0.273352
7.60854	0.0453575	0.0396775	0.0337134	0.260629
7.63922	0.0449017	0.037552	0.0343427	0.247092
7.6699	0.0444031	0.0351997	0.0347063	0.233016
7.70058	0.0437968	0.0326308	0.0347553	0.218688
7.73126	0.0430199	0.029858	0.0344319	0.204406
7.76194	0.0420159	0.0268999	0.0336792	0.190473
7.79262	0.0407371	0.0237831	0.03245	0.17719
7.8233	0.0391469	0.0205436	0.0307146	0.164835
7.85398	0.0372211	0.0172267	0.0284653	0.153641
7.88466	0.0349501	0.0138849	0.0257201	0.143773
7.91534	0.0323407	0.0105765	0.0225229	0.135313
7.94602	0.0294172	0.0073621	0.0189437	0.128252
7.9767	0.0262229	0.00430596	0.0150787	0.122508
8.00738	0.022821	0.00152602	0.0110571	0.117949
8.03806	0.0192952	0.00144498	0.00708493	0.114429
8.06874	0.0157527	0.00372866	0.00376973	0.111818
8.09942	0.0123327	0.00582354	0.00366735	0.110015
8.1301	0.00923171	0.00766483	0.00658986	0.108951
8.16078	0.00677023	0.00926467	0.00983676	0.108568
8.19146	0.00545708	0.0106546	0.0128163	0.108802
8.22214	0.00557986	0.0118772	0.0153667	0.109554
8.25282	0.00656881	0.0129795	0.0174133	0.11069
8.2835	0.00769843	0.0140067	0.0189201	0.112043
8.31418	0.00860528	0.0149965	0.0198777	0.11343
8.34486	0.00915754	0.015975	0.0202986	0.114676
8.37554	0.00933438	0.0169543	0.0202135	0.115643
8.40621	0.00917913	0.0179341	0.0196682	0.116246
8.43689	0.0087811	0.0189035	0.0187203	0.116473
8.46757	0.00826478	0.0198442	0.0174354	0.116387
8.49825	0.00777375	0.0207339	0.0158839	0.116122
8.52893	0.00743827	0.0215481	0.014138	0.115864
8.55961	0.00732645	0.0222614	0.012269	0.11582
8.59029	0.00740939	0.0228481	0.0103455	0.116183
8.62097	0.00757676	0.0232825	0.00843174	0.117091
8.65165	0.0076895	0.0235398	0.00658792	0.118589
8.68233	0.00762609	0.0235969	0.0048714	0.120615
8.71301	0.00730586	0.0234341	0.00334322	0.12301
8.74369	0.00669897	0.0230372	0.00209243	0.125532
8.77437	0.00583785	0.0224007	0.00132426	0.127897
8.80505	0.0048486	0.0215306	0.00131493	0.129812
8.83573	0.00403084	0.0204469	0.00171258	0.131002
8.86641	0.00390224	0.0191866	0.00208701	0.131232
8.89709	0.00474148	0.017805	0.00233624	0.130322
8.92777	0.00620962	0.0163763	0.00249397	0.128154
8.95845	0.00788945	0.0149905	0.00266781	0.124675
8.98913	0.00952151	0.0137457	0.00300417	0.119899
9.01981	0.0109441	0.012731	0.00361262	0.113907
9.05049	0.0120502	0.0120006	0.00450729	0.106845
9.08117	0.0127746	0.0115488	0.00563106	0.098929
9.11185	0.0130954	0.0113033	0.0069036	0.0904495
9.14253	0.0130415	0.0111458	0.00824398	0.08178
9.17321	0.0127069	0.0109465	0.00957599	0.0733902
9.20388	0.0122672	0.0105929	0.0108294	0.0658529
9.23456	0.0119884	0.0100064	0.0119414	0.0598153
9.26524	0.0121873	0.00914889	0.0128586	0.0558827
9.29592	0.0131108	0.0080292	0.0135402	0.0543924
9.3266	0.0148095	0.00671791	0.0139613	0.0552041
9.35728	0.0171453	0.00539294	0.0141168	0.0577246
9.38796	0.0199017	0.00444822	0.0140256	0.0611603
9.41864	0.0228698	0.00448336	0.0137356	0.0647611
9.44932	0.0258772	0.00563217	0.0133279	0.067932
9.48	0.0287912	0.00740329	0.0129189	0.0702447
9.51068	0.0315141	0.00937457	0.0126526	0.0714173
9.54136	0.033979	0.0113139	0.0126755	0.0712916
9.57204	0.0361453	0.0130847	0.0130931	0.0698186
9.60272	0.0379945	0.014598	0.0139298	0.0670532
9.6334	0.0395245	0.0157958	0.0151241	0.0631586
9.66408	0.0407448	0.0166454	0.0165601	0.0584218
9.69476	0.0416697	0.0171369	0.0181057	0.0532834
9.72544	0.0423137	0.0172814	0.0196371	0.0483785
9.75612	0.0426869	0.0171092	0.0210496	0.0445527
9.7868	0.0427923	0.0166661	0.0222601	0.0427417
9.81748	0.0426264	0.0160098	0.0232072	0.043602
9.84816	0.04218	0.0152041	0.0238493	0.0471104
9.87884	0.0414428	0.0143127	0.0241635	0.0526191
9.90952	0.0404074	0.0133911	0.0241439	0.0592752
9.9402	0.0390739	0.0124797	0.0237994	0.0663254
9.97088	0.0374548	0.0115981	0.0231517	0.0731958
8869.05	-0.00130386	-0.000292135	-0.0016263	0.00119191
8869.33	0.00102522	-0.000527225	0.000367573	-0.000764752
8869.6	0.00250161	-0.00137835	-0.000127632	-0.000537263
8869.88	-1.76926e-05	-0.000633283	-0.000477849	-0.00103698
8870.16	-0.00151114	-0.00134496	-0.00109781	-0.00107546
8870.44	-0.000135048	-0.000658888	0.00104337	-0.000836326
8870.72	-0.000302966	-0.000203123	8.02165e-05	-0.000603186
8871	-0.000616848	0.00133935	0.00073553	0.000177454
8871.28	0.0012227	-0.00039148	-0.00119258	0.00143979
8871.56	0.0010322	-0.0012477	0.000384366	0.000232832
8871.84	-0.000789588	-0.000670884	-0.000511595	-0.0011262
8872.11	0.000530185	-0.000612279	-0.00171702	-0.000941014
8872.39	-0.000947767	-7.90719e-05	0.00021387	-0.000329028
8872.67	0.000457572	-0.000879707	-0.000678068	-0.000491626
8872.95	0.000783638	0.00116296	-0.000633021	-0.00173847
8873.23	-0.00111965	-2.56569e-05	-0.000968113	-0.000528925
8873.51	0.00042208	0.000247666	-5.69485e-05	0.000551244
8873.79	-0.00102345	-0.000211689	0.00078153	-0.000676638
8874.07	-0.0015825	-0.00119694	0.000398819	-0.000170267
8874.35	-0.000363298	-0.00102792	0.000482936	-1.54831e-05
8874.63	0.000189383	-0.000261297	6.2199e-05	0.00045411
8874.9	-0.00109174	-0.000230677	-0.00191353	1.37035e-05
8875.18	-0.00102889	-0.000102897	0.000622641	-0.000147897
8875.46	0.000392716	-0.00173024	9.03026e-05	-0.00035334
8875.74	-0.000956162	-0.00162207	-0.000621333	-0.000219787
8876.02	-0.00163433	0.000488349	-0.00107619	-2.42315e-05
8876.3	9.83004e-05	0.000141166	-0.00132931	-0.000520144
8876.58	-4.95516e-05	0.000322085	-0.000910429	-0.000713302
8876.86	-0.0003166	-0.00147146	-0.00151147	-0.000613648
8877.14	0.000974579	-0.00122938	-3.9707e-05	-0.00123268
8877.42	-0.000379296	-0.00129059	-0.000708249	-6.25227e-05
8877.7	-0.000707395	-0.000623198	-0.000816619	-0.000284512
8877.98	-4.24123e-05	-0.00162209	-0.00244613	-0.000117444
8878.25	-0.000767218	0.00024691	-0.00253284	-0.000844519
8878.53	-0.00126038	-0.00172113	0.000207693	-0.000558245
8878.81	-0.000168428	-0.000384705	0.00156035	0.00050511
8879.09	0.000130676	-0.00100243	-0.00033035	-0.00117426
8879.37	-0.000530877	-0.000112091	-0.000643509	0.000576266
8879.65	-0.000948615	-0.00185599	-0.00105554	-0.000919243
8879.93	0.000250522	-0.000505139	0.000945135	0.000282435
8880.21	-0.000386588	-0.00113492	0.000230444	0.000723196
8880.49	-0.000761908	-0.00108001	-0.00230097	-0.000397114
8880.77	-0.0004224	-0.0012994	0.000749071	0.000752084
8881.05	-0.00230845	-0.000649798	-0.0004374	-0.000956114
8881.33	-0.000387051	-0.00124698	0.000675149	-0.00121323
8881.61	0.000268751	-0.00119083	-0.000233732	-0.0012175
8881.89	-0.000537334	-0.0016965	5.33567e-05	-0.00108921
8882.17	-0.000629481	-0.00130345	0.000287874	-0.00125853
8882.45	-0.000324139	0.000679335	-0.00108234	0.000234964
8882.73	-0.0013071	-0.00214813	4.28936e-06	-0.000952876
8883.01	0.000578006	-0.000600771	-0.000213206	-0.000898755
8883.28	-0.000206766	-0.000916819	-0.000536851	-0.000387439
8883.56	-0.000665256	-0.00121815	-0.00146283	-0.000817587
8883.84	-0.00114986	-0.00181192	0.000478663	-0.000956497
8884.12	0.0013666	-0.00237515	-0.000963002	-0.00108308
8884.4	-8.66387e-05	-0.00149369	-0.000525939	-6.89864e-05
8884.68	-0.000457853	-0.000848853	0.000225155	-0.000166319
8884.96	-0.001078	0.000195635	-0.00139898	-0.000221114
8885.24	7.55865e-05	0.000208608	-0.000297918	0.00143604
8885.52	-0.000506981	-0.000463383	-7.74426e-05	0.000544043
8885.8	-0.000141364	-0.000644015	-0.00146248	-0.000834718
8886.08	-0.00187963	-0.00271369	-0.000865225	0.000855222
8886.36	-4.4809e-05	-0.00208862	-0.000419574	-0.000158974
8886.64	-0.00194229	-0.000961261	-0.000479281	-0.000593537
8886.92	-0.000438791	-0.00106026	0.000664448	-0.000547247
8887.2	-0.000357354	-0.0013726	-0.000258166	-6.23747e-05
8887.48	-0.00177662	-0.000506914	2.44352e-05	0.000425646
8887.76	-0.000250805	0.000136372	-0.00101678	-0.000914032
8888.04	-0.00142389	-0.000629457	-0.000448814	0.000535962
8888.32	-0.00115186	3.85186e-05	0.000535578	-0.00221399
8888.6	-0.000764244	-0.000521108	-0.000139501	-0.000162591
8888.88	-0.000337653	0.000190822	-0.000887885	-0.00154558
8889.16	-0.000374948	0.000350811	-0.000890186	0.000126091
8889.44	-1.5645e-05	0.0012608	-0.00114199	-0.000438274
8889.72	0.00225905	-0.000423673	-0.00293842	-0.000393558
8890	-0.000285821	-0.00148931	-0.000432619	-0.000556195
8890.28	-0.00105793	-0.000911411	-0.00102399	-0.000525492
8890.56	-5.90298e-05	-0.00125565	-0.000330726	0.000383605
8890.84	-0.000683163	-0.000554379	-0.00115354	-8.47037e-05
8891.12	-0.000624155	-9.08615e-05	-0.000633266	-0.000297979
8891.4	-0.000214997	-0.00121882	-0.000474916	-0.000708777
8891.68	-0.000122442	0.0012516	-0.000587541	-0.000654003
8891.96	-0.00120101	-0.000813108	-0.00169823	-0.00094959
8892.24	-0.000473076	-0.00056746	0.000442015	-0.000863527
8892.52	-0.000984792	-0.00150957	-0.000910447	-0.000471983
8892.8	-0.000979785	-0.000654887	-0.000411065	-0.00198078
8893.08	-0.00154124	7.59959e-05	-0.000635872	-0.000487093
8893.36	0.000462714	-0.00157871	-0.00100659	-0.00024351
8893.64	0.0011815	0.000253493	-0.000932648	-0.00149377
8893.92	-0.000184458	-0.000718809	-0.000942917	-8.99273e-05
8894.2	-0.000699893	-0.000488781	-0.000792729	-0.000770579
8894.48	-0.00150687	-0.000644142	-0.00091135	-0.000540088
8894.76	0.000388387	-2.06244e-05	-0.000624069	-0.00142287
8895.04	-0.0012843	-0.00165235	-0.000456357	-0.000693521
8895.33	-4.14333e-05	-0.000402637	0.000382356	-0.00128487
8895.61	-0.000748039	-0.00091238	0.000772187	-0.000435698
8895.89	-0.00218625	-0.000930918	0.00103436	-3.63998e-05
8896.17	-0.000966655	-0.00117244	-0.00171023	-0.000462094
8896.45	-0.000703383	0.000252978	-0.00145711	-0.000875004
8896.73	-0.000277761	-0.000139749	-0.000992229	-0.000725941
8897.01	0.000183345	0.000342412	-0.00106404	-0.000829225
8897.29	-0.000403793	6.42987e-05	-0.000172027	0.000351492
8897.57	0.000550405	-0.000342342	0.000265153	-0.000858309
8897.85	8.25019e-05	0.000819278	-0.00144149	-0.000981901
8898.13	0.000608261	-0.000530545	-4.1952e-05	-5.54122e-05
8898.41	-0.000639627	-0.00178707	-0.000698502	-0.000203729
8898.69	-0.000454799	-0.000177776	-0.00027846	-0.00110767
8898.97	-0.000551634	-0.000405385	-0.000271244	-0.00165767
8899.25	-0.00119196	0.000471312	0.000818753	5.58418e-05
8899.53	-0.000653843	4.08337e-05	0.000564469	-0.00122625
8899.81	-0.000430006	-0.000647824	-0.00110485	-0.00244415
8900.09	-0.00137961	-0.000683999	-0.00130648	-0.00194515
8900.38	-0.000937496	-0.000712084	-0.0012289	-0.00117825
8900.66	-0.000641335	0.000150505	-0.00127623	0.000243108
8900.94	-0.00112222	-0.000657184	-0.000912315	-0.00205628
8901.22	-0.000379177	-0.00126069	-0.000558962	-0.00229904
8901.5	-0.00139572	-0.00133008	-0.00277623	0.000908092
8901.78	-1.86243e-05	-0.000921135	0.000283096	0.00107474
8902.06	-0.000856396	0.000744131	-0.00133717	0.000927804
8902.34	-0.000543811	-0.00122232	-0.000202416	0.000877308
8902.62	-0.000369326	-0.00100815	0.000382263	-0.00112359
8902.9	-0.000723147	4.55667e-05	-0.000514588	-0.000768668
8903.18	0.00014703	4.50843e-06	-7.55129e-05	-0.000990965
8903.46	-0.000195905	0.000149149	-0.000188951	0.00037549
8903.75	-0.00102582	-3.56815e-05	-0.000474333	-0.000240964
8904.03	-0.00115701	-0.0013045	-0.00155733	-0.00103222
8904.31	-0.00084962	1.1947e-06	-0.00143959	-0.00127218
8904.59	-0.00103912	0.000210796	-0.000254088	-0.00016667
8904.87	-0.000790254	-0.00014631	-0.00186267	-0.000130362
8905.15	-0.00058997	-0.000878611	-7.38999e-05	-0.00134032
8905.43	-0.00233874	-0.00150386	5.13378e-05	-0.00129134
8905.71	0.00133493	-0.00127387	-0.000540457	-0.00220341
8905.99	-0.000263535	-0.000234186	-0.00068016	-0.00054127
8906.27	0.000383551	-0.00159289	-0.000846362	1.09029e-05
8906.56	-0.00137851	-0.000225035	0.000184684	5.06736e-05
8906.84	-0.0028806	-0.00131063	-0.000829493	-0.000212088
8907.12	-0.000266368	0.00150057	-0.00138094	-0.00114424
8907.4	-0.0012221	-0.00149821	-0.000996564	-0.00185899
8907.68	-0.000656902	-0.000224112	-0.00128822	8.47608e-05
8907.96	0.000133358	3.68465e-05	-0.00237245	-0.00110715
8908.24	-0.000167508	-0.00156391	-0.00116802	-0.00107483
8908.52	-0.00188618	-0.00263478	-0.000614757	-0.00132942
8908.81	0.000376268	-0.000263511	-0.000594658	-0.00144433
8909.09	-0.000571054	-2.98009e-05	-0.000863564	-0.00141535
8909.37	0.000143087	-0.000801327	-0.00088393	-0.000315103
8909.65	-0.00130388	-0.0015451	0.000486405	2.32677e-05
8909.93	-0.00244543	-0.000981235	-6.64746e-05	-0.0010866
8910.21	-0.00123603	-0.000823843	-0.00118645	-0.000649601
8910.49	-0.000845732	0.00051212	-0.000525217	-0.000329044
8910.77	-0.000706111	-0.000333089	-0.0010755	-0.000899896
8911.06	0.000259547	-2.52036e-05	-0.00178714	4.34928e-05
8911.34	-0.000430362	-0.000643512	0.000316167	-7.06555e-05
8911.62	-0.000690437	-0.000339143	0.00096355	-0.00143483
8911.9	-0.00196877	0.000521547	-0.000968424	-0.000459198
8912.18	9.57657e-05	-2.26546e-06	0.000380673	-0.00097565
8912.46	-0.00108669	-0.00101631	8.71542e-06	-0.000731184
8912.74	0.000199216	6.19364e-05	-0.00011714	0.000810834
8913.03	2.43181e-05	7.15645e-05	0.00110535	-0.00149127
8913.31	-0.000247998	-0.00113206	-0.000905345	-0.00028487
8913.59	0.000339083	-0.000836873	-0.00209313	-0.00213508
8913.87	-0.00110404	-0.00150952	8.4792e-05	-0.00104577
8914.15	-0.00159259	-0.000455034	5.90104e-05	-0.000856242
8914.43	-0.000654162	-0.00100575	0.000656686	-0.00107938
8914.72	-0.000303659	-0.000459139	0.000138005	-0.00029029
8915	-0.000103336	0.000580544	4.68877e-05	3.65253e-05
8915.28	-0.000495701	-0.00029796	-0.00117038	0.000314814
8915.56	-0.000863041	-0.00271399	0.000671585	-0.000973535
8915.84	-0.00289122	-0.000788993	0.000169535	-0.000589402
8916.12	-0.00112892	-0.00244517	0.000526718	-0.000792925
8916.41	0.000466075	0.00162691	-0.00103668	-7.0018e-05
8916.69	-0.000500848	-0.00102121	-0.000589328	-0.000346524
8916.97	-0.000405078	0.000179907	0.00013078	-0.000139297
8917.25	-0.000745109	0.000683695	-0.00113596	0.000815678
8917.53	-0.000716045	0.00121186	-0.000904536	5.34445e-05
8917.82	-0.00047242	-0.000678709	0.000207126	0.000124427
8918.1	-0.000727382	-0.000121548	-0.00088991	-0.000231318
8918.38	-0.000300946	0.000400574	0.000851242	-0.000563299
8918.66	-0.0010225	-0.000245409	-0.0010928	-0.000880538
8918.94	-0.000898263	-0.000541313	7.96675e-05	0.000138781
8919.22	-0.00126587	-3.609e-05	-0.00219353	-0.000178457
8919.51	-0.000295179	0.0011573	-0.00100056	-4.24779e-05
8919.79	-0.000523025	-0.00110973	-0.000772152	-0.00138676
8920.07	5.22022e-05	-0.000141486	0.000183847	-0.000471907
8920.35	-0.000141205	3.98214e-05	-0.000156894	0.00077181
8920.63	0.000587152	-0.000720348	0.000160135	-0.0010749
8920.92	-3.89241e-05	0.000750875	-0.000912644	-0.000281011
8921.2	-0.000296946	0.000116946	0.000499275	-0.000569495
8921.48	-0.000565815	0.00167318	-0.000828004	0.000872399
8921.76	-0.00148381	0.000152117	0.000308452	-0.00129093
8922.05	0.000239131	-0.000760584	0.000612525	0.00043338
8922.33	0.00218199	0.000508014	-0.00156946	-0.000556323
8922.61	-0.00015733	0.000163233	-0.000357997	8.11942e-05
8922.89	-0.000494765	-0.00189376	-0.00026096	0.00075668
8923.17	0.0007686	8.36748e-05	4.51221e-05	6.72367e-05
8923.46	-0.000985985	0.000174544	-0.00184817	-0.000545147
8923.74	0.00113496	0.000136121	1.68453e-06	-0.00102325
8924.02	-0.000226046	-2.09843e-05	0.00136927	-0.00097496
8924.3	0.000364521	0.000274664	-0.000378609	-0.000637664
8924.59	-0.00016963	0.00034468	-3.30292e-05	-0.000176356
8924.87	-0.000138785	-0.00164984	0.00073934	-0.00116203
8925.15	0.000102677	-0.000392633	-0.000828316	-0.000157374
8925.43	0.000818949	0.000218559	-0.000862569	0.00252886
8925.71	0.00143601	-0.000951767	0.0014398	0.000335167
8926	9.88273e-05	-5.98096e-05	0.000380172	-0.00112344
8926.28	0.000371319	0.000500956	-0.000147563	0.000332274
8926.56	6.9949e-05	0.000143811	-5.5748e-05	0.000467862
8926.84	-0.000299212	-0.000112674	-0.00123015	-0.000476501
8927.13	0.000256601	0.000293002	-0.000511162	-0.00218542
8927.41	-9.01693e-05	-1.18169e-05	-8.81021e-05	-0.000751589
8927.69	0.00122135	0.00148791	-0.000524893	-0.000388877
8927.97	-0.00107014	-0.000282694	-0.000380933	-0.000120071
8928.26	0.0012986	-0.000162678	0.000146922	-0.000122493
8928.54	-0.00126691	-0.000312419	-0.0012479	-0.000882154
8928.82	-0.000378644	0.000277223	0.000337593	0.000488869
8929.1	-0.000407455	0.000776903	0.000135687	0.000108591
8929.39	-0.000953848	0.000807966	-4.1924e-05	0.00115441
8929.67	-0.000355107	-5.89872e-05	-0.000249787	0.00157659
8929.95	0.00104733	0.000976935	0.00117111	0.0004949
8930.23	0.000470492	-0.00028219	-0.00116515	-3.42597e-05
8930.52	-0.000271294	0.00116275	-0.00162785	0.000758098
8930.8	-0.000892056	0.000613632	-0.000656923	-0.000745551
8931.08	-0.000401975	0.000629008	-0.00139192	0.00048615
8931.37	-0.00031853	-0.000213964	0.000382808	0.000323675
8931.65	-0.000695051	0.00122208	-0.00119986	-0.000153618
8931.93	0.000914513	0.000533961	-0.000769757	0.00155552
8932.21	-0.000100561	0.00120442	6.69427e-05	0.000420543
8932.5	0.000106108	0.00134164	0.00143028	-0.000720376
8932.78	0.000589759	0.000362248	0.00108888	0.00051144
8933.06	-0.00204773	-0.000823931	0.0006365	-0.00102154
8933.34	-0.000148562	-0.00103739	0.00068321	0.000780082
8933.63	-0.000883143	0.00131631	0.000725359	0.000474214
8933.91	-0.000249577	0.000329399	-0.000461809	0.000330082
8934.19	0.00158536	0.00095877	-0.00180708	0.00138035
8934.48	0.0010447	0.000439403	0.00119898	-0.00033345
8934.76	0.000370057	0.000777998	0.0010452	-0.000268118
8935.04	0.00186062	-0.000632911	0.000111907	-0.00111581
8935.33	0.00114843	0.000970367	0.0016615	0.000967726
8935.61	-0.000829279	0.000197911	0.000437855	0.000390309
8935.89	0.000640713	0.00205089	0.00127688	0.0003974
8936.17	0.000222123	0.00143863	-0.0009841	-0.000279911
8936.46	-0.000267403	0.000910193	0.000837554	-0.00015783
8936.74	0.00118562	0.000585257	0.00284926	0.000540499
8937.02	0.000239152	0.00320599	0.00110973	0.000769109
8937.31	-0.00157641	0.00148806	0.00150989	0.00168443
8937.59	0.000233704	0.000247845	0.000589368	0.00136274
8937.87	6.4275e-05	0.000892914	0.00222843	0.00262397
8938.16	0.00122664	0.00279332	-0.000377903	0.00168199
8938.44	0.0012805	0.00244916	0.000971311	0.000621687
8938.72	0.00140834	0.00168884	-6.9325e-05	0.000986625
8939.01	0.000515248	0.000674975	0.000826562	0.0010472
8939.29	-7.56861e-05	0.00040566	0.000429344	0.000254603
8939.57	0.0013675	2.54146e-05	0.00106253	0.000634014
8939.86	0.00119965	0.000492331	-8.04584e-05	0.00137454
8940.14	-0.000194781	0.00184915	5.42567e-05	0.000681069
8940.42	0.00199655	0.00149696	0.000685162	0.00133678
8940.71	0.00138833	0.00181392	8.73345e-05	0.000330426
8940.99	0.00108688	-0.00043025	0.00028166	0.000624072
8941.27	0.00176841	0.00155525	-0.000919666	0.000927161
8941.56	0.0018386	0.00228457	0.00158239	0.000483507
8941.84	0.00202459	0.00134506	0.00157893	0.0010151
8942.12	0.000970779	0.000848573	0.00106365	0.0012856
8942.41	0.00100855	0.00241177	0.00205965	0.00150919
8942.69	0.00153404	0.00215354	0.00265937	0.00103013
8942.97	0.00208878	0.0031802	0.00225198	-0.000515828
8943.26	-0.00140316	-0.000229213	0.00180189	0.00137863
8943.54	0.00053184	0.00136466	0.00169537	0.000465826
8943.82	0.00179749	0.00337392	0.000716126	-0.00117576
8944.11	0.00101945	0.0025942	0.00137492	0.00130628
8944.39	0.000439242	0.00209915	0.000391229	0.00147976
8944.67	-0.000446758	0.0026148	0.00210778	0.000149216
8944.96	0.00140352	0.00193849	0.000156232	0.00296311
8945.24	-2.89192e-05	0.00272348	0.000582464	0.000813643
8945.53	0.000856746	-0.000339651	0.00148806	0.00215193
8945.81	0.00183163	0.00215469	0.000120049	0.000952299
8946.09	0.000178971	0.00365096	0.00101934	0.00238532
8946.38	0.000788591	0.00179996	0.00283086	0.00141502
8946.66	0.000503143	0.00273352	0.00205814	0.00201721
8946.94	0.00181272	0.00107059	0.00253977	0.00315754
8947.23	0.000888791	0.00215856	0.00150497	0.00208607
8947.51	0.00176137	0.00015203	0.00178123	0.000740407
8947.79	0.00198579	0.00403122	0.00177734	0.00335662
8948.08	0.00185075	0.00122254	0.00281539	0.00172179
8948.36	0.000948907	0.00315959	0.00194291	0.00256086
8948.65	0.00153269	0.0024572	0.00235824	0.00111339
8948.93	0.0028136	0.00143695	0.000789305	0.000231952
8949.21	0.00278669	0.00301784	0.0026515	0.0016687
8949.5	0.000819395	0.00315084	0.00334762	0.00191029
8949.78	0.00236845	0.00199559	0.00168125	0.00100532
8950.07	0.00152219	0.00313933	0.00184637	0.00105914
8950.35	0.0013939	0.00421308	0.00143805	0.00269871
8950.63	0.000399666	0.00241186	0.00467713	0.0029962
8950.92	0.00298518	0.00243498	0.00214832	0.00197944
8951.2	0.00454772	0.00383404	0.00124005	0.00310668
8951.49	0.00318745	0.000568311	0.00359097	0.00276653
8951.77	0.00465085	0.00398013	0.00261331	0.00175172
8952.05	0.00352921	0.00231667	0.000644859	0.00157568
8952.34	0.00100599	0.00504441	0.00215446	0.00363038
8952.62	0.00362154	0.00262888	0.00172799	0.00277689
8952.91	0.000976797	0.00590259	0.00135987	0.00203237
8953.19	0.00221971	0.00418106	0.00214612	0.00429956
8953.47	0.00271502	0.00227542	0.00188526	0.00317756
8953.76	0.00354943	0.00239319	0.00360754	0.00302672
8954.04	0.0021251	0.00250291	0.00181247	0.00268956
8954.33	0.00221671	0.00430789	0.00417944	0.00314576
8954.61	0.00131607	0.0033633	0.00313563	0.00223514
8954.9	0.00333644	0.00477371	0.00208602	0.00141445
8955.18	0.00566029	0.00586382	0.00445841	0.00258883
8955.46	0.00351082	0.00428493	0.00370035	0.00383926
8955.75	0.00391091	0.00598933	0.00235915	0.00271289
8956.03	0.00466875	0.00356675	0.00330346	0.0037903
8956.32	0.00357417	0.00454185	0.00434581	0.00332538
8956.6	0.0039327	0.00648126	0.00271916	0.00390642
8956.89	0.00337182	0.00415933	0.00272757	0.00440593
8957.17	0.00424115	0.00431831	0.00268199	0.00510879
8957.45	0.00316719	0.00452012	0.00441962	0.00223261
8957.74	0.00512574	0.00496549	0.00452749	0.00441996
8958.02	0.00312149	0.00663056	0.00370046	0.00643492
8958.31	0.00412632	0.00625426	0.00607188	0.00380334
8958.59	0.00376157	0.00479215	0.00289075	0.00432192
8958.88	0.00424909	0.0059924	0.00577054	0.00419127
8959.16	0.00559679	0.00712356	0.00384255	0.00368714
8959.45	0.00420297	0.00646314	0.00329424	0.00577621
8959.73	0.00576701	0.00464685	0.00559197	0.00539006
8960.02	0.00382595	0.00466597	0.00467493	0.00694022
8960.3	0.00536834	0.00660655	0.00644072	0.00661768
8960.58	0.00521444	0.00496571	0.00385941	0.00564921
8960.87	0.00623511	0.00546806	0.00655012	0.00652161
8961.15	0.0051854	0.00801317	0.00549803	0.00651665
8961.44	0.00560017	0.00670438	0.00432928	0.00657097
8961.72	0.00614669	0.00728085	0.00524575	0.00625181
8962.01	0.00542652	0.00642644	0.00517382	0.0066469
8962.29	0.00441292	0.00717457	0.00606521	0.0056881
8962.58	0.00603964	0.00760816	0.00772359	0.00532046
8962.86	0.0073393	0.00811788	0.00652551	0.00680696
8963.15	0.00849869	0.00660571	0.00777496	0.00702238
8963.43	0.00660566	0.00847439	0.00861015	0.0051929
8963.72	0.00731565	0.00500784	0.00680533	0.00690012
8964	0.00761158	0.00866862	0.00657468	0.00833657
8964.29	0.00620215	0.00776127	0.00530973	0.00822492
8964.57	0.00578088	0.00743742	0.00789498	0.00868204
8964.86	0.00600189	0.00848531	0.0096173	0.00737857
8965.14	0.00804822	0.0103976	0.00731052	0.00936059
8965.43	0.00911196	0.00924318	0.00906483	0.00992959
8965.71	0.00997431	0.0110734	0.0079611	0.00773812
8966	0.00568918	0.00942745	0.00915744	0.0112066
8966.28	0.00919198	0.00924651	0.0107566	0.00851054
8966.57	0.00921302	0.0112989	0.0107366	0.00969142
8966.85	0.00992449	0.0105245	0.00786444	0.0103305
8967.14	0.00857816	0.0112901	0.0119661	0.0113
8967.42	0.00978229	0.011005	0.00907035	0.00998405
8967.71	0.0109446	0.0105144	0.0111933	0.0124935
8967.99	0.0118695	0.0120123	0.0123086	0.0121843
8968.28	0.0100142	0.0135119	0.0117277	0.00960661
8968.56	0.012405	0.0135347	0.0117018	0.0114196
8968.85	0.0128417	0.0137942	0.0132711	0.0161389
8969.13	0.0145322	0.0128232	0.0126635	0.0139637
8969.42	0.0125777	0.0147931	0.0139368	0.0138335
8969.7	0.0139931	0.0146361	0.0154595	0.0134856
8969.99	0.0139573	0.016373	0.0147103	0.0166488
8970.27	0.0132701	0.0165079	0.015088	0.0145369
8970.56	0.0129761	0.0172647	0.0170162	0.0147491
8970.84	0.0155479	0.0195617	0.0161322	0.0174656
8971.13	0.0159205	0.0169938	0.0173839	0.017035
8971.41	0.0156328	0.0176434	0.0209601	0.017008
8971.7	0.0163297	0.0218552	0.0174438	0.0178995
8971.99	0.0172685	0.0209821	0.0213879	0.0188074
8972.27	0.018292	0.02076	0.0210973	0.0208876
8972.56	0.0156744	0.0229852	0.0196943	0.0217468
8972.84	0.0210419	0.0229138	0.0205302	0.0265214
8973.13	0.0196321	0.0248125	0.0275833	0.0263097
8973.41	0.0233729	0.0242909	0.0222576	0.026421
8973.7	0.0246776	0.0298224	0.0244049	0.0276932
8973.98	0.0262431	0.0291948	0.0285487	0.02864
8974.27	0.0289505	0.0311927	0.0339007	0.0325197
8974.55	0.0303955	0.034721	0.035666	0.0321556
8974.84	0.0310426	0.0330468	0.0352329	0.0369947
8975.13	0.0324539	0.0398893	0.0359938	0.0382366
8975.41	0.0363668	0.0433787	0.0408871	0.0406863
8975.7	0.0420323	0.0441357	0.0486961	0.0484863
8975.98	0.0430214	0.0513423	0.0494359	0.0496751
8976.27	0.0500461	0.055937	0.0557734	0.0610438
8976.55	0.0483001	0.0632343	0.064468	0.0645749
8976.84	0.0570361	0.0729738	0.0766282	0.0787147
8977.12	0.0626223	0.0851239	0.0912852	0.0863918
8977.41	0.0702481	0.101177	0.101924	0.107269
8977.7	0.0827348	0.120626	0.122611	0.129725
8977.98	0.096914	0.147366	0.150014	0.159135
8978.27	0.105201	0.181744	0.18489	0.188516
8978.55	0.125972	0.222247	0.218869	0.236429
8978.84	0.145747	0.254232	0.263745	0.271763
8979.13	0.166905	0.285128	0.30002	0.306239
8979.41	0.203045	0.326754	0.3331	0.342339
8979.7	0.227331	0.342906	0.35184	0.370398
8979.98	0.270092	0.361621	0.37101	0.387857
8980.27	0.309386	0.393212	0.404963	0.404705
8980.55	0.343233	0.410715	0.415281	0.422286
8980.84	0.37023	0.423344	0.436193	0.4435
8981.13	0.402395	0.445367	0.44641	0.466749
8981.41	0.429931	0.474441	0.482154	0.479998
8981.7	0.453576	0.497485	0.494143	0.504318
8981.98	0.46475	0.505378	0.516369	0.507177
8982.27	0.461585	0.501054	0.520997	0.524093
8982.56	0.452337	0.509168	0.513683	0.514893
8982.84	0.454191	0.4992	0.505208	0.519083
8983.13	0.437024	0.502692	0.501451	0.511659
8983.42	0.436534	0.495183	0.500357	0.510673
8983.7	0.44963	0.49159	0.498501	0.510937
8983.99	0.454616	0.504862	0.511112	0.525042
8984.27	0.465446	0.511168	0.519357	0.524996
8984.56	0.482538	0.527208	0.540321	0.528599
8984.85	0.502717	0.535815	0.539793	0.547051
8985.13	0.51483	0.549617	0.552833	0.565552
8985.42	0.537519	0.573446	0.567809	0.55401
8985.7	0.541913	0.574298	0.583066	0.58222
8985.99	0.557751	0.598059	0.594057	0.589252
8986.28	0.573678	0.599628	0.615905	0.60471
8986.56	0.583147	0.619805	0.619193	0.612918
8986.85	0.595342	0.625448	0.622654	0.636241
8987.14	0.595848	0.644434	0.637377	0.645176
8987.42	0.635369	0.651318	0.6492	0.653047
8987.71	0.630664	0.66201	0.666111	0.665119
8988	0.654655	0.677157	0.690426	0.681288
8988.28	0.691313	0.692822	0.699851	0.705055
8988.57	0.699599	0.709099	0.719113	0.747179
8988.85	0.709169	0.752022	0.746205	0.748097
8989.14	0.742422	0.765222	0.754496	0.770136
8989.43	0.741808	0.778453	0.773224	0.778426
8989.71	0.788603	0.804072	0.805112	0.805953
8990	0.817605	0.815509	0.81104	0.822071
8990.29	0.841568	0.841159	0.847726	0.844587
8990.57	0.869709	0.879712	0.87159	0.860736
8990.86	0.890543	0.875964	0.877974	0.894988
8991.15	0.923461	0.910953	0.904476	0.899967
8991.43	0.934855	0.926572	0.922186	0.918588
8991.72	0.96159	0.950531	0.927301	0.953658
8992.01	0.984595	0.962612	0.958464	0.964854
8992.29	1.0045	0.973876	0.969982	0.964816
8992.58	1.00245	0.981946	0.98117	0.971266
8992.87	1.02167	1.00175	0.992265	0.974808
8993.15	1.03074	1.00142	0.989065	1.00879
8993.44	1.05278	0.99767	0.999886	1.00331
8993.73	1.05921	1.02547	1.00151	1.00018
8994.01	1.05483	1.01926	1.00878	1.00058
8994.3	1.09652	1.01596	1.01907	1.01043
8994.59	1.07385	1.01672	1.00217	0.997312
8994.88	1.09137	1.025	1.01799	1.01616
8995.16	1.08326	1.02256	1.01164	0.999626
8995.45	1.08693	1.01065	1.00968	0.999982
8995.74	1.09508	1.00777	0.994457	1.00405
8996.02	1.09541	1.01147	0.996319	0.989333
8996.31	1.10108	1.00856	0.994948	1.00129
8996.6	1.09449	1.01143	0.989789	0.99881
8996.88	1.07641	1.00363	0.995205	0.993748
8997.17	1.07808	1.0196	0.992967	0.999388
8997.46	1.08006	1.01374	0.98586	0.989836
8997.74	1.07119	1.00789	1.00107	0.991457
8998.03	1.08389	1.00972	0.996337	0.988159
8998.32	1.07188	1.01026	0.99785	0.993453
8998.61	1.07927	1.0086	0.992585	0.988531
8998.89	1.06281	1.00005	0.989809	0.992059
8999.18	1.0828	1.01265	0.996233	0.984873
8999.47	1.06515	1.00587	1.00423	1.00417
8999.75	1.05759	1.00307	0.991858	0.99068
9000.04	1.0427	1.0075	1.00148	0.983877
9000.33	1.04899	0.999927	0.999172	0.992861
9000.62	1.04268	1.0024	0.999901	1.00793
9000.9	1.02723	0.997255	0.999028	0.988358
9001.19	1.02459	1.02053	0.992536	0.996876
9001.48	1.01738	1.00607	0.997417	0.99717
9001.77	1.01348	1.01106	1.00921	0.998966
9002.05	1.01642	1.0052	0.99967	1.00009
9002.34	1.01631	0.996759	0.996997	0.987114
9002.63	1.02517	0.997327	1.00117	0.994011
9002.91	1.00523	1.00384	0.987883	0.991361
9003.2	1.00288	0.988005	0.994308	0.98486
9003.49	1.01404	1.00467	0.980491	0.989057
9003.78	1.00487	0.986236	1.00187	0.988727
9004.06	0.991572	0.965923	0.976848	0.969453
9004.35	0.98626	0.980044	0.981905	0.959273
9004.64	0.983331	0.972642	0.978226	0.966983
9004.93	0.977248	0.956291	0.958395	0.954224
9005.21	0.970425	0.964745	0.964573	0.958031
9005.5	0.994707	0.959675	0.95128	0.965551
9005.79	0.980141	0.952499	0.947897	0.95542
9006.08	0.982041	0.948975	0.962725	0.952821
9006.37	0.969466	0.948675	0.938939	0.951382
9006.65	0.973842	0.950739	0.933752	0.95
9006.94	0.960473	0.937303	0.948309	0.934739
9007.23	0.964993	0.937696	0.945027	0.943784
9007.52	0.950772	0.931027	0.930974	0.938642
9007.8	0.943514	0.93055	0.926307	0.920708
9008.09	0.97092	0.945841	0.930568	0.925162
9008.38	0.962658	0.928361	0.92341	0.923638
9008.67	0.96217	0.935545	0.919144	0.917385
9008.95	0.958591	0.933767	0.918348	0.912923
9009.24	0.944005	0.930842	0.926913	0.91829
9009.53	0.941834	0.923576	0.913427	0.912444
9009.82	0.945105	0.914995	0.919227	0.918743
9010.11	0.947512	0.912824	0.903949	0.925195
9010.39	0.940789	0.924183	0.907616	0.912143
9010.68	0.947658	0.922027	0.910244	0.913748
9010.97	0.941333	0.918677	0.917043	0.900882
9011.26	0.94402	0.91312	0.921459	0.910465
9011.55	0.937882	0.901197	0.911167	0.914137
9011.83	0.931618	0.901617	0.912512	0.897553
9012.12	0.951891	0.90864	0.908431	0.896085
9012.41	0.936167	0.91294	0.909563	0.907731
9012.7	0.929133	0.930981	0.907289	0.902934
9012.99	0.946942	0.912923	0.919736	0.909066
9013.27	0.94009	0.902521	0.910482	0.916633
9013.56	0.941321	0.922211	0.909367	0.89824
9013.85	0.91723	0.912226	0.907706	0.917796
9014.14	0.921997	0.921435	0.909391	0.912202
9014.43	0.919043	0.9096	0.908543	0.910542
9014.71	0.932555	0.92413	0.91025	0.910907
9015	0.917736	0.915542	0.922715	0.913632
9015.29	0.918764	0.920721	0.923093	0.91222
9015.58	0.919371	0.892478	0.923222	0.916591
9015.87	0.914615	0.925906	0.92673	0.930777
9016.16	0.919188	0.92813	0.915119	0.920643
9016.44	0.925026	0.937386	0.931229	0.915763
9016.73	0.925244	0.923006	0.922067	0.932083
9017.02	0.931401	0.929187	0.92132	0.920622
9017.31	0.928795	0.921278	0.925939	0.920615
9017.6	0.915545	0.927902	0.927891	0.921419
9017.89	0.921635	0.917449	0.91893	0.92957
9018.17	0.911047	0.935782	0.93572	0.927446
9018.46	0.910052	0.916051	0.949131	0.934841
9018.75	0.902625	0.925314	0.934062	0.933757
9019.04	0.909047	0.919803	0.938829	0.938209
9019.33	0.925154	0.946242	0.930758	0.948912
9019.62	0.912421	0.9348	0.935636	0.927607
9019.9	0.910739	0.937523	0.925925	0.945667
9020.19	0.899997	0.931684	0.934599	0.939174
9020.48	0.907634	0.946296	0.938927	0.946123
9020.77	0.906946	0.951529	0.937484	0.929926
9021.06	0.916347	0.939121	0.939223	0.947744
9021.35	0.907635	0.943509	0.92016	0.932922
9021.64	0.90288	0.930572	0.944861	0.945982
9021.92	0.909075	0.939389	0.953362	0.934686
9022.21	0.889828	0.937821	0.949532	0.941665
9022.5	0.89408	0.951923	0.939156	0.955807
9022.79	0.906597	0.945249	0.926776	0.936786
9023.08	0.893248	0.935839	0.950618	0.958521
9023.37	0.887745	0.958225	0.960709	0.943958
9023.66	0.899683	0.954486	0.944971	0.945249
9023.95	0.893924	0.938105	0.956002	0.941502
9024.23	0.903257	0.946382	0.954289	0.948364
9024.52	0.898664	0.939125	0.955504	0.964123
9024.81	0.909706	0.946932	0.954692	0.959855
9025.1	0.912727	0.955127	0.936463	0.956585
9025.39	0.899115	0.946843	0.953522	0.964307
9025.68	0.886183	0.945787	0.945151	0.945486
9025.97	0.895194	0.937745	0.952837	0.961602
9026.26	0.904901	0.946379	0.945642	0.957014
9026.55	0.899769	0.953584	0.946564	0.958943
9026.83	0.910923	0.953077	0.952395	0.94414
9027.12	0.90716	0.936216	0.947974	0.942034
9027.41	0.903643	0.943771	0.960796	0.947636
9027.7	0.893465	0.949456	0.942713	0.951219
9027.99	0.900797	0.947637	0.943412	0.948365
9028.28	0.901016	0.923817	0.930131	0.949065
9028.57	0.904128	0.937209	0.943386	0.94874
9028.86	0.901598	0.94069	0.94035	0.940731
9029.15	0.895899	0.929672	0.939798	0.931688
9029.44	0.903312	0.929129	0.946797	0.958359
9029.72	0.901357	0.946157	0.953085	0.941094
9030.01	0.904559	0.942691	0.94748	0.94553
9030.3	0.905167	0.937138	0.930589	0.930631
9030.59	0.898691	0.935586	0.939082	0.942388
9030.88	0.898893	0.929802	0.935338	0.933096
9031.17	0.910348	0.932891	0.948744	0.924183
9031.46	0.889723	0.928747	0.927137	0.935079
9031.75	0.901395	0.927785	0.934636	0.925924
9032.04	0.90299	0.928381	0.921559	0.935482
9032.33	0.906293	0.926234	0.934179	0.934992
9032.62	0.908518	0.928125	0.942948	0.932124
9032.91	0.914711	0.928144	0.926639	0.937675
9033.2	0.904238	0.92683	0.936135	0.937445
9033.49	0.909621	0.930626	0.927446	0.924761
9033.77	0.923688	0.931923	0.933594	0.936527
9034.06	0.919213	0.922361	0.937226	0.923014
9034.35	0.910166	0.933763	0.933331	0.924611
9034.64	0.918317	0.93311	0.93415	0.919418
9034.93	0.910788	0.93365	0.933338	0.923257
9035.22	0.912036	0.937502	0.925601	0.932881
9035.51	0.918908	0.938942	0.925297	0.934335
9035.8	0.924665	0.936418	0.939373	0.928791
9036.09	0.939149	0.92659	0.931416	0.932735
9036.38	0.919055	0.934236	0.932732	0.921085
9036.67	0.920737	0.942683	0.927484	0.934633
9036.96	0.924604	0.927338	0.920185	0.948292
9037.25	0.935342	0.933846	0.933574	0.93705
9037.54	0.937571	0.950474	0.946203	0.943359
9037.83	0.945722	0.930474	0.930473	0.93572
9038.12	0.945189	0.926995	0.936879	0.929637
9038.41	0.940109	0.957955	0.936143	0.935161
9038.7	0.948896	0.944109	0.93861	0.941014
9038.99	0.938393	0.931099	0.946798	0.937547
9039.28	0.943188	0.941425	0.942862	0.944029
9039.57	0.944561	0.953803	0.931442	0.945696
9039.86	0.957195	0.9342	0.967269	0.957357
9040.15	0.953297	0.952687	0.957637	0.938306
9040.44	0.956477	0.938797	0.949996	0.935891
9040.73	0.969163	0.952553	0.923149	0.957737
9041.02	0.947608	0.940162	0.960451	0.945697
9041.31	0.947045	0.953296	0.94515	0.935174
9041.6	0.959058	0.93866	0.953069	0.944871
9041.89	0.965805	0.951945	0.947152	0.94047
9042.18	0.946527	0.954414	0.942116	0.949461
9042.47	0.953463	0.954711	0.962239	0.945506
9042.76	0.962329	0.953406	0.956508	0.953195
9043.05	0.974599	0.958925	0.949364	0.958502
9043.34	0.967434	0.952959	0.948113	0.947114
9043.63	0.971758	0.955404	0.948913	0.958051
9043.92	0.964278	0.951844	0.95187	0.955469
9044.21	0.968941	0.960633	0.953313	0.950673
9044.5	0.981269	0.95221	0.96306	0.957383
9044.79	0.969929	0.959547	0.951612	0.96168
9045.08	0.962976	0.966574	0.964962	0.961204
9045.37	0.97067	0.957379	0.962717	0.960543
9045.66	0.979131	0.964128	0.947102	0.956409
9045.95	0.967078	0.975768	0.95136	0.958382
9046.24	0.963282	0.962359	0.971269	0.954966
9046.53	0.980625	0.970908	0.952475	0.957261
9046.82	0.982382	0.964048	0.956582	0.959025
9047.11	0.989897	0.964971	0.962669	0.95332
9047.4	0.974801	0.964196	0.962752	0.968363
9047.69	0.995256	0.973315	0.950692	0.965863
9047.98	0.988848	0.974414	0.967824	0.964489
9048.27	0.993115	0.974406	0.959416	0.973922
9048.56	0.992825	0.963201	0.974141	0.96699
9048.85	1.00277	0.97145	0.953315	0.942564
9049.14	0.984243	0.975867	0.967976	0.970753
9049.43	0.995173	0.962658	0.965467	0.969575
9049.72	0.987905	0.976405	0.972773	0.965362
9050.01	0.992964	0.975661	0.980233	0.956387
9050.3	0.988004	0.968211	0.970929	0.961474
9050.59	0.992411	0.975332	0.982911	0.962393
9050.88	0.993238	0.97297	0.975452	0.977497
9051.17	0.988959	0.982286	0.969089	0.985922
9051.46	1.00686	0.96805	0.963581	0.984485
9051.76	0.996454	0.978933	0.96884	0.971957
9052.05	1.01089	0.979932	0.974648	0.97584
9052.34	1.01063	0.983664	0.973773	0.968145
9052.63	0.98788	0.975177	0.969267	0.977059
9052.92	0.996863	0.990262	0.982158	0.975863
9053.21	0.990013	0.977473	0.968564	0.960701
9053.5	1.00023	0.997181	0.990443	0.977866
9053.79	1.0011	0.983434	0.978096	0.981026
9054.08	0.990749	0.981672	0.975109	0.982379
9054.37	0.999166	0.994516	0.979053	0.981216
9054.66	0.996047	0.979506	0.987184	0.983089
9054.95	0.993747	0.996604	0.981766	0.983397
9055.24	0.996849	0.985792	0.974759	0.984475
9055.54	0.998152	0.98165	0.992059	0.981013
9055.83	0.998592	0.983559	0.975204	0.987863
9056.12	1.00312	0.98493	0.989867	0.993475
9056.41	1.00115	0.990464	0.986291	0.992638
9056.7	0.992185	0.998552	0.982137	0.993469
9056.99	0.995808	0.988848	0.994	1.0004
9057.28	0.985399	0.999547	0.973555	0.98766
9057.57	1.01212	0.997489	1.00254	0.977303
9057.86	0.995438	0.985984	0.989479	0.986318
9058.15	1.00112	0.996187	0.993866	0.986966
9058.44	1.01902	0.991273	0.989926	0.979302
9058.74	1.0067	1.00007	0.979583	0.984772
9059.03	1.00545	1.002	0.990141	0.998623
9059.32	1.00495	0.98508	0.992362	0.990243
9059.61	0.992372	0.979061	0.994326	0.984345
9059.9	0.993353	0.991578	0.984114	0.995133
9060.19	1.00183	1.01435	0.994329	1.00673
9060.48	1.00838	1.00635	0.986921	0.990818
9060.77	1.0064	1.00825	0.986772	0.98863
9061.06	1.00093	1.00722	1.00172	0.975021
9061.36	1.01674	0.997298	0.989545	0.9936
9061.65	0.999426	0.999779	1.00406	0.996252
9061.94	1.01639	1.00414	0.989394	1.00324
9062.23	0.990677	1.00756	0.998309	0.99039
9062.52	1.00098	1.00241	0.997012	1.00661
9062.81	1.01293	0.996194	0.996562	0.995798
9063.1	1.0139	1.00774	1.0112	1.00474
9063.4	1.00083	1.00483	0.996456	1.00364
9063.69	1.01043	0.999143	0.997262	1.01676
9063.98	1.00992	0.984352	0.999896	1.02164
9064.27	1.00096	0.99663	1.00816	0.987519
9064.56	1.00041	1.00784	1.00475	0.996056
9064.85	0.998185	1.00336	0.997084	0.989005
9065.14	0.998415	1.00251	0.997643	0.994803
9065.44	1.03738	0.995048	1.01212	1.00593
9065.73	0.994012	0.99942	1.01175	0.99848
9066.02	0.999452	1.00623	0.985233	0.990292
9066.31	1.00397	1.00184	0.995068	0.990814
9066.6	1.0136	1.01236	1.00232	1.00706
9066.89	1.00263	0.995211	0.989496	0.975017
9067.18	0.997287	1.00302	1.00611	1.0033
9067.48	1.00817	0.998513	1.01225	1.01811
9067.77	1.00312	1.00501	0.995324	0.993979
9068.06	0.998974	1.00071	1.01452	1.01504
9068.35	1.00519	1.0035	0.995665	0.992846
9068.64	0.996465	1.01686	1.00489	0.999367
9068.93	0.996829	1.00749	0.996255	0.991724
9069.23	0.993544	1.00251	0.998596	0.995798
9069.52	0.992853	0.99745	1.01387	1.00331
9069.81	1.00068	1.01227	0.996536	0.997955
9070.1	1.00205	1.00598	1.00976	0.994689
9070.39	0.998977	0.994059	1.0162	1.00953
9070.69	0.9908	1.01192	1.00872	0.99946
9070.98	0.988109	1.00341	1.00257	1.00726
9071.27	1.00445	1.00875	0.998521	1.00306
9071.56	1.00232	1.00364	0.998662	0.999335
9071.85	0.991319	0.998261	1.00792	1.02014
9072.14	0.997686	1.0119	1.00357	1.00941
9072.44	0.991455	1.00005	1.0172	0.996325
9072.73	1.0053	1.00216	1.00955	1.00712
9073.02	0.994661	0.996015	0.988443	1.01779
9073.31	0.996687	0.999708	1.01423	1.00655
9073.6	1.00122	1.00665	1.00773	1.00306
9073.9	0.993302	0.995751	0.995869	1.00227
9074.19	1.00613	0.997981	1.00916	1.01203
9074.48	0.989615	1.00749	0.990211	1.01821
9074.77	1.01123	0.997301	1.01238	1.00479
9075.07	0.989138	1.00542	0.999988	1.00315
9075.36	0.977937	1.01501	1.01086	1.00019
9075.65	0.976149	1.00391	0.991748	0.99199
9075.94	0.984485	0.995666	0.994228	0.98645
9076.23	0.997755	1.00156	0.9953	1.00616
9076.53	0.987865	0.992192	1.00436	0.998504
9076.82	0.998871	0.991266	1.00034	0.96873
9077.11	0.979365	1.00004	1.00062	1.00753
9077.4	0.9815	0.994216	0.988214	1.00961
9077.7	0.979807	0.99713	0.992846	0.987723
9077.99	0.990568	0.982919	0.999291	0.988409
9078.28	0.989619	0.996451	1.00021	0.989627
9078.57	0.988504	0.997259	0.992751	0.99618
9078.86	1.00078	0.974212	0.994181	0.999025
9079.16	0.988829	0.997675	1.00796	0.995406
9079.45	0.975429	1.00074	0.981167	0.993077
9079.74	0.99127	0.98927	0.993385	0.993619
9080.03	0.991304	0.986188	0.992259	0.999622
9080.33	0.968634	0.991276	0.988226	0.986337
9080.62	0.9884	0.988927	0.9807	0.991204
9080.91	0.976719	0.988511	0.989607	0.989777
9081.2	0.982726	0.977401	0.989749	0.991622
9081.5	0.966677	0.987382	0.990738	0.988475
9081.79	0.993489	0.989737	0.9936	0.98406
9082.08	0.971163	0.987502	0.976851	0.987634
9082.38	0.98902	0.989247	0.987324	0.98253
9082.67	0.97984	0.99475	0.976536	0.984474
9082.96	0.976448	0.990717	0.980662	0.981477
9083.25	0.983233	0.990994	0.981678	0.970428
9083.55	0.977368	0.976915	0.972558	0.983183
9083.84	0.976656	0.983262	0.977215	0.98366
9084.13	0.979775	0.967104	0.966601	0.987184
9084.42	0.98563	0.97071	0.997519	0.980373
9084.72	0.973474	0.968873	0.981744	0.970871
9085.01	0.975983	0.990152	0.977355	0.977229
9085.3	0.976686	0.974721	0.963796	0.974393
9085.6	0.972714	0.969598	0.968853	0.972032
9085.89	0.969288	0.986124	0.973617	0.970558
9086.18	0.968654	0.980969	0.967433	0.965862
9086.47	0.979066	0.98247	0.97275	0.982928
9086.77	0.977085	0.960442	0.967223	0.98911
9087.06	0.976063	0.97446	0.975061	0.983674
9087.35	0.967191	0.983086	0.964067	0.958996
9087.65	0.970008	0.962669	0.980802	0.977011
9087.94	0.973221	0.958649	0.974152	0.953351
9088.23	0.964569	0.973291	0.966304	0.975727
9088.52	0.971453	0.971944	0.964574	0.970633
9088.82	0.986328	0.976546	0.97202	0.964061
9089.11	0.968213	0.951908	0.978782	0.960574
9089.4	0.979936	0.973882	0.960171	0.968907
9089.7	0.972299	0.964094	0.963793	0.973534
9089.99	0.981306	0.971623	0.976655	0.983338
9090.28	0.976363	0.974025	0.97387	0.977904
9090.58	0.978639	0.965902	0.958938	0.9637
9090.87	0.982457	0.963892	0.976566	0.975207
9091.16	0.96473	0.96454	0.956885	0.973804
9091.46	0.965123	0.973744	0.9614	0.970177
9091.75	0.974739	0.964697	0.961814	0.963136
9092.04	0.972413	0.957243	0.961304	0.954689
9092.34	0.980343	0.960778	0.971757	0.981049
9092.63	0.968286	0.948447	0.959374	0.976409
9092.92	0.9578	0.959552	0.972233	0.967922
9093.22	0.954028	0.968336	0.955237	0.964612
9093.51	0.9717	0.960181	0.961966	0.964461
9093.8	0.952861	0.967086	0.957853	0.967292
9094.1	0.961794	0.955248	0.966229	0.95908
9094.39	0.958996	0.960039	0.960575	0.952985
9094.68	0.977514	0.959716	0.971234	0.950013
9094.98	0.96696	0.952456	0.960982	0.954542
9095.27	0.974953	0.969971	0.950673	0.949929
9095.56	0.975113	0.960718	0.943437	0.940442
9095.86	0.958594	0.95534	0.951095	0.947837
9096.15	0.973607	0.974297	0.964361	0.956089
9096.44	0.960317	0.964288	0.947251	0.954281
9096.74	0.96498	0.962158	0.952157	0.950705
9097.03	0.972878	0.963656	0.958937	0.953908
9097.32	0.974221	0.958476	0.948288	0.944794
9097.62	0.961451	0.954528	0.955622	0.961491
9097.91	0.967544	0.96195	0.940887	0.950003
9098.2	0.969582	0.965198	0.963619	0.961134
9098.5	0.96414	0.964502	0.961648	0.953286
9098.79	0.958778	0.960074	0.948267	0.948927
9099.09	0.970585	0.952882	0.963622	0.963304
9099.38	0.975098	0.950608	0.962247	0.955809
9099.67	0.972288	0.970471	0.948341	0.958914
9099.97	0.970395	0.942838	0.948706	0.955423
9100.26	0.975115	0.957362	0.952082	0.949262
9100.55	0.973004	0.947528	0.960028	0.960607
9100.85	0.959357	0.956626	0.969039	0.967092
9101.14	0.979567	0.956564	0.948016	0.95905
9101.44	0.969745	0.954439	0.944778	0.974011
9101.73	0.964198	0.963026	0.949765	0.954923
9102.02	0.965169	0.967555	0.951126	0.97593
9102.32	0.957577	0.96206	0.977308	0.95099
9102.61	0.96547	0.960565	0.95976	0.962862
9102.91	0.988212	0.960332	0.952682	0.961463
9103.2	0.968514	0.963622	0.959284	0.949746
9103.49	0.98428	0.963548	0.949935	0.968946
9103.79	0.972653	0.954709	0.94613	0.966774
9104.08	0.978361	0.970002	0.966892	0.954899
9104.38	0.964449	0.961638	0.957271	0.958088
9104.67	0.97562	0.964191	0.956247	0.963552
9104.96	0.971297	0.9591	0.958971	0.966499
9105.26	0.964333	0.975305	0.972687	0.955578
9105.55	0.965838	0.97299	0.956926	0.980631
9105.85	0.987201	0.9756	0.976667	0.966836
9106.14	0.967882	0.968552	0.976669	0.965733
9106.44	0.970365	0.973704	0.952503	0.969608
9106.73	0.977875	0.961642	0.968231	0.972729
9107.02	0.973935	0.97324	0.983018	0.966207
9107.32	0.95432	0.962203	0.981219	0.977919
9107.61	0.97236	0.962384	0.968803	0.959431
9107.91	0.986828	0.96994	0.988519	0.976867
9108.2	0.966808	0.958312	0.972574	0.963022
9108.5	0.973989	0.967595	0.975823	0.964027
9108.79	0.983364	0.971798	0.975672	0.970531
9109.08	0.968894	0.959822	0.969619	0.971966
9109.38	0.978713	0.965124	0.969214	0.978292
9109.67	0.984029	0.978513	0.966909	0.978718
9109.97	0.987014	0.97569	0.986124	0.970353
9110.26	0.973326	0.971438	0.974847	0.972131
9110.56	0.964547	0.982357	0.979962	0.968078
9110.85	0.985582	0.980147	0.966452	0.974411
9111.15	0.969635	0.966871	0.97954	0.981409
9111.44	0.987856	0.97097	0.990254	0.986483
9111.73	0.985203	0.98293	0.973806	0.975129
9112.03	0.974108	0.974063	0.966271	0.966716
9112.32	0.976072	0.981692	0.979595	0.96812
9112.62	0.991808	0.98439	0.977173	0.984758
9112.91	0.981051	0.97353	0.974141	0.982725
9113.21	0.977469	0.983565	0.984979	0.987813
9113.5	0.97906	0.982391	0.971279	0.977027
9113.8	0.980169	0.979348	0.976925	0.976136
9114.09	0.966546	0.987773	0.983325	0.973632
9114.39	0.976938	0.989445	0.971913	0.970585
9114.68	0.982084	0.985957	0.976686	0.974241
9114.98	0.978213	0.965512	0.975685	0.996015
9115.27	0.97611	0.976344	0.99179	0.980484
9115.57	0.972311	0.981721	0.985066	0.987312
9115.86	0.970797	0.996621	0.996039	0.988144
9116.16	0.982578	0.986385	0.982725	0.970798
9116.45	0.984206	0.990401	0.97864	0.976214
9116.74	0.980937	0.987236	0.990073	0.975462
9117.04	0.974846	0.990319	0.986122	0.990014
9117.33	0.986111	0.991014	0.974175	0.98575
9117.63	0.996325	0.997954	0.986589	1.00031
9117.92	0.985229	0.998132	0.985428	0.983303
9118.22	0.979186	0.984582	0.973663	0.978228
9118.51	0.980555	0.98878	0.984317	0.987297
9118.81	0.986545	0.990313	0.992388	0.984819
9119.1	0.984683	0.991971	0.986012	0.996075
9119.4	0.984188	0.989941	0.991583	0.995623
9119.69	0.99493	0.995185	0.990023	0.980373
9119.99	0.987098	0.994852	1.00192	1.00223
9120.29	0.97927	0.989924	0.995716	0.992627
9120.58	0.988991	0.986994	0.995849	0.997962
9120.88	0.98645	0.987327	1.00064	0.986208
9121.17	0.97775	0.993229	0.996251	1.00582
9121.47	0.986497	0.981383	1.01192	0.989695
9121.76	0.982324	0.990227	0.99164	1.00196
9122.06	0.975558	0.985743	0.983894	0.988861
9122.35	0.974106	1.01067	1.00778	1.0082
9122.65	1.00314	0.997766	0.999162	0.99598
9122.94	0.991795	1.01338	1.00022	0.987302
9123.24	0.987104	1.01132	1.00326	1.00927
9123.53	0.986991	1.0055	0.996728	0.990556
9123.83	0.994019	1.0003	0.996951	1.00084
9124.12	0.993579	1.01431	1.00559	1.00191
9124.42	0.972534	0.996048	1.00184	0.99653
9124.71	0.982075	0.997905	1.00944	1.00538
9125.01	0.994791	0.996166	0.998626	1.0065
9125.31	0.989665	1.00309	1.00122	1.00704
9125.6	1.0046	1.0064	1.00036	1.01517
9125.9	0.991653	1.00416	1.00178	0.997668
9126.19	0.987997	1.0154	1.00055	1.0146
9126.49	1.00178	1.00529	1.01368	1.00838
9126.78	0.982172	1.0072	1.01466	1.00661
9127.08	0.997345	1.00837	0.991154	0.993095
9127.37	0.995763	1.02002	1.01506	1.00078
9127.67	0.997423	1.01521	0.999465	1.01309
9127.97	0.998381	1.00272	1.01687	1.01361
9128.26	0.995223	1.00182	1.01347	1.02579
9128.56	1.00121	1.02618	1.0098	1.02721
9128.85	0.997877	1.00801	1.00843	1.01647
9129.15	0.997332	1.01028	1.01806	1.02081
9129.44	1.00085	1.00401	0.995745	1.01142
9129.74	1.0011	1.02092	1.00493	1.01992
9130.04	1.00016	1.02004	1.01358	1.00759
9130.33	0.990218	1.00519	1.01935	1.01894
9130.63	0.990104	1.00657	1.00115	1.01347
9130.92	1.00862	1.02315	1.00773	1.01914
9131.22	0.994526	1.00421	1.02281	1.01088
9131.51	1.00371	1.02107	1.00558	1.01075
9131.81	1.01245	1.01138	1.01237	1.02987
9132.11	1.00296	1.00789	1.02969	1.01354
9132.4	1.00066	1.02351	1.00706	1.02585
9132.7	0.996983	1.00982	1.01433	1.02381
9132.99	0.991684	1.02273	1.01818	1.01673
9133.29	0.991435	1.01629	1.02497	1.01491
9133.59	0.996695	1.02316	1.02795	1.01586
9133.88	1.00732	1.01621	1.00354	1.02927
9134.18	1.00037	1.00928	1.02103	1.02554
9134.47	1.00235	1.01284	1.00984	1.01252
9134.77	1.00675	1.00887	1.01816	1.02827
9135.07	1.00583	1.01025	1.01319	1.02279
9135.36	1.00816	1.01211	1.03164	1.0124
9135.66	0.996945	1.01607	1.01945	1.02976
9135.95	0.999178	1.01477	1.01309	1.02058
9136.25	1.00046	0.994999	1.0164	1.02245
9136.55	1.00219	1.02633	1.0216	1.02304
9136.84	1.00542	1.01384	1.01409	1.01393
9137.14	0.983583	1.024	1.01018	1.02658
9137.44	1.02028	1.01778	1.03123	1.01465
9137.73	1.00178	1.00549	1.01723	1.01036
9138.03	0.994597	1.01241	1.02029	1.01454
9138.32	1.00237	1.00434	1.02434	1.00706
9138.62	0.987946	1.01467	1.01265	1.01921
9138.92	0.999601	1.01538	1.02246	1.00815
9139.21	1.01262	1.00441	1.02385	1.00657
9139.51	1.01632	1.00787	1.00895	1.02252
9139.81	1.00963	0.999883	1.02594	1.01675
9140.1	1.00978	1.01068	1.02978	1.0098
9140.4	1.00619	1.00613	1.00145	1.01268
9140.7	1.00696	1.00504	1.01638	1.01562
9140.99	0.998738	1.012	1.01347	1.01076
9141.29	1.00364	1.01346	1.01318	1.00895
9141.59	1.00809	1.00496	1.01864	1.01074
9141.88	1.00217	1.01574	1.00359	1.01131
9142.18	0.987017	1.01153	1.00661	1.01363
9142.48	1.00668	1.0122	1.01332	1.01049
9142.77	1.01101	1.00413	1.00441	1.01723
9143.07	0.995003	1.01063	1.01264	1.00966
9143.37	1.01927	1.00128	1.0212	1.01691
9143.66	0.98818	1.0108	1.02307	1.00952
9143.96	0.993254	1.00546	0.994052	1.02143
9144.26	0.993426	0.994771	1.0119	1.00521
9144.55	1.01094	1.00099	1.01325	0.997969
9144.85	0.998313	1.01265	1.00252	1.01343
9145.15	1.00687	1.00516	1.00888	1.00475
9145.44	1.00579	1.01284	0.996972	1.00943
9145.74	1.01564	0.995248	1.00194	1.00336
9146.04	1.00632	1.00245	1.01138	1.00522
9146.33	1.00336	0.996692	1.00221	1.0022
9146.63	1.00802	1.00048	1.00095	0.997022
9146.93	1.00594	1.00742	0.998597	0.996733
9147.22	0.997214	0.999411	0.996985	1.01047
9147.52	1.01646	0.992205	1.00602	1.00639
9147.82	1.00549	1.0079	1.00682	0.99993
9148.11	1.01295	1.0044	0.994953	1.0197
9148.41	1.001	0.99991	0.994179	1.0083
9148.71	1.00696	1.00317	0.991822	0.999354
9149.01	1.0013	0.996276	0.992684	0.9938
9149.3	0.972962	1.00982	0.99465	0.991889
9149.6	1.0048	0.993848	0.983916	1.00359
9149.9	1.01347	1.00344	0.995492	0.994912
9150.19	1.00608	0.993198	1.00742	0.990932
9150.49	1.00561	0.987721	1.00204	1.00274
9150.79	0.993687	0.996991	1.00225	0.988781
9151.09	1.00605	1.00275	1.00502	1.00089
9151.38	1.00271	0.993147	0.981259	0.976322
9151.68	1.01272	0.998374	0.995333	0.997769
9151.98	1.00619	0.984965	0.989964	0.989855
9152.27	0.993499	0.999964	0.986475	0.991472
9152.57	1.00077	0.991933	0.992701	0.98034
9152.87	1.00829	1.00445	0.991878	0.985719
9153.17	1.00677	0.992671	0.988354	0.990348
9153.46	1.02173	0.99727	0.989649	1.00045
9153.76	1.00284	0.990957	0.983397	0.967953
9154.06	1.01955	0.994894	0.986258	0.991739
9154.36	1.02275	0.99957	0.989662	0.991656
9154.65	0.989062	0.982765	0.986402	0.977932
9154.95	1.00087	0.99703	0.989939	0.976912
9155.25	1.00951	0.965336	0.979496	0.983385
9155.55	0.98874	0.991225	0.9893	0.996795
9155.84	0.997805	0.993145	0.987951	0.978415
9156.14	1.00123	0.984437	0.99303	0.985718
9156.44	1.0016	0.988456	0.991084	0.994106
9156.74	1.00185	1.0035	0.977875	0.987706
9157.03	1.01341	0.994129	0.991802	0.972275
9157.33	0.987685	0.986047	0.993764	0.980498
9157.63	0.998091	0.982873	0.986334	0.984521
9157.93	1.00062	0.993982	0.984661	0.983644
9158.22	0.996536	0.972139	0.97544	0.998109
9158.52	1.00278	0.986969	0.987754	0.986229
9158.82	1.00043	0.994041	0.997515	1.00418
9159.12	0.997378	0.996817	0.978877	0.986211
9159.41	0.996442	0.973558	0.982005	0.99479
9159.71	1.00199	0.976443	0.974813	0.996111
9160.01	0.982406	0.980252	0.9893	0.992275
9160.31	1.00776	0.986416	0.990267	0.987689
9160.61	1.0072	0.995552	0.984262	0.98737
9160.9	1.00148	0.987389	0.979078	0.964892
9161.2	0.986911	0.977032	0.980974	0.967469
9161.5	0.979104	0.986857	0.97885	0.986146
9161.8	1.00821	0.981665	0.989281	0.98924
9162.09	1.02126	0.998151	0.976051	0.986526
9162.39	0.998116	0.984906	0.971683	0.984308
9162.69	0.989668	1.00218	0.999085	0.97978
9162.99	0.995517	1.00142	0.994555	0.98444
9163.29	1.00462	0.966888	0.98565	0.980032
9163.58	0.999813	0.977762	0.994498	0.993705
9163.88	1.00025	0.995582	0.992837	0.985759
9164.18	1.00155	0.9808	0.979937	0.979632
9164.48	0.995943	0.984937	0.985255	0.972026
9164.78	1.00487	0.977588	0.996202	0.978924
9165.07	0.99926	0.999662	0.976474	0.990307
9165.37	1.00153	0.979877	0.987336	0.986455
9165.67	0.997568	0.971379	0.976972	0.977521
9165.97	0.988815	0.983246	0.984223	0.978209
9166.27	1.00286	0.983183	0.973626	0.976168
9166.57	1.00654	0.977217	0.982399	0.981224
9166.86	0.987496	0.996183	0.986008	0.988732
9167.16	0.99924	0.987958	0.974352	0.992334
9167.46	0.99205	0.985261	0.99267	0.979468
9167.76	0.992989	0.994093	0.99766	0.983902
9168.06	1.00403	0.978013	0.989349	0.982326
9168.35	1.00085	0.988277	0.993339	0.993667
9168.65	0.997434	0.997933	0.980396	0.977367
9168.95	0.99273	0.977739	0.977312	0.990103
9169.25	1.0015	0.992411	0.990222	0.991531
9169.55	0.994175	0.993873	0.986083	0.983261
9169.85	0.990581	0.991556	1.00298	0.998976
9170.15	1.00052	0.987308	0.99848	0.990838
9170.44	0.997306	0.984177	0.981234	0.984862
9170.74	0.999593	1.00163	0.995565	0.999133
9171.04	0.999752	1.00649	1.00249	0.991328
9171.34	1.00708	0.992445	0.997131	0.99183
9171.64	1.00114	0.988653	0.996886	0.996262
9171.94	0.997442	1.00158	0.983186	0.988206
9172.23	1.00219	0.993027	0.996642	0.982919
9172.53	1.0017	0.986765	0.9938	0.999237
9172.83	1.00195	0.977472	0.982509	0.993855
9173.13	0.998969	0.989535	0.987511	0.998668
9173.43	0.992488	0.991441	0.979724	0.988906
9173.73	0.996993	0.996678	0.984306	0.986985
9174.03	0.987923	0.989591	0.987612	0.987521
9174.33	0.995207	0.994402	0.982499	0.987967
9174.62	1.00694	0.994725	1.00221	1.00527
9174.92	1.00565	0.979489	1.00083	0.99581
9175.22	1.00376	1.00911	0.991173	0.986852
9175.52	1.00024	1.0018	0.976014	0.996516
9175.82	1.0086	1.00599	0.996426	0.980016
9176.12	0.999153	0.988495	1.00356	1.00553
9176.42	0.995987	0.996309	1.00647	0.989621
9176.72	1.01458	0.984831	0.975466	0.996411
9177.01	1.00714	0.99746	0.995575	0.995859
9177.31	0.990842	0.993816	0.989629	0.993937
9177.61	0.997258	1.00487	0.985062	0.985267
9177.91	0.993968	0.995315	1.00263	0.995012
9178.21	0.996288	0.994824	1.00035	0.986958
9178.51	0.992495	0.994584	1.0007	0.996431
9178.81	0.999351	1.00706	0.992561	0.991198
9179.11	0.991898	0.992559	0.99173	0.999355
9179.41	0.997154	0.973703	0.994468	1.01201
9179.71	0.994376	0.986867	0.988813	0.986239
9180	1.01677	0.984976	1.00385	0.997807
9180.3	1.01337	0.989288	0.997713	0.984539
9180.6	0.991972	1.00022	0.996541	0.992333
9180.9	0.988693	0.985665	1.00798	0.979078
9181.2	1.0029	0.99363	0.994123	0.991061
9181.5	0.993208	0.996636	0.988511	0.992185
9181.8	0.989935	1.00558	1.0028	0.984415
9182.1	0.993411	0.98992	1.00518	0.981104
9182.4	0.991575	0.992127	0.996865	0.978694
9182.7	0.999942	0.982345	0.993056	0.990862
9183	0.991149	1.00452	1.00001	0.986205
9183.3	1.0015	0.980023	0.981464	1.01329
9183.6	0.993504	0.988725	0.990051	0.99093
9183.89	1.0036	0.981133	1.00459	1.00376
9184.19	0.985769	0.992772	0.990663	0.997651
9184.49	0.984017	0.998279	1.00795	0.978688
9184.79	1.00477	0.997903	0.992343	1.00822
9185.09	1.001	1.00835	0.988438	0.982712
9185.39	1.00776	0.991216	0.983833	0.98554
9185.69	1.00308	0.997341	0.9953	0.99152
9185.99	0.999138	0.981542	0.987295	0.987663
9186.29	0.983374	0.999774	1.0022	0.99114
9186.59	1.00503	0.999454	1.00376	0.996269
9186.89	0.994182	0.996126	1.01223	0.999197
9187.19	1.00599	0.986061	0.979161	0.997904
9187.49	1.0091	1.0045	0.995681	0.994252
9187.79	1.00348	0.996621	0.999646	0.988167
9188.09	1.00827	0.991287	0.995982	0.990877
9188.39	0.986989	1.00489	1.00565	1.01072
9188.69	0.998801	0.99974	0.998521	0.996124
9188.99	0.995438	0.997521	1.00514	0.98771
9189.29	1.00296	1.00339	0.990061	1.00726
9189.59	1.00221	1.01566	1.0014	0.990653
9189.89	0.979733	0.987741	1.00086	0.998481
9190.19	1.00294	1.00541	0.9847	0.99153
9190.49	0.990953	1.01096	0.990944	0.986036
9190.79	0.999579	0.989371	0.988317	1.00017
9191.09	0.994752	1.00361	1.00767	0.997506
9191.39	0.995251	0.995296	1.00098	0.993593
9191.69	0.981843	0.999363	0.982977	0.975657
9191.99	0.999984	1.00348	0.981648	1.00026
9192.29	0.998052	1.00986	1.00254	0.985158
9192.58	0.995401	0.981852	1.007	0.99065
9192.88	1.00019	1.00417	0.985697	0.990457
9193.18	0.998075	0.998965	0.993674	0.986135
9193.48	0.991092	0.997994	1.01048	0.998184
9193.78	0.996856	0.991639	0.997885	0.99992
9194.08	1.00099	1.00056	0.989977	0.98686
9194.39	1.00327	1.0035	0.99536	0.998507
9194.69	0.992991	1.01238	0.993611	1.00773
9194.99	0.986329	1.01438	0.98904	1.0084
9195.29	1.00405	1.00172	0.996371	1.01222
9195.59	1.00609	0.997299	0.996459	0.998048
9195.89	1.00668	0.977941	1.00329	0.984517
9196.19	0.990316	0.99185	1.00073	0.998188
9196.49	0.994788	1.00335	0.997865	0.998297
9196.79	1.00404	0.981364	1.01029	1.00444
9197.09	0.997405	1.01622	1.00546	0.98637
9197.39	0.989884	0.995839	1.01024	0.999403
9197.69	0.997331	0.994607	0.992686	1.00632
9197.99	0.973824	1.00576	1.02041	1.00042
9198.29	1.00908	1.00063	0.988383	1.00998
9198.59	1.0081	1.00696	1.0022	1.00463
9198.89	1.00514	0.999446	1.01528	1.01055
9199.19	0.994255	0.993537	0.989264	0.993542
9199.49	1.00145	0.995278	1.01017	0.994346
9199.79	1.00183	1.00995	0.993844	1.01373
9200.09	1.0148	0.995278	1.00451	1.00021
9200.39	0.994856	1.00487	0.995183	1.0118
9200.69	0.995623	0.997368	1.00181	0.995748
9200.99	1.00666	1.00216	1.01371	1.0113
9201.29	1.0015	1.00574	0.995231	1.00038
9201.59	0.977612	1.00781	1.0167	1.0056
9201.89	0.985944	1.00543	1.00761	0.993501
9202.19	1.00854	1.00343	1.00596	1.0048
9202.49	0.986778	0.99918	1.00054	1.00264
9202.79	1.00002	1.00707	1.01539	1.00209
9203.1	0.996333	1.01599	1.01006	0.996746
9203.4	0.990526	0.998324	1.01181	1.01106
9203.7	1.00869	1.00807	1.01137	1.00343
9204	0.98844	1.00569	0.997097	1.00685
9204.3	0.993322	0.996436	1.00132	0.992033
9204.6	1.00004	1.00384	1.00042	1.01915
9204.9	0.989115	1.00579	1.00611	1.01451
9205.2	1.00023	0.996757	1.0063	0.998666
9205.5	0.991133	1.01998	1.01975	1.02246
9205.8	0.999521	1.01919	0.999904	1.01776
9206.1	1.00034	0.999804	1.01354	1.01535
9206.4	0.995726	1.01221	1.00969	1.0032
9206.7	0.990483	1.00304	1.01055	1.01769
9207.01	0.995683	1.01085	1.0072	1.00388
9207.31	1.01595	0.999184	1.00408	1.00783
9207.61	1.00589	1.00452	1.0031	1.00555
9207.91	0.997729	1.01131	1.00446	1.0116
9208.21	0.989118	1.00187	1.00046	1.01655
9208.51	0.988441	1.01522	1.00781	1.0152
9208.81	1	0.978317	0.989328	1.01199
9209.11	1.00637	0.99131	1.01031	1.00262
9209.41	0.996207	1.00999	1.01406	1.00677
9209.71	0.9928	1.01962	1.00359	1.00627
9210.02	1.00077	1.00667	1.01433	1.01912
9210.32	0.99002	1.01568	0.992482	1.00909
9210.62	1.00909	1.00423	1.00685	0.998782
9210.92	1.01088	1.00803	1.00705	1.01916
9211.22	1.0084	1.00715	1.0022	1.01873
9211.52	0.998527	1.01869	1.00806	1.00963
9211.82	1.0095	1.00467	0.999454	0.999436
9212.12	1.00121	1.00541	0.998503	0.996493
9212.43	1.01286	1.0021	1.01252	0.995601
9212.73	0.98705	1.0053	1.0178	1.00877
9213.03	1.00775	1.00535	1.01128	0.99414
9213.33	0.994998	1.01763	1.00592	1.02163
9213.63	0.995678	1.01086	1.00681	1.01186
9213.93	0.998575	1.01159	0.997841	1.01518
9214.23	0.997248	1.01525	1.00618	1.00329
9214.53	0.990139	1.00502	1.00873	1.0172
9214.84	1.00465	1.01012	1.02199	1.00514
9215.14	1.00227	1.00044	1.01362	1.00536
9215.44	0.99041	1.01768	1.01893	0.995198
9215.74	0.994098	1.0077	1.00149	1.00721
9216.04	1.01169	1.00665	1.00749	1.00728
9216.34	1.00899	1.00532	1.00543	1.00277
9216.65	0.994753	1.01459	1.0127	1.02075
9216.95	0.99775	1.00644	1.01079	1.02094
9217.25	0.991256	1.01399	1.00327	1.01755
9217.55	1.00678	0.997515	1.01388	0.997542
9217.85	0.986714	1.01616	1.00825	1.00971
9218.15	1.00171	0.990656	1.01103	1.00607
9218.45	0.999694	1.01037	1.0126	1.02118
9218.76	0.987486	1.01077	1.00153	1.00107
9219.06	1.01218	0.991499	1.00926	1.00425
9219.36	1.00801	1.00846	1.00305	1.02546
9219.66	0.997584	0.986618	1.02171	1.01152
9219.96	0.993333	1.00788	1.00914	1.00849
9220.27	0.992523	1.01523	1.01123	0.998511
9220.57	1.01145	1.00129	0.994587	1.01052
9220.87	0.999235	1.00648	0.998377	1.009
9221.17	0.992815	1.01946	1.0024	1.00577
9221.47	0.995183	1.03359	1.01847	0.998113
9221.77	0.995131	1.01027	1.01682	1.0134
9222.08	1.00125	1.00107	1.00881	1.01174
9222.38	0.987532	1.00177	1.00957	0.997708
9222.68	1.00086	1.00001	1.01283	1.02444
9222.98	1.00911	1.00363	1.00225	1.00861
9223.28	1.00399	1.01548	1.00719	1.01114
9223.59	1.00621	1.01012	0.99615	0.992134
9223.89	1.00191	1.00268	1.01099	1.0245
9224.19	1.00008	0.994886	1.00411	1.00549
9224.49	0.984455	0.994269	0.994204	1.00524
9224.79	0.992628	1.00665	0.998392	0.986546
9225.1	1.01	1.00207	1.00956	1.00438
9225.4	0.993	1.00973	1.00212	1.00384
9225.7	1.00914	1.00194	1.00067	0.997142
9226	0.990872	1.01361	0.997757	1.00544
9226.31	1.00091	0.996835	1.01391	0.992165
9226.61	0.966328	1.02108	0.995074	1.0125
9226.91	0.988862	1.00639	1.00268	0.996897
9227.21	0.995977	1.00446	1.0079	1.0077
9227.51	1.01058	0.995699	0.996234	0.990214
9227.82	0.998351	0.998803	1.00281	0.999353
9228.12	0.997676	0.995721	0.996661	1.00649
9228.42	0.99851	0.984549	0.994701	0.9962
9228.72	0.998852	0.992682	0.997879	0.98123
9229.03	1.00737	0.991188	1.00325	1.00393
9229.33	0.997631	1.00095	0.997183	0.994707
9229.63	1.00293	0.986863	1.00698	0.996939
9229.93	0.99533	1.00957	1.00284	0.985693
9230.24	1.00779	1.00088	0.999455	0.99801
9230.54	0.999436	1.00474	0.997965	1.01016
9230.84	0.988366	1.01052	1.00582	0.981207
9231.14	1.00627	0.998182	1.00171	1.01902
9231.45	1.00481	1.01024	0.995852	1.01768
9231.75	1.01329	0.994124	0.996069	1.00025
9232.05	1.00866	0.996642	0.995923	0.996784
9232.35	1.00051	0.9982	1.0093	1.00714
9232.66	1.00082	1.00139	0.988338	0.990523
9232.96	0.995628	1.00062	0.99544	1.00371
9233.26	0.992009	0.994206	1.01194	0.996573
9233.56	1.0049	0.994893	0.987504	0.998237
9233.87	0.99323	1.00069	0.987429	0.997827
9234.17	0.993773	0.995496	0.993415	0.996598
9234.47	1.00167	1.00466	1.00098	1.00056
9234.77	0.999757	0.986279	0.987375	1.00862
9235.08	0.998021	0.990539	1.01245	0.998344
9235.38	0.997306	0.996882	0.985969	0.997687
9235.68	0.994696	0.993233	0.99601	1.00291
9235.99	1.0028	0.995287	0.992029	1.00461
9236.29	0.990794	0.994845	0.98607	1.0096
9236.59	0.998918	0.996906	1.00091	0.996301
9236.89	0.9962	1.00893	0.985404	0.983
9237.2	0.990587	0.999412	1.00012	0.993971
9237.5	0.998895	1.00568	1.00182	0.992923
9237.8	0.986196	1.00503	1.00103	0.991318
9238.11	0.991426	0.997415	1.00019	0.993705
9238.41	0.987281	1.00515	0.99565	1.01278
9238.71	1.01043	0.999949	0.996786	0.981897
9239.02	0.994996	0.978634	1.00213	0.984762
9239.32	1.00131	0.997114	0.997486	0.987968
9239.62	0.984505	0.989949	1.00515	0.991131
9239.93	0.999465	0.986001	0.998049	0.993652
9240.23	0.999549	0.991569	0.996508	0.994478
9240.53	1.00286	0.99874	1.02161	1.00299
9240.83	1.00067	1.00264	0.994167	0.987661
9241.14	0.990466	0.991823	0.982194	0.986812
9241.44	1.00083	0.997931	1.01356	0.999667
9241.74	0.992363	0.995115	0.991815	1.01247
9242.05	0.993528	0.990398	0.998605	0.988119
9242.35	0.992486	0.990513	1.00693	0.996809
9242.65	0.993685	0.986218	0.995262	0.995061
9242.96	0.993338	0.995311	0.986744	0.991647
9243.26	0.995001	1.01074	0.998249	0.998129
9243.56	0.993005	0.997948	0.983623	0.991074
9243.87	0.993119	0.99274	0.982434	0.977931
9244.17	0.996515	0.989418	1.0067	1.00158
9244.47	0.997586	0.976179	0.99422	0.999448
9244.78	1.00678	0.993804	1.00458	0.996152
9245.08	0.986462	0.988948	0.994398	1.00543
9245.38	0.998317	1.00241	0.98468	0.986404
9245.69	1.00523	1.0069	0.986743	0.98346
9245.99	0.991786	0.989412	0.991675	1.00169
9246.3	0.996174	0.990375	0.997089	0.991441
9246.6	0.998786	0.978829	0.99198	0.987198
9246.9	1.00571	0.992839	0.990997	0.988129
9247.21	1.00905	1.01	0.983296	0.999098
9247.51	0.992196	0.992605	0.996748	1.0111
9247.81	1.00898	0.982383	0.996289	0.986763
9248.12	1.00357	1.00674	1.00067	1.00117
9248.42	1.00072	0.991468	0.983721	0.993914
9248.72	0.995903	0.986657	0.988545	0.990094
9249.03	0.995054	0.988993	1.00359	0.995583
9249.33	1.00812	0.994023	0.991091	0.984129
9249.64	1.00464	1.00685	0.991399	0.993953
9249.94	1.00222	1.00019	0.989503	0.989457
9250.24	1.00269	1.00251	1.00186	0.987525
9250.55	0.989305	0.997557	0.986055	0.988412
9250.85	1.00541	1.00033	1.01095	0.996687
9251.15	1.00006	0.99687	0.990737	0.999645
9251.46	0.993189	0.999746	0.989458	0.986475
9251.76	1.00547	1.00114	0.984932	0.994089
9252.07	0.99949	0.998426	0.997636	0.985975
9252.37	1.00193	1.00985	0.997196	0.992915
9252.67	0.998026	0.999714	1.00558	0.995467
9252.98	0.989045	0.999767	0.997821	1.00201
9253.28	0.990836	0.996739	0.995986	1.00231
9253.59	0.998094	0.999842	0.997051	0.986579
9253.89	1.00221	0.995874	0.994255	0.987672
9254.19	1.00781	1.00575	0.992907	0.99307
9254.5	0.988105	0.999308	0.984201	1.01127
9254.8	0.990589	0.99265	0.99681	0.992406
9255.11	1.0016	1.00598	0.989477	0.974613
9255.41	1.00816	0.999653	0.995422	0.993604
9255.71	0.991576	1.00225	0.996833	0.988681
9256.02	0.992506	0.993402	0.980676	0.987202
9256.32	1.00103	1.00146	0.979288	0.99332
9256.63	1.00417	0.981664	0.986335	0.993076
9256.93	0.996136	0.991567	1.00256	0.988677
9257.24	1.01247	0.996741	1.00313	1.01935
9257.54	1.0005	0.996315	0.997903	1.00348
9257.84	1.01326	0.994701	1.00127	0.997912
9258.15	0.999061	0.992064	0.983208	0.99531
9258.45	1.00607	0.992154	0.984934	0.991198
9258.76	0.98783	1.01537	1.00201	0.990735
9259.06	0.98414	1.00949	0.993354	0.996358
9259.37	0.99648	0.979345	1.00009	1.00147
9259.67	1.00155	0.977172	0.992235	1.00939
9259.98	1.0041	1.00398	1.00634	0.995216
9260.28	0.994367	0.990721	0.99196	0.996784
9260.58	1.00381	0.985643	0.994884	0.990426
9260.89	1.00568	1.01063	0.993897	1.00448
9261.19	1.01238	0.996907	0.9883	0.997808
9261.5	0.990848	1.00726	0.99585	0.997243
9261.8	1.01357	0.984076	0.989651	0.995131
9262.11	0.995119	0.980377	1.00046	0.988912
9262.41	0.989412	1.00991	1.00368	0.98928
9262.72	0.998265	1.00898	1.00895	0.990871
9263.02	0.99839	0.9892	1.00519	1.00701
9263.33	1.00445	1.00199	0.994217	1.0028
9263.63	0.987823	0.997046	1.01076	0.992261
9263.94	1.00927	0.995499	0.999054	0.99334
9264.24	1.01179	1.00996	0.986349	0.994203
9264.54	1.00242	1.01557	1.00799	0.99005
9264.85	1.01095	0.98766	1.00871	0.997665
9265.15	1.00572	0.997938	0.993942	0.986079
9265.46	1.0139	0.992696	1.00151	1.00091
9265.76	0.996289	1.01136	1.00895	1.0084
9266.07	1.00606	1.00892	1.00512	0.991541
9266.37	0.998018	0.997788	0.995905	0.999332
9266.68	1.00207	0.984189	1.0028	1.0012
9266.98	1.01769	0.989781	0.98831	1.00335
9267.29	0.996073	1.007	0.997118	0.984179
9267.59	0.991365	0.982604	1.00404	0.995363
9267.9	0.994866	0.995777	0.990455	0.994237
9268.2	1.00368	0.98339	0.988154	0.998366
9268.51	1.00594	1.00598	0.997484	0.986882
9268.81	1.00547	1.01876	0.989824	0.989397
9269.12	1.00253	0.985843	1.01297	1.0092
9269.42	0.989122	0.997214	0.99893	1.02177
9269.73	1.01243	1.00765	0.998214	1.00169
9270.03	1.00799	1.00279	0.997479	1.00661
9270.34	0.996386	1.00767	0.994996	0.987499
9270.64	1.00997	0.996081	0.99705	1.00346
9270.95	0.992891	1.01044	0.991129	0.982947
9271.25	1.00008	1.00589	1.01142	0.999637
9271.56	0.999338	1.0029	1.00807	0.997931
9271.87	0.999894	1.00674	1.00917	1.0033
9272.17	0.993366	1.01174	0.988179	1.00468
9272.48	1.01422	1.00204	0.990251	1.00009
9272.78	1.00786	0.986512	1.01315	1.00139
9273.09	1.00603	1.00108	0.995538	0.982441
9273.39	1.00075	0.98491	0.990359	0.988257
9273.7	1.00087	1.01801	1.00664	0.99927
9274	0.989262	1.00828	1.00248	1.00948
9274.31	0.99558	1.01628	0.999002	1.00074
9274.61	1.00136	1.01869	1.00911	1.00392
9274.92	1.00469	0.996983	1.00442	0.991671
9275.22	0.999172	1.00351	1.00198	0.989927
9275.53	1.00394	0.998435	0.997599	0.995012
9275.84	0.996797	1.00986	0.992934	0.998663
9276.14	1.01367	1.00806	1.01366	1.00749
9276.45	1.00081	0.999372	1.00252	1.00408
9276.75	0.997204	0.999374	0.999256	0.991068
9277.06	0.999736	0.995666	0.994351	0.994308
9277.36	1.01172	1.01616	0.995723	1.01937
9277.67	1.00028	1.00896	0.994514	1.00555
9277.97	1.00737	1.01021	0.99991	1.00424
9278.28	1.02077	0.99885	0.999879	0.993304
9278.59	1.00575	1.00395	0.999927	1.01059
9278.89	0.990558	1.00208	0.999324	0.994066
9279.2	1.00958	1.0088	1.02525	1.01353
9279.5	0.997192	1.00596	0.999043	1.00707
9279.81	1.00446	1.00618	0.984345	1.00086
9280.11	1.00087	1.00503	1.01662	1.00795
9280.42	1.00278	0.984933	0.997875	1.00434
9280.73	1.00521	1.00738	1.01005	1.00249
9281.03	1.01119	0.998706	1.00261	1.00558
9281.34	1.0038	1.00051	0.99674	0.990432
9281.64	0.994903	1.01594	1.00736	0.996952
9281.95	1.01118	0.998886	1.00258	1.00181
9282.26	1.00726	0.999136	0.998092	0.999679
9282.56	0.994208	0.992428	1.00123	1.01111
9282.87	1.00164	0.998555	1.00273	1.00803
9283.17	1.00714	1.00516	1.0066	1.0157
9283.48	0.994403	1.00139	1.01089	1.01431
9283.79	0.999533	1.00788	1.00317	0.994168
9284.09	1.00456	1.00821	1.01584	1.01237
9284.4	1.01709	1.00642	0.99307	1.00751
9284.7	1.00562	1.00691	1.00303	1.00756
9285.01	1.00681	1.0073	0.99971	0.992479
9285.32	0.996712	1.01787	0.995558	1.00934
9285.62	0.9956	0.989564	1.00044	1.01715
9285.93	1.00166	0.996341	0.98756	0.995814
9286.24	0.997522	1.0018	1.00009	1.01192
9286.54	0.99765	0.998609	1.00232	0.996575
9286.85	0.974184	0.998944	1.0084	1.00675
9287.15	1.00846	1.00412	1.02163	0.995898
9287.46	1.00983	1.00932	0.983578	1.00296
9287.77	0.995024	1.0029	1.00997	1.01066
9288.07	0.980974	0.996974	1.00439	1.00563
9288.38	1.00354	1.00813	0.99333	1.00184
9288.69	1.00784	1.0039	1.00142	1.01493
9288.99	1.01502	0.990776	1.00553	0.99752
9289.3	1.00099	1.0102	0.997609	1.00304
9289.61	1.02536	1.00977	1.00088	1.0228
9289.91	1.00831	1.01609	1.00149	1.00193
9290.22	1.0035	1.00593	1.00786	1.00295
9290.52	1.00252	1.0053	0.98884	1.00182
9290.83	0.997885	0.998009	0.996052	1.00784
9291.14	1.00457	1.01128	1.00074	1.0065
9291.44	1.01374	0.994285	1.01326	1.00569
9291.75	0.982107	1.00977	0.999961	0.999336
9292.06	1.00966	1.01487	1.00634	1.00301
9292.36	1.00214	1.00394	1.00698	1.00179
9292.67	0.991227	1.02386	0.993897	0.996715
9292.98	1.00035	1.00706	1.00784	1.01046
9293.28	1.00659	0.99558	1.0147	1.00607
9293.59	1.00641	1.01263	1.00183	1.01277
9293.9	0.986211	1.0068	1.00617	1.00485
9294.2	1.02179	1.00772	1.0117	1.01699
9294.51	1.00789	1.00484	1.00503	1.00594
9294.82	1.00228	1.02247	0.994483	1.02001
9295.13	1.00206	1.00868	0.999972	1.00322
9295.43	1.0056	0.988929	1.01478	0.997783
9295.74	1.00876	0.994464	1.02187	1.00378
9296.05	1.00238	1.00168	1.0131	0.998726
9296.35	0.997434	0.993771	1.00074	1.0203
9296.66	0.996519	0.997352	1.00058	1.00222
9296.97	1.00157	1.00598	0.999461	0.99864
9297.27	1.01773	1.0184	1.00785	1.01441
9297.58	0.992281	1.00353	1.00409	1.00131
9297.89	1.01782	1.00125	1.01281	1.02376
9298.19	1.00289	0.993906	0.994794	1.0097
9298.5	1.00698	0.999868	1.00267	0.995741
9298.81	0.99831	1.00089	1.00496	1.00961
9299.12	0.997235	1.00459	1.00208	1.02299
9299.42	1.00381	1.00172	1.00194	1.02183
9299.73	0.992269	0.998713	1.01489	1.00797
9300.04	1.01781	1.0213	1.00682	0.997858
9300.34	0.994763	0.998066	1.01045	1.00551
9300.65	0.99698	1.01835	0.997956	1.00448
9300.96	0.990217	1.00693	1.00455	1.01122
9301.27	1.00141	1.00597	0.991038	1.00857
9301.57	1.01358	1.00284	0.996967	1.00099
9301.88	0.996372	1.0016	0.998474	1.00147
9302.19	1.00698	1.0107	0.996439	0.989689
9302.5	0.99539	1.00468	1.00325	1.01039
9302.8	1.00033	1.01414	1.01773	1.00516
9303.11	1.00154	1.00605	1.00147	1.0032
9303.42	1.0136	1.01604	1.00306	1.00784
9303.72	0.995363	1.00128	1.00296	1.00417
9304.03	1.00736	1.00239	1.00839	0.988014
9304.34	1.00704	1.00367	1.00928	1.01176
9304.65	1.00225	1.00519	0.992646	1.00772
9304.95	0.997771	1.0008	1.01742	0.995247
9305.26	0.991312	1.01855	1.00845	1.01017
9305.57	1.00299	0.997842	0.992887	1.00643
9305.88	0.992633	0.99991	0.997418	0.996099
9306.18	1.00698	1.00823	1.00762	1.00976
9306.49	1.00259	1.00175	0.99922	0.996515
9306.8	1.01186	0.997713	1.0066	0.998332
9307.11	0.995234	0.992139	1.00444	0.997934
9307.42	0.999079	1.0089	1.00434	0.998226
9307.72	1.01405	1.01093	0.9983	1.01822
9308.03	1.00572	1.00515	1.0046	1.01366
9308.34	1.0069	1.01341	1.00226	0.998189
9308.65	1.00179	1.00332	1.00812	0.998434
9308.95	1.00548	0.999393	0.991719	1.00894
9309.26	0.994033	0.988827	0.998638	1.00463
9309.57	1.01465	0.9957	1.00916	1.00258
9309.88	0.99524	0.988817	1.00332	0.99388
9310.19	0.99669	1.01694	1.0043	1.01797
9310.49	1.00564	0.994728	1.00091	1.00821
9310.8	1.00561	1.00466	1.0059	0.997793
9311.11	0.99671	0.996895	0.999669	1.0012
9311.42	1.0009	1.00145	1.00637	1.0084
9311.72	0.996394	1.00216	1.00089	0.996225
9312.03	1.0101	0.999024	0.99362	0.99983
9312.34	0.999138	1.00421	1.00591	1.0035
9312.65	0.995035	1.00456	1.00172	1.00151
9312.96	1.0026	1.00226	1.00797	1.001
9313.26	0.997178	1.01397	1.00233	1.00831
9313.57	0.982199	1.02612	0.997713	0.984512
9313.88	1.00645	1.00086	1.00434	0.989896
9314.19	1.00527	1.00468	1.00168	1.00343
9314.5	1.01303	1.0047	1.00798	1.01094
9314.81	0.990725	0.998877	0.991422	1.01913
9315.11	1.0028	1.00515	0.998124	0.993275
9315.42	0.985195	1.00534	1.00989	1.01124
9315.73	1.00349	0.996489	1.0123	1.00096
9316.04	1.00014	0.997541	0.999246	1.01225
9316.35	1.00389	0.995081	1.0075	1.00126
9316.65	1.00097	1.00374	1.01401	1.01008
9316.96	0.993056	0.983643	0.991479	1.00601
9317.27	0.992346	1.00345	1.00852	0.996197
9317.58	1.00847	1.01225	1.00793	0.991136
9317.89	0.991153	0.994695	1.00389	1.00384
9318.2	0.997777	0.995599	1.00937	1.0003
9318.51	1.00944	0.98564	1.0163	1.00713
9318.81	0.999104	0.992355	1.00957	1.01315
9319.12	1.0078	0.995215	1.00122	0.994021
9319.43	1.00438	1.00156	0.999464	1.01014
9319.74	0.991509	1.01874	1.00698	0.991717
9320.05	0.996287	0.99789	1.00689	0.989481
9320.36	1.00265	1.00279	1.001	0.99736
9320.66	1.02058	1.00943	0.989814	1.00529
9320.97	1.00817	1.00739	0.994734	1.00175
9321.28	0.998637	1.00926	1.0055	0.994319
9321.59	1.00582	0.999595	0.994033	1.0049
9321.9	1.00571	1.00459	1.01389	1.01254
9322.21	0.994284	1.00988	0.997637	1.00188
9322.52	0.992625	0.994795	1.00251	0.993369
9322.83	0.99251	1.00317	1.02731	0.996
9323.13	0.994262	0.999123	1.00995	1.00353
9323.44	0.998667	0.985873	1.00141	1.00663
9323.75	0.996995	1.0031	1.00233	0.996172
9324.06	1.0045	0.99839	0.992011	1.01315
9324.37	0.998706	1.00198	1.00022	0.990012
9324.68	0.99356	0.993077	1.00626	1.00029
9324.99	1.00909	1.00316	1.02389	1.01185
9325.3	1.00075	0.979772	0.995531	1.00179
9325.6	0.98961	1.00642	1.00406	0.982403
9325.91	1.011	0.988791	1.00089	0.999515
9326.22	1.01743	1.00348	1.00712	0.999616
9326.53	1.00754	1.00493	0.978625	1.00878
9326.84	0.995405	1.00661	0.990702	0.990483
9327.15	0.999537	1.00503	1.01089	0.999844
9327.46	1.00807	1.01608	1.01062	0.98837
9327.77	1.01012	1.01276	1.00026	0.992774
9328.08	1.00247	0.997602	1.00347	1.00701
9328.39	0.979625	0.999282	0.988891	0.999857
9328.69	1.00364	0.988626	1.0029	0.996096
9329	0.996318	0.999481	0.990115	1.01348
9329.31	1.00889	1.00046	1.00728	0.9804
9329.62	1.00043	0.996318	0.994577	1.00796
9329.93	1.00316	0.996233	0.999798	1.02874
9330.24	1.01058	1.0004	1.01659	0.979605
9330.55	1.00633	0.997908	0.997607	0.999749
9330.86	1.00074	0.994993	1.00995	1.00107
9331.17	1.00626	0.995295	1.00689	1.01
9331.48	1.00341	1.01079	1.00091	0.993899
9331.79	0.993041	1.00856	1.0066	0.9959
9332.1	1.01329	1.00551	1.0092	0.991896
9332.41	1.00367	0.996621	1.00489	1.00437
9332.71	0.990428	1.00443	0.992992	1.00504
9333.02	1.0005	1.00007	1.0144	0.995247
9333.33	1.01858	0.987926	1.00774	0.997314
9333.64	0.986359	0.996218	1.01136	1.00125
9333.95	0.996838	1.00115	0.98777	1.00767
9334.26	0.997469	1.00276	0.993266	0.993536
9334.57	0.990745	0.99103	0.999374	0.995009
9334.88	1.00353	0.998023	1.00475	0.982733
9335.19	0.986238	0.993289	1.00422	0.990335
9335.5	0.999116	1.0023	1.02286	1.00517
9335.81	0.99409	1.01126	1.00526	1.00014
9336.12	1.0005	1.00637	1.01215	1.02565
9336.43	0.995758	1.01023	0.996146	0.990438
9336.74	0.996297	0.989157	1.00663	0.994601
9337.05	0.994361	0.999079	0.985312	1.0097
9337.36	1.00787	0.998437	0.999248	0.989109
9337.67	0.998691	0.993219	0.994346	1.00464
9337.98	0.978703	0.994242	0.99975	1.00271
9338.29	1.01482	1.00403	0.987997	1.00528
9338.6	0.991401	0.99762	0.993664	0.995229
9338.91	0.994843	1.00253	1.00987	1.00486
9339.22	0.998001	0.990606	1.01249	1.00047
9339.53	0.991208	1.0005	1.00628	0.992385
9339.84	0.997152	0.985313	0.991497	0.988047
9340.15	0.989616	1.00151	0.98572	1.01155
9340.46	1.01275	0.993596	0.989959	1.00621
9340.77	1.00644	1.0053	1.00334	0.979506
9341.08	1.00399	0.990029	0.990545	1.00277
9341.39	0.994226	1.00756	0.994044	0.998619
9341.7	0.994859	1.01514	0.996155	1.00557
9342.01	0.990083	0.994187	0.997337	1.00423
9342.32	0.999084	0.991672	0.990907	1.00347
9342.63	0.991076	1.00545	1.00804	1.00623
9342.94	0.996057	1.00544	1.00847	0.998833
9343.25	0.991654	0.989694	0.998469	0.991099
9343.56	0.999845	1.00643	1.00478	1.01601
9343.87	0.985583	0.995674	1.00222	0.995082
9344.18	0.984801	1.00847	0.992272	1.01384
9344.49	0.996771	1.01174	1.01211	1.00524
9344.8	1.01324	1.00097	1.0108	0.992451
9345.11	1.00886	0.989882	1.00828	1.01073
9345.42	1.00096	0.995463	1.00522	0.995262
9345.73	0.989911	1.00347	1.00768	0.9914
9346.04	1.00708	1.00741	0.994157	1.01693
9346.35	0.998923	1.00077	0.997827	1.00499
9346.66	1.01108	1.00834	0.98485	0.987855
9346.97	0.989711	0.983885	0.990485	1.00169
9347.28	0.984697	0.994047	0.992376	0.993769
9347.59	0.998487	0.995056	1.01074	0.999318
9347.9	0.985673	1.00123	1.00586	1.01057
9348.21	1.01375	0.995589	0.992587	0.994817
9348.52	1.01176	0.970661	0.988698	0.97956
9348.83	0.975444	0.993016	1.00692	0.98277
9349.14	1.00797	0.995824	0.998548	1.00362
9349.45	1.0051	0.985039	0.989375	1.0019
9349.76	1.00089	1.01055	1.0011	0.993584
9350.07	0.986432	0.993342	0.993737	1.01453
9350.38	1.00498	1.00706	0.986943	1.00365
9350.69	0.988615	1.01242	1.00132	0.989873
9351	0.975472	0.986975	1.01052	0.988575
9351.32	0.989071	0.996803	1.01609	0.992889
9351.63	1.00101	0.995045	0.989885	1.0021
9351.94	0.9983	0.999622	0.998708	0.991817
9352.25	0.987497	0.993584	1.00039	1.00631
9352.56	1.00391	0.997432	0.99691	1.00409
9352.87	0.984777	0.99372	1.02344	1.00996
9353.18	1.00412	1.00721	0.998104	0.994566
9353.49	1.00459	1.00431	0.97538	0.998384
9353.8	1.01201	0.987045	1.00071	0.997899
9354.11	0.990734	0.997388	1.00639	0.988533
9354.42	1.0095	0.993835	0.990784	0.994347
9354.73	0.994899	0.997868	0.988884	1.01471
9355.04	0.998991	0.995757	1.00249	1.01033
9355.36	0.992033	0.9943	0.987578	1.01685
9355.67	0.987116	1.02742	0.997342	1.00323
9355.98	0.984793	1.01568	0.976888	1.02095
9356.29	1.00051	0.996733	1.00058	1.0076
9356.6	0.991254	1.00969	0.997455	1.00455
9356.91	0.993101	0.99883	0.993673	0.999064
9357.22	1.00148	0.987801	1.00955	1.002
9357.53	0.99086	0.992936	0.994688	0.978712
9357.84	1.00136	1.01477	0.997107	1.01015
9358.15	1.00107	0.982641	0.994875	1.00294
9358.47	1.01126	1.00269	0.988363	1.0017
9358.78	0.995106	1.00101	0.984345	0.991038
9359.09	1.01671	1.00731	0.997733	1.0048
9359.4	1.00334	0.997118	1.00735	0.968708
9359.71	0.994634	0.989986	0.991349	1.00477
9360.02	1.01736	1.00371	0.983832	0.993526
9360.33	0.994446	0.995785	0.99277	1.00098
9360.64	1.00747	1.00314	0.993305	0.998478
9360.96	1.00947	0.997615	1.00296	0.99654
9361.27	0.98621	1.00674	0.998003	0.999673
9361.58	0.996629	0.995525	0.995347	0.987613
[truncated: 864 more rows]

## Sheet: Fig3b
r	2Cu2Zn No Plasma	2Cu2Zn 10 kV	2Cu2Zn 11 kV
0	0.0449589	0.0193705	0.00690714
0.0306796	0.0500689	0.0226054	0.0124273
0.0613592	0.0620831	0.0297617	0.0211376
0.0920388	0.0758927	0.0375418	0.0291275
0.122718	0.0882739	0.0442254	0.0354104
0.153398	0.097422	0.0489258	0.0394479
0.184078	0.102325	0.0511689	0.0409215
0.214757	0.102527	0.0507774	0.0397165
0.245437	0.0980911	0.0478675	0.0359472
0.276117	0.0896734	0.0429169	0.0300285
0.306796	0.0787625	0.0369499	0.0229248
0.337476	0.0681665	0.0319011	0.0170773
0.368155	0.0624307	0.030655	0.0174367
0.398835	0.0659584	0.0349606	0.0247952
0.429515	0.078527	0.0433698	0.0347404
0.460194	0.0960049	0.0533573	0.0446423
0.490874	0.114395	0.0630563	0.053206
0.521553	0.13091	0.071239	0.0596151
0.552233	0.143639	0.0770761	0.0633127
0.582913	0.15127	0.0800268	0.0639644
0.613592	0.15299	0.0798117	0.0614705
0.644272	0.148496	0.0764244	0.0560081
0.674952	0.138078	0.0701777	0.0481276
0.705631	0.122818	0.0618101	0.03902
0.736311	0.105075	0.052726	0.031238
0.76699	0.0894679	0.0454212	0.0293715
0.79767	0.0835565	0.0434215	0.0359606
0.82835	0.093333	0.0487437	0.0476611
0.859029	0.116191	0.0595893	0.0607371
0.889709	0.145394	0.072881	0.0730777
0.920388	0.175828	0.0864169	0.0834512
0.951068	0.204293	0.0989037	0.0910916
0.981748	0.228777	0.109665	0.0955938
1.01243	0.248129	0.118503	0.0969347
1.04311	0.261995	0.12566	0.0955641
1.07379	0.270884	0.131796	0.0925539
1.10447	0.276263	0.137921	0.0897559
1.13515	0.280578	0.14523	0.089732
1.16583	0.287041	0.154818	0.0950005
1.1965	0.298983	0.16736	0.106728
1.22718	0.31885	0.182915	0.124222
1.25786	0.347327	0.200938	0.14572
1.28854	0.383197	0.220454	0.169295
1.31922	0.423896	0.240275	0.193234
1.3499	0.466252	0.259179	0.216102
1.38058	0.507044	0.276033	0.236725
1.41126	0.543319	0.289893	0.254181
1.44194	0.572564	0.30008	0.267823
1.47262	0.59283	0.306272	0.277333
1.5033	0.602826	0.308615	0.282815
1.53398	0.602032	0.307868	0.284935
1.56466	0.590845	0.30558	0.285109
1.59534	0.570766	0.304253	0.28569
1.62602	0.544669	0.307332	0.29002
1.6567	0.517099	0.31876	0.30207
1.68738	0.494431	0.342002	0.325505
1.71806	0.48434	0.378963	0.362538
1.74874	0.493905	0.429596	0.413414
1.77942	0.526778	0.492355	0.476781
1.8101	0.581731	0.564925	0.550406
1.84078	0.653965	0.644739	0.631712
1.87146	0.737485	0.729206	0.71803
1.90214	0.826651	0.815781	0.80669
1.93282	0.916688	0.90198	0.895046
1.9635	1.0037	0.985385	0.980503
1.99418	1.08455	1.06366	1.06055
2.02485	1.15672	1.13461	1.13281
2.05553	1.21825	1.19617	1.1951
2.08621	1.26763	1.24653	1.24549
2.11689	1.30381	1.28416	1.28239
2.14757	1.32612	1.30785	1.30456
2.17825	1.3343	1.31676	1.31124
2.20893	1.3284	1.3105	1.30207
2.23961	1.30883	1.28909	1.27724
2.27029	1.27628	1.25302	1.23736
2.30097	1.23173	1.20322	1.18356
2.33165	1.17638	1.141	1.11736
2.36233	1.11167	1.06808	1.04066
2.39301	1.03918	0.986447	0.955675
2.42369	0.960618	0.898345	0.86482
2.45437	0.877751	0.806159	0.770655
2.48505	0.792373	0.712337	0.675777
2.51573	0.706235	0.619297	0.582729
2.54641	0.620996	0.52934	0.49392
2.57709	0.538166	0.444574	0.411546
2.60777	0.459069	0.366839	0.337528
2.63845	0.384804	0.297656	0.273447
2.66913	0.31623	0.238187	0.220458
2.69981	0.253974	0.189185	0.179128
2.73049	0.198485	0.150936	0.14917
2.76117	0.150174	0.123138	0.129218
2.79184	0.109751	0.104771	0.117027
2.82252	0.0789987	0.0941786	0.11029
2.8532	0.0618424	0.0895229	0.107472
2.88388	0.0615013	0.089332	0.108007
2.91456	0.0731579	0.0926248	0.111835
2.94524	0.0892239	0.0986388	0.118781
2.97592	0.105679	0.106563	0.128209
3.0066	0.120916	0.115499	0.139093
3.03728	0.134268	0.124582	0.150285
3.06796	0.145443	0.133128	0.160755
3.09864	0.154345	0.140738	0.169738
3.12932	0.161018	0.147345	0.176792
3.16	0.165637	0.153191	0.181797
3.19068	0.168498	0.158755	0.184924
3.22136	0.16999	0.164608	0.186572
3.25204	0.170553	0.171236	0.187272
3.28272	0.170617	0.178859	0.187566
3.3134	0.170535	0.187339	0.187886
3.34408	0.170517	0.196178	0.188439
3.37476	0.170595	0.204614	0.189161
3.40544	0.170631	0.211762	0.189726
3.43612	0.170359	0.216749	0.18962
3.4668	0.169456	0.218822	0.188253
3.49748	0.167626	0.217432	0.185062
3.52816	0.164681	0.21228	0.179603
3.55884	0.160609	0.203358	0.171615
3.58952	0.155634	0.190975	0.161079
3.62019	0.150261	0.175789	0.148261
3.65087	0.1453	0.158863	0.133799
3.68155	0.141833	0.141751	0.118831
3.71223	0.141068	0.126602	0.105218
3.74291	0.144061	0.116085	0.0956959
3.77359	0.151388	0.112712	0.0933576
3.80427	0.162973	0.117461	0.0998657
3.83495	0.178189	0.129118	0.114154
3.86563	0.196113	0.145292	0.133621
3.89631	0.215762	0.16374	0.155812
3.92699	0.236217	0.182862	0.178935
3.95767	0.256681	0.201659	0.201749
3.98835	0.276475	0.219555	0.223377
4.01903	0.295034	0.236241	0.243182
4.04971	0.311892	0.251556	0.260697
4.08039	0.326674	0.265404	0.275584
4.11107	0.339082	0.277688	0.287613
4.14175	0.348899	0.28828	0.296649
4.17243	0.355975	0.297	0.302641
4.20311	0.360235	0.303626	0.305612
4.23379	0.361671	0.307912	0.305651
4.26447	0.360339	0.30962	0.302904
4.29515	0.356364	0.308551	0.297562
4.32583	0.349932	0.304576	0.289845
4.35651	0.341287	0.297665	0.280001
4.38719	0.330731	0.2879	0.268287
4.41786	0.318618	0.275487	0.254972
4.44854	0.305349	0.260759	0.240333
4.47922	0.29137	0.244167	0.224663
4.5099	0.277155	0.226273	0.208282
4.54058	0.263202	0.207732	0.19156
4.57126	0.250004	0.18928	0.17494
4.60194	0.238024	0.171703	0.158961
4.63262	0.227649	0.155808	0.144281
4.6633	0.219148	0.14235	0.131654
4.69398	0.212624	0.131932	0.121851
4.72466	0.207996	0.124863	0.115471
4.75534	0.205004	0.121052	0.112693
4.78602	0.203244	0.120012	0.113119
4.8167	0.202231	0.120993	0.11586
4.84738	0.201464	0.123176	0.119801
4.87806	0.200473	0.125824	0.123868
4.90874	0.198865	0.128348	0.127179
4.93942	0.196338	0.130309	0.129095
4.9701	0.19269	0.131399	0.129213
5.00078	0.187817	0.131407	0.127343
5.03146	0.181699	0.130197	0.123493
5.06214	0.174394	0.127694	0.117838
5.09282	0.166015	0.123875	0.110707
5.1235	0.156722	0.118765	0.102562
5.15418	0.146699	0.112437	0.0939695
5.18486	0.136148	0.105016	0.0855665
5.21553	0.125276	0.0966726	0.0779975
5.24621	0.114286	0.0876267	0.07181
5.27689	0.103377	0.0781398	0.0673156
5.30757	0.092744	0.0685104	0.0644715
5.33825	0.0825778	0.0590666	0.0628776
5.36893	0.0730721	0.0501579	0.0619165
5.39961	0.0644218	0.0421444	0.0609477
5.43029	0.0568153	0.0353734	0.0594528
5.46097	0.0504103	0.0301268	0.0570979
5.49165	0.0452895	0.0265201	0.0537391
5.52233	0.0414052	0.0243971	0.0494009
5.55301	0.0385451	0.0233484	0.044248
5.58369	0.036353	0.022895	0.0385582
5.61437	0.034405	0.0226855	0.0326998
5.64505	0.0322983	0.0225726	0.0271124
5.67573	0.0297134	0.022584	0.022277
5.70641	0.0264406	0.0228393	0.0186324
5.73709	0.0223824	0.0234508	0.0163699
5.76777	0.0175499	0.0244377	0.0152049
5.79845	0.0120747	0.0256939	0.0144682
5.82913	0.00637697	0.0270149	0.0134925
5.85981	0.00373436	0.0281548	0.0118823
5.89049	0.00878233	0.0288783	0.00963116
5.92117	0.0151213	0.0289975	0.00745086
5.95185	0.0212842	0.0283946	0.00751987
5.98253	0.0268792	0.0270416	0.0111743
6.0132	0.0316411	0.025025	0.0168613
6.04388	0.035364	0.0225886	0.0233925
6.07456	0.0379	0.0202061	0.0301689
6.10524	0.0391665	0.0186427	0.0367774
6.13592	0.0391568	0.0187793	0.0428773
6.1666	0.0379538	0.0210011	0.0481784
6.19728	0.0357483	0.0248827	0.0524419
6.22796	0.0328706	0.0296681	0.0554885
6.25864	0.0298346	0.0346981	0.0572077
6.28932	0.0273728	0.0394797	0.0575688
6.32	0.0263426	0.0436431	0.0566322
6.35068	0.0273428	0.0469055	0.0545644
6.38136	0.030288	0.0490536	0.051657
6.41204	0.0345272	0.0499363	0.0483488
6.44272	0.0392954	0.0494645	0.0452402
6.4734	0.0439613	0.0476116	0.0430545
6.50408	0.0480586	0.0444182	0.0424769
6.53476	0.0512551	0.0399993	0.0438714
6.56544	0.0533248	0.0345637	0.0470884
6.59612	0.054132	0.0284652	0.0515704
6.6268	0.0536247	0.0223508	0.0566208
6.65748	0.0518333	0.0175509	0.0615953
6.68816	0.0488756	0.0163698	0.0659693
6.71884	0.044971	0.019852	0.0693416
6.74952	0.04047	0.0261071	0.0714219
6.7802	0.0359068	0.0332647	0.0720179
6.81087	0.0320658	0.0403627	0.0710264
6.84155	0.0299515	0.0468909	0.0684267
6.87223	0.0304092	0.0525385	0.064275
6.90291	0.0335144	0.057107	0.0587001
6.93359	0.0385621	0.060479	0.0519017
6.96427	0.0446558	0.0626072	0.0441537
6.99495	0.0510775	0.0635096	0.0358289
7.02563	0.0573274	0.0632649	0.0274821
7.05631	0.0630669	0.0620096	0.0201283
7.08699	0.0680691	0.0599313	0.0158912
7.11767	0.0721882	0.0572625	0.0171511
7.14835	0.0753421	0.0542693	0.0225088
7.17903	0.0775019	0.0512374	0.0291733
7.20971	0.078685	0.048449	0.0357654
7.24039	0.0789504	0.046152	0.0417115
7.27107	0.0783949	0.0445234	0.0467495
7.30175	0.0771508	0.0436378	0.0507631
7.33243	0.0753829	0.0434592	0.053723
7.36311	0.0732862	0.0438631	0.0556611
7.39379	0.0710805	0.044679	0.0566545
7.42447	0.0690011	0.0457309	0.0568128
7.45515	0.0672818	0.0468643	0.0562662
7.48583	0.0661292	0.0479539	0.0551548
7.51651	0.0656904	0.0489006	0.0536171
7.54719	0.0660242	0.0496225	0.0517813
7.57787	0.0670861	0.050046	0.0497568
7.60854	0.0687352	0.0501009	0.0476287
7.63922	0.0707593	0.0497179	0.0454551
7.6699	0.0729083	0.0488325	0.0432661
7.70058	0.0749241	0.0473892	0.0410673
7.73126	0.0765634	0.0453497	0.0388434
7.76194	0.0776124	0.0426994	0.0365656
7.79262	0.0778954	0.0394547	0.0341997
7.8233	0.0772794	0.0356686	0.0317161
7.85398	0.0756767	0.0314365	0.0291041
7.88466	0.0730451	0.0269047	0.0263901
7.91534	0.069387	0.0222877	0.0236683
7.94602	0.0647474	0.0179089	0.0211437
7.9767	0.0592103	0.0142836	0.0191853
8.00738	0.0528944	0.012173	0.0183184
8.03806	0.0459488	0.0121716	0.019019
8.06874	0.0385499	0.0139021	0.0213729
8.09942	0.0309041	0.0164051	0.025043
8.1301	0.0232707	0.0189701	0.029554
8.16078	0.0160654	0.0212251	0.0344875
8.19146	0.010335	0.0229994	0.0395139
8.22214	0.00897128	0.0242358	0.0443721
8.25282	0.0128425	0.0249501	0.0488518
8.2835	0.0184834	0.0252076	0.0527844
8.31418	0.0242982	0.0251077	0.0560419
8.34486	0.0298594	0.0247683	0.0585377
8.37554	0.0350377	0.0243085	0.0602297
8.40621	0.0397977	0.0238318	0.061121
8.43689	0.0441401	0.023411	0.0612597
8.46757	0.048078	0.0230819	0.0607352
8.49825	0.0516242	0.0228465	0.0596708
8.52893	0.0547844	0.0226883	0.058212
8.55961	0.0575544	0.022592	0.0565107
8.59029	0.0599209	0.0225624	0.0547045
8.62097	0.0618641	0.0226355	0.0528972
8.65165	0.0633625	0.0228777	0.0511405
8.68233	0.0643975	0.0233708	0.0494266
8.71301	0.0649581	0.0241856	0.0476912
8.74369	0.0650432	0.0253532	0.0458292
8.77437	0.0646635	0.0268468	0.0437171
8.80505	0.0638407	0.0285817	0.041237
8.83573	0.0626054	0.0304295	0.0382971
8.86641	0.0609934	0.0322391	0.0348456
8.89709	0.0590424	0.0338545	0.0308793
8.92777	0.0567877	0.0351287	0.0264483
8.95845	0.0542598	0.035933	0.0216619
8.98913	0.0514833	0.0361623	0.0167075
9.01981	0.0484777	0.035739	0.0119283
9.05049	0.0452599	0.0346152	0.00813538
9.08117	0.0418489	0.0327731	0.00718488
9.11185	0.0382712	0.0302263	0.00962293
9.14253	0.0345671	0.0270193	0.0133204
9.17321	0.0307975	0.0232287	0.0170504
9.20388	0.0270515	0.0189683	0.0203904
9.23456	0.0234552	0.0144085	0.0231754
9.26524	0.0201819	0.00986002	0.0253462
9.29592	0.0174573	0.00620483	0.0269067
9.3266	0.0155354	0.00597654	0.0279057
9.35728	0.0146057	0.00932764	0.0284249
9.38796	0.0146521	0.0135837	0.0285657
9.41864	0.0154252	0.0177585	0.0284341
9.44932	0.0165874	0.0215211	0.0281248
9.48	0.0178604	0.0246989	0.0277068
9.51068	0.019075	0.0271824	0.0272143
9.54136	0.0201622	0.0289047	0.0266465
9.57204	0.0211317	0.0298386	0.0259773
9.60272	0.0220503	0.029998	0.0251719
9.6334	0.0230199	0.0294429	0.024207
9.66408	0.0241511	0.0282864	0.0230914
9.69476	0.0255339	0.0267052	0.0218822
9.72544	0.0272145	0.0249521	0.0206953
9.75612	0.029183	0.023363	0.0197016
9.7868	0.0313774	0.0223323	0.0190971
9.81748	0.0336982	0.0222181	0.0190388
9.84816	0.0360252	0.0231888	0.0195674
9.87884	0.0382338	0.0251406	0.020575
9.90952	0.0402051	0.0277764	0.0218422
9.9402	0.0418347	0.03075	0.0231081
9.97088	0.0430364	0.0337551	0.0241237

## Sheet: Fig3c
R	2Cu2Zn PreRed	2Cu2Zn PostRed	2Cu2Zn No Plasma	2Cu2Zn 10 kV	2Cu2Zn 11 kV
0	0.0310185	0.0228605	0.0118161	0.0208203	0.0205869
0.0306796	0.0398507	0.0349894	0.0263112	0.029547	0.0294808
0.0613592	0.0580137	0.056723	0.0477929	0.0462203	0.0463285
0.0920388	0.0774632	0.0785691	0.0686243	0.0636664	0.0638504
0.122718	0.0950246	0.097819	0.0872291	0.0795919	0.0797575
0.153398	0.108971	0.112896	0.102368	0.0926492	0.0927128
0.184078	0.118045	0.12253	0.112814	0.101706	0.101604
0.214757	0.121312	0.125701	0.117426	0.105793	0.105489
0.245437	0.118251	0.12177	0.115319	0.104234	0.103719
0.276117	0.109007	0.110744	0.106124	0.0968932	0.0961767
0.306796	0.0949468	0.0938382	0.090465	0.0846691	0.0837597
0.337476	0.0799634	0.0750331	0.0712155	0.0706724	0.0695449
0.368155	0.0727114	0.0648384	0.0573954	0.0626552	0.061272
0.398835	0.0833285	0.0772147	0.065498	0.0712406	0.0696825
0.429515	0.110794	0.109194	0.0958434	0.0965598	0.0948375
0.460194	0.146834	0.149494	0.135749	0.130542	0.128534
0.490874	0.185125	0.191176	0.177592	0.167042	0.164649
0.521553	0.221587	0.230068	0.21705	0.202185	0.199357
0.552233	0.253403	0.263295	0.251139	0.233293	0.230019
0.582913	0.278738	0.289	0.277854	0.258597	0.254884
0.613592	0.296826	0.306495	0.296318	0.277331	0.273174
0.644272	0.308215	0.316564	0.307105	0.289958	0.285309
0.674952	0.315007	0.321771	0.312579	0.298394	0.293139
0.705631	0.320919	0.326515	0.317041	0.306046	0.299994
0.736311	0.33078	0.336385	0.326186	0.317315	0.310241
0.76699	0.349156	0.356386	0.345392	0.336328	0.328061
0.79767	0.378474	0.388685	0.377313	0.365271	0.355773
0.82835	0.417947	0.431604	0.420639	0.403439	0.392828
0.859029	0.464074	0.480553	0.470952	0.447672	0.436187
0.889709	0.51202	0.52975	0.522528	0.493567	0.481525
0.920388	0.556858	0.573542	0.569747	0.536608	0.524368
0.951068	0.594374	0.607191	0.607914	0.572925	0.560844
0.981748	0.621592	0.627383	0.633761	0.599806	0.588181
1.01243	0.637191	0.632689	0.645888	0.6161	0.605079
1.04311	0.641926	0.624107	0.645228	0.622602	0.612066
1.07379	0.639035	0.605738	0.635563	0.622378	0.611807
1.10447	0.634466	0.585457	0.623895	0.620877	0.609245
1.13515	0.636461	0.574845	0.620087	0.625424	0.611239
1.16583	0.653851	0.586772	0.634763	0.643609	0.625207
1.1965	0.693006	0.629923	0.675269	0.680698	0.656773
1.22718	0.755163	0.704187	0.742261	0.737492	0.707524
1.25786	0.836227	0.801759	0.82998	0.810211	0.774537
1.28854	0.928817	0.911722	0.929346	0.892182	0.851781
1.31922	1.02457	1.02342	1.03084	0.975799	0.932045
1.3499	1.11558	1.12776	1.12597	1.05384	1.00832
1.38058	1.19511	1.21742	1.20782	1.12011	1.07453
1.41126	1.25776	1.28686	1.27116	1.1698	1.12582
1.44194	1.29967	1.33227	1.3125	1.1995	1.15873
1.47262	1.31846	1.35151	1.32999	1.20737	1.17115
1.5033	1.3132	1.34402	1.32337	1.193	1.16236
1.53398	1.28439	1.31075	1.29381	1.15741	1.13291
1.56466	1.23376	1.25396	1.24372	1.10291	1.0845
1.59534	1.16412	1.17706	1.17647	1.03287	1.01981
1.62602	1.07913	1.08431	1.09606	0.951529	0.942328
1.6567	0.983014	0.980528	1.00679	0.863661	0.856045
1.68738	0.880286	0.87085	0.91285	0.774233	0.765263
1.71806	0.775461	0.760375	0.817962	0.687975	0.674318
1.74874	0.672786	0.65391	0.725102	0.608872	0.587334
1.77942	0.575997	0.555724	0.636324	0.539613	0.507965
1.8101	0.488151	0.469328	0.552777	0.481129	0.439132
1.84078	0.411538	0.397272	0.474954	0.432477	0.382715
1.87146	0.34769	0.340926	0.403162	0.391285	0.33928
1.90214	0.297484	0.300271	0.33817	0.354696	0.307954
1.93282	0.26123	0.273837	0.281951	0.320417	0.286692
1.9635	0.238588	0.259011	0.238238	0.287497	0.272885
1.99418	0.228276	0.252678	0.211919	0.256666	0.264015
2.02485	0.227868	0.251809	0.205622	0.230224	0.258011
2.05553	0.234071	0.253728	0.215724	0.211322	0.253265
2.08621	0.243358	0.256125	0.233969	0.202364	0.248488
2.11689	0.252529	0.257041	0.252376	0.203145	0.242609
2.14757	0.259019	0.254939	0.265432	0.210507	0.23478
2.17825	0.26104	0.248856	0.270018	0.220005	0.224502
2.20893	0.257659	0.238585	0.264941	0.227735	0.211794
2.23961	0.248867	0.224861	0.250669	0.231146	0.197379
2.27029	0.235623	0.209498	0.229299	0.229131	0.182811
2.30097	0.219874	0.195392	0.204728	0.221876	0.17043
2.33165	0.204446	0.186069	0.182842	0.21066	0.162898
2.36233	0.192608	0.184454	0.170783	0.197616	0.162107
2.39301	0.187061	0.191216	0.17351	0.185348	0.167991
2.42369	0.18861	0.20428	0.189655	0.176279	0.178427
2.45437	0.19564	0.22005	0.2129	0.171769	0.190303
2.48505	0.205006	0.234963	0.236633	0.171482	0.200657
2.51573	0.213448	0.24632	0.25615	0.173592	0.207238
2.54641	0.21849	0.252513	0.268747	0.175705	0.208657
2.57709	0.21878	0.253018	0.273386	0.175782	0.204388
2.60777	0.214135	0.248325	0.270436	0.172655	0.194734
2.63845	0.205522	0.23984	0.261503	0.166226	0.180805
2.66913	0.194974	0.229703	0.249241	0.157495	0.164503
2.69981	0.185357	0.220431	0.237013	0.14849	0.148467
2.73049	0.179732	0.214307	0.228193	0.141923	0.135781
2.76117	0.180214	0.212612	0.225078	0.140335	0.129109
2.79184	0.186873	0.215094	0.2279	0.144809	0.129306
2.82252	0.197722	0.220137	0.234789	0.154306	0.134782
2.8532	0.209784	0.225479	0.242752	0.166346	0.142555
2.88388	0.220204	0.22899	0.24885	0.178208	0.149771
2.91456	0.226841	0.229157	0.25093	0.187687	0.15446
2.94524	0.228448	0.225289	0.247887	0.193348	0.155654
2.97592	0.224661	0.217542	0.239687	0.19453	0.153273
3.0066	0.215939	0.206845	0.227261	0.191285	0.147964
3.03728	0.203477	0.194748	0.212345	0.184284	0.140935
3.06796	0.189085	0.183145	0.197193	0.174703	0.133718
3.09864	0.174971	0.173816	0.184103	0.16405	0.127802
3.12932	0.163338	0.167837	0.174715	0.1539	0.124168
3.16	0.155739	0.165112	0.169312	0.145523	0.122905
3.19068	0.152435	0.164393	0.166647	0.139486	0.123196
3.22136	0.152249	0.163804	0.1645	0.135449	0.123717
3.25204	0.15314	0.161494	0.160552	0.132322	0.123149
3.28272	0.153015	0.156075	0.153016	0.128708	0.120533
3.3134	0.150281	0.146806	0.140906	0.123354	0.11542
3.34408	0.144034	0.133612	0.12405	0.115437	0.10789
3.37476	0.134041	0.117027	0.103002	0.104664	0.0984986
3.40544	0.120638	0.0981313	0.0789271	0.0912796	0.0881757
3.43612	0.104594	0.078529	0.053561	0.0760405	0.0780729
3.4668	0.0869835	0.0604351	0.0297263	0.0602389	0.0693027
3.49748	0.0690535	0.0468415	0.0167558	0.0458821	0.0625433
3.52816	0.0521233	0.0407303	0.0271616	0.0360042	0.057656
3.55884	0.0375298	0.041679	0.0414627	0.0335376	0.0536671
3.58952	0.0266647	0.0452654	0.0514691	0.0371938	0.0492279
3.62019	0.0209026	0.0475537	0.0555674	0.0424441	0.0431855
3.65087	0.020521	0.0467002	0.0534792	0.0460944	0.0349576
3.68155	0.0240115	0.0424073	0.0458256	0.0467419	0.0248983
3.71223	0.0301968	0.0357173	0.0346566	0.0440624	0.0160543
3.74291	0.0388325	0.0297105	0.0262497	0.0385399	0.018623
3.77359	0.0496447	0.0300715	0.0324972	0.0316797	0.032264
3.80427	0.061936	0.0393248	0.0510317	0.0268342	0.0487744
3.83495	0.0746959	0.053544	0.0730922	0.0287447	0.0652388
3.86563	0.0867937	0.0689155	0.0946817	0.0377267	0.0802108
3.89631	0.0971292	0.0832158	0.113635	0.0498952	0.092652
3.92699	0.104741	0.0950508	0.128483	0.0622987	0.101787
3.95767	0.108885	0.103506	0.138235	0.0732427	0.107097
3.98835	0.109093	0.108039	0.14234	0.0816741	0.108337
4.01903	0.105208	0.108444	0.140685	0.0869314	0.105534
4.04971	0.0974078	0.104817	0.133567	0.0886629	0.098976
4.08039	0.0862091	0.0975276	0.121659	0.0867922	0.0891824
4.11107	0.0724978	0.0871622	0.105944	0.0814912	0.0768568
4.14175	0.0576241	0.0744698	0.0876408	0.0731474	0.0628312
4.17243	0.0437329	0.0602946	0.0681176	0.0623223	0.0480026
4.20311	0.0344511	0.0455119	0.048829	0.0497039	0.0332688
4.23379	0.0337898	0.0309829	0.0313326	0.036054	0.0194749
4.26447	0.0404001	0.0176097	0.0177039	0.0221557	0.0074526
4.29515	0.0491467	0.00741895	0.0119702	0.00877805	0.00371171
4.32583	0.0567071	0.00928144	0.0143611	0.00367067	0.0108114
4.35651	0.0615697	0.0169561	0.0169894	0.0140985	0.0157525
4.38719	0.0631207	0.023712	0.0167327	0.0224922	0.0182643
4.41786	0.0612476	0.0290798	0.0136215	0.02852	0.0186488
4.44854	0.0561777	0.0332372	0.0100769	0.0320922	0.017453
4.47922	0.0483918	0.0364501	0.0128445	0.0332843	0.0154543
4.5099	0.0385623	0.0389253	0.0222736	0.0323205	0.0136355
4.54058	0.0275193	0.0407442	0.0339368	0.0295579	0.0129195
4.57126	0.0163425	0.0418597	0.0458488	0.0254768	0.0135098
4.60194	0.00771297	0.0421472	0.0568938	0.0207	0.0147331
4.63262	0.010317	0.0414841	0.0662954	0.0160894	0.0157922
4.6633	0.0180716	0.0398377	0.0735463	0.0129413	0.0163027
4.69398	0.0247833	0.0373485	0.078413	0.0126279	0.0164251
4.72466	0.0294997	0.034411	0.080948	0.0148676	0.0168873
4.75534	0.0320483	0.0317391	0.0814908	0.0180665	0.0187311
4.78602	0.0325935	0.0303158	0.0806481	0.0211143	0.0225682
4.8167	0.0316064	0.0310152	0.0792401	0.0235148	0.028155
4.84738	0.0299104	0.0340001	0.0781853	0.0250917	0.0347949
4.87806	0.0287025	0.0386311	0.0783081	0.0258381	0.0417665
4.90874	0.0293005	0.0439795	0.0801125	0.0258469	0.0484603
4.93942	0.0324295	0.0492348	0.0836432	0.0252722	0.0544009
4.9701	0.0377732	0.05381	0.0885343	0.0243014	0.0592516
5.00078	0.0444346	0.0573221	0.0941932	0.0231314	0.0628177
5.03146	0.0515205	0.0595548	0.0999837	0.0219476	0.0650448
5.06214	0.0583307	0.0604259	0.105329	0.0209047	0.066006
5.09282	0.0643393	0.0599596	0.10974	0.0201116	0.0658757
5.1235	0.0691444	0.0582618	0.112805	0.0196253	0.0648896
5.15418	0.0724319	0.0555006	0.114171	0.0194551	0.0632926
5.18486	0.0739547	0.0518953	0.113533	0.0195774	0.0612856
5.21553	0.073526	0.0477194	0.110637	0.0199522	0.0589817
5.24621	0.0710209	0.0433199	0.105297	0.0205356	0.0563898
5.27689	0.0663854	0.0391528	0.097418	0.021284	0.0534307
5.30757	0.0596475	0.0358056	0.0870271	0.0221521	0.0499836
5.33825	0.0509281	0.0339295	0.0742925	0.0230886	0.0459462
5.36893	0.0404492	0.0339873	0.0595397	0.0240323	0.0412949
5.39961	0.0285369	0.0359409	0.0432605	0.0249117	0.036137
5.43029	0.0156332	0.0392309	0.0261474	0.0256469	0.0307613
5.46097	0.00287817	0.0430684	0.00965899	0.0261542	0.025698
5.49165	0.0117109	0.0466967	0.0106572	0.026353	0.0217663
5.52233	0.0245496	0.0494913	0.0255611	0.0261731	0.0198945
5.55301	0.036327	0.0509733	0.0391605	0.0255629	0.0203994
5.58369	0.0464726	0.0508049	0.0502362	0.0244966	0.0225051
5.61437	0.0545375	0.0487873	0.0582332	0.0229814	0.0250414
5.64505	0.0601864	0.0448603	0.0628577	0.0210639	0.0271387
5.67573	0.0632155	0.0391018	0.0640763	0.0188365	0.0283188
5.70641	0.0635672	0.0317249	0.0621465	0.016445	0.028408
5.73709	0.0613351	0.0230783	0.0576623	0.0141002	0.0274811
5.76777	0.0567625	0.0137057	0.0516253	0.0120854	0.0258504
5.79845	0.0502326	0.0053334	0.0455442	0.0107287	0.0240773
5.82913	0.0422606	0.00862673	0.0414013	0.0102619	0.022941
5.85981	0.0335016	0.0174801	0.040947	0.0106193	0.02321
5.89049	0.0248288	0.0258171	0.0443174	0.0114612	0.0252027
5.92117	0.0176361	0.0328623	0.0499237	0.0124141	0.0286114
5.95185	0.0143246	0.0382634	0.0558494	0.0132169	0.0328345
5.98253	0.0161841	0.0418474	0.060705	0.0137307	0.0373327
6.0132	0.0205499	0.0436076	0.0637116	0.0139107	0.0417479
6.04388	0.0249479	0.043713	0.0646059	0.0137809	0.0458911
6.07456	0.0284302	0.0425183	0.0635762	0.0134188	0.0496976
6.10524	0.0307507	0.0405653	0.0612265	0.0129471	0.0531771
6.13592	0.0319746	0.0385542	0.0585204	0.0125317	0.0563638
6.1666	0.0323275	0.0372333	0.056609	0.0123784	0.0592722
6.19728	0.0321037	0.037166	0.0564429	0.0127099	0.0618669
6.22796	0.0315824	0.0384737	0.0582857	0.0137119	0.0640518
6.25864	0.0309516	0.0407941	0.0615482	0.0154711	0.065681
6.28932	0.030265	0.0435059	0.0651167	0.0179596	0.0665845
6.32	0.0294558	0.0459892	0.0678144	0.0210657	0.0666029
6.35068	0.0284065	0.0477646	0.0686778	0.0246291	0.0656219
6.38136	0.0270494	0.0485271	0.0670546	0.0284582	0.0636019
6.41204	0.0254701	0.048134	0.0626186	0.0323366	0.060601
6.44272	0.0239932	0.0465763	0.0553632	0.0360291	0.0567906
6.4734	0.0232003	0.0439454	0.0456065	0.0392899	0.052462
6.50408	0.0237484	0.0403977	0.0340756	0.0418754	0.0480225
6.53476	0.0259588	0.0361177	0.0224139	0.0435584	0.0439659
6.56544	0.0295722	0.0312829	0.0158072	0.0441437	0.0407936
6.59612	0.0339632	0.0260356	0.0216272	0.0434834	0.038867
6.6268	0.0384599	0.0204647	0.0335167	0.0414913	0.0382412
6.65748	0.0424943	0.0146056	0.0457797	0.0381567	0.0386169
6.68816	0.0456348	0.00846456	0.05661	0.0335616	0.0394749
6.71884	0.0475871	0.0022454	0.0652116	0.0279124	0.0402781
6.74952	0.048194	0.0051572	0.0711965	0.0216301	0.0406083
6.7802	0.0474351	0.0122309	0.0744738	0.0156752	0.0402134
6.81087	0.0454266	0.0195894	0.0752281	0.0124963	0.039008
6.84155	0.0424185	0.0270262	0.0739083	0.0150174	0.0370559
6.87223	0.0387885	0.0343288	0.0712048	0.0213985	0.0345493
6.90291	0.0350259	0.0412575	0.0679886	0.0288747	0.0317852
6.93359	0.0316858	0.047564	0.0651759	0.0362283	0.02913
6.96427	0.0292751	0.0530157	0.0634958	0.0428785	0.026955
6.99495	0.0280618	0.0574183	0.0632286	0.0484768	0.025529
7.02563	0.0279237	0.0606366	0.064095	0.0527994	0.0249025
7.05631	0.02842	0.0626098	0.065409	0.0557177	0.0248751
7.08699	0.0290404	0.0633608	0.066373	0.0571893	0.025092
7.11767	0.0294179	0.0629992	0.0663264	0.0572527	0.0251897
7.14835	0.0294226	0.061715	0.064883	0.0560228	0.0248956
7.17903	0.0291811	0.0597634	0.0619934	0.0536842	0.0240662
7.20971	0.0290522	0.0574368	0.0579826	0.0504826	0.0226946
7.24039	0.0295351	0.0550246	0.0535849	0.0467139	0.0209121
7.27107	0.031075	0.0527629	0.0499335	0.0427094	0.0189954
7.30175	0.0338372	0.050785	0.0483421	0.0388144	0.0173678
7.33243	0.0376293	0.0490912	0.0497036	0.0353524	0.0165327
7.36311	0.042017	0.0475538	0.0538827	0.0325718	0.0168493
7.39379	0.0464895	0.0459577	0.059847	0.0305837	0.0182767
7.42447	0.0505635	0.0440599	0.0663135	0.0293244	0.0204197
7.45515	0.0538255	0.0416438	0.0721832	0.0285801	0.0227978
7.48583	0.0559448	0.0385573	0.0766536	0.0280698	0.0250154
7.51651	0.0566755	0.0347311	0.079203	0.0275342	0.0267942
7.54719	0.0558561	0.0301821	0.0795549	0.0267912	0.0279578
7.57787	0.0534072	0.025007	0.0776478	0.0257559	0.0284155
7.60854	0.0493287	0.0193722	0.0736108	0.0244377	0.0281516
7.63922	0.0436959	0.0135074	0.0677419	0.0229293	0.0272215
7.6699	0.0366545	0.00773873	0.0604887	0.0213917	0.0257519
7.70058	0.0284163	0.00307513	0.0524331	0.0200321	0.0239438
7.73126	0.0192611	0.0046581	0.044282	0.0190648	0.0220759
7.76194	0.00960516	0.00883539	0.036859	0.0186504	0.0204922
7.79262	0.00302561	0.0124471	0.0310414	0.0188343	0.0195436
7.8233	0.0115447	0.0151161	0.0274993	0.0195307	0.0194606
7.85398	0.0211597	0.0167184	0.026205	0.0205687	0.0202258
7.88466	0.0301507	0.0172273	0.0262822	0.0217594	0.0215806
7.91534	0.0381225	0.0167013	0.0265778	0.0229409	0.0231604
7.94602	0.0447815	0.0152929	0.0262251	0.0239919	0.0246191
7.9767	0.0499015	0.0132796	0.0247682	0.0248284	0.0256823
8.00738	0.0533298	0.0111423	0.0220827	0.0253931	0.026154
8.03806	0.0549971	0.00968392	0.0182936	0.0256449	0.02591
8.06874	0.0549277	0.00982706	0.0137525	0.0255519	0.0248912
8.09942	0.0532499	0.0116683	0.00918506	0.0250879	0.023101
8.1301	0.0502077	0.0144102	0.00649135	0.0242331	0.0206095
8.16078	0.0461775	0.0172893	0.0081557	0.022978	0.0175739
8.19146	0.0416913	0.0198309	0.0119583	0.0213308	0.0142968
8.22214	0.0374575	0.0217534	0.0155882	0.019326	0.0113852
8.25282	0.0343224	0.0228973	0.0182249	0.0170357	0.00998011
8.2835	0.0330483	0.0231964	0.0195012	0.0145853	0.0111254
8.31418	0.0338966	0.0226674	0.0192409	0.0121772	0.0142873
8.34486	0.0364253	0.0214089	0.0174039	0.0101242	0.0182865
8.37554	0.0398001	0.0196062	0.0140709	0.00884247	0.022371
8.40621	0.0432108	0.0175441	0.00944301	0.00863621	0.0261144
8.43689	0.046047	0.0156242	0.00395918	0.00934173	0.0292396
8.46757	0.0479031	0.0143465	0.00347958	0.0104361	0.0315487
8.49825	0.048539	0.0141503	0.00995407	0.0114343	0.0328997
8.52893	0.0478428	0.0151277	0.0166462	0.0120187	0.0332011
8.55961	0.0458037	0.0169706	0.0229164	0.012005	0.0324106
8.59029	0.0424893	0.0192486	0.0283663	0.011302	0.0305365
8.62097	0.0380266	0.0216282	0.0326715	0.0098902	0.0276374
8.65165	0.032585	0.0239131	0.035586	0.00781076	0.0238212
8.68233	0.0263596	0.026013	0.0369559	0.00516344	0.0192412
8.71301	0.0195565	0.0279058	0.0367299	0.00216486	0.0140916
8.74369	0.0123826	0.0296051	0.0349673	0.00178631	0.00860519
8.77437	0.00505587	0.0311321	0.0318443	0.00514428	0.00311373
8.80505	0.00257546	0.032496	0.0276663	0.00859219	0.00281643
8.83573	0.00972544	0.0336808	0.0229048	0.0118173	0.00777143
8.86641	0.0167331	0.0346444	0.0182962	0.0146483	0.0122397
8.89709	0.0234126	0.0353248	0.0150112	0.0169595	0.0159238
8.92777	0.0296807	0.0356535	0.0143877	0.0186749	0.0186629
8.95845	0.0354731	0.0355696	0.0164464	0.0197767	0.0203603
8.98913	0.0407348	0.0350333	0.0197488	0.0203118	0.0209867
9.01981	0.045415	0.034036	0.0230247	0.0203946	0.0205876
9.05049	0.0494651	0.0326055	0.0255753	0.0202004	0.019294
9.08117	0.0528385	0.0308082	0.0270524	0.0199438	0.0173388
9.11185	0.0554939	0.0287465	0.0273105	0.0198333	0.0150893
9.14253	0.0574001	0.0265532	0.0263402	0.0200085	0.0130903
9.17321	0.0585429	0.0243823	0.024236	0.0204867	0.0120257
9.20388	0.0589325	0.0223952	0.0211756	0.0211569	0.0123489
9.23456	0.0586107	0.0207393	0.0174043	0.0218239	0.0138215
9.26524	0.0576572	0.0195219	0.0132312	0.0222706	0.0157602
9.29592	0.0561933	0.0187833	0.00906345	0.0223072	0.0175441
9.3266	0.0543817	0.0184872	0.00563009	0.0217994	0.0187555
9.35728	0.0524197	0.0185356	0.00460413	0.0206824	0.0191417
9.38796	0.0505228	0.0188011	0.00632947	0.0189668	0.0185718
9.41864	0.0488961	0.0191555	0.00855688	0.0167446	0.0170136
9.44932	0.0476962	0.0194851	0.0102596	0.0142036	0.0145235
9.48	0.0469929	0.0196925	0.0111411	0.0116627	0.0112519
9.51068	0.0467472	0.0196948	0.0111164	0.00963481	0.00750626
9.54136	0.0468189	0.0194223	0.0101984	0.00878031	0.00425836
9.57204	0.0470004	0.0188209	0.00846483	0.00938019	0.00489728
9.60272	0.0470621	0.0178601	0.00604134	0.0109201	0.00878204
9.6334	0.0467941	0.0165455	0.00308966	0.0126772	0.0130809
9.66408	0.0460336	0.0149399	0.000239792	0.0141663	0.0170587
9.69476	0.0446806	0.0131979	0.00365242	0.0151193	0.0204037
9.72544	0.0427034	0.0116224	0.00703527	0.0154035	0.0229154
9.75612	0.0401363	0.0107073	0.0101632	0.0149776	0.0244604
9.7868	0.0370734	0.0109867	0.0128504	0.0138722	0.0249647
9.81748	0.0336575	0.012605	0.0149303	0.0121816	0.024411
9.84816	0.0300645	0.0152235	0.0162612	0.0100656	0.0228346
9.87884	0.0264834	0.0184009	0.0167311	0.00777844	0.0203177
9.90952	0.0230896	0.0218142	0.0162621	0.00577523	0.0169819
9.9402	0.020013	0.025264	0.0148136	0.00489225	0.0129813
9.97088	0.0173075	0.0286388	0.0123856	0.00569534	0.00850704

## Sheet: Fig 3d
R	2Zn PreRed	2Zn PostRed	2Zn No Plasma	2Zn 10 kV	2Zn 11 kV
0	0.0427177	0.0444221	0.0222783	0.020657	0.0268062
0.0306796	0.0462916	0.0460836	0.0322205	0.0302134	0.0354837
0.0613592	0.0552684	0.0506119	0.0508635	0.0479929	0.0528706
0.0920388	0.0665761	0.0569683	0.0700928	0.066284	0.0712453
0.122718	0.0779006	0.0640464	0.0873949	0.0827447	0.0877635
0.153398	0.0877027	0.0708949	0.101314	0.0960097	0.100863
0.184078	0.0948943	0.0767406	0.110658	0.104952	0.109376
0.214757	0.0987219	0.0809964	0.11444	0.108629	0.112409
0.245437	0.098826	0.0833199	0.112	0.106405	0.109444
0.276117	0.0954466	0.0837421	0.103267	0.0981881	0.10058
0.306796	0.0898085	0.0828697	0.0892794	0.0849224	0.0870692
0.337476	0.0846912	0.0821219	0.0735017	0.0698128	0.0726248
0.368155	0.0846172	0.0837829	0.0646609	0.061053	0.0657986
0.398835	0.0939172	0.0903835	0.0745308	0.0700389	0.0766188
0.429515	0.113311	0.103381	0.102348	0.0963438	0.103551
0.460194	0.140071	0.122415	0.13889	0.131134	0.138379
0.490874	0.170735	0.145877	0.177638	0.168148	0.175188
0.521553	0.202391	0.171795	0.214557	0.203531	0.210221
0.552233	0.23282	0.198306	0.246866	0.234626	0.240886
0.582913	0.260464	0.223835	0.272737	0.259667	0.265497
0.613592	0.284472	0.247206	0.291397	0.277878	0.283379
0.644272	0.304782	0.26777	0.303386	0.289704	0.295087
0.674952	0.322192	0.285545	0.310805	0.297056	0.302626
0.705631	0.338314	0.301328	0.317367	0.303379	0.309467
0.736311	0.355327	0.316716	0.327877	0.313211	0.320044
0.76699	0.375473	0.333926	0.346836	0.330922	0.338472
0.79767	0.400391	0.355329	0.37657	0.358959	0.366873
0.82835	0.430548	0.382774	0.416194	0.396773	0.404457
0.859029	0.465059	0.416969	0.462146	0.441229	0.447971
0.889709	0.501931	0.457225	0.509555	0.487867	0.492925
0.920388	0.538583	0.501652	0.553471	0.532075	0.53471
0.951068	0.5724	0.547622	0.589651	0.569852	0.569339
0.981748	0.601238	0.592287	0.615084	0.598282	0.593935
1.01243	0.623846	0.633032	0.628414	0.615895	0.607119
1.04311	0.640214	0.667868	0.63038	0.622992	0.60939
1.07379	0.651848	0.695765	0.624258	0.621948	0.603507
1.10447	0.661875	0.71695	0.616173	0.617379	0.594745
1.13515	0.674825	0.733116	0.614771	0.615884	0.590663
1.16583	0.695874	0.747476	0.629485	0.624919	0.599734
1.1965	0.729538	0.764469	0.667214	0.650607	0.628583
1.22718	0.778224	0.789001	0.729301	0.695379	0.679153
1.25786	0.841415	0.825205	0.811349	0.757109	0.748083
1.28854	0.915882	0.875146	0.905564	0.830255	0.828515
1.31922	0.9966	0.938068	1.00329	0.907803	0.912458
1.3499	1.07778	1.01055	1.09647	0.982796	0.99234
1.38058	1.15364	1.0873	1.1783	1.04916	1.06171
1.41126	1.21893	1.16216	1.24339	1.10203	1.1155
1.44194	1.2692	1.22888	1.28783	1.13794	1.15009
1.47262	1.301	1.28175	1.30921	1.15473	1.16333
1.5033	1.31197	1.31591	1.30651	1.15159	1.15447
1.53398	1.30088	1.32764	1.2801	1.12891	1.12412
1.56466	1.26766	1.31454	1.23153	1.08812	1.07409
1.59534	1.21331	1.27554	1.16342	1.03155	1.00724
1.62602	1.13986	1.21104	1.07919	0.96214	0.927277
1.6567	1.05022	1.12277	0.982885	0.88326	0.838488
1.68738	0.948043	1.01381	0.878893	0.798406	0.745496
1.71806	0.837565	0.888429	0.771733	0.710992	0.652967
1.74874	0.723446	0.75201	0.665855	0.624152	0.565302
1.77942	0.610652	0.611059	0.565491	0.540619	0.486284
1.8101	0.504374	0.473556	0.474566	0.462694	0.418668
1.84078	0.41001	0.35027	0.396623	0.392345	0.363759
1.87146	0.333024	0.257979	0.334633	0.331398	0.321149
1.90214	0.278111	0.219317	0.290447	0.281774	0.288919
1.93282	0.246806	0.236445	0.263817	0.245471	0.264432
1.9635	0.234884	0.277893	0.251745	0.22387	0.24538
1.99418	0.233814	0.316688	0.249297	0.216351	0.230518
2.02485	0.235578	0.340853	0.251433	0.219569	0.219748
2.05553	0.235467	0.346268	0.25427	0.228569	0.213599
2.08621	0.23201	0.332576	0.255312	0.238575	0.212405
2.11689	0.226005	0.301639	0.253196	0.245938	0.215627
2.14757	0.219569	0.256993	0.247424	0.248282	0.221767
2.17825	0.215228	0.203949	0.238232	0.244399	0.228827
2.20893	0.214958	0.150988	0.226572	0.234166	0.234903
2.23961	0.219381	0.114258	0.214127	0.218548	0.238614
2.27029	0.227587	0.115955	0.203227	0.199688	0.239283
2.30097	0.237662	0.150804	0.196457	0.181015	0.236956
2.33165	0.247461	0.194797	0.195818	0.167071	0.232286
2.36233	0.255179	0.23483	0.20175	0.162265	0.226342
2.39301	0.2596	0.265455	0.212826	0.16835	0.220319
2.42369	0.260133	0.284412	0.226404	0.183054	0.215208
2.45437	0.256736	0.291152	0.239591	0.201822	0.211486
2.48505	0.249792	0.286301	0.249888	0.220238	0.208975
2.51573	0.23997	0.271383	0.255462	0.235042	0.20693
2.54641	0.228069	0.248597	0.255207	0.244191	0.204308
2.57709	0.214882	0.220612	0.248716	0.246673	0.200091
2.60777	0.201077	0.190367	0.23623	0.242335	0.193538
2.63845	0.187137	0.160859	0.218563	0.231732	0.184326
2.66913	0.173367	0.134916	0.197023	0.21599	0.172604
2.69981	0.159977	0.114875	0.173314	0.19667	0.15897
2.73049	0.147229	0.102139	0.149438	0.175605	0.144404
2.76117	0.135609	0.0968567	0.127555	0.154718	0.130167
2.79184	0.125949	0.0982744	0.10972	0.135778	0.11762
2.82252	0.119401	0.105595	0.0973642	0.1201	0.107944
2.8532	0.117107	0.118311	0.0906227	0.108246	0.101774
2.88388	0.119617	0.135795	0.0881969	0.0999445	0.0989434
2.91456	0.126456	0.15686	0.0882212	0.0944172	0.0985921
2.94524	0.136259	0.179736	0.089349	0.0909753	0.0996146
2.97592	0.147292	0.202301	0.0911925	0.0894694	0.10109
3.0066	0.157895	0.222369	0.0941165	0.0902833	0.102469
3.03728	0.166695	0.237922	0.0987059	0.0938746	0.10354
3.06796	0.172665	0.247287	0.105204	0.100185	0.104288
3.09864	0.175117	0.249264	0.113218	0.108389	0.104729
3.12932	0.173691	0.243208	0.121798	0.117101	0.104789
3.16	0.168325	0.229071	0.129746	0.12477	0.104253
3.19068	0.159227	0.207406	0.135903	0.129988	0.102791
3.22136	0.14685	0.179332	0.139349	0.131657	0.100041
3.25204	0.131851	0.146486	0.139504	0.129077	0.0957003
3.28272	0.115059	0.111013	0.136155	0.121964	0.0896083
3.3134	0.0974496	0.0757759	0.129455	0.110445	0.0818017
3.34408	0.0801335	0.0458014	0.119877	0.0950238	0.0725404
3.37476	0.0643678	0.0339461	0.108151	0.0765199	0.0623151
3.40544	0.0515532	0.04652	0.095175	0.055992	0.0518483
3.43612	0.0430024	0.0641839	0.0818979	0.0346512	0.0421023
3.4668	0.0391058	0.0775225	0.0691839	0.0138034	0.0342578
3.49748	0.0385102	0.0841438	0.0576485	0.00601791	0.0294441
3.52816	0.0389037	0.0836246	0.0475052	0.0223957	0.0279195
3.55884	0.03842	0.0765869	0.0385018	0.0355004	0.0285249
3.58952	0.0360362	0.0646749	0.03004	0.0445971	0.0296015
3.62019	0.0313763	0.0511619	0.021483	0.0494883	0.0300452
3.65087	0.0245142	0.0425379	0.0126481	0.0503757	0.0295054
3.68155	0.0159988	0.0465624	0.00642145	0.0478961	0.0282603
3.71223	0.00831573	0.0612386	0.0126948	0.0431954	0.027091
3.74291	0.0119542	0.0790153	0.0234763	0.0380504	0.0270351
3.77359	0.0232111	0.0951595	0.0344858	0.0348214	0.0288188
3.80427	0.0355392	0.107144	0.0446132	0.0354201	0.0323316
3.83495	0.0475789	0.113548	0.0530931	0.0395459	0.0368087
3.86563	0.0586397	0.113688	0.0593435	0.0450941	0.041378
3.89631	0.0682075	0.10751	0.0630027	0.0499776	0.0453657
3.92699	0.0758888	0.0955755	0.063986	0.052796	0.0483624
3.95767	0.081409	0.0791359	0.0625402	0.0527625	0.0502097
3.98835	0.084619	0.0604891	0.0592958	0.0495649	0.0509669
4.01903	0.0854992	0.0443292	0.0553005	0.0432815	0.0508638
4.04971	0.0841591	0.039815	0.0519557	0.0343429	0.0502296
4.08039	0.0808309	0.050895	0.0506621	0.0235955	0.0493965
4.11107	0.0758563	0.0686181	0.0521049	0.0130709	0.0485904
4.14175	0.0696664	0.0860365	0.0557715	0.0111893	0.0478494
4.17243	0.0627537	0.10005	0.0603256	0.0208259	0.0470109
4.20311	0.0556327	0.109141	0.0643269	0.0319236	0.0457779
4.23379	0.0487868	0.112604	0.0666322	0.04167	0.0438297
4.26447	0.0425963	0.110331	0.0664872	0.0491282	0.0409326
4.29515	0.0372585	0.102753	0.063506	0.0538305	0.0370312
4.32583	0.032729	0.0908499	0.0576282	0.0556131	0.0323291
4.35651	0.0287382	0.0762555	0.0490739	0.0545892	0.0273998
4.38719	0.0248986	0.0615892	0.0382953	0.0511395	0.0233446
4.41786	0.0208566	0.0510408	0.0259267	0.0459067	0.0217203
4.44854	0.016422	0.0494202	0.0127601	0.0397945	0.0234145
4.47922	0.011689	0.0569456	0.00234084	0.0339559	0.0275233
4.5099	0.00741163	0.0687433	0.0135802	0.0296587	0.0324177
4.54058	0.00637251	0.0804754	0.0247026	0.0277627	0.0368599
4.57126	0.00991926	0.0897636	0.0338617	0.0279875	0.0400882
4.60194	0.0147429	0.0954806	0.0405821	0.0290638	0.041676
4.63262	0.0192852	0.0972777	0.0446052	0.029683	0.0414523
4.6633	0.022978	0.0953933	0.0458747	0.0290407	0.0394742
4.69398	0.0255427	0.0905849	0.0445282	0.026904	0.0360329
4.72466	0.0268871	0.0841087	0.0408784	0.0236265	0.0316936
4.75534	0.0271141	0.0776777	0.0353837	0.0203389	0.0273839
4.78602	0.0265523	0.0732397	0.0286145	0.0191473	0.0244485
4.8167	0.0257775	0.0723476	0.0212277	0.0218563	0.0242223
4.84738	0.0255455	0.0753233	0.0140038	0.0277756	0.0268965
4.87806	0.026524	0.0811122	0.00822719	0.0350285	0.0313525
4.90874	0.0289051	0.0880527	0.00684602	0.0422083	0.0362933
4.93942	0.032304	0.0946537	0.00985504	0.0484422	0.0408346
4.9701	0.0360381	0.0998984	0.0133875	0.0532102	0.0444809
5.00078	0.039428	0.103251	0.0162458	0.0562651	0.0470102
5.03146	0.0419374	0.104577	0.0183948	0.0576105	0.0483938
5.06214	0.043217	0.104051	0.0201279	0.0574942	0.0487394
5.09282	0.043123	0.102059	0.021805	0.0563936	0.0482402
5.1235	0.0417384	0.0990973	0.0236621	0.0549669	0.0471218
5.15418	0.0394036	0.0956602	0.0256961	0.053937	0.0455874
5.18486	0.0367492	0.0921344	0.02768	0.0538897	0.0437711
5.21553	0.0346774	0.088719	0.0292724	0.0550518	0.0417127
5.24621	0.0341478	0.0853998	0.0301384	0.0572018	0.0393622
5.27689	0.0356885	0.0819904	0.030038	0.0597876	0.0366155
5.30757	0.0390307	0.0782193	0.0288845	0.0621474	0.0333674
5.33825	0.0433329	0.0738302	0.0267895	0.0636885	0.029569
5.36893	0.0476609	0.0686602	0.0241133	0.0639809	0.025284
5.39961	0.0512552	0.0626838	0.0215248	0.0627887	0.0207611
5.43029	0.0535951	0.0560236	0.0199749	0.0600715	0.016569
5.46097	0.0543943	0.0489377	0.0202888	0.0559748	0.0138115
5.49165	0.0535889	0.0417922	0.0224594	0.0508216	0.0138121
5.52233	0.0513311	0.0350261	0.0256661	0.0451101	0.0164959
5.55301	0.0479875	0.0291021	0.0289571	0.0395198	0.020452
5.58369	0.0441334	0.0244232	0.0316136	0.034897	0.0245286
5.61437	0.0405174	0.0211865	0.0331741	0.0321088	0.0280881
5.64505	0.0379326	0.0192319	0.0333876	0.0316436	0.0307865
5.67573	0.0369308	0.0180734	0.0321781	0.0332332	0.0324492
5.70641	0.0375072	0.0171602	0.0296201	0.0360452	0.0330194
5.73709	0.0390843	0.0161194	0.0259211	0.0392097	0.0325317
5.76777	0.0408378	0.0148297	0.0214106	0.0420989	0.031094
5.79845	0.0420223	0.0133946	0.0165522	0.0443414	0.0288693
5.82913	0.042114	0.0120936	0.0120343	0.0457594	0.0260571
5.85981	0.0408308	0.0113099	0.0090238	0.0463108	0.0228736
5.89049	0.0381135	0.0113667	0.00885139	0.0460496	0.019533
5.92117	0.0341086	0.01232	0.0108788	0.0451014	0.0162306
5.95185	0.0291728	0.0139607	0.0133855	0.0436501	0.013128
5.98253	0.0239299	0.0160133	0.0155117	0.0419309	0.0103439
6.0132	0.019427	0.0182593	0.0170255	0.0402229	0.00794913
6.04388	0.0172209	0.0205364	0.0179904	0.0388321	0.00596903
6.07456	0.0183908	0.0227	0.0186281	0.038051	0.00439508
6.10524	0.0220996	0.0245961	0.0192212	0.0380938	0.00321181
6.13592	0.0267763	0.0260544	0.0200068	0.03903	0.00244985
6.1666	0.031411	0.0269015	0.0210818	0.0407607	0.00223345
6.19728	0.0355258	0.026986	0.0223756	0.0430548	0.00263892
6.22796	0.0389453	0.0262108	0.0237043	0.0456194	0.0035455
6.25864	0.041664	0.0245721	0.0248567	0.0481618	0.00482891
6.28932	0.0437673	0.0222096	0.0256624	0.0504286	0.006436
6.32	0.0453686	0.0194835	0.026025	0.0522229	0.00833202
6.35068	0.0465572	0.0170832	0.0259254	0.0534096	0.0104654
6.38136	0.0473615	0.0160264	0.025404	0.053913	0.0127562
6.41204	0.0477359	0.017077	0.024527	0.0537112	0.015097
6.44272	0.0475758	0.0199262	0.0233445	0.0528275	0.0173601
6.4734	0.0467525	0.0235655	0.0218534	0.0513194	0.0194084
6.50408	0.0451607	0.0270612	0.0199804	0.0492659	0.0211083
6.53476	0.0427691	0.029745	0.0175952	0.0467545	0.0223426
6.56544	0.0396729	0.0311652	0.0145578	0.0438682	0.0230225
6.59612	0.0361524	0.0310477	0.0108141	0.0406746	0.023098
6.6268	0.0327381	0.0292961	0.00673816	0.0372178	0.0225652
6.65748	0.0302401	0.026031	0.00527048	0.0335149	0.0214712
6.68816	0.0295765	0.0217165	0.0100134	0.0295566	0.0199164
6.71884	0.0312608	0.017532	0.0172481	0.0253133	0.0180545
6.74952	0.0349974	0.0159986	0.025364	0.0207429	0.0160935
6.7802	0.0399557	0.0194076	0.0337953	0.0158019	0.014292
6.81087	0.0452693	0.0265159	0.0421048	0.0104565	0.0129414
6.84155	0.0502498	0.0351343	0.0498793	0.00470173	0.0123017
6.87223	0.0543983	0.0439756	0.0567317	0.00163076	0.0124924
6.90291	0.0573706	0.0522983	0.0623216	0.00810317	0.0134428
6.93359	0.0589485	0.0596252	0.0663786	0.0149426	0.0149835
6.96427	0.0590214	0.0656536	0.068723	0.0219589	0.0169663
6.99495	0.0575717	0.0702308	0.0692818	0.0289917	0.019302
7.02563	0.0546634	0.0733451	0.0680998	0.0358508	0.0219362
7.05631	0.0504292	0.0751143	0.0653436	0.0423216	0.0248135
7.08699	0.0450584	0.0757647	0.0613017	0.0481738	0.0278555
7.11767	0.0387834	0.0755941	0.0563797	0.0531746	0.0309568
7.14835	0.0318682	0.0749215	0.0510894	0.0571016	0.0339956
7.17903	0.0245979	0.0740248	0.0460233	0.0597587	0.0368506
7.20971	0.0172791	0.0730835	0.0417918	0.0609893	0.03942
7.24039	0.0102883	0.0721417	0.0388917	0.0606902	0.0416377
7.27107	0.00461084	0.0711097	0.0375215	0.0588219	0.0434849
7.30175	0.00517934	0.0698031	0.0374799	0.0554172	0.0449925
7.33243	0.00984303	0.0680062	0.0382768	0.0505863	0.0462353
7.36311	0.0142652	0.0655376	0.0393727	0.0445205	0.0473146
7.39379	0.0179364	0.0623058	0.040356	0.0374994	0.0483312
7.42447	0.0208296	0.0583461	0.0410006	0.0299135	0.0493559
7.45515	0.023069	0.0538427	0.0412486	0.0223481	0.0504035
7.48583	0.0248834	0.0491338	0.0411627	0.015879	0.0514215
7.51651	0.0265707	0.0446944	0.0408704	0.0127084	0.0522969
7.54719	0.0284384	0.04107	0.0405045	0.0145821	0.0528784
7.57787	0.0307205	0.0387253	0.0401521	0.0192686	0.0530062
7.60854	0.0335074	0.0378291	0.0398204	0.0243087	0.0525433
7.63922	0.0367268	0.0381279	0.0394313	0.0286615	0.0514025
7.6699	0.0401806	0.0390531	0.0388424	0.0319054	0.0495672
7.70058	0.0436062	0.0399632	0.0378841	0.0338689	0.0471078
7.73126	0.0467325	0.0403294	0.0363989	0.0345178	0.0441936
7.76194	0.0493175	0.0398078	0.0342733	0.0339126	0.0410999
7.79262	0.0511729	0.0382447	0.0314637	0.0321852	0.0382049
7.8233	0.0521758	0.03566	0.0280229	0.0295218	0.0359542
7.85398	0.052274	0.0322298	0.0241452	0.0261461	0.034767
7.88466	0.0514838	0.028273	0.0202662	0.0223049	0.034885
7.91534	0.0498833	0.0242452	0.0172551	0.0182552	0.0362585
7.94602	0.0475999	0.0207187	0.0164567	0.0142578	0.038581
7.9767	0.044795	0.0182789	0.0187125	0.010584	0.0414378
8.00738	0.0416471	0.0172318	0.0233614	0.00755047	0.0444401
8.03806	0.0383377	0.0173029	0.0292369	0.00557512	0.0472864
8.06874	0.0350441	0.0177968	0.0355001	0.00498986	0.0497694
8.09942	0.0319459	0.0180503	0.0416082	0.00541317	0.051762
8.1301	0.029245	0.0176851	0.0471709	0.00609405	0.0531975
8.16078	0.0271918	0.016676	0.0518792	0.00666164	0.0540507
8.19146	0.026084	0.015427	0.0554784	0.00711176	0.0543235
8.22214	0.0261938	0.0148791	0.0577627	0.00766532	0.0540339
8.25282	0.0276293	0.0162245	0.0585767	0.00865112	0.0532099
8.2835	0.0302477	0.0198911	0.0578213	0.0103314	0.0518882
8.31418	0.0337062	0.0252773	0.0554588	0.0127712	0.0501165
8.34486	0.037579	0.031536	0.0515178	0.0158701	0.0479587
8.37554	0.0414412	0.0379699	0.0460951	0.0194566	0.0454998
8.40621	0.044906	0.0440358	0.0393574	0.0233406	0.0428504
8.43689	0.04764	0.049303	0.0315429	0.0273295	0.0401465
8.46757	0.0493726	0.0534353	0.0229788	0.0312328	0.0375426
8.49825	0.0499052	0.0561896	0.0141902	0.0348676	0.0351946
8.52893	0.0491192	0.0574203	0.00692854	0.0380658	0.0332326
8.55961	0.0469818	0.0570839	0.00871649	0.0406849	0.0317279
8.59029	0.0435481	0.0552406	0.016347	0.0426194	0.0306677
8.62097	0.0389599	0.0520521	0.024095	0.0438121	0.0299532
8.65165	0.033442	0.047775	0.0309547	0.0442647	0.0294257
8.68233	0.0273014	0.0427486	0.0365332	0.0440454	0.0289091
8.71301	0.0209434	0.0373772	0.0405835	0.0432924	0.0282504
8.74369	0.0149569	0.0321021	0.0429451	0.0422092	0.027347
8.77437	0.0104199	0.0273547	0.0435332	0.0410471	0.0261609
8.80505	0.00916298	0.0234788	0.0423378	0.0400695	0.0247229
8.83573	0.0112768	0.020629	0.0394246	0.0394966	0.0231306
8.86641	0.0144291	0.0187287	0.034937	0.0394449	0.0215405
8.89709	0.0172248	0.0176072	0.0291067	0.0398893	0.0201484
8.92777	0.0191821	0.0172943	0.0222939	0.0406715	0.0191502
8.95845	0.0201713	0.0182201	0.015172	0.0415501	0.0186794
8.98913	0.0202269	0.020998	0.00972532	0.0422628	0.0187475
9.01981	0.0194837	0.0258952	0.0108641	0.0425762	0.0192336
9.05049	0.0181432	0.0326626	0.0174241	0.0423146	0.0199339
9.08117	0.0164495	0.0407802	0.0250735	0.0413717	0.0206302
9.11185	0.0146645	0.0496581	0.0323757	0.0397106	0.0211361
9.14253	0.0130451	0.058703	0.0387493	0.0373575	0.0213146
9.17321	0.0118191	0.0673367	0.043843	0.0343923	0.02108
9.20388	0.0111657	0.075013	0.0474228	0.0309371	0.0203935
9.23456	0.0112057	0.0812386	0.0493526	0.0271464	0.0192587
9.26524	0.0120016	0.0855981	0.0495952	0.023199	0.0177193
9.29592	0.0135582	0.0877791	0.0482207	0.019297	0.0158626
9.3266	0.0158159	0.0875972	0.0454185	0.0156761	0.0138298
9.35728	0.0186467	0.0850196	0.0415165	0.012631	0.0118413
9.38796	0.0218621	0.0801891	0.0370115	0.0105278	0.0102293
9.41864	0.0252287	0.073455	0.0326114	0.0096766	0.00941461
9.44932	0.0284883	0.0654211	0.0292394	0.0100047	0.0096735
9.48	0.0313788	0.0570256	0.027818	0.0110222	0.0108522
9.51068	0.0336548	0.0496399	0.0287124	0.0122081	0.0125116
9.54136	0.0351075	0.0450023	0.0313937	0.0132124	0.0142393
9.57204	0.0355828	0.0444964	0.0348757	0.0138275	0.0157428
9.60272	0.0349977	0.047964	0.0382738	0.0139301	0.0168239
9.6334	0.0333552	0.0537767	0.040986	0.0134519	0.0173491
9.66408	0.0307616	0.0600806	0.0426714	0.01237	0.0172353
9.69476	0.0274507	0.0654807	0.0432036	0.010712	0.0164452
9.72544	0.023829	0.0690695	0.0426409	0.00857622	0.0149899
9.75612	0.0205486	0.0703118	0.041212	0.00620654	0.0129392
9.7868	0.0185298	0.068964	0.0393029	0.00430904	0.0104538
9.81748	0.0186064	0.0650394	0.0374257	0.00450441	0.00789376
9.84816	0.0207817	0.0588083	0.0361323	0.006787	0.00615374
9.87884	0.0242503	0.0508494	0.0358508	0.00964106	0.00667543
9.90952	0.0281492	0.0422065	0.0367007	0.0123649	0.00930431
9.9402	0.0318996	0.0347553	0.0384377	0.0146423	0.0127556
9.97088	0.035182	0.031467	0.0405843	0.0162968	0.0163224
