# Supplementary material for: Unveiling active sites and the cooperative role of non-thermal plasma and copper–zinc catalysts in the hydrogenation of CO2 to methanol
Source: Nat Catal. 2026 Feb 13;9(2):134–47. doi: 10.1038/s41929-025-01477-5 (PMC12945693; doi:10.1038/s41929-025-01477-5)
Supplement: Supplementary file 5 — Source data for spectroscopy figure. [file 41929_2025_1477_MOESM5_ESM.xlsx]

## Sheet: Fig 4a
2Cu reduction Cu XANES
energy	Cycle 3A.3 CO2 10 kV	Cycle 3B.1 H2+CO2 10 kV	Cycle 3B.2 H2+CO2 10 kV	Cycle 3B.3 H2+CO2 10 kV
8779.14	0.00200919	0.00148307	0.00442619	0.00177257
8779.41	0.00236501	0.00253811	0.00391594	0.00232213
8779.68	0.00241322	0.00217117	0.00214214	0.00185143
8779.95	0.00289599	0.000105192	0.00289659	0.00200966
8780.23	0.00201773	0.000293437	0.00295386	0.00263612
8780.5	0.00237929	-0.000271333	0.00292475	0.00252703
8780.77	0.000474261	0.00195321	0.0019961	0.00351206
8781.05	0.00268442	0.00114692	0.00242686	0.00275597
8781.32	0.00283319	0.00173463	0.00287452	0.00304692
8781.59	0.00304436	0.00103168	0.00302935	0.00362051
8781.87	0.00261922	0.00155179	0.00301343	0.00296139
8782.14	0.00229086	0.00230951	0.00327874	0.00301336
8782.41	0.00229111	0.0020154	0.00231373	0.0022776
8782.69	0.0025084	0.000305572	0.00310204	0.00136779
8782.96	0.00194114	0.00102069	0.00225389	0.00294605
8783.23	0.00148425	-0.000307338	0.00208919	0.00278006
8783.51	0.00332411	-2.84337e-05	0.00214623	0.00295377
8783.78	0.00153761	0.000796879	0.00175152	0.00187365
8784.05	0.0036029	-0.000183241	0.00186674	0.001671
8784.32	0.00319559	0.000692228	0.00116087	0.00241117
8784.6	0.00243727	0.00186788	0.00370373	0.00258499
8784.87	0.00187202	-6.20506e-05	0.00303089	0.00122949
8785.14	0.00378739	0.00156575	0.00359321	0.000813156
8785.42	0.00160844	0.000280497	0.00144635	0.00287615
8785.69	0.00165172	0.0002429	0.00287165	0.00231116
8785.96	0.00241669	0.00146628	0.00357559	0.00184987
8786.24	0.00257243	0.000990566	0.00142134	0.00247687
8786.51	0.00224167	0.000194167	0.00286969	0.00200029
8786.79	0.00271528	0.000348148	0.00285935	0.00332379
8787.06	0.00244948	0.000257605	0.00241312	0.00171782
8787.33	0.00161935	0.00268153	0.00223446	0.00242374
8787.61	0.00185422	0.00115589	0.00238167	0.00182314
8787.88	0.00232704	0.00159671	0.00277989	0.00219455
8788.15	0.00244605	0.000895154	0.00213947	0.00349501
8788.43	0.00228182	0.0020441	0.00203504	0.00316587
8788.7	0.000764087	0.000409443	0.00351926	0.00308227
8788.97	0.0013411	0.00112731	0.00216981	0.00281647
8789.25	0.00141847	-8.27416e-05	0.00139934	0.00211109
8789.52	0.00249861	0.000148422	0.00248303	0.00303316
8789.79	0.00373901	0.000470594	0.00209161	0.00160126
8790.07	0.00281594	0.00114795	0.000606738	0.00111256
8790.34	0.00147273	7.23633e-05	0.000474498	0.0030783
8790.61	0.00238792	0.000392558	0.00101283	0.00197433
8790.89	0.00247072	0.00135472	0.00280037	0.00216014
8791.16	0.00216377	0.0008722	0.00115499	0.00124828
8791.44	0.000628064	0.00101292	0.00342444	0.00327576
8791.71	0.000978735	-0.000865493	0.00246206	0.00186283
8791.98	0.00172213	-0.00170716	0.00244339	0.00348803
8792.26	0.002425	0.00121663	0.000951208	0.00278845
8792.53	0.0021437	0.00147489	0.00266702	0.00282609
8792.8	0.00187848	0.000901595	0.00393442	0.00289015
8793.08	0.00103943	-0.00131773	0.00324178	0.00101929
8793.35	0.00317521	0.00155236	0.00265412	0.00114777
8793.63	0.00214902	-0.000234867	0.00124704	0.0014995
8793.9	0.0019875	0.00188975	0.00232415	0.00244875
8794.17	0.000983552	0.00153789	0.00311655	0.00212347
8794.45	0.00201929	0.000494697	0.00195039	0.00131932
8794.72	0.00297854	0.000919621	0.00167858	0.00174398
8795	0.00183082	0.0010212	0.0024101	0.00145047
8795.27	0.00117865	8.77848e-05	0.000482149	0.00126303
8795.54	0.002304	0.00129232	0.00156657	0.00310272
8795.82	0.00258811	7.3587e-05	0.00140842	0.00255026
8796.09	0.00193958	0.000495798	0.00273933	0.00446655
8796.37	0.00132401	-0.00013003	0.00175807	0.0014856
8796.64	0.00133173	0.000164351	0.00188579	0.0022688
8796.91	0.00170817	0.000765942	0.00185699	0.00118273
8797.19	0.00238907	0.00132124	0.00183008	0.000883652
8797.46	0.00291766	-9.04684e-05	0.00114026	0.00244943
8797.74	0.00200521	-0.000989282	0.00218415	0.00116937
8798.01	0.00177384	-0.000283078	0.00264206	0.001596
8798.28	0.00179939	0.000217932	0.00191712	0.00167111
8798.56	0.00262114	-0.000109717	0.00165568	0.00328914
8798.83	0.00039943	0.000448076	0.00125583	0.00241342
8799.11	0.000512825	-4.85266e-05	0.00175745	0.000228051
8799.38	0.00109612	0.00120931	0.00399572	0.00253025
8799.66	0.000292744	3.42915e-05	0.00180979	0.002347
8799.93	0.00148007	0.000540844	0.00136743	0.001743
8800.2	0.00181323	-0.000838774	0.00127302	0.00255715
8800.48	0.000990106	-0.000511847	0.00316503	0.00145715
8800.75	0.00256458	0.000894709	0.00302254	0.00170161
8801.03	0.00102027	-1.01121e-05	0.0012913	0.00141362
8801.3	0.00302714	0.00133877	0.00274607	0.00228643
8801.58	0.000799453	0.00271729	0.000271993	0.00138795
8801.85	0.00243227	0.00105736	0.00208695	0.00174536
8802.12	0.00267749	0.000524839	0.00102782	0.00114927
8802.4	0.00174718	0.000911224	0.00243425	0.00228054
8802.67	0.00117019	0.000231028	0.00155225	0.00201044
8802.95	0.00307459	0.00054439	0.00174692	0.00208268
8803.22	0.0010002	-0.00115488	0.00327899	0.000330018
8803.5	0.00151941	-0.000263183	0.00143746	0.00220858
8803.77	0.00268025	0.00102244	0.00201386	0.00110899
8804.05	0.00220549	0.00140073	0.00263907	0.00125053
8804.32	0.0025615	-0.000559863	0.00154536	0.00256111
8804.59	0.00143138	0.000553591	0.00145943	0.0010198
8804.87	0.003129	0.00166308	0.0014345	0.00237608
8805.14	0.000665759	0.000237338	0.00214493	0.000680502
8805.42	0.00161023	0.000448722	0.00139659	0.00281075
8805.69	0.000749924	-0.00130128	0.00239989	0.00133639
8805.97	0.00253195	-0.000209664	0.00289896	0.00193544
8806.24	0.000831067	-8.00127e-05	0.00125723	0.000839
8806.52	0.000729584	0.000697304	0.00189699	0.00166917
8806.79	0.00290794	0.000503815	0.00225645	0.000831216
8807.07	0.000722096	0.00241338	0.00131841	0.00165355
8807.34	0.00225961	0.000306942	0.00163075	0.000917414
8807.62	0.00122091	0.000797398	0.000663614	0.00368093
8807.89	-0.000217639	0.00159007	0.00129231	0.00142384
8808.17	0.000710257	0.000195213	0.000884069	0.00262207
8808.44	0.00155197	0.00112456	0.00152986	0.000556054
8808.71	0.00172475	0.000354554	0.00124858	0.00151428
8808.99	0.00189583	0.000174697	0.00138182	0.00136689
8809.26	0.00109998	0.000379853	0.00119392	0.00144611
8809.54	0.00241862	0.00124108	0.00140341	0.00124554
8809.81	0.00156784	-0.000181052	0.000865807	0.0013407
8810.09	0.00239878	0.0013408	0.00186559	0.00173351
8810.36	0.00130267	-0.000743857	0.00103423	0.00171733
8810.64	0.00254733	0.000825634	0.00264758	0.00208315
8810.91	0.00135809	0.000747106	0.00134749	0.0022365
8811.19	0.00221793	0.000720117	0.00228685	0.00146709
8811.46	0.000787008	-0.000209227	0.00320111	0.00147352
8811.74	0.00165354	0.00198841	0.000297143	0.000642068
8812.01	0.00128919	0.000245724	0.00260175	0.00143533
8812.29	0.00152136	-0.000604795	0.00179175	0.00109406
8812.56	0.00209954	-0.00037553	0.00190975	0.00177898
8812.84	0.00120556	0.00134113	0.00185755	0.0012765
8813.11	0.00130331	0.00102388	0.00258446	0.00149685
8813.39	0.00226018	-0.000162103	0.00179217	0.00150563
8813.66	0.0021888	0.00120356	0.00129341	0.00193525
8813.94	0.00251839	0.000535988	0.000316367	0.00194841
8814.21	0.000871551	0.00186526	0.000372591	4.48146e-06
8814.49	0.00121555	0.000246131	0.00141509	0.00197341
8814.77	0.00199497	-0.000854118	0.00151974	0.000736968
8815.04	0.000347001	0.000594764	0.00152839	0.000900036
8815.32	0.00182098	0.00047793	0.0032131	0.00119598
8815.59	0.000388554	-0.000596803	0.00195514	0.00166496
8815.87	0.000577372	-0.00122744	0.000653819	0.00150835
8816.14	0.00115787	0.000560709	0.00149976	-2.18381e-05
8816.42	0.00166841	0.000861396	0.000125212	0.000956287
8816.69	0.00140311	0.000227712	0.000428507	-8.12972e-05
8816.97	0.00139038	-0.000389822	0.00115074	0.00161241
8817.24	0.00191053	-0.0020032	0.00188129	0.000286809
8817.52	0.000968743	5.85016e-05	0.00113469	0.00184011
8817.79	0.00122284	-0.000866812	0.00125196	0.00047244
8818.07	0.000967762	0.000922602	0.00237816	0.000895042
8818.34	0.00122848	-0.000426628	0.0010544	0.00124677
8818.62	0.00112998	0.00114713	0.00135456	0.00114782
8818.9	0.00220872	-0.000482388	0.000806828	0.00119948
8819.17	0.000435016	-0.000233473	0.000451657	0.00128903
8819.45	-3.3507e-05	0.00107609	0.00131853	0.00115481
8819.72	0.00197398	-0.000769145	0.00165331	0.000978456
8820	0.000574858	0.000991315	0.00132735	0.00126074
8820.27	0.000212289	0.00103159	0.00170314	0.000989099
8820.55	0.000108133	0.000573046	0.00191162	0.000568434
8820.82	0.00264106	-0.000507695	0.00258473	0.00188685
8821.1	0.000186061	0.000680864	0.00258772	0.0021233
8821.38	0.000895205	-0.000980201	0.0025349	0.00148883
8821.65	0.00151793	-0.000784735	3.48633e-05	0.000367589
8821.93	0.00120238	0.00021549	0.00118733	0.000680775
8822.2	0.000493344	-1.60615e-05	0.000416937	0.000921356
8822.48	0.000737479	-4.03367e-05	0.00049649	0.00127616
8822.75	0.000529125	-0.000787782	0.0027748	0.000967511
8823.03	0.000948898	-0.00015593	0.000718957	0.00192164
8823.31	0.000210915	-9.40812e-05	0.00232031	0.000714913
8823.58	0.000901122	-0.00118513	0.00249742	-8.94056e-05
8823.86	0.00107851	0.000303738	0.00072857	0.00173859
8824.13	0.000949377	0.000301684	0.000776013	0.00012717
8824.41	0.00105987	0.000367021	0.000813517	0.00128097
8824.68	0.000444031	0.000668379	0.00100509	0.00119849
8824.96	0.00127411	-0.00126641	0.00144591	0.000784813
8825.24	0.00150504	0.00105673	0.00138504	0.00165222
8825.51	0.00202112	-0.000605835	0.00178036	0.00160513
8825.79	0.00158584	-0.00112864	0.000383186	2.68882e-05
8826.06	0.00130667	0.00115986	0.00111459	0.00148617
8826.34	0.000336762	-0.00107582	0.00249262	0.00147087
8826.62	0.000602436	-0.00151638	0.000962873	0.0015124
8826.89	0.00140835	-0.000269629	0.00163621	0.00187242
8827.17	0.000846007	-0.00040654	0.00158768	0.00143586
8827.44	0.00107043	0.0010592	0.00104931	0.000494369
8827.72	0.00243757	0.000781321	0.00202287	6.03056e-05
8828	0.00164819	-0.000405595	0.000993104	0.00131293
8828.27	-9.06188e-05	-0.000419626	0.000171722	0.00110306
8828.55	0.00133552	-0.00070398	0.00255049	-0.000276081
8828.82	0.000232055	9.4318e-05	0.000321194	0.000850688
8829.1	0.0019846	0.000346129	0.000988925	0.00179223
8829.38	0.000153321	-0.000696677	3.06457e-05	0.00083746
8829.65	0.00140747	-0.00114521	0.0014691	0.000586937
8829.93	0.000759168	-0.00106483	0.000120468	0.00128504
8830.2	0.000806832	-0.000362541	0.000573582	0.000939955
8830.48	0.000669904	-0.000490227	-6.35103e-05	-0.00123535
8830.76	0.00269915	0.000153291	0.00183199	0.00103027
8831.03	-7.02321e-05	-0.000834852	0.00106991	0.000658046
8831.31	4.69209e-05	-0.00108339	0.000906375	0.000276156
8831.59	0.000244029	0.00020319	0.000732359	0.000748091
8831.86	-0.000153327	-9.29122e-06	0.001828	0.00111145
8832.14	0.00105054	-0.00194237	-0.000641244	0.000168313
8832.41	-0.000238949	-0.00163198	0.00132218	0.00080586
8832.69	0.00175706	-0.000278347	0.00045999	0.000125785
8832.97	0.000831279	-0.000222467	0.000841272	0.00128719
8833.24	0.000478782	0.000116372	0.00105006	0.000174244
8833.52	0.00120679	0.00013857	0.000804019	0.000820322
8833.8	0.00196598	0.000161078	0.000521768	-0.000335615
8834.07	0.000168529	0.000272357	-0.000219733	0.00066642
8834.35	0.00149089	0.00024471	0.001139	0.00149801
8834.63	0.00210474	0.000617839	9.76259e-05	-0.000413475
8834.9	0.00123835	0.000414466	0.000190754	0.00076639
8835.18	-0.000245918	6.66235e-05	0.00125561	0.000416979
8835.46	0.00111491	0.000400877	0.000653678	0.000965505
8835.73	0.00204855	0.000934638	0.000976159	-0.00119188
8836.01	0.00198859	-0.000309448	0.00072822	0.00128981
8836.29	0.00094733	-0.000320971	0.00065656	0.00115592
8836.56	0.000236121	-0.000578763	0.000253731	0.000706189
8836.84	0.000892736	-0.000328308	0.000909432	0.00221596
8837.12	-0.000470978	0.000389784	4.29866e-05	0.000426179
8837.39	0.000879398	-0.00105631	0.000432351	0.0015336
8837.67	-0.000237363	-0.000187595	0.00149179	0.0010575
8837.95	0.000929429	0.000653947	0.00167393	-0.000406954
8838.22	0.000669941	9.85187e-05	0.000402043	0.00167614
8838.5	-0.000327895	-0.000804171	0.00137379	0.000222367
8838.78	-0.000525215	-0.000480964	0.00254691	5.90776e-05
8839.05	0.0011917	-0.000129645	0.00104254	-0.000578046
8839.33	-0.000345252	0.000737672	0.00176524	0.00153297
8839.61	0.000153701	-0.000680872	-0.000440147	0.00194264
8839.88	0.00104205	-0.000986648	0.000800481	0.00127468
8840.16	0.00148944	0.00050071	0.000184664	0.000528151
8840.44	0.000973623	-0.000939113	0.000566836	-0.000618035
8840.71	0.000248313	-0.00130067	-5.86539e-05	0.000861743
8840.99	0.000373563	-0.00130595	0.000465833	-0.000411518
8841.27	0.0010975	0.000678273	0.000629058	-0.000879712
8841.54	-0.000379434	-0.000165335	0.000317715	0.000398243
8841.82	0.000208421	0.000474578	0.000249536	0.000186465
8842.1	-0.000565743	-0.000536174	0.00103479	0.000140346
8842.37	0.00216746	-1.01642e-05	0.00129592	0.00100548
8842.65	-0.000851097	-0.00139386	0.00190632	0.000741987
8842.93	-0.000892498	-0.00102682	0.000230157	-0.000138569
8843.21	-0.000522426	4.48787e-05	-0.000197891	0.000187402
8843.48	0.00126573	-0.00014582	-0.000156405	0.000456737
8843.76	-0.000268628	-0.000130676	-0.000383146	0.000365163
8844.04	0.000278359	0.00177184	0.00141096	0.000190011
8844.31	0.00155668	0.000846951	0.000308045	0.000495358
8844.59	0.00185497	-0.000441282	0.000323655	-0.000480716
8844.87	0.00056645	-0.000400674	-9.53803e-05	0.000495298
8845.15	0.000572581	-0.000480143	-0.000196285	0.000849985
8845.42	-0.000349788	-0.00101026	0.00232855	0.000406393
8845.7	0.000472819	0.00153543	-0.000368193	0.000859784
8845.98	0.000261514	0.00090418	-0.00123027	-0.000604474
8846.25	0.00127297	0.000820343	0.00021631	0.000871887
8846.53	0.00254695	4.3589e-06	0.00104744	8.63114e-05
8846.81	0.00142078	-0.000484531	0.000694358	-0.000299341
8847.09	-0.00021902	-0.000979932	-0.000716321	0.000200543
8847.36	0.000105387	0.000225305	0.00045723	0.00144652
8847.64	-0.000247891	-0.00040029	0.000399612	0.000798153
8847.92	0.000294331	-0.00150965	0.00167366	0.00159841
8848.2	-0.00033414	-0.000350507	-0.000327515	0.000321195
8848.47	0.000794153	3.18977e-05	0.000305283	0.000898391
8848.75	0.00148807	-0.000351681	0.000519918	0.00242755
8849.03	0.000319054	-0.000816811	0.000437078	0.000397285
8849.3	-0.000745947	0.00027548	0.000574422	-0.000205056
8849.58	-0.00100703	-0.00066845	0.0013811	0.00029118
8849.86	0.000655102	-0.000370554	-0.000136574	6.05143e-05
8850.14	0.000533979	-0.000825916	0.00122672	-0.000593993
8850.41	0.000313229	0.000110212	0.000158578	0.000873999
8850.69	-0.00135411	-0.00181531	1.56638e-05	0.000457019
8850.97	-0.000741619	1.63898e-05	-0.00110133	-0.000739536
8851.25	-1.30674e-05	-0.000320561	-0.000783182	0.000950634
8851.52	0.000513434	7.94403e-05	0.00109692	-0.0004299
8851.8	0.000144816	9.47776e-05	-0.000142743	-0.000113029
8852.08	-7.6057e-05	-0.000490779	6.38455e-05	0.0019308
8852.36	-0.000254279	-0.000590868	-0.000330432	0.00109586
8852.64	0.000976546	-0.00129011	-0.000662392	0.000532836
8852.91	0.00189569	7.49429e-06	0.000294378	-0.000708338
8853.19	-0.000456376	-6.78664e-05	-0.000758249	-0.00116279
8853.47	-0.000311487	-0.000490554	-0.000429925	0.000428103
8853.75	-0.000863684	-0.00194402	0.00133332	0.000968144
8854.02	0.000754216	0.000114243	-1.84517e-05	0.00103408
8854.3	-0.00120203	-0.000717322	0.00123173	0.000187541
8854.58	0.00137609	-0.00154695	0.000679743	8.4987e-05
8854.86	0.000361716	-0.000570485	0.000638063	0.000292213
8855.13	0.00126254	0.000891691	0.000815444	0.000185044
8855.41	0.000763337	-0.000815614	-0.00134844	-0.00109332
8855.69	0.0011477	-0.00113222	0.00166036	0.000118836
8855.97	2.60226e-05	0.00168992	0.000198893	1.6973e-05
8856.25	-0.00119847	-0.000281034	0.000106461	0.000534786
8856.52	-0.000383874	0.000176099	-0.000681886	0.000207096
8856.8	-0.000102821	-0.000767404	-0.000630378	0.000703525
8857.08	-0.00157609	-0.00141753	-8.04759e-05	0.000891862
8857.36	0.000810171	-0.00116731	-0.000138635	0.00156904
8857.64	-0.000183404	0.00014772	0.000362758	0.00110829
8857.91	-0.000994712	0.000490899	-0.000301144	0.000854276
8858.19	-0.000501144	0.000407476	-0.00164579	-0.00122382
8858.47	-0.000923801	-0.000528314	-0.000236464	0.000616612
8858.75	-0.000362946	-0.000809722	-0.00124468	0.000435125
8859.03	2.36284e-05	-0.000419345	0.00107552	0.000438262
8859.3	-0.00104234	0.000559302	0.0008439	-0.000920735
8859.58	-7.89225e-05	-0.00113564	-0.000652695	-0.000233117
8859.86	-0.000586958	-0.000275801	0.000379355	0.000308805
8860.14	0.00088745	-0.000671861	-0.000224122	0.000177227
8860.42	0.000496828	0.000114681	0.000805878	0.000333277
8860.69	0.00206286	-0.000358887	0.000348274	-0.00113621
8860.97	0.00108726	0.000198817	-0.000424558	0.000190125
8861.25	-0.000998723	-0.000882711	0.000164723	-0.00131514
8861.53	-0.000166509	-0.000846598	-0.00143427	-0.000736166
8861.81	-0.000478106	0.00111363	-0.000686229	-0.000281008
8862.09	-0.000922689	-0.00089356	-9.39298e-05	-0.00136765
8862.36	-0.000514996	-0.000904219	0.00173221	-0.00138871
8862.64	0.000512998	-0.00141594	-7.59814e-05	1.74837e-05
8862.92	-0.000544223	-0.000746528	-0.000825139	-0.000768207
8863.2	0.000423844	-0.00174747	-0.00134166	-0.000885043
8863.48	-0.00108483	-0.000171006	-0.00023576	-0.000177116
8863.76	-0.000232625	-0.00171099	-0.00114545	0.00101116
8864.03	-0.00150352	-0.000428461	-0.00176286	-2.38867e-05
8864.31	-0.00123703	-1.14943e-05	-0.00094933	-0.00063363
8864.59	-0.000997349	-0.000302127	-8.12195e-05	0.000490805
8864.87	-0.000931601	-0.00080811	-0.00116692	-0.00112456
8865.15	0.00149397	2.86649e-05	-0.000314246	0.000466214
8865.43	5.44689e-06	-0.00158004	-0.000753435	-0.00129109
8865.7	0.000847506	-0.000584683	0.000260316	0.000584507
8865.98	7.93465e-05	-0.000446128	7.53139e-05	0.000101263
8866.26	0.000398595	-0.000150828	0.000752561	-0.00115944
8866.54	-0.000837828	-0.000698478	0.00129701	-0.000343599
8866.82	-0.000360762	-0.000317596	-0.000525531	0.00104739
8867.1	-1.11034e-06	-3.31493e-05	-0.000146763	-0.000145406
8867.38	-0.000740759	0.000577578	-0.000408435	-0.000528294
8867.65	0.00107257	-0.00215732	0.00105915	-0.000342152
8867.93	0.00046099	-0.000539802	0.000215757	-0.00155241
8868.21	0.000749403	0.000537012	-0.00032486	0.000203445
8868.49	-0.000972054	0.000682505	0.000892869	-0.000242213
8868.77	0.000393966	-1.06492e-05	-0.000196778	4.01861e-06
8869.05	-0.00130386	-0.000292135	-0.0016263	0.00119191
8869.33	0.00102522	-0.000527225	0.000367573	-0.000764752
8869.6	0.00250161	-0.00137835	-0.000127632	-0.000537263
8869.88	-1.76926e-05	-0.000633283	-0.000477849	-0.00103698
8870.16	-0.00151114	-0.00134496	-0.00109781	-0.00107546
8870.44	-0.000135048	-0.000658888	0.00104337	-0.000836326
8870.72	-0.000302966	-0.000203123	8.02165e-05	-0.000603186
8871	-0.000616848	0.00133935	0.00073553	0.000177454
8871.28	0.0012227	-0.00039148	-0.00119258	0.00143979
8871.56	0.0010322	-0.0012477	0.000384366	0.000232832
8871.84	-0.000789588	-0.000670884	-0.000511595	-0.0011262
8872.11	0.000530185	-0.000612279	-0.00171702	-0.000941014
8872.39	-0.000947767	-7.90719e-05	0.00021387	-0.000329028
8872.67	0.000457572	-0.000879707	-0.000678068	-0.000491626
8872.95	0.000783638	0.00116296	-0.000633021	-0.00173847
8873.23	-0.00111965	-2.56569e-05	-0.000968113	-0.000528925
8873.51	0.00042208	0.000247666	-5.69485e-05	0.000551244
8873.79	-0.00102345	-0.000211689	0.00078153	-0.000676638
8874.07	-0.0015825	-0.00119694	0.000398819	-0.000170267
8874.35	-0.000363298	-0.00102792	0.000482936	-1.54831e-05
8874.63	0.000189383	-0.000261297	6.2199e-05	0.00045411
8874.9	-0.00109174	-0.000230677	-0.00191353	1.37035e-05
8875.18	-0.00102889	-0.000102897	0.000622641	-0.000147897
8875.46	0.000392716	-0.00173024	9.03026e-05	-0.00035334
8875.74	-0.000956162	-0.00162207	-0.000621333	-0.000219787
8876.02	-0.00163433	0.000488349	-0.00107619	-2.42315e-05
8876.3	9.83004e-05	0.000141166	-0.00132931	-0.000520144
8876.58	-4.95516e-05	0.000322085	-0.000910429	-0.000713302
8876.86	-0.0003166	-0.00147146	-0.00151147	-0.000613648
8877.14	0.000974579	-0.00122938	-3.9707e-05	-0.00123268
8877.42	-0.000379296	-0.00129059	-0.000708249	-6.25227e-05
8877.7	-0.000707395	-0.000623198	-0.000816619	-0.000284512
8877.98	-4.24123e-05	-0.00162209	-0.00244613	-0.000117444
8878.25	-0.000767218	0.00024691	-0.00253284	-0.000844519
8878.53	-0.00126038	-0.00172113	0.000207693	-0.000558245
8878.81	-0.000168428	-0.000384705	0.00156035	0.00050511
8879.09	0.000130676	-0.00100243	-0.00033035	-0.00117426
8879.37	-0.000530877	-0.000112091	-0.000643509	0.000576266
8879.65	-0.000948615	-0.00185599	-0.00105554	-0.000919243
8879.93	0.000250522	-0.000505139	0.000945135	0.000282435
8880.21	-0.000386588	-0.00113492	0.000230444	0.000723196
8880.49	-0.000761908	-0.00108001	-0.00230097	-0.000397114
8880.77	-0.0004224	-0.0012994	0.000749071	0.000752084
8881.05	-0.00230845	-0.000649798	-0.0004374	-0.000956114
8881.33	-0.000387051	-0.00124698	0.000675149	-0.00121323
8881.61	0.000268751	-0.00119083	-0.000233732	-0.0012175
8881.89	-0.000537334	-0.0016965	5.33567e-05	-0.00108921
8882.17	-0.000629481	-0.00130345	0.000287874	-0.00125853
8882.45	-0.000324139	0.000679335	-0.00108234	0.000234964
8882.73	-0.0013071	-0.00214813	4.28936e-06	-0.000952876
8883.01	0.000578006	-0.000600771	-0.000213206	-0.000898755
8883.28	-0.000206766	-0.000916819	-0.000536851	-0.000387439
8883.56	-0.000665256	-0.00121815	-0.00146283	-0.000817587
8883.84	-0.00114986	-0.00181192	0.000478663	-0.000956497
8884.12	0.0013666	-0.00237515	-0.000963002	-0.00108308
8884.4	-8.66387e-05	-0.00149369	-0.000525939	-6.89864e-05
8884.68	-0.000457853	-0.000848853	0.000225155	-0.000166319
8884.96	-0.001078	0.000195635	-0.00139898	-0.000221114
8885.24	7.55865e-05	0.000208608	-0.000297918	0.00143604
8885.52	-0.000506981	-0.000463383	-7.74426e-05	0.000544043
8885.8	-0.000141364	-0.000644015	-0.00146248	-0.000834718
8886.08	-0.00187963	-0.00271369	-0.000865225	0.000855222
8886.36	-4.4809e-05	-0.00208862	-0.000419574	-0.000158974
8886.64	-0.00194229	-0.000961261	-0.000479281	-0.000593537
8886.92	-0.000438791	-0.00106026	0.000664448	-0.000547247
8887.2	-0.000357354	-0.0013726	-0.000258166	-6.23747e-05
8887.48	-0.00177662	-0.000506914	2.44352e-05	0.000425646
8887.76	-0.000250805	0.000136372	-0.00101678	-0.000914032
8888.04	-0.00142389	-0.000629457	-0.000448814	0.000535962
8888.32	-0.00115186	3.85186e-05	0.000535578	-0.00221399
8888.6	-0.000764244	-0.000521108	-0.000139501	-0.000162591
8888.88	-0.000337653	0.000190822	-0.000887885	-0.00154558
8889.16	-0.000374948	0.000350811	-0.000890186	0.000126091
8889.44	-1.5645e-05	0.0012608	-0.00114199	-0.000438274
8889.72	0.00225905	-0.000423673	-0.00293842	-0.000393558
8890	-0.000285821	-0.00148931	-0.000432619	-0.000556195
8890.28	-0.00105793	-0.000911411	-0.00102399	-0.000525492
8890.56	-5.90298e-05	-0.00125565	-0.000330726	0.000383605
8890.84	-0.000683163	-0.000554379	-0.00115354	-8.47037e-05
8891.12	-0.000624155	-9.08615e-05	-0.000633266	-0.000297979
8891.4	-0.000214997	-0.00121882	-0.000474916	-0.000708777
8891.68	-0.000122442	0.0012516	-0.000587541	-0.000654003
8891.96	-0.00120101	-0.000813108	-0.00169823	-0.00094959
8892.24	-0.000473076	-0.00056746	0.000442015	-0.000863527
8892.52	-0.000984792	-0.00150957	-0.000910447	-0.000471983
8892.8	-0.000979785	-0.000654887	-0.000411065	-0.00198078
8893.08	-0.00154124	7.59959e-05	-0.000635872	-0.000487093
8893.36	0.000462714	-0.00157871	-0.00100659	-0.00024351
8893.64	0.0011815	0.000253493	-0.000932648	-0.00149377
8893.92	-0.000184458	-0.000718809	-0.000942917	-8.99273e-05
8894.2	-0.000699893	-0.000488781	-0.000792729	-0.000770579
8894.48	-0.00150687	-0.000644142	-0.00091135	-0.000540088
8894.76	0.000388387	-2.06244e-05	-0.000624069	-0.00142287
8895.04	-0.0012843	-0.00165235	-0.000456357	-0.000693521
8895.33	-4.14333e-05	-0.000402637	0.000382356	-0.00128487
8895.61	-0.000748039	-0.00091238	0.000772187	-0.000435698
8895.89	-0.00218625	-0.000930918	0.00103436	-3.63998e-05
8896.17	-0.000966655	-0.00117244	-0.00171023	-0.000462094
8896.45	-0.000703383	0.000252978	-0.00145711	-0.000875004
8896.73	-0.000277761	-0.000139749	-0.000992229	-0.000725941
8897.01	0.000183345	0.000342412	-0.00106404	-0.000829225
8897.29	-0.000403793	6.42987e-05	-0.000172027	0.000351492
8897.57	0.000550405	-0.000342342	0.000265153	-0.000858309
8897.85	8.25019e-05	0.000819278	-0.00144149	-0.000981901
8898.13	0.000608261	-0.000530545	-4.1952e-05	-5.54122e-05
8898.41	-0.000639627	-0.00178707	-0.000698502	-0.000203729
8898.69	-0.000454799	-0.000177776	-0.00027846	-0.00110767
8898.97	-0.000551634	-0.000405385	-0.000271244	-0.00165767
8899.25	-0.00119196	0.000471312	0.000818753	5.58418e-05
8899.53	-0.000653843	4.08337e-05	0.000564469	-0.00122625
8899.81	-0.000430006	-0.000647824	-0.00110485	-0.00244415
8900.09	-0.00137961	-0.000683999	-0.00130648	-0.00194515
8900.38	-0.000937496	-0.000712084	-0.0012289	-0.00117825
8900.66	-0.000641335	0.000150505	-0.00127623	0.000243108
8900.94	-0.00112222	-0.000657184	-0.000912315	-0.00205628
8901.22	-0.000379177	-0.00126069	-0.000558962	-0.00229904
8901.5	-0.00139572	-0.00133008	-0.00277623	0.000908092
8901.78	-1.86243e-05	-0.000921135	0.000283096	0.00107474
8902.06	-0.000856396	0.000744131	-0.00133717	0.000927804
8902.34	-0.000543811	-0.00122232	-0.000202416	0.000877308
8902.62	-0.000369326	-0.00100815	0.000382263	-0.00112359
8902.9	-0.000723147	4.55667e-05	-0.000514588	-0.000768668
8903.18	0.00014703	4.50843e-06	-7.55129e-05	-0.000990965
8903.46	-0.000195905	0.000149149	-0.000188951	0.00037549
8903.75	-0.00102582	-3.56815e-05	-0.000474333	-0.000240964
8904.03	-0.00115701	-0.0013045	-0.00155733	-0.00103222
8904.31	-0.00084962	1.1947e-06	-0.00143959	-0.00127218
8904.59	-0.00103912	0.000210796	-0.000254088	-0.00016667
8904.87	-0.000790254	-0.00014631	-0.00186267	-0.000130362
8905.15	-0.00058997	-0.000878611	-7.38999e-05	-0.00134032
8905.43	-0.00233874	-0.00150386	5.13378e-05	-0.00129134
8905.71	0.00133493	-0.00127387	-0.000540457	-0.00220341
8905.99	-0.000263535	-0.000234186	-0.00068016	-0.00054127
8906.27	0.000383551	-0.00159289	-0.000846362	1.09029e-05
8906.56	-0.00137851	-0.000225035	0.000184684	5.06736e-05
8906.84	-0.0028806	-0.00131063	-0.000829493	-0.000212088
8907.12	-0.000266368	0.00150057	-0.00138094	-0.00114424
8907.4	-0.0012221	-0.00149821	-0.000996564	-0.00185899
8907.68	-0.000656902	-0.000224112	-0.00128822	8.47608e-05
8907.96	0.000133358	3.68465e-05	-0.00237245	-0.00110715
8908.24	-0.000167508	-0.00156391	-0.00116802	-0.00107483
8908.52	-0.00188618	-0.00263478	-0.000614757	-0.00132942
8908.81	0.000376268	-0.000263511	-0.000594658	-0.00144433
8909.09	-0.000571054	-2.98009e-05	-0.000863564	-0.00141535
8909.37	0.000143087	-0.000801327	-0.00088393	-0.000315103
8909.65	-0.00130388	-0.0015451	0.000486405	2.32677e-05
8909.93	-0.00244543	-0.000981235	-6.64746e-05	-0.0010866
8910.21	-0.00123603	-0.000823843	-0.00118645	-0.000649601
8910.49	-0.000845732	0.00051212	-0.000525217	-0.000329044
8910.77	-0.000706111	-0.000333089	-0.0010755	-0.000899896
8911.06	0.000259547	-2.52036e-05	-0.00178714	4.34928e-05
8911.34	-0.000430362	-0.000643512	0.000316167	-7.06555e-05
8911.62	-0.000690437	-0.000339143	0.00096355	-0.00143483
8911.9	-0.00196877	0.000521547	-0.000968424	-0.000459198
8912.18	9.57657e-05	-2.26546e-06	0.000380673	-0.00097565
8912.46	-0.00108669	-0.00101631	8.71542e-06	-0.000731184
8912.74	0.000199216	6.19364e-05	-0.00011714	0.000810834
8913.03	2.43181e-05	7.15645e-05	0.00110535	-0.00149127
8913.31	-0.000247998	-0.00113206	-0.000905345	-0.00028487
8913.59	0.000339083	-0.000836873	-0.00209313	-0.00213508
8913.87	-0.00110404	-0.00150952	8.4792e-05	-0.00104577
8914.15	-0.00159259	-0.000455034	5.90104e-05	-0.000856242
8914.43	-0.000654162	-0.00100575	0.000656686	-0.00107938
8914.72	-0.000303659	-0.000459139	0.000138005	-0.00029029
8915	-0.000103336	0.000580544	4.68877e-05	3.65253e-05
8915.28	-0.000495701	-0.00029796	-0.00117038	0.000314814
8915.56	-0.000863041	-0.00271399	0.000671585	-0.000973535
8915.84	-0.00289122	-0.000788993	0.000169535	-0.000589402
8916.12	-0.00112892	-0.00244517	0.000526718	-0.000792925
8916.41	0.000466075	0.00162691	-0.00103668	-7.0018e-05
8916.69	-0.000500848	-0.00102121	-0.000589328	-0.000346524
8916.97	-0.000405078	0.000179907	0.00013078	-0.000139297
8917.25	-0.000745109	0.000683695	-0.00113596	0.000815678
8917.53	-0.000716045	0.00121186	-0.000904536	5.34445e-05
8917.82	-0.00047242	-0.000678709	0.000207126	0.000124427
8918.1	-0.000727382	-0.000121548	-0.00088991	-0.000231318
8918.38	-0.000300946	0.000400574	0.000851242	-0.000563299
8918.66	-0.0010225	-0.000245409	-0.0010928	-0.000880538
8918.94	-0.000898263	-0.000541313	7.96675e-05	0.000138781
8919.22	-0.00126587	-3.609e-05	-0.00219353	-0.000178457
8919.51	-0.000295179	0.0011573	-0.00100056	-4.24779e-05
8919.79	-0.000523025	-0.00110973	-0.000772152	-0.00138676
8920.07	5.22022e-05	-0.000141486	0.000183847	-0.000471907
8920.35	-0.000141205	3.98214e-05	-0.000156894	0.00077181
8920.63	0.000587152	-0.000720348	0.000160135	-0.0010749
8920.92	-3.89241e-05	0.000750875	-0.000912644	-0.000281011
8921.2	-0.000296946	0.000116946	0.000499275	-0.000569495
8921.48	-0.000565815	0.00167318	-0.000828004	0.000872399
8921.76	-0.00148381	0.000152117	0.000308452	-0.00129093
8922.05	0.000239131	-0.000760584	0.000612525	0.00043338
8922.33	0.00218199	0.000508014	-0.00156946	-0.000556323
8922.61	-0.00015733	0.000163233	-0.000357997	8.11942e-05
8922.89	-0.000494765	-0.00189376	-0.00026096	0.00075668
8923.17	0.0007686	8.36748e-05	4.51221e-05	6.72367e-05
8923.46	-0.000985985	0.000174544	-0.00184817	-0.000545147
8923.74	0.00113496	0.000136121	1.68453e-06	-0.00102325
8924.02	-0.000226046	-2.09843e-05	0.00136927	-0.00097496
8924.3	0.000364521	0.000274664	-0.000378609	-0.000637664
8924.59	-0.00016963	0.00034468	-3.30292e-05	-0.000176356
8924.87	-0.000138785	-0.00164984	0.00073934	-0.00116203
8925.15	0.000102677	-0.000392633	-0.000828316	-0.000157374
8925.43	0.000818949	0.000218559	-0.000862569	0.00252886
8925.71	0.00143601	-0.000951767	0.0014398	0.000335167
8926	9.88273e-05	-5.98096e-05	0.000380172	-0.00112344
8926.28	0.000371319	0.000500956	-0.000147563	0.000332274
8926.56	6.9949e-05	0.000143811	-5.5748e-05	0.000467862
8926.84	-0.000299212	-0.000112674	-0.00123015	-0.000476501
8927.13	0.000256601	0.000293002	-0.000511162	-0.00218542
8927.41	-9.01693e-05	-1.18169e-05	-8.81021e-05	-0.000751589
8927.69	0.00122135	0.00148791	-0.000524893	-0.000388877
8927.97	-0.00107014	-0.000282694	-0.000380933	-0.000120071
8928.26	0.0012986	-0.000162678	0.000146922	-0.000122493
8928.54	-0.00126691	-0.000312419	-0.0012479	-0.000882154
8928.82	-0.000378644	0.000277223	0.000337593	0.000488869
8929.1	-0.000407455	0.000776903	0.000135687	0.000108591
8929.39	-0.000953848	0.000807966	-4.1924e-05	0.00115441
8929.67	-0.000355107	-5.89872e-05	-0.000249787	0.00157659
8929.95	0.00104733	0.000976935	0.00117111	0.0004949
8930.23	0.000470492	-0.00028219	-0.00116515	-3.42597e-05
8930.52	-0.000271294	0.00116275	-0.00162785	0.000758098
8930.8	-0.000892056	0.000613632	-0.000656923	-0.000745551
8931.08	-0.000401975	0.000629008	-0.00139192	0.00048615
8931.37	-0.00031853	-0.000213964	0.000382808	0.000323675
8931.65	-0.000695051	0.00122208	-0.00119986	-0.000153618
8931.93	0.000914513	0.000533961	-0.000769757	0.00155552
8932.21	-0.000100561	0.00120442	6.69427e-05	0.000420543
8932.5	0.000106108	0.00134164	0.00143028	-0.000720376
8932.78	0.000589759	0.000362248	0.00108888	0.00051144
8933.06	-0.00204773	-0.000823931	0.0006365	-0.00102154
8933.34	-0.000148562	-0.00103739	0.00068321	0.000780082
8933.63	-0.000883143	0.00131631	0.000725359	0.000474214
8933.91	-0.000249577	0.000329399	-0.000461809	0.000330082
8934.19	0.00158536	0.00095877	-0.00180708	0.00138035
8934.48	0.0010447	0.000439403	0.00119898	-0.00033345
8934.76	0.000370057	0.000777998	0.0010452	-0.000268118
8935.04	0.00186062	-0.000632911	0.000111907	-0.00111581
8935.33	0.00114843	0.000970367	0.0016615	0.000967726
8935.61	-0.000829279	0.000197911	0.000437855	0.000390309
8935.89	0.000640713	0.00205089	0.00127688	0.0003974
8936.17	0.000222123	0.00143863	-0.0009841	-0.000279911
8936.46	-0.000267403	0.000910193	0.000837554	-0.00015783
8936.74	0.00118562	0.000585257	0.00284926	0.000540499
8937.02	0.000239152	0.00320599	0.00110973	0.000769109
8937.31	-0.00157641	0.00148806	0.00150989	0.00168443
8937.59	0.000233704	0.000247845	0.000589368	0.00136274
8937.87	6.4275e-05	0.000892914	0.00222843	0.00262397
8938.16	0.00122664	0.00279332	-0.000377903	0.00168199
8938.44	0.0012805	0.00244916	0.000971311	0.000621687
8938.72	0.00140834	0.00168884	-6.9325e-05	0.000986625
8939.01	0.000515248	0.000674975	0.000826562	0.0010472
8939.29	-7.56861e-05	0.00040566	0.000429344	0.000254603
8939.57	0.0013675	2.54146e-05	0.00106253	0.000634014
8939.86	0.00119965	0.000492331	-8.04584e-05	0.00137454
8940.14	-0.000194781	0.00184915	5.42567e-05	0.000681069
8940.42	0.00199655	0.00149696	0.000685162	0.00133678
8940.71	0.00138833	0.00181392	8.73345e-05	0.000330426
8940.99	0.00108688	-0.00043025	0.00028166	0.000624072
8941.27	0.00176841	0.00155525	-0.000919666	0.000927161
8941.56	0.0018386	0.00228457	0.00158239	0.000483507
8941.84	0.00202459	0.00134506	0.00157893	0.0010151
8942.12	0.000970779	0.000848573	0.00106365	0.0012856
8942.41	0.00100855	0.00241177	0.00205965	0.00150919
8942.69	0.00153404	0.00215354	0.00265937	0.00103013
8942.97	0.00208878	0.0031802	0.00225198	-0.000515828
8943.26	-0.00140316	-0.000229213	0.00180189	0.00137863
8943.54	0.00053184	0.00136466	0.00169537	0.000465826
8943.82	0.00179749	0.00337392	0.000716126	-0.00117576
8944.11	0.00101945	0.0025942	0.00137492	0.00130628
8944.39	0.000439242	0.00209915	0.000391229	0.00147976
8944.67	-0.000446758	0.0026148	0.00210778	0.000149216
8944.96	0.00140352	0.00193849	0.000156232	0.00296311
8945.24	-2.89192e-05	0.00272348	0.000582464	0.000813643
8945.53	0.000856746	-0.000339651	0.00148806	0.00215193
8945.81	0.00183163	0.00215469	0.000120049	0.000952299
8946.09	0.000178971	0.00365096	0.00101934	0.00238532
8946.38	0.000788591	0.00179996	0.00283086	0.00141502
8946.66	0.000503143	0.00273352	0.00205814	0.00201721
8946.94	0.00181272	0.00107059	0.00253977	0.00315754
8947.23	0.000888791	0.00215856	0.00150497	0.00208607
8947.51	0.00176137	0.00015203	0.00178123	0.000740407
8947.79	0.00198579	0.00403122	0.00177734	0.00335662
8948.08	0.00185075	0.00122254	0.00281539	0.00172179
8948.36	0.000948907	0.00315959	0.00194291	0.00256086
8948.65	0.00153269	0.0024572	0.00235824	0.00111339
8948.93	0.0028136	0.00143695	0.000789305	0.000231952
8949.21	0.00278669	0.00301784	0.0026515	0.0016687
8949.5	0.000819395	0.00315084	0.00334762	0.00191029
8949.78	0.00236845	0.00199559	0.00168125	0.00100532
8950.07	0.00152219	0.00313933	0.00184637	0.00105914
8950.35	0.0013939	0.00421308	0.00143805	0.00269871
8950.63	0.000399666	0.00241186	0.00467713	0.0029962
8950.92	0.00298518	0.00243498	0.00214832	0.00197944
8951.2	0.00454772	0.00383404	0.00124005	0.00310668
8951.49	0.00318745	0.000568311	0.00359097	0.00276653
8951.77	0.00465085	0.00398013	0.00261331	0.00175172
8952.05	0.00352921	0.00231667	0.000644859	0.00157568
8952.34	0.00100599	0.00504441	0.00215446	0.00363038
8952.62	0.00362154	0.00262888	0.00172799	0.00277689
8952.91	0.000976797	0.00590259	0.00135987	0.00203237
8953.19	0.00221971	0.00418106	0.00214612	0.00429956
8953.47	0.00271502	0.00227542	0.00188526	0.00317756
8953.76	0.00354943	0.00239319	0.00360754	0.00302672
8954.04	0.0021251	0.00250291	0.00181247	0.00268956
8954.33	0.00221671	0.00430789	0.00417944	0.00314576
8954.61	0.00131607	0.0033633	0.00313563	0.00223514
8954.9	0.00333644	0.00477371	0.00208602	0.00141445
8955.18	0.00566029	0.00586382	0.00445841	0.00258883
8955.46	0.00351082	0.00428493	0.00370035	0.00383926
8955.75	0.00391091	0.00598933	0.00235915	0.00271289
8956.03	0.00466875	0.00356675	0.00330346	0.0037903
8956.32	0.00357417	0.00454185	0.00434581	0.00332538
8956.6	0.0039327	0.00648126	0.00271916	0.00390642
8956.89	0.00337182	0.00415933	0.00272757	0.00440593
8957.17	0.00424115	0.00431831	0.00268199	0.00510879
8957.45	0.00316719	0.00452012	0.00441962	0.00223261
8957.74	0.00512574	0.00496549	0.00452749	0.00441996
8958.02	0.00312149	0.00663056	0.00370046	0.00643492
8958.31	0.00412632	0.00625426	0.00607188	0.00380334
8958.59	0.00376157	0.00479215	0.00289075	0.00432192
8958.88	0.00424909	0.0059924	0.00577054	0.00419127
8959.16	0.00559679	0.00712356	0.00384255	0.00368714
8959.45	0.00420297	0.00646314	0.00329424	0.00577621
8959.73	0.00576701	0.00464685	0.00559197	0.00539006
8960.02	0.00382595	0.00466597	0.00467493	0.00694022
8960.3	0.00536834	0.00660655	0.00644072	0.00661768
8960.58	0.00521444	0.00496571	0.00385941	0.00564921
8960.87	0.00623511	0.00546806	0.00655012	0.00652161
8961.15	0.0051854	0.00801317	0.00549803	0.00651665
8961.44	0.00560017	0.00670438	0.00432928	0.00657097
8961.72	0.00614669	0.00728085	0.00524575	0.00625181
8962.01	0.00542652	0.00642644	0.00517382	0.0066469
8962.29	0.00441292	0.00717457	0.00606521	0.0056881
8962.58	0.00603964	0.00760816	0.00772359	0.00532046
8962.86	0.0073393	0.00811788	0.00652551	0.00680696
8963.15	0.00849869	0.00660571	0.00777496	0.00702238
8963.43	0.00660566	0.00847439	0.00861015	0.0051929
8963.72	0.00731565	0.00500784	0.00680533	0.00690012
8964	0.00761158	0.00866862	0.00657468	0.00833657
8964.29	0.00620215	0.00776127	0.00530973	0.00822492
8964.57	0.00578088	0.00743742	0.00789498	0.00868204
8964.86	0.00600189	0.00848531	0.0096173	0.00737857
8965.14	0.00804822	0.0103976	0.00731052	0.00936059
8965.43	0.00911196	0.00924318	0.00906483	0.00992959
8965.71	0.00997431	0.0110734	0.0079611	0.00773812
8966	0.00568918	0.00942745	0.00915744	0.0112066
8966.28	0.00919198	0.00924651	0.0107566	0.00851054
8966.57	0.00921302	0.0112989	0.0107366	0.00969142
8966.85	0.00992449	0.0105245	0.00786444	0.0103305
8967.14	0.00857816	0.0112901	0.0119661	0.0113
8967.42	0.00978229	0.011005	0.00907035	0.00998405
8967.71	0.0109446	0.0105144	0.0111933	0.0124935
8967.99	0.0118695	0.0120123	0.0123086	0.0121843
8968.28	0.0100142	0.0135119	0.0117277	0.00960661
8968.56	0.012405	0.0135347	0.0117018	0.0114196
8968.85	0.0128417	0.0137942	0.0132711	0.0161389
8969.13	0.0145322	0.0128232	0.0126635	0.0139637
8969.42	0.0125777	0.0147931	0.0139368	0.0138335
8969.7	0.0139931	0.0146361	0.0154595	0.0134856
8969.99	0.0139573	0.016373	0.0147103	0.0166488
8970.27	0.0132701	0.0165079	0.015088	0.0145369
8970.56	0.0129761	0.0172647	0.0170162	0.0147491
8970.84	0.0155479	0.0195617	0.0161322	0.0174656
8971.13	0.0159205	0.0169938	0.0173839	0.017035
8971.41	0.0156328	0.0176434	0.0209601	0.017008
8971.7	0.0163297	0.0218552	0.0174438	0.0178995
8971.99	0.0172685	0.0209821	0.0213879	0.0188074
8972.27	0.018292	0.02076	0.0210973	0.0208876
8972.56	0.0156744	0.0229852	0.0196943	0.0217468
8972.84	0.0210419	0.0229138	0.0205302	0.0265214
8973.13	0.0196321	0.0248125	0.0275833	0.0263097
8973.41	0.0233729	0.0242909	0.0222576	0.026421
8973.7	0.0246776	0.0298224	0.0244049	0.0276932
8973.98	0.0262431	0.0291948	0.0285487	0.02864
8974.27	0.0289505	0.0311927	0.0339007	0.0325197
8974.55	0.0303955	0.034721	0.035666	0.0321556
8974.84	0.0310426	0.0330468	0.0352329	0.0369947
8975.13	0.0324539	0.0398893	0.0359938	0.0382366
8975.41	0.0363668	0.0433787	0.0408871	0.0406863
8975.7	0.0420323	0.0441357	0.0486961	0.0484863
8975.98	0.0430214	0.0513423	0.0494359	0.0496751
8976.27	0.0500461	0.055937	0.0557734	0.0610438
8976.55	0.0483001	0.0632343	0.064468	0.0645749
8976.84	0.0570361	0.0729738	0.0766282	0.0787147
8977.12	0.0626223	0.0851239	0.0912852	0.0863918
8977.41	0.0702481	0.101177	0.101924	0.107269
8977.7	0.0827348	0.120626	0.122611	0.129725
8977.98	0.096914	0.147366	0.150014	0.159135
8978.27	0.105201	0.181744	0.18489	0.188516
8978.55	0.125972	0.222247	0.218869	0.236429
8978.84	0.145747	0.254232	0.263745	0.271763
8979.13	0.166905	0.285128	0.30002	0.306239
8979.41	0.203045	0.326754	0.3331	0.342339
8979.7	0.227331	0.342906	0.35184	0.370398
8979.98	0.270092	0.361621	0.37101	0.387857
8980.27	0.309386	0.393212	0.404963	0.404705
8980.55	0.343233	0.410715	0.415281	0.422286
8980.84	0.37023	0.423344	0.436193	0.4435
8981.13	0.402395	0.445367	0.44641	0.466749
8981.41	0.429931	0.474441	0.482154	0.479998
8981.7	0.453576	0.497485	0.494143	0.504318
8981.98	0.46475	0.505378	0.516369	0.507177
8982.27	0.461585	0.501054	0.520997	0.524093
8982.56	0.452337	0.509168	0.513683	0.514893
8982.84	0.454191	0.4992	0.505208	0.519083
8983.13	0.437024	0.502692	0.501451	0.511659
8983.42	0.436534	0.495183	0.500357	0.510673
8983.7	0.44963	0.49159	0.498501	0.510937
8983.99	0.454616	0.504862	0.511112	0.525042
8984.27	0.465446	0.511168	0.519357	0.524996
8984.56	0.482538	0.527208	0.540321	0.528599
8984.85	0.502717	0.535815	0.539793	0.547051
8985.13	0.51483	0.549617	0.552833	0.565552
8985.42	0.537519	0.573446	0.567809	0.55401
8985.7	0.541913	0.574298	0.583066	0.58222
8985.99	0.557751	0.598059	0.594057	0.589252
8986.28	0.573678	0.599628	0.615905	0.60471
8986.56	0.583147	0.619805	0.619193	0.612918
8986.85	0.595342	0.625448	0.622654	0.636241
8987.14	0.595848	0.644434	0.637377	0.645176
8987.42	0.635369	0.651318	0.6492	0.653047
8987.71	0.630664	0.66201	0.666111	0.665119
8988	0.654655	0.677157	0.690426	0.681288
8988.28	0.691313	0.692822	0.699851	0.705055
8988.57	0.699599	0.709099	0.719113	0.747179
8988.85	0.709169	0.752022	0.746205	0.748097
8989.14	0.742422	0.765222	0.754496	0.770136
8989.43	0.741808	0.778453	0.773224	0.778426
8989.71	0.788603	0.804072	0.805112	0.805953
8990	0.817605	0.815509	0.81104	0.822071
8990.29	0.841568	0.841159	0.847726	0.844587
8990.57	0.869709	0.879712	0.87159	0.860736
8990.86	0.890543	0.875964	0.877974	0.894988
8991.15	0.923461	0.910953	0.904476	0.899967
8991.43	0.934855	0.926572	0.922186	0.918588
8991.72	0.96159	0.950531	0.927301	0.953658
8992.01	0.984595	0.962612	0.958464	0.964854
8992.29	1.0045	0.973876	0.969982	0.964816
8992.58	1.00245	0.981946	0.98117	0.971266
8992.87	1.02167	1.00175	0.992265	0.974808
8993.15	1.03074	1.00142	0.989065	1.00879
8993.44	1.05278	0.99767	0.999886	1.00331
8993.73	1.05921	1.02547	1.00151	1.00018
8994.01	1.05483	1.01926	1.00878	1.00058
8994.3	1.09652	1.01596	1.01907	1.01043
8994.59	1.07385	1.01672	1.00217	0.997312
8994.88	1.09137	1.025	1.01799	1.01616
8995.16	1.08326	1.02256	1.01164	0.999626
8995.45	1.08693	1.01065	1.00968	0.999982
8995.74	1.09508	1.00777	0.994457	1.00405
8996.02	1.09541	1.01147	0.996319	0.989333
8996.31	1.10108	1.00856	0.994948	1.00129
8996.6	1.09449	1.01143	0.989789	0.99881
8996.88	1.07641	1.00363	0.995205	0.993748
8997.17	1.07808	1.0196	0.992967	0.999388
8997.46	1.08006	1.01374	0.98586	0.989836
8997.74	1.07119	1.00789	1.00107	0.991457
8998.03	1.08389	1.00972	0.996337	0.988159
8998.32	1.07188	1.01026	0.99785	0.993453
8998.61	1.07927	1.0086	0.992585	0.988531
8998.89	1.06281	1.00005	0.989809	0.992059
8999.18	1.0828	1.01265	0.996233	0.984873
8999.47	1.06515	1.00587	1.00423	1.00417
8999.75	1.05759	1.00307	0.991858	0.99068
9000.04	1.0427	1.0075	1.00148	0.983877
9000.33	1.04899	0.999927	0.999172	0.992861
9000.62	1.04268	1.0024	0.999901	1.00793
9000.9	1.02723	0.997255	0.999028	0.988358
9001.19	1.02459	1.02053	0.992536	0.996876
9001.48	1.01738	1.00607	0.997417	0.99717
9001.77	1.01348	1.01106	1.00921	0.998966
9002.05	1.01642	1.0052	0.99967	1.00009
9002.34	1.01631	0.996759	0.996997	0.987114
9002.63	1.02517	0.997327	1.00117	0.994011
9002.91	1.00523	1.00384	0.987883	0.991361
9003.2	1.00288	0.988005	0.994308	0.98486
9003.49	1.01404	1.00467	0.980491	0.989057
9003.78	1.00487	0.986236	1.00187	0.988727
9004.06	0.991572	0.965923	0.976848	0.969453
9004.35	0.98626	0.980044	0.981905	0.959273
9004.64	0.983331	0.972642	0.978226	0.966983
9004.93	0.977248	0.956291	0.958395	0.954224
9005.21	0.970425	0.964745	0.964573	0.958031
9005.5	0.994707	0.959675	0.95128	0.965551
9005.79	0.980141	0.952499	0.947897	0.95542
9006.08	0.982041	0.948975	0.962725	0.952821
9006.37	0.969466	0.948675	0.938939	0.951382
9006.65	0.973842	0.950739	0.933752	0.95
9006.94	0.960473	0.937303	0.948309	0.934739
9007.23	0.964993	0.937696	0.945027	0.943784
9007.52	0.950772	0.931027	0.930974	0.938642
9007.8	0.943514	0.93055	0.926307	0.920708
9008.09	0.97092	0.945841	0.930568	0.925162
9008.38	0.962658	0.928361	0.92341	0.923638
9008.67	0.96217	0.935545	0.919144	0.917385
9008.95	0.958591	0.933767	0.918348	0.912923
9009.24	0.944005	0.930842	0.926913	0.91829
9009.53	0.941834	0.923576	0.913427	0.912444
9009.82	0.945105	0.914995	0.919227	0.918743
9010.11	0.947512	0.912824	0.903949	0.925195
9010.39	0.940789	0.924183	0.907616	0.912143
9010.68	0.947658	0.922027	0.910244	0.913748
9010.97	0.941333	0.918677	0.917043	0.900882
9011.26	0.94402	0.91312	0.921459	0.910465
9011.55	0.937882	0.901197	0.911167	0.914137
9011.83	0.931618	0.901617	0.912512	0.897553
9012.12	0.951891	0.90864	0.908431	0.896085
9012.41	0.936167	0.91294	0.909563	0.907731
9012.7	0.929133	0.930981	0.907289	0.902934
9012.99	0.946942	0.912923	0.919736	0.909066
9013.27	0.94009	0.902521	0.910482	0.916633
9013.56	0.941321	0.922211	0.909367	0.89824
9013.85	0.91723	0.912226	0.907706	0.917796
9014.14	0.921997	0.921435	0.909391	0.912202
9014.43	0.919043	0.9096	0.908543	0.910542
9014.71	0.932555	0.92413	0.91025	0.910907
9015	0.917736	0.915542	0.922715	0.913632
9015.29	0.918764	0.920721	0.923093	0.91222
9015.58	0.919371	0.892478	0.923222	0.916591
9015.87	0.914615	0.925906	0.92673	0.930777
9016.16	0.919188	0.92813	0.915119	0.920643
9016.44	0.925026	0.937386	0.931229	0.915763
9016.73	0.925244	0.923006	0.922067	0.932083
9017.02	0.931401	0.929187	0.92132	0.920622
9017.31	0.928795	0.921278	0.925939	0.920615
9017.6	0.915545	0.927902	0.927891	0.921419
9017.89	0.921635	0.917449	0.91893	0.92957
9018.17	0.911047	0.935782	0.93572	0.927446
9018.46	0.910052	0.916051	0.949131	0.934841
9018.75	0.902625	0.925314	0.934062	0.933757
9019.04	0.909047	0.919803	0.938829	0.938209
9019.33	0.925154	0.946242	0.930758	0.948912
9019.62	0.912421	0.9348	0.935636	0.927607
9019.9	0.910739	0.937523	0.925925	0.945667
9020.19	0.899997	0.931684	0.934599	0.939174
9020.48	0.907634	0.946296	0.938927	0.946123
9020.77	0.906946	0.951529	0.937484	0.929926
9021.06	0.916347	0.939121	0.939223	0.947744
9021.35	0.907635	0.943509	0.92016	0.932922
9021.64	0.90288	0.930572	0.944861	0.945982
9021.92	0.909075	0.939389	0.953362	0.934686
9022.21	0.889828	0.937821	0.949532	0.941665
9022.5	0.89408	0.951923	0.939156	0.955807
9022.79	0.906597	0.945249	0.926776	0.936786
9023.08	0.893248	0.935839	0.950618	0.958521
9023.37	0.887745	0.958225	0.960709	0.943958
9023.66	0.899683	0.954486	0.944971	0.945249
9023.95	0.893924	0.938105	0.956002	0.941502
9024.23	0.903257	0.946382	0.954289	0.948364
9024.52	0.898664	0.939125	0.955504	0.964123
9024.81	0.909706	0.946932	0.954692	0.959855
9025.1	0.912727	0.955127	0.936463	0.956585
9025.39	0.899115	0.946843	0.953522	0.964307
9025.68	0.886183	0.945787	0.945151	0.945486
9025.97	0.895194	0.937745	0.952837	0.961602
9026.26	0.904901	0.946379	0.945642	0.957014
9026.55	0.899769	0.953584	0.946564	0.958943
9026.83	0.910923	0.953077	0.952395	0.94414
9027.12	0.90716	0.936216	0.947974	0.942034
9027.41	0.903643	0.943771	0.960796	0.947636
9027.7	0.893465	0.949456	0.942713	0.951219
9027.99	0.900797	0.947637	0.943412	0.948365
9028.28	0.901016	0.923817	0.930131	0.949065
9028.57	0.904128	0.937209	0.943386	0.94874
9028.86	0.901598	0.94069	0.94035	0.940731
9029.15	0.895899	0.929672	0.939798	0.931688
9029.44	0.903312	0.929129	0.946797	0.958359
9029.72	0.901357	0.946157	0.953085	0.941094
9030.01	0.904559	0.942691	0.94748	0.94553
9030.3	0.905167	0.937138	0.930589	0.930631
9030.59	0.898691	0.935586	0.939082	0.942388
9030.88	0.898893	0.929802	0.935338	0.933096
9031.17	0.910348	0.932891	0.948744	0.924183
9031.46	0.889723	0.928747	0.927137	0.935079
9031.75	0.901395	0.927785	0.934636	0.925924
9032.04	0.90299	0.928381	0.921559	0.935482
9032.33	0.906293	0.926234	0.934179	0.934992
9032.62	0.908518	0.928125	0.942948	0.932124
9032.91	0.914711	0.928144	0.926639	0.937675
9033.2	0.904238	0.92683	0.936135	0.937445
9033.49	0.909621	0.930626	0.927446	0.924761
9033.77	0.923688	0.931923	0.933594	0.936527
9034.06	0.919213	0.922361	0.937226	0.923014
9034.35	0.910166	0.933763	0.933331	0.924611
9034.64	0.918317	0.93311	0.93415	0.919418
9034.93	0.910788	0.93365	0.933338	0.923257
9035.22	0.912036	0.937502	0.925601	0.932881
9035.51	0.918908	0.938942	0.925297	0.934335
9035.8	0.924665	0.936418	0.939373	0.928791
9036.09	0.939149	0.92659	0.931416	0.932735
9036.38	0.919055	0.934236	0.932732	0.921085
9036.67	0.920737	0.942683	0.927484	0.934633
9036.96	0.924604	0.927338	0.920185	0.948292
9037.25	0.935342	0.933846	0.933574	0.93705
9037.54	0.937571	0.950474	0.946203	0.943359
9037.83	0.945722	0.930474	0.930473	0.93572
9038.12	0.945189	0.926995	0.936879	0.929637
9038.41	0.940109	0.957955	0.936143	0.935161
9038.7	0.948896	0.944109	0.93861	0.941014
9038.99	0.938393	0.931099	0.946798	0.937547
9039.28	0.943188	0.941425	0.942862	0.944029
9039.57	0.944561	0.953803	0.931442	0.945696
9039.86	0.957195	0.9342	0.967269	0.957357
9040.15	0.953297	0.952687	0.957637	0.938306
9040.44	0.956477	0.938797	0.949996	0.935891
9040.73	0.969163	0.952553	0.923149	0.957737
9041.02	0.947608	0.940162	0.960451	0.945697
9041.31	0.947045	0.953296	0.94515	0.935174
9041.6	0.959058	0.93866	0.953069	0.944871
9041.89	0.965805	0.951945	0.947152	0.94047
9042.18	0.946527	0.954414	0.942116	0.949461
9042.47	0.953463	0.954711	0.962239	0.945506
9042.76	0.962329	0.953406	0.956508	0.953195
9043.05	0.974599	0.958925	0.949364	0.958502
9043.34	0.967434	0.952959	0.948113	0.947114
9043.63	0.971758	0.955404	0.948913	0.958051
9043.92	0.964278	0.951844	0.95187	0.955469
9044.21	0.968941	0.960633	0.953313	0.950673
9044.5	0.981269	0.95221	0.96306	0.957383
9044.79	0.969929	0.959547	0.951612	0.96168
9045.08	0.962976	0.966574	0.964962	0.961204
9045.37	0.97067	0.957379	0.962717	0.960543
9045.66	0.979131	0.964128	0.947102	0.956409
9045.95	0.967078	0.975768	0.95136	0.958382
9046.24	0.963282	0.962359	0.971269	0.954966
9046.53	0.980625	0.970908	0.952475	0.957261
9046.82	0.982382	0.964048	0.956582	0.959025
9047.11	0.989897	0.964971	0.962669	0.95332
9047.4	0.974801	0.964196	0.962752	0.968363
9047.69	0.995256	0.973315	0.950692	0.965863
9047.98	0.988848	0.974414	0.967824	0.964489
9048.27	0.993115	0.974406	0.959416	0.973922
9048.56	0.992825	0.963201	0.974141	0.96699
9048.85	1.00277	0.97145	0.953315	0.942564
9049.14	0.984243	0.975867	0.967976	0.970753
9049.43	0.995173	0.962658	0.965467	0.969575
9049.72	0.987905	0.976405	0.972773	0.965362
9050.01	0.992964	0.975661	0.980233	0.956387
9050.3	0.988004	0.968211	0.970929	0.961474
9050.59	0.992411	0.975332	0.982911	0.962393
9050.88	0.993238	0.97297	0.975452	0.977497
9051.17	0.988959	0.982286	0.969089	0.985922
9051.46	1.00686	0.96805	0.963581	0.984485
9051.76	0.996454	0.978933	0.96884	0.971957
9052.05	1.01089	0.979932	0.974648	0.97584
9052.34	1.01063	0.983664	0.973773	0.968145
9052.63	0.98788	0.975177	0.969267	0.977059
9052.92	0.996863	0.990262	0.982158	0.975863
9053.21	0.990013	0.977473	0.968564	0.960701
9053.5	1.00023	0.997181	0.990443	0.977866
9053.79	1.0011	0.983434	0.978096	0.981026
9054.08	0.990749	0.981672	0.975109	0.982379
9054.37	0.999166	0.994516	0.979053	0.981216
9054.66	0.996047	0.979506	0.987184	0.983089
9054.95	0.993747	0.996604	0.981766	0.983397
9055.24	0.996849	0.985792	0.974759	0.984475
9055.54	0.998152	0.98165	0.992059	0.981013
9055.83	0.998592	0.983559	0.975204	0.987863
9056.12	1.00312	0.98493	0.989867	0.993475
9056.41	1.00115	0.990464	0.986291	0.992638
9056.7	0.992185	0.998552	0.982137	0.993469
9056.99	0.995808	0.988848	0.994	1.0004
9057.28	0.985399	0.999547	0.973555	0.98766
9057.57	1.01212	0.997489	1.00254	0.977303
9057.86	0.995438	0.985984	0.989479	0.986318
9058.15	1.00112	0.996187	0.993866	0.986966
9058.44	1.01902	0.991273	0.989926	0.979302
9058.74	1.0067	1.00007	0.979583	0.984772
9059.03	1.00545	1.002	0.990141	0.998623
9059.32	1.00495	0.98508	0.992362	0.990243
9059.61	0.992372	0.979061	0.994326	0.984345
9059.9	0.993353	0.991578	0.984114	0.995133
9060.19	1.00183	1.01435	0.994329	1.00673
9060.48	1.00838	1.00635	0.986921	0.990818
9060.77	1.0064	1.00825	0.986772	0.98863
9061.06	1.00093	1.00722	1.00172	0.975021
9061.36	1.01674	0.997298	0.989545	0.9936
9061.65	0.999426	0.999779	1.00406	0.996252
9061.94	1.01639	1.00414	0.989394	1.00324
9062.23	0.990677	1.00756	0.998309	0.99039
9062.52	1.00098	1.00241	0.997012	1.00661
9062.81	1.01293	0.996194	0.996562	0.995798
9063.1	1.0139	1.00774	1.0112	1.00474
9063.4	1.00083	1.00483	0.996456	1.00364
9063.69	1.01043	0.999143	0.997262	1.01676
9063.98	1.00992	0.984352	0.999896	1.02164
9064.27	1.00096	0.99663	1.00816	0.987519
9064.56	1.00041	1.00784	1.00475	0.996056
9064.85	0.998185	1.00336	0.997084	0.989005
9065.14	0.998415	1.00251	0.997643	0.994803
9065.44	1.03738	0.995048	1.01212	1.00593
9065.73	0.994012	0.99942	1.01175	0.99848
9066.02	0.999452	1.00623	0.985233	0.990292
9066.31	1.00397	1.00184	0.995068	0.990814
9066.6	1.0136	1.01236	1.00232	1.00706
9066.89	1.00263	0.995211	0.989496	0.975017
9067.18	0.997287	1.00302	1.00611	1.0033
9067.48	1.00817	0.998513	1.01225	1.01811
9067.77	1.00312	1.00501	0.995324	0.993979
9068.06	0.998974	1.00071	1.01452	1.01504
9068.35	1.00519	1.0035	0.995665	0.992846
9068.64	0.996465	1.01686	1.00489	0.999367
9068.93	0.996829	1.00749	0.996255	0.991724
9069.23	0.993544	1.00251	0.998596	0.995798
9069.52	0.992853	0.99745	1.01387	1.00331
9069.81	1.00068	1.01227	0.996536	0.997955
9070.1	1.00205	1.00598	1.00976	0.994689
9070.39	0.998977	0.994059	1.0162	1.00953
9070.69	0.9908	1.01192	1.00872	0.99946
9070.98	0.988109	1.00341	1.00257	1.00726
9071.27	1.00445	1.00875	0.998521	1.00306
9071.56	1.00232	1.00364	0.998662	0.999335
9071.85	0.991319	0.998261	1.00792	1.02014
9072.14	0.997686	1.0119	1.00357	1.00941
9072.44	0.991455	1.00005	1.0172	0.996325
9072.73	1.0053	1.00216	1.00955	1.00712
9073.02	0.994661	0.996015	0.988443	1.01779
9073.31	0.996687	0.999708	1.01423	1.00655
9073.6	1.00122	1.00665	1.00773	1.00306
9073.9	0.993302	0.995751	0.995869	1.00227
9074.19	1.00613	0.997981	1.00916	1.01203
9074.48	0.989615	1.00749	0.990211	1.01821
9074.77	1.01123	0.997301	1.01238	1.00479
9075.07	0.989138	1.00542	0.999988	1.00315
9075.36	0.977937	1.01501	1.01086	1.00019
9075.65	0.976149	1.00391	0.991748	0.99199
9075.94	0.984485	0.995666	0.994228	0.98645
9076.23	0.997755	1.00156	0.9953	1.00616
9076.53	0.987865	0.992192	1.00436	0.998504
9076.82	0.998871	0.991266	1.00034	0.96873
9077.11	0.979365	1.00004	1.00062	1.00753
9077.4	0.9815	0.994216	0.988214	1.00961
9077.7	0.979807	0.99713	0.992846	0.987723
9077.99	0.990568	0.982919	0.999291	0.988409
9078.28	0.989619	0.996451	1.00021	0.989627
9078.57	0.988504	0.997259	0.992751	0.99618
9078.86	1.00078	0.974212	0.994181	0.999025
9079.16	0.988829	0.997675	1.00796	0.995406
9079.45	0.975429	1.00074	0.981167	0.993077
9079.74	0.99127	0.98927	0.993385	0.993619
9080.03	0.991304	0.986188	0.992259	0.999622
9080.33	0.968634	0.991276	0.988226	0.986337
9080.62	0.9884	0.988927	0.9807	0.991204
9080.91	0.976719	0.988511	0.989607	0.989777
9081.2	0.982726	0.977401	0.989749	0.991622
9081.5	0.966677	0.987382	0.990738	0.988475
9081.79	0.993489	0.989737	0.9936	0.98406
9082.08	0.971163	0.987502	0.976851	0.987634
9082.38	0.98902	0.989247	0.987324	0.98253
9082.67	0.97984	0.99475	0.976536	0.984474
9082.96	0.976448	0.990717	0.980662	0.981477
9083.25	0.983233	0.990994	0.981678	0.970428
9083.55	0.977368	0.976915	0.972558	0.983183
9083.84	0.976656	0.983262	0.977215	0.98366
9084.13	0.979775	0.967104	0.966601	0.987184
9084.42	0.98563	0.97071	0.997519	0.980373
9084.72	0.973474	0.968873	0.981744	0.970871
9085.01	0.975983	0.990152	0.977355	0.977229
9085.3	0.976686	0.974721	0.963796	0.974393
9085.6	0.972714	0.969598	0.968853	0.972032
9085.89	0.969288	0.986124	0.973617	0.970558
9086.18	0.968654	0.980969	0.967433	0.965862
9086.47	0.979066	0.98247	0.97275	0.982928
9086.77	0.977085	0.960442	0.967223	0.98911
9087.06	0.976063	0.97446	0.975061	0.983674
9087.35	0.967191	0.983086	0.964067	0.958996
9087.65	0.970008	0.962669	0.980802	0.977011
9087.94	0.973221	0.958649	0.974152	0.953351
9088.23	0.964569	0.973291	0.966304	0.975727
9088.52	0.971453	0.971944	0.964574	0.970633
9088.82	0.986328	0.976546	0.97202	0.964061
9089.11	0.968213	0.951908	0.978782	0.960574
9089.4	0.979936	0.973882	0.960171	0.968907
9089.7	0.972299	0.964094	0.963793	0.973534
9089.99	0.981306	0.971623	0.976655	0.983338
9090.28	0.976363	0.974025	0.97387	0.977904
9090.58	0.978639	0.965902	0.958938	0.9637
9090.87	0.982457	0.963892	0.976566	0.975207
9091.16	0.96473	0.96454	0.956885	0.973804
9091.46	0.965123	0.973744	0.9614	0.970177
9091.75	0.974739	0.964697	0.961814	0.963136
9092.04	0.972413	0.957243	0.961304	0.954689
9092.34	0.980343	0.960778	0.971757	0.981049
9092.63	0.968286	0.948447	0.959374	0.976409
9092.92	0.9578	0.959552	0.972233	0.967922
9093.22	0.954028	0.968336	0.955237	0.964612
9093.51	0.9717	0.960181	0.961966	0.964461
9093.8	0.952861	0.967086	0.957853	0.967292
9094.1	0.961794	0.955248	0.966229	0.95908
9094.39	0.958996	0.960039	0.960575	0.952985
9094.68	0.977514	0.959716	0.971234	0.950013
9094.98	0.96696	0.952456	0.960982	0.954542
9095.27	0.974953	0.969971	0.950673	0.949929
9095.56	0.975113	0.960718	0.943437	0.940442
9095.86	0.958594	0.95534	0.951095	0.947837
9096.15	0.973607	0.974297	0.964361	0.956089
9096.44	0.960317	0.964288	0.947251	0.954281
9096.74	0.96498	0.962158	0.952157	0.950705
9097.03	0.972878	0.963656	0.958937	0.953908
9097.32	0.974221	0.958476	0.948288	0.944794
9097.62	0.961451	0.954528	0.955622	0.961491
9097.91	0.967544	0.96195	0.940887	0.950003
9098.2	0.969582	0.965198	0.963619	0.961134
9098.5	0.96414	0.964502	0.961648	0.953286
9098.79	0.958778	0.960074	0.948267	0.948927
9099.09	0.970585	0.952882	0.963622	0.963304
9099.38	0.975098	0.950608	0.962247	0.955809
9099.67	0.972288	0.970471	0.948341	0.958914
9099.97	0.970395	0.942838	0.948706	0.955423
9100.26	0.975115	0.957362	0.952082	0.949262
9100.55	0.973004	0.947528	0.960028	0.960607
9100.85	0.959357	0.956626	0.969039	0.967092
9101.14	0.979567	0.956564	0.948016	0.95905
9101.44	0.969745	0.954439	0.944778	0.974011
9101.73	0.964198	0.963026	0.949765	0.954923
9102.02	0.965169	0.967555	0.951126	0.97593
9102.32	0.957577	0.96206	0.977308	0.95099
9102.61	0.96547	0.960565	0.95976	0.962862
9102.91	0.988212	0.960332	0.952682	0.961463
9103.2	0.968514	0.963622	0.959284	0.949746
9103.49	0.98428	0.963548	0.949935	0.968946
9103.79	0.972653	0.954709	0.94613	0.966774
9104.08	0.978361	0.970002	0.966892	0.954899
9104.38	0.964449	0.961638	0.957271	0.958088
9104.67	0.97562	0.964191	0.956247	0.963552
9104.96	0.971297	0.9591	0.958971	0.966499
9105.26	0.964333	0.975305	0.972687	0.955578
9105.55	0.965838	0.97299	0.956926	0.980631
9105.85	0.987201	0.9756	0.976667	0.966836
9106.14	0.967882	0.968552	0.976669	0.965733
9106.44	0.970365	0.973704	0.952503	0.969608
9106.73	0.977875	0.961642	0.968231	0.972729
9107.02	0.973935	0.97324	0.983018	0.966207
9107.32	0.95432	0.962203	0.981219	0.977919
9107.61	0.97236	0.962384	0.968803	0.959431
9107.91	0.986828	0.96994	0.988519	0.976867
9108.2	0.966808	0.958312	0.972574	0.963022
9108.5	0.973989	0.967595	0.975823	0.964027
9108.79	0.983364	0.971798	0.975672	0.970531
9109.08	0.968894	0.959822	0.969619	0.971966
9109.38	0.978713	0.965124	0.969214	0.978292
9109.67	0.984029	0.978513	0.966909	0.978718
9109.97	0.987014	0.97569	0.986124	0.970353
9110.26	0.973326	0.971438	0.974847	0.972131
9110.56	0.964547	0.982357	0.979962	0.968078
9110.85	0.985582	0.980147	0.966452	0.974411
9111.15	0.969635	0.966871	0.97954	0.981409
9111.44	0.987856	0.97097	0.990254	0.986483
9111.73	0.985203	0.98293	0.973806	0.975129
9112.03	0.974108	0.974063	0.966271	0.966716
9112.32	0.976072	0.981692	0.979595	0.96812
9112.62	0.991808	0.98439	0.977173	0.984758
9112.91	0.981051	0.97353	0.974141	0.982725
9113.21	0.977469	0.983565	0.984979	0.987813
9113.5	0.97906	0.982391	0.971279	0.977027
9113.8	0.980169	0.979348	0.976925	0.976136
9114.09	0.966546	0.987773	0.983325	0.973632
9114.39	0.976938	0.989445	0.971913	0.970585
9114.68	0.982084	0.985957	0.976686	0.974241
9114.98	0.978213	0.965512	0.975685	0.996015
9115.27	0.97611	0.976344	0.99179	0.980484
9115.57	0.972311	0.981721	0.985066	0.987312
9115.86	0.970797	0.996621	0.996039	0.988144
9116.16	0.982578	0.986385	0.982725	0.970798
9116.45	0.984206	0.990401	0.97864	0.976214
9116.74	0.980937	0.987236	0.990073	0.975462
9117.04	0.974846	0.990319	0.986122	0.990014
9117.33	0.986111	0.991014	0.974175	0.98575
9117.63	0.996325	0.997954	0.986589	1.00031
9117.92	0.985229	0.998132	0.985428	0.983303
9118.22	0.979186	0.984582	0.973663	0.978228
9118.51	0.980555	0.98878	0.984317	0.987297
9118.81	0.986545	0.990313	0.992388	0.984819
9119.1	0.984683	0.991971	0.986012	0.996075
9119.4	0.984188	0.989941	0.991583	0.995623
9119.69	0.99493	0.995185	0.990023	0.980373
9119.99	0.987098	0.994852	1.00192	1.00223
9120.29	0.97927	0.989924	0.995716	0.992627
9120.58	0.988991	0.986994	0.995849	0.997962
9120.88	0.98645	0.987327	1.00064	0.986208
9121.17	0.97775	0.993229	0.996251	1.00582
9121.47	0.986497	0.981383	1.01192	0.989695
9121.76	0.982324	0.990227	0.99164	1.00196
9122.06	0.975558	0.985743	0.983894	0.988861
9122.35	0.974106	1.01067	1.00778	1.0082
9122.65	1.00314	0.997766	0.999162	0.99598
9122.94	0.991795	1.01338	1.00022	0.987302
9123.24	0.987104	1.01132	1.00326	1.00927
9123.53	0.986991	1.0055	0.996728	0.990556
9123.83	0.994019	1.0003	0.996951	1.00084
9124.12	0.993579	1.01431	1.00559	1.00191
9124.42	0.972534	0.996048	1.00184	0.99653
9124.71	0.982075	0.997905	1.00944	1.00538
9125.01	0.994791	0.996166	0.998626	1.0065
9125.31	0.989665	1.00309	1.00122	1.00704
9125.6	1.0046	1.0064	1.00036	1.01517
9125.9	0.991653	1.00416	1.00178	0.997668
9126.19	0.987997	1.0154	1.00055	1.0146
9126.49	1.00178	1.00529	1.01368	1.00838
9126.78	0.982172	1.0072	1.01466	1.00661
9127.08	0.997345	1.00837	0.991154	0.993095
9127.37	0.995763	1.02002	1.01506	1.00078
9127.67	0.997423	1.01521	0.999465	1.01309
9127.97	0.998381	1.00272	1.01687	1.01361
9128.26	0.995223	1.00182	1.01347	1.02579
9128.56	1.00121	1.02618	1.0098	1.02721
9128.85	0.997877	1.00801	1.00843	1.01647
9129.15	0.997332	1.01028	1.01806	1.02081
9129.44	1.00085	1.00401	0.995745	1.01142
9129.74	1.0011	1.02092	1.00493	1.01992
9130.04	1.00016	1.02004	1.01358	1.00759
9130.33	0.990218	1.00519	1.01935	1.01894
9130.63	0.990104	1.00657	1.00115	1.01347
9130.92	1.00862	1.02315	1.00773	1.01914
9131.22	0.994526	1.00421	1.02281	1.01088
9131.51	1.00371	1.02107	1.00558	1.01075
9131.81	1.01245	1.01138	1.01237	1.02987
9132.11	1.00296	1.00789	1.02969	1.01354
9132.4	1.00066	1.02351	1.00706	1.02585
9132.7	0.996983	1.00982	1.01433	1.02381
9132.99	0.991684	1.02273	1.01818	1.01673
9133.29	0.991435	1.01629	1.02497	1.01491
9133.59	0.996695	1.02316	1.02795	1.01586
9133.88	1.00732	1.01621	1.00354	1.02927
9134.18	1.00037	1.00928	1.02103	1.02554
9134.47	1.00235	1.01284	1.00984	1.01252
9134.77	1.00675	1.00887	1.01816	1.02827
9135.07	1.00583	1.01025	1.01319	1.02279
9135.36	1.00816	1.01211	1.03164	1.0124
9135.66	0.996945	1.01607	1.01945	1.02976
9135.95	0.999178	1.01477	1.01309	1.02058
9136.25	1.00046	0.994999	1.0164	1.02245
9136.55	1.00219	1.02633	1.0216	1.02304
9136.84	1.00542	1.01384	1.01409	1.01393
9137.14	0.983583	1.024	1.01018	1.02658
9137.44	1.02028	1.01778	1.03123	1.01465
9137.73	1.00178	1.00549	1.01723	1.01036
9138.03	0.994597	1.01241	1.02029	1.01454
9138.32	1.00237	1.00434	1.02434	1.00706
9138.62	0.987946	1.01467	1.01265	1.01921
9138.92	0.999601	1.01538	1.02246	1.00815
9139.21	1.01262	1.00441	1.02385	1.00657
9139.51	1.01632	1.00787	1.00895	1.02252
9139.81	1.00963	0.999883	1.02594	1.01675
9140.1	1.00978	1.01068	1.02978	1.0098
9140.4	1.00619	1.00613	1.00145	1.01268
9140.7	1.00696	1.00504	1.01638	1.01562
9140.99	0.998738	1.012	1.01347	1.01076
9141.29	1.00364	1.01346	1.01318	1.00895
9141.59	1.00809	1.00496	1.01864	1.01074
9141.88	1.00217	1.01574	1.00359	1.01131
9142.18	0.987017	1.01153	1.00661	1.01363
9142.48	1.00668	1.0122	1.01332	1.01049
9142.77	1.01101	1.00413	1.00441	1.01723
9143.07	0.995003	1.01063	1.01264	1.00966
9143.37	1.01927	1.00128	1.0212	1.01691
9143.66	0.98818	1.0108	1.02307	1.00952
9143.96	0.993254	1.00546	0.994052	1.02143
9144.26	0.993426	0.994771	1.0119	1.00521
9144.55	1.01094	1.00099	1.01325	0.997969
9144.85	0.998313	1.01265	1.00252	1.01343
9145.15	1.00687	1.00516	1.00888	1.00475
9145.44	1.00579	1.01284	0.996972	1.00943
9145.74	1.01564	0.995248	1.00194	1.00336
9146.04	1.00632	1.00245	1.01138	1.00522
9146.33	1.00336	0.996692	1.00221	1.0022
9146.63	1.00802	1.00048	1.00095	0.997022
9146.93	1.00594	1.00742	0.998597	0.996733
9147.22	0.997214	0.999411	0.996985	1.01047
9147.52	1.01646	0.992205	1.00602	1.00639
9147.82	1.00549	1.0079	1.00682	0.99993
9148.11	1.01295	1.0044	0.994953	1.0197
9148.41	1.001	0.99991	0.994179	1.0083
9148.71	1.00696	1.00317	0.991822	0.999354
9149.01	1.0013	0.996276	0.992684	0.9938
9149.3	0.972962	1.00982	0.99465	0.991889
9149.6	1.0048	0.993848	0.983916	1.00359
9149.9	1.01347	1.00344	0.995492	0.994912
9150.19	1.00608	0.993198	1.00742	0.990932
9150.49	1.00561	0.987721	1.00204	1.00274
9150.79	0.993687	0.996991	1.00225	0.988781
9151.09	1.00605	1.00275	1.00502	1.00089
9151.38	1.00271	0.993147	0.981259	0.976322
9151.68	1.01272	0.998374	0.995333	0.997769
9151.98	1.00619	0.984965	0.989964	0.989855
9152.27	0.993499	0.999964	0.986475	0.991472
9152.57	1.00077	0.991933	0.992701	0.98034
9152.87	1.00829	1.00445	0.991878	0.985719
9153.17	1.00677	0.992671	0.988354	0.990348
9153.46	1.02173	0.99727	0.989649	1.00045
9153.76	1.00284	0.990957	0.983397	0.967953
9154.06	1.01955	0.994894	0.986258	0.991739
9154.36	1.02275	0.99957	0.989662	0.991656
9154.65	0.989062	0.982765	0.986402	0.977932
9154.95	1.00087	0.99703	0.989939	0.976912
9155.25	1.00951	0.965336	0.979496	0.983385
9155.55	0.98874	0.991225	0.9893	0.996795
9155.84	0.997805	0.993145	0.987951	0.978415
9156.14	1.00123	0.984437	0.99303	0.985718
9156.44	1.0016	0.988456	0.991084	0.994106
9156.74	1.00185	1.0035	0.977875	0.987706
9157.03	1.01341	0.994129	0.991802	0.972275
9157.33	0.987685	0.986047	0.993764	0.980498
9157.63	0.998091	0.982873	0.986334	0.984521
9157.93	1.00062	0.993982	0.984661	0.983644
9158.22	0.996536	0.972139	0.97544	0.998109
9158.52	1.00278	0.986969	0.987754	0.986229
9158.82	1.00043	0.994041	0.997515	1.00418
9159.12	0.997378	0.996817	0.978877	0.986211
9159.41	0.996442	0.973558	0.982005	0.99479
9159.71	1.00199	0.976443	0.974813	0.996111
9160.01	0.982406	0.980252	0.9893	0.992275
9160.31	1.00776	0.986416	0.990267	0.987689
9160.61	1.0072	0.995552	0.984262	0.98737
9160.9	1.00148	0.987389	0.979078	0.964892
9161.2	0.986911	0.977032	0.980974	0.967469
9161.5	0.979104	0.986857	0.97885	0.986146
9161.8	1.00821	0.981665	0.989281	0.98924
9162.09	1.02126	0.998151	0.976051	0.986526
9162.39	0.998116	0.984906	0.971683	0.984308
9162.69	0.989668	1.00218	0.999085	0.97978
9162.99	0.995517	1.00142	0.994555	0.98444
9163.29	1.00462	0.966888	0.98565	0.980032
9163.58	0.999813	0.977762	0.994498	0.993705
9163.88	1.00025	0.995582	0.992837	0.985759
9164.18	1.00155	0.9808	0.979937	0.979632
9164.48	0.995943	0.984937	0.985255	0.972026
9164.78	1.00487	0.977588	0.996202	0.978924
9165.07	0.99926	0.999662	0.976474	0.990307
9165.37	1.00153	0.979877	0.987336	0.986455
9165.67	0.997568	0.971379	0.976972	0.977521
9165.97	0.988815	0.983246	0.984223	0.978209
9166.27	1.00286	0.983183	0.973626	0.976168
9166.57	1.00654	0.977217	0.982399	0.981224
9166.86	0.987496	0.996183	0.986008	0.988732
9167.16	0.99924	0.987958	0.974352	0.992334
9167.46	0.99205	0.985261	0.99267	0.979468
9167.76	0.992989	0.994093	0.99766	0.983902
9168.06	1.00403	0.978013	0.989349	0.982326
9168.35	1.00085	0.988277	0.993339	0.993667
9168.65	0.997434	0.997933	0.980396	0.977367
9168.95	0.99273	0.977739	0.977312	0.990103
9169.25	1.0015	0.992411	0.990222	0.991531
9169.55	0.994175	0.993873	0.986083	0.983261
9169.85	0.990581	0.991556	1.00298	0.998976
9170.15	1.00052	0.987308	0.99848	0.990838
9170.44	0.997306	0.984177	0.981234	0.984862
9170.74	0.999593	1.00163	0.995565	0.999133
9171.04	0.999752	1.00649	1.00249	0.991328
9171.34	1.00708	0.992445	0.997131	0.99183
9171.64	1.00114	0.988653	0.996886	0.996262
9171.94	0.997442	1.00158	0.983186	0.988206
9172.23	1.00219	0.993027	0.996642	0.982919
9172.53	1.0017	0.986765	0.9938	0.999237
9172.83	1.00195	0.977472	0.982509	0.993855
9173.13	0.998969	0.989535	0.987511	0.998668
9173.43	0.992488	0.991441	0.979724	0.988906
9173.73	0.996993	0.996678	0.984306	0.986985
9174.03	0.987923	0.989591	0.987612	0.987521
9174.33	0.995207	0.994402	0.982499	0.987967
9174.62	1.00694	0.994725	1.00221	1.00527
9174.92	1.00565	0.979489	1.00083	0.99581
9175.22	1.00376	1.00911	0.991173	0.986852
9175.52	1.00024	1.0018	0.976014	0.996516
9175.82	1.0086	1.00599	0.996426	0.980016
9176.12	0.999153	0.988495	1.00356	1.00553
9176.42	0.995987	0.996309	1.00647	0.989621
9176.72	1.01458	0.984831	0.975466	0.996411
9177.01	1.00714	0.99746	0.995575	0.995859
9177.31	0.990842	0.993816	0.989629	0.993937
9177.61	0.997258	1.00487	0.985062	0.985267
9177.91	0.993968	0.995315	1.00263	0.995012
9178.21	0.996288	0.994824	1.00035	0.986958
9178.51	0.992495	0.994584	1.0007	0.996431
9178.81	0.999351	1.00706	0.992561	0.991198
9179.11	0.991898	0.992559	0.99173	0.999355
9179.41	0.997154	0.973703	0.994468	1.01201
9179.71	0.994376	0.986867	0.988813	0.986239
9180	1.01677	0.984976	1.00385	0.997807
9180.3	1.01337	0.989288	0.997713	0.984539
9180.6	0.991972	1.00022	0.996541	0.992333
9180.9	0.988693	0.985665	1.00798	0.979078
9181.2	1.0029	0.99363	0.994123	0.991061
9181.5	0.993208	0.996636	0.988511	0.992185
9181.8	0.989935	1.00558	1.0028	0.984415
9182.1	0.993411	0.98992	1.00518	0.981104
9182.4	0.991575	0.992127	0.996865	0.978694
9182.7	0.999942	0.982345	0.993056	0.990862
9183	0.991149	1.00452	1.00001	0.986205
9183.3	1.0015	0.980023	0.981464	1.01329
9183.6	0.993504	0.988725	0.990051	0.99093
9183.89	1.0036	0.981133	1.00459	1.00376
9184.19	0.985769	0.992772	0.990663	0.997651
9184.49	0.984017	0.998279	1.00795	0.978688
9184.79	1.00477	0.997903	0.992343	1.00822
9185.09	1.001	1.00835	0.988438	0.982712
9185.39	1.00776	0.991216	0.983833	0.98554
9185.69	1.00308	0.997341	0.9953	0.99152
9185.99	0.999138	0.981542	0.987295	0.987663
9186.29	0.983374	0.999774	1.0022	0.99114
9186.59	1.00503	0.999454	1.00376	0.996269
9186.89	0.994182	0.996126	1.01223	0.999197
9187.19	1.00599	0.986061	0.979161	0.997904
9187.49	1.0091	1.0045	0.995681	0.994252
9187.79	1.00348	0.996621	0.999646	0.988167
9188.09	1.00827	0.991287	0.995982	0.990877
9188.39	0.986989	1.00489	1.00565	1.01072
9188.69	0.998801	0.99974	0.998521	0.996124
9188.99	0.995438	0.997521	1.00514	0.98771
9189.29	1.00296	1.00339	0.990061	1.00726
9189.59	1.00221	1.01566	1.0014	0.990653
9189.89	0.979733	0.987741	1.00086	0.998481
9190.19	1.00294	1.00541	0.9847	0.99153
9190.49	0.990953	1.01096	0.990944	0.986036
9190.79	0.999579	0.989371	0.988317	1.00017
9191.09	0.994752	1.00361	1.00767	0.997506
9191.39	0.995251	0.995296	1.00098	0.993593
9191.69	0.981843	0.999363	0.982977	0.975657
9191.99	0.999984	1.00348	0.981648	1.00026
9192.29	0.998052	1.00986	1.00254	0.985158
9192.58	0.995401	0.981852	1.007	0.99065
9192.88	1.00019	1.00417	0.985697	0.990457
9193.18	0.998075	0.998965	0.993674	0.986135
9193.48	0.991092	0.997994	1.01048	0.998184
9193.78	0.996856	0.991639	0.997885	0.99992
9194.08	1.00099	1.00056	0.989977	0.98686
9194.39	1.00327	1.0035	0.99536	0.998507
9194.69	0.992991	1.01238	0.993611	1.00773
9194.99	0.986329	1.01438	0.98904	1.0084
9195.29	1.00405	1.00172	0.996371	1.01222
9195.59	1.00609	0.997299	0.996459	0.998048
9195.89	1.00668	0.977941	1.00329	0.984517
9196.19	0.990316	0.99185	1.00073	0.998188
9196.49	0.994788	1.00335	0.997865	0.998297
9196.79	1.00404	0.981364	1.01029	1.00444
9197.09	0.997405	1.01622	1.00546	0.98637
9197.39	0.989884	0.995839	1.01024	0.999403
9197.69	0.997331	0.994607	0.992686	1.00632
9197.99	0.973824	1.00576	1.02041	1.00042
9198.29	1.00908	1.00063	0.988383	1.00998
9198.59	1.0081	1.00696	1.0022	1.00463
9198.89	1.00514	0.999446	1.01528	1.01055
9199.19	0.994255	0.993537	0.989264	0.993542
9199.49	1.00145	0.995278	1.01017	0.994346
9199.79	1.00183	1.00995	0.993844	1.01373
9200.09	1.0148	0.995278	1.00451	1.00021
9200.39	0.994856	1.00487	0.995183	1.0118
9200.69	0.995623	0.997368	1.00181	0.995748
9200.99	1.00666	1.00216	1.01371	1.0113
9201.29	1.0015	1.00574	0.995231	1.00038
9201.59	0.977612	1.00781	1.0167	1.0056
9201.89	0.985944	1.00543	1.00761	0.993501
9202.19	1.00854	1.00343	1.00596	1.0048
9202.49	0.986778	0.99918	1.00054	1.00264
9202.79	1.00002	1.00707	1.01539	1.00209
9203.1	0.996333	1.01599	1.01006	0.996746
9203.4	0.990526	0.998324	1.01181	1.01106
9203.7	1.00869	1.00807	1.01137	1.00343
9204	0.98844	1.00569	0.997097	1.00685
9204.3	0.993322	0.996436	1.00132	0.992033
9204.6	1.00004	1.00384	1.00042	1.01915
9204.9	0.989115	1.00579	1.00611	1.01451
9205.2	1.00023	0.996757	1.0063	0.998666
9205.5	0.991133	1.01998	1.01975	1.02246
9205.8	0.999521	1.01919	0.999904	1.01776
9206.1	1.00034	0.999804	1.01354	1.01535
9206.4	0.995726	1.01221	1.00969	1.0032
9206.7	0.990483	1.00304	1.01055	1.01769
9207.01	0.995683	1.01085	1.0072	1.00388
9207.31	1.01595	0.999184	1.00408	1.00783
9207.61	1.00589	1.00452	1.0031	1.00555
9207.91	0.997729	1.01131	1.00446	1.0116
9208.21	0.989118	1.00187	1.00046	1.01655
9208.51	0.988441	1.01522	1.00781	1.0152
9208.81	1	0.978317	0.989328	1.01199
9209.11	1.00637	0.99131	1.01031	1.00262
9209.41	0.996207	1.00999	1.01406	1.00677
9209.71	0.9928	1.01962	1.00359	1.00627
9210.02	1.00077	1.00667	1.01433	1.01912
9210.32	0.99002	1.01568	0.992482	1.00909
9210.62	1.00909	1.00423	1.00685	0.998782
9210.92	1.01088	1.00803	1.00705	1.01916
9211.22	1.0084	1.00715	1.0022	1.01873
9211.52	0.998527	1.01869	1.00806	1.00963
9211.82	1.0095	1.00467	0.999454	0.999436
9212.12	1.00121	1.00541	0.998503	0.996493
9212.43	1.01286	1.0021	1.01252	0.995601
9212.73	0.98705	1.0053	1.0178	1.00877
9213.03	1.00775	1.00535	1.01128	0.99414
9213.33	0.994998	1.01763	1.00592	1.02163
9213.63	0.995678	1.01086	1.00681	1.01186
9213.93	0.998575	1.01159	0.997841	1.01518
9214.23	0.997248	1.01525	1.00618	1.00329
9214.53	0.990139	1.00502	1.00873	1.0172
9214.84	1.00465	1.01012	1.02199	1.00514
9215.14	1.00227	1.00044	1.01362	1.00536
9215.44	0.99041	1.01768	1.01893	0.995198
9215.74	0.994098	1.0077	1.00149	1.00721
9216.04	1.01169	1.00665	1.00749	1.00728
9216.34	1.00899	1.00532	1.00543	1.00277
9216.65	0.994753	1.01459	1.0127	1.02075
9216.95	0.99775	1.00644	1.01079	1.02094
9217.25	0.991256	1.01399	1.00327	1.01755
9217.55	1.00678	0.997515	1.01388	0.997542
9217.85	0.986714	1.01616	1.00825	1.00971
9218.15	1.00171	0.990656	1.01103	1.00607
9218.45	0.999694	1.01037	1.0126	1.02118
9218.76	0.987486	1.01077	1.00153	1.00107
9219.06	1.01218	0.991499	1.00926	1.00425
9219.36	1.00801	1.00846	1.00305	1.02546
9219.66	0.997584	0.986618	1.02171	1.01152
9219.96	0.993333	1.00788	1.00914	1.00849
9220.27	0.992523	1.01523	1.01123	0.998511
9220.57	1.01145	1.00129	0.994587	1.01052
9220.87	0.999235	1.00648	0.998377	1.009
9221.17	0.992815	1.01946	1.0024	1.00577
9221.47	0.995183	1.03359	1.01847	0.998113
9221.77	0.995131	1.01027	1.01682	1.0134
9222.08	1.00125	1.00107	1.00881	1.01174
9222.38	0.987532	1.00177	1.00957	0.997708
9222.68	1.00086	1.00001	1.01283	1.02444
9222.98	1.00911	1.00363	1.00225	1.00861
9223.28	1.00399	1.01548	1.00719	1.01114
9223.59	1.00621	1.01012	0.99615	0.992134
9223.89	1.00191	1.00268	1.01099	1.0245
9224.19	1.00008	0.994886	1.00411	1.00549
9224.49	0.984455	0.994269	0.994204	1.00524
9224.79	0.992628	1.00665	0.998392	0.986546
9225.1	1.01	1.00207	1.00956	1.00438
9225.4	0.993	1.00973	1.00212	1.00384
9225.7	1.00914	1.00194	1.00067	0.997142
9226	0.990872	1.01361	0.997757	1.00544
9226.31	1.00091	0.996835	1.01391	0.992165
9226.61	0.966328	1.02108	0.995074	1.0125
9226.91	0.988862	1.00639	1.00268	0.996897
9227.21	0.995977	1.00446	1.0079	1.0077
9227.51	1.01058	0.995699	0.996234	0.990214
9227.82	0.998351	0.998803	1.00281	0.999353
9228.12	0.997676	0.995721	0.996661	1.00649
9228.42	0.99851	0.984549	0.994701	0.9962
9228.72	0.998852	0.992682	0.997879	0.98123
9229.03	1.00737	0.991188	1.00325	1.00393
9229.33	0.997631	1.00095	0.997183	0.994707
9229.63	1.00293	0.986863	1.00698	0.996939
9229.93	0.99533	1.00957	1.00284	0.985693
9230.24	1.00779	1.00088	0.999455	0.99801
9230.54	0.999436	1.00474	0.997965	1.01016
9230.84	0.988366	1.01052	1.00582	0.981207
9231.14	1.00627	0.998182	1.00171	1.01902
9231.45	1.00481	1.01024	0.995852	1.01768
9231.75	1.01329	0.994124	0.996069	1.00025
9232.05	1.00866	0.996642	0.995923	0.996784
9232.35	1.00051	0.9982	1.0093	1.00714
9232.66	1.00082	1.00139	0.988338	0.990523
9232.96	0.995628	1.00062	0.99544	1.00371
9233.26	0.992009	0.994206	1.01194	0.996573
9233.56	1.0049	0.994893	0.987504	0.998237
9233.87	0.99323	1.00069	0.987429	0.997827
9234.17	0.993773	0.995496	0.993415	0.996598
9234.47	1.00167	1.00466	1.00098	1.00056
9234.77	0.999757	0.986279	0.987375	1.00862
9235.08	0.998021	0.990539	1.01245	0.998344
9235.38	0.997306	0.996882	0.985969	0.997687
9235.68	0.994696	0.993233	0.99601	1.00291
9235.99	1.0028	0.995287	0.992029	1.00461
9236.29	0.990794	0.994845	0.98607	1.0096
9236.59	0.998918	0.996906	1.00091	0.996301
9236.89	0.9962	1.00893	0.985404	0.983
9237.2	0.990587	0.999412	1.00012	0.993971
9237.5	0.998895	1.00568	1.00182	0.992923
9237.8	0.986196	1.00503	1.00103	0.991318
9238.11	0.991426	0.997415	1.00019	0.993705
9238.41	0.987281	1.00515	0.99565	1.01278
9238.71	1.01043	0.999949	0.996786	0.981897
9239.02	0.994996	0.978634	1.00213	0.984762
9239.32	1.00131	0.997114	0.997486	0.987968
9239.62	0.984505	0.989949	1.00515	0.991131
9239.93	0.999465	0.986001	0.998049	0.993652
9240.23	0.999549	0.991569	0.996508	0.994478
9240.53	1.00286	0.99874	1.02161	1.00299
9240.83	1.00067	1.00264	0.994167	0.987661
9241.14	0.990466	0.991823	0.982194	0.986812
9241.44	1.00083	0.997931	1.01356	0.999667
9241.74	0.992363	0.995115	0.991815	1.01247
9242.05	0.993528	0.990398	0.998605	0.988119
9242.35	0.992486	0.990513	1.00693	0.996809
9242.65	0.993685	0.986218	0.995262	0.995061
9242.96	0.993338	0.995311	0.986744	0.991647
9243.26	0.995001	1.01074	0.998249	0.998129
9243.56	0.993005	0.997948	0.983623	0.991074
9243.87	0.993119	0.99274	0.982434	0.977931
9244.17	0.996515	0.989418	1.0067	1.00158
9244.47	0.997586	0.976179	0.99422	0.999448
9244.78	1.00678	0.993804	1.00458	0.996152
9245.08	0.986462	0.988948	0.994398	1.00543
9245.38	0.998317	1.00241	0.98468	0.986404
9245.69	1.00523	1.0069	0.986743	0.98346
9245.99	0.991786	0.989412	0.991675	1.00169
9246.3	0.996174	0.990375	0.997089	0.991441
9246.6	0.998786	0.978829	0.99198	0.987198
9246.9	1.00571	0.992839	0.990997	0.988129
9247.21	1.00905	1.01	0.983296	0.999098
9247.51	0.992196	0.992605	0.996748	1.0111
9247.81	1.00898	0.982383	0.996289	0.986763
9248.12	1.00357	1.00674	1.00067	1.00117
9248.42	1.00072	0.991468	0.983721	0.993914
9248.72	0.995903	0.986657	0.988545	0.990094
9249.03	0.995054	0.988993	1.00359	0.995583
9249.33	1.00812	0.994023	0.991091	0.984129
9249.64	1.00464	1.00685	0.991399	0.993953
9249.94	1.00222	1.00019	0.989503	0.989457
9250.24	1.00269	1.00251	1.00186	0.987525
9250.55	0.989305	0.997557	0.986055	0.988412
9250.85	1.00541	1.00033	1.01095	0.996687
9251.15	1.00006	0.99687	0.990737	0.999645
9251.46	0.993189	0.999746	0.989458	0.986475
9251.76	1.00547	1.00114	0.984932	0.994089
9252.07	0.99949	0.998426	0.997636	0.985975
9252.37	1.00193	1.00985	0.997196	0.992915
9252.67	0.998026	0.999714	1.00558	0.995467
9252.98	0.989045	0.999767	0.997821	1.00201
9253.28	0.990836	0.996739	0.995986	1.00231
9253.59	0.998094	0.999842	0.997051	0.986579
9253.89	1.00221	0.995874	0.994255	0.987672
9254.19	1.00781	1.00575	0.992907	0.99307
9254.5	0.988105	0.999308	0.984201	1.01127
9254.8	0.990589	0.99265	0.99681	0.992406
9255.11	1.0016	1.00598	0.989477	0.974613
9255.41	1.00816	0.999653	0.995422	0.993604
9255.71	0.991576	1.00225	0.996833	0.988681
9256.02	0.992506	0.993402	0.980676	0.987202
9256.32	1.00103	1.00146	0.979288	0.99332
9256.63	1.00417	0.981664	0.986335	0.993076
9256.93	0.996136	0.991567	1.00256	0.988677
9257.24	1.01247	0.996741	1.00313	1.01935
9257.54	1.0005	0.996315	0.997903	1.00348
9257.84	1.01326	0.994701	1.00127	0.997912
9258.15	0.999061	0.992064	0.983208	0.99531
9258.45	1.00607	0.992154	0.984934	0.991198
9258.76	0.98783	1.01537	1.00201	0.990735
9259.06	0.98414	1.00949	0.993354	0.996358
9259.37	0.99648	0.979345	1.00009	1.00147
9259.67	1.00155	0.977172	0.992235	1.00939
9259.98	1.0041	1.00398	1.00634	0.995216
9260.28	0.994367	0.990721	0.99196	0.996784
9260.58	1.00381	0.985643	0.994884	0.990426
9260.89	1.00568	1.01063	0.993897	1.00448
9261.19	1.01238	0.996907	0.9883	0.997808
9261.5	0.990848	1.00726	0.99585	0.997243
9261.8	1.01357	0.984076	0.989651	0.995131
9262.11	0.995119	0.980377	1.00046	0.988912
9262.41	0.989412	1.00991	1.00368	0.98928
9262.72	0.998265	1.00898	1.00895	0.990871
9263.02	0.99839	0.9892	1.00519	1.00701
9263.33	1.00445	1.00199	0.994217	1.0028
9263.63	0.987823	0.997046	1.01076	0.992261
9263.94	1.00927	0.995499	0.999054	0.99334
9264.24	1.01179	1.00996	0.986349	0.994203
9264.54	1.00242	1.01557	1.00799	0.99005
9264.85	1.01095	0.98766	1.00871	0.997665
9265.15	1.00572	0.997938	0.993942	0.986079
9265.46	1.0139	0.992696	1.00151	1.00091
9265.76	0.996289	1.01136	1.00895	1.0084
9266.07	1.00606	1.00892	1.00512	0.991541
9266.37	0.998018	0.997788	0.995905	0.999332
9266.68	1.00207	0.984189	1.0028	1.0012
9266.98	1.01769	0.989781	0.98831	1.00335
9267.29	0.996073	1.007	0.997118	0.984179
9267.59	0.991365	0.982604	1.00404	0.995363
9267.9	0.994866	0.995777	0.990455	0.994237
9268.2	1.00368	0.98339	0.988154	0.998366
9268.51	1.00594	1.00598	0.997484	0.986882
9268.81	1.00547	1.01876	0.989824	0.989397
9269.12	1.00253	0.985843	1.01297	1.0092
9269.42	0.989122	0.997214	0.99893	1.02177
9269.73	1.01243	1.00765	0.998214	1.00169
9270.03	1.00799	1.00279	0.997479	1.00661
9270.34	0.996386	1.00767	0.994996	0.987499
9270.64	1.00997	0.996081	0.99705	1.00346
9270.95	0.992891	1.01044	0.991129	0.982947
9271.25	1.00008	1.00589	1.01142	0.999637
9271.56	0.999338	1.0029	1.00807	0.997931
9271.87	0.999894	1.00674	1.00917	1.0033
9272.17	0.993366	1.01174	0.988179	1.00468
9272.48	1.01422	1.00204	0.990251	1.00009
9272.78	1.00786	0.986512	1.01315	1.00139
9273.09	1.00603	1.00108	0.995538	0.982441
9273.39	1.00075	0.98491	0.990359	0.988257
9273.7	1.00087	1.01801	1.00664	0.99927
9274	0.989262	1.00828	1.00248	1.00948
9274.31	0.99558	1.01628	0.999002	1.00074
9274.61	1.00136	1.01869	1.00911	1.00392
9274.92	1.00469	0.996983	1.00442	0.991671
9275.22	0.999172	1.00351	1.00198	0.989927
9275.53	1.00394	0.998435	0.997599	0.995012
9275.84	0.996797	1.00986	0.992934	0.998663
9276.14	1.01367	1.00806	1.01366	1.00749
9276.45	1.00081	0.999372	1.00252	1.00408
9276.75	0.997204	0.999374	0.999256	0.991068
9277.06	0.999736	0.995666	0.994351	0.994308
9277.36	1.01172	1.01616	0.995723	1.01937
9277.67	1.00028	1.00896	0.994514	1.00555
9277.97	1.00737	1.01021	0.99991	1.00424
9278.28	1.02077	0.99885	0.999879	0.993304
9278.59	1.00575	1.00395	0.999927	1.01059
9278.89	0.990558	1.00208	0.999324	0.994066
9279.2	1.00958	1.0088	1.02525	1.01353
9279.5	0.997192	1.00596	0.999043	1.00707
9279.81	1.00446	1.00618	0.984345	1.00086
9280.11	1.00087	1.00503	1.01662	1.00795
9280.42	1.00278	0.984933	0.997875	1.00434
9280.73	1.00521	1.00738	1.01005	1.00249
9281.03	1.01119	0.998706	1.00261	1.00558
9281.34	1.0038	1.00051	0.99674	0.990432
9281.64	0.994903	1.01594	1.00736	0.996952
9281.95	1.01118	0.998886	1.00258	1.00181
9282.26	1.00726	0.999136	0.998092	0.999679
9282.56	0.994208	0.992428	1.00123	1.01111
9282.87	1.00164	0.998555	1.00273	1.00803
9283.17	1.00714	1.00516	1.0066	1.0157
9283.48	0.994403	1.00139	1.01089	1.01431
9283.79	0.999533	1.00788	1.00317	0.994168
9284.09	1.00456	1.00821	1.01584	1.01237
9284.4	1.01709	1.00642	0.99307	1.00751
9284.7	1.00562	1.00691	1.00303	1.00756
9285.01	1.00681	1.0073	0.99971	0.992479
9285.32	0.996712	1.01787	0.995558	1.00934
9285.62	0.9956	0.989564	1.00044	1.01715
9285.93	1.00166	0.996341	0.98756	0.995814
9286.24	0.997522	1.0018	1.00009	1.01192
9286.54	0.99765	0.998609	1.00232	0.996575
9286.85	0.974184	0.998944	1.0084	1.00675
9287.15	1.00846	1.00412	1.02163	0.995898
9287.46	1.00983	1.00932	0.983578	1.00296
9287.77	0.995024	1.0029	1.00997	1.01066
9288.07	0.980974	0.996974	1.00439	1.00563
9288.38	1.00354	1.00813	0.99333	1.00184
9288.69	1.00784	1.0039	1.00142	1.01493
9288.99	1.01502	0.990776	1.00553	0.99752
9289.3	1.00099	1.0102	0.997609	1.00304
9289.61	1.02536	1.00977	1.00088	1.0228
9289.91	1.00831	1.01609	1.00149	1.00193
9290.22	1.0035	1.00593	1.00786	1.00295
9290.52	1.00252	1.0053	0.98884	1.00182
9290.83	0.997885	0.998009	0.996052	1.00784
9291.14	1.00457	1.01128	1.00074	1.0065
9291.44	1.01374	0.994285	1.01326	1.00569
9291.75	0.982107	1.00977	0.999961	0.999336
9292.06	1.00966	1.01487	1.00634	1.00301
9292.36	1.00214	1.00394	1.00698	1.00179
9292.67	0.991227	1.02386	0.993897	0.996715
9292.98	1.00035	1.00706	1.00784	1.01046
9293.28	1.00659	0.99558	1.0147	1.00607
9293.59	1.00641	1.01263	1.00183	1.01277
9293.9	0.986211	1.0068	1.00617	1.00485
9294.2	1.02179	1.00772	1.0117	1.01699
9294.51	1.00789	1.00484	1.00503	1.00594
9294.82	1.00228	1.02247	0.994483	1.02001
9295.13	1.00206	1.00868	0.999972	1.00322
9295.43	1.0056	0.988929	1.01478	0.997783
9295.74	1.00876	0.994464	1.02187	1.00378
9296.05	1.00238	1.00168	1.0131	0.998726
9296.35	0.997434	0.993771	1.00074	1.0203
9296.66	0.996519	0.997352	1.00058	1.00222
9296.97	1.00157	1.00598	0.999461	0.99864
9297.27	1.01773	1.0184	1.00785	1.01441
9297.58	0.992281	1.00353	1.00409	1.00131
9297.89	1.01782	1.00125	1.01281	1.02376
9298.19	1.00289	0.993906	0.994794	1.0097
9298.5	1.00698	0.999868	1.00267	0.995741
9298.81	0.99831	1.00089	1.00496	1.00961
9299.12	0.997235	1.00459	1.00208	1.02299
9299.42	1.00381	1.00172	1.00194	1.02183
9299.73	0.992269	0.998713	1.01489	1.00797
9300.04	1.01781	1.0213	1.00682	0.997858
9300.34	0.994763	0.998066	1.01045	1.00551
9300.65	0.99698	1.01835	0.997956	1.00448
9300.96	0.990217	1.00693	1.00455	1.01122
9301.27	1.00141	1.00597	0.991038	1.00857
9301.57	1.01358	1.00284	0.996967	1.00099
9301.88	0.996372	1.0016	0.998474	1.00147
9302.19	1.00698	1.0107	0.996439	0.989689
9302.5	0.99539	1.00468	1.00325	1.01039
9302.8	1.00033	1.01414	1.01773	1.00516
9303.11	1.00154	1.00605	1.00147	1.0032
9303.42	1.0136	1.01604	1.00306	1.00784
9303.72	0.995363	1.00128	1.00296	1.00417
9304.03	1.00736	1.00239	1.00839	0.988014
9304.34	1.00704	1.00367	1.00928	1.01176
9304.65	1.00225	1.00519	0.992646	1.00772
9304.95	0.997771	1.0008	1.01742	0.995247
9305.26	0.991312	1.01855	1.00845	1.01017
9305.57	1.00299	0.997842	0.992887	1.00643
9305.88	0.992633	0.99991	0.997418	0.996099
9306.18	1.00698	1.00823	1.00762	1.00976
9306.49	1.00259	1.00175	0.99922	0.996515
9306.8	1.01186	0.997713	1.0066	0.998332
9307.11	0.995234	0.992139	1.00444	0.997934
9307.42	0.999079	1.0089	1.00434	0.998226
9307.72	1.01405	1.01093	0.9983	1.01822
9308.03	1.00572	1.00515	1.0046	1.01366
9308.34	1.0069	1.01341	1.00226	0.998189
9308.65	1.00179	1.00332	1.00812	0.998434
9308.95	1.00548	0.999393	0.991719	1.00894
9309.26	0.994033	0.988827	0.998638	1.00463
9309.57	1.01465	0.9957	1.00916	1.00258
9309.88	0.99524	0.988817	1.00332	0.99388
9310.19	0.99669	1.01694	1.0043	1.01797
9310.49	1.00564	0.994728	1.00091	1.00821
9310.8	1.00561	1.00466	1.0059	0.997793
9311.11	0.99671	0.996895	0.999669	1.0012
9311.42	1.0009	1.00145	1.00637	1.0084
9311.72	0.996394	1.00216	1.00089	0.996225
9312.03	1.0101	0.999024	0.99362	0.99983
9312.34	0.999138	1.00421	1.00591	1.0035
9312.65	0.995035	1.00456	1.00172	1.00151
9312.96	1.0026	1.00226	1.00797	1.001
9313.26	0.997178	1.01397	1.00233	1.00831
9313.57	0.982199	1.02612	0.997713	0.984512
9313.88	1.00645	1.00086	1.00434	0.989896
9314.19	1.00527	1.00468	1.00168	1.00343
9314.5	1.01303	1.0047	1.00798	1.01094
9314.81	0.990725	0.998877	0.991422	1.01913
9315.11	1.0028	1.00515	0.998124	0.993275
9315.42	0.985195	1.00534	1.00989	1.01124
9315.73	1.00349	0.996489	1.0123	1.00096
9316.04	1.00014	0.997541	0.999246	1.01225
9316.35	1.00389	0.995081	1.0075	1.00126
9316.65	1.00097	1.00374	1.01401	1.01008
9316.96	0.993056	0.983643	0.991479	1.00601
9317.27	0.992346	1.00345	1.00852	0.996197
9317.58	1.00847	1.01225	1.00793	0.991136
9317.89	0.991153	0.994695	1.00389	1.00384
9318.2	0.997777	0.995599	1.00937	1.0003
9318.51	1.00944	0.98564	1.0163	1.00713
9318.81	0.999104	0.992355	1.00957	1.01315
9319.12	1.0078	0.995215	1.00122	0.994021
9319.43	1.00438	1.00156	0.999464	1.01014
9319.74	0.991509	1.01874	1.00698	0.991717
9320.05	0.996287	0.99789	1.00689	0.989481
9320.36	1.00265	1.00279	1.001	0.99736
9320.66	1.02058	1.00943	0.989814	1.00529
9320.97	1.00817	1.00739	0.994734	1.00175
9321.28	0.998637	1.00926	1.0055	0.994319
9321.59	1.00582	0.999595	0.994033	1.0049
9321.9	1.00571	1.00459	1.01389	1.01254
9322.21	0.994284	1.00988	0.997637	1.00188
9322.52	0.992625	0.994795	1.00251	0.993369
9322.83	0.99251	1.00317	1.02731	0.996
9323.13	0.994262	0.999123	1.00995	1.00353
9323.44	0.998667	0.985873	1.00141	1.00663
9323.75	0.996995	1.0031	1.00233	0.996172
9324.06	1.0045	0.99839	0.992011	1.01315
9324.37	0.998706	1.00198	1.00022	0.990012
9324.68	0.99356	0.993077	1.00626	1.00029
9324.99	1.00909	1.00316	1.02389	1.01185
9325.3	1.00075	0.979772	0.995531	1.00179
9325.6	0.98961	1.00642	1.00406	0.982403
9325.91	1.011	0.988791	1.00089	0.999515
9326.22	1.01743	1.00348	1.00712	0.999616
9326.53	1.00754	1.00493	0.978625	1.00878
9326.84	0.995405	1.00661	0.990702	0.990483
9327.15	0.999537	1.00503	1.01089	0.999844
9327.46	1.00807	1.01608	1.01062	0.98837
9327.77	1.01012	1.01276	1.00026	0.992774
9328.08	1.00247	0.997602	1.00347	1.00701
9328.39	0.979625	0.999282	0.988891	0.999857
9328.69	1.00364	0.988626	1.0029	0.996096
9329	0.996318	0.999481	0.990115	1.01348
9329.31	1.00889	1.00046	1.00728	0.9804
9329.62	1.00043	0.996318	0.994577	1.00796
9329.93	1.00316	0.996233	0.999798	1.02874
9330.24	1.01058	1.0004	1.01659	0.979605
9330.55	1.00633	0.997908	0.997607	0.999749
9330.86	1.00074	0.994993	1.00995	1.00107
9331.17	1.00626	0.995295	1.00689	1.01
9331.48	1.00341	1.01079	1.00091	0.993899
9331.79	0.993041	1.00856	1.0066	0.9959
9332.1	1.01329	1.00551	1.0092	0.991896
9332.41	1.00367	0.996621	1.00489	1.00437
9332.71	0.990428	1.00443	0.992992	1.00504
9333.02	1.0005	1.00007	1.0144	0.995247
9333.33	1.01858	0.987926	1.00774	0.997314
9333.64	0.986359	0.996218	1.01136	1.00125
9333.95	0.996838	1.00115	0.98777	1.00767
9334.26	0.997469	1.00276	0.993266	0.993536
9334.57	0.990745	0.99103	0.999374	0.995009
9334.88	1.00353	0.998023	1.00475	0.982733
9335.19	0.986238	0.993289	1.00422	0.990335
9335.5	0.999116	1.0023	1.02286	1.00517
9335.81	0.99409	1.01126	1.00526	1.00014
9336.12	1.0005	1.00637	1.01215	1.02565
9336.43	0.995758	1.01023	0.996146	0.990438
9336.74	0.996297	0.989157	1.00663	0.994601
9337.05	0.994361	0.999079	0.985312	1.0097
9337.36	1.00787	0.998437	0.999248	0.989109
9337.67	0.998691	0.993219	0.994346	1.00464
9337.98	0.978703	0.994242	0.99975	1.00271
9338.29	1.01482	1.00403	0.987997	1.00528
9338.6	0.991401	0.99762	0.993664	0.995229
9338.91	0.994843	1.00253	1.00987	1.00486
9339.22	0.998001	0.990606	1.01249	1.00047
9339.53	0.991208	1.0005	1.00628	0.992385
9339.84	0.997152	0.985313	0.991497	0.988047
9340.15	0.989616	1.00151	0.98572	1.01155
9340.46	1.01275	0.993596	0.989959	1.00621
9340.77	1.00644	1.0053	1.00334	0.979506
9341.08	1.00399	0.990029	0.990545	1.00277
9341.39	0.994226	1.00756	0.994044	0.998619
9341.7	0.994859	1.01514	0.996155	1.00557
9342.01	0.990083	0.994187	0.997337	1.00423
9342.32	0.999084	0.991672	0.990907	1.00347
9342.63	0.991076	1.00545	1.00804	1.00623
9342.94	0.996057	1.00544	1.00847	0.998833
9343.25	0.991654	0.989694	0.998469	0.991099
9343.56	0.999845	1.00643	1.00478	1.01601
9343.87	0.985583	0.995674	1.00222	0.995082
9344.18	0.984801	1.00847	0.992272	1.01384
9344.49	0.996771	1.01174	1.01211	1.00524
9344.8	1.01324	1.00097	1.0108	0.992451
9345.11	1.00886	0.989882	1.00828	1.01073
9345.42	1.00096	0.995463	1.00522	0.995262
9345.73	0.989911	1.00347	1.00768	0.9914
9346.04	1.00708	1.00741	0.994157	1.01693
9346.35	0.998923	1.00077	0.997827	1.00499
9346.66	1.01108	1.00834	0.98485	0.987855
9346.97	0.989711	0.983885	0.990485	1.00169
9347.28	0.984697	0.994047	0.992376	0.993769
9347.59	0.998487	0.995056	1.01074	0.999318
9347.9	0.985673	1.00123	1.00586	1.01057
9348.21	1.01375	0.995589	0.992587	0.994817
9348.52	1.01176	0.970661	0.988698	0.97956
9348.83	0.975444	0.993016	1.00692	0.98277
9349.14	1.00797	0.995824	0.998548	1.00362
9349.45	1.0051	0.985039	0.989375	1.0019
9349.76	1.00089	1.01055	1.0011	0.993584
9350.07	0.986432	0.993342	0.993737	1.01453
9350.38	1.00498	1.00706	0.986943	1.00365
9350.69	0.988615	1.01242	1.00132	0.989873
9351	0.975472	0.986975	1.01052	0.988575
9351.32	0.989071	0.996803	1.01609	0.992889
9351.63	1.00101	0.995045	0.989885	1.0021
9351.94	0.9983	0.999622	0.998708	0.991817
9352.25	0.987497	0.993584	1.00039	1.00631
9352.56	1.00391	0.997432	0.99691	1.00409
9352.87	0.984777	0.99372	1.02344	1.00996
9353.18	1.00412	1.00721	0.998104	0.994566
9353.49	1.00459	1.00431	0.97538	0.998384
9353.8	1.01201	0.987045	1.00071	0.997899
9354.11	0.990734	0.997388	1.00639	0.988533
9354.42	1.0095	0.993835	0.990784	0.994347
9354.73	0.994899	0.997868	0.988884	1.01471
9355.04	0.998991	0.995757	1.00249	1.01033
9355.36	0.992033	0.9943	0.987578	1.01685
9355.67	0.987116	1.02742	0.997342	1.00323
9355.98	0.984793	1.01568	0.976888	1.02095
9356.29	1.00051	0.996733	1.00058	1.0076
9356.6	0.991254	1.00969	0.997455	1.00455
9356.91	0.993101	0.99883	0.993673	0.999064
9357.22	1.00148	0.987801	1.00955	1.002
9357.53	0.99086	0.992936	0.994688	0.978712
9357.84	1.00136	1.01477	0.997107	1.01015
9358.15	1.00107	0.982641	0.994875	1.00294
9358.47	1.01126	1.00269	0.988363	1.0017
9358.78	0.995106	1.00101	0.984345	0.991038
9359.09	1.01671	1.00731	0.997733	1.0048
9359.4	1.00334	0.997118	1.00735	0.968708
9359.71	0.994634	0.989986	0.991349	1.00477
9360.02	1.01736	1.00371	0.983832	0.993526
9360.33	0.994446	0.995785	0.99277	1.00098
9360.64	1.00747	1.00314	0.993305	0.998478
9360.96	1.00947	0.997615	1.00296	0.99654
9361.27	0.98621	1.00674	0.998003	0.999673
[truncated: 865 more rows]

## Sheet: Fig 4b
2Cu2Zn reduction Cu XANES
energy	Cycle 3A.3 CO2 10 kV	Cycle 3B.1 H2+CO2 10 kV	Cycle 3B.2 H2+CO2 10 kV	Cycle 3B.3 H2+CO2 10 kV
8779.14	0.00258131	0.00294435	0.00282405	0.0029946
8779.41	0.00240683	0.00127647	0.00312424	0.00399734
8779.68	0.00282837	0.00111473	0.00364319	0.00328408
8779.95	0.00411392	0.0026933	0.00266527	0.00323141
8780.23	0.00353572	0.00318421	0.0023371	0.00413866
8780.5	0.00212562	0.00262745	0.00350561	0.00320161
8780.77	0.00237984	0.0025192	0.0030563	0.00316684
8781.05	0.00202402	0.00274815	0.00356525	0.00198994
8781.32	0.00124173	0.00113906	0.00211639	0.00125848
8781.59	0.00139638	0.00212514	0.00277707	0.00175051
8781.87	0.00271958	0.00295413	0.00296077	0.00179907
8782.14	0.00258316	0.00264756	0.00244993	0.00366871
8782.41	0.00163295	0.00261655	0.00317463	0.00245045
8782.69	0.00180456	0.0035637	0.00261004	0.00391239
8782.96	0.000690824	0.00159454	0.003754	0.00289506
8783.23	0.00100293	0.0028553	0.000605588	0.00251074
8783.51	0.00268079	0.00291846	0.00303771	0.00217174
8783.78	0.00303729	0.00424738	0.00327379	0.00174189
8784.05	0.00167519	0.000740569	0.00305651	0.00251539
8784.32	0.00203915	0.00216738	0.0029522	0.0033793
8784.6	0.00269254	0.00240818	0.00231249	0.00214003
8784.87	0.00399749	0.00224785	0.00136966	0.00321408
8785.14	0.00293129	0.00340214	0.00219947	0.00293198
8785.42	0.00189987	0.00175574	0.00207289	0.00179297
8785.69	0.00213485	0.00259431	0.00325956	0.00291561
8785.96	0.00244525	0.00218212	0.000841195	0.00485727
8786.24	0.00235921	0.00403974	0.00265915	0.00210846
8786.51	0.00178627	0.00329041	0.00284561	0.00199909
8786.79	0.00222826	0.00211938	0.00198939	0.0019284
8787.06	0.000928311	0.00293601	0.00241849	0.00221942
8787.33	0.00164205	0.00181311	0.00259728	0.0020344
8787.61	0.00111793	0.00238964	0.0016526	0.00370529
8787.88	0.00217409	0.000747894	0.00256313	0.0030493
8788.15	0.00185855	0.00158148	0.00270165	0.00218612
8788.43	0.00265334	0.00240971	0.00258696	0.00219866
8788.7	0.00255855	0.00146533	0.00213471	0.00237576
8788.97	0.00233751	0.00197047	0.0033414	0.00264612
8789.25	0.00188047	0.00268451	0.00268858	0.00173347
8789.52	0.0010586	0.00295165	0.000789571	0.00275918
8789.79	0.00123487	0.00237096	0.00339147	0.00268369
8790.07	0.00175826	0.00294235	0.00143539	0.00264358
8790.34	0.00166184	0.00202959	0.00234803	0.0018645
8790.61	0.00226819	0.00199541	0.000483694	0.00153771
8790.89	0.00125854	0.000694259	0.00182894	0.00257091
8791.16	0.00208546	0.00030081	0.00184765	0.00246767
8791.44	0.00264245	0.000940625	0.00150407	0.00296745
8791.71	0.0015414	0.001711	0.00163081	0.00184911
8791.98	0.00244855	0.00112757	0.0014173	0.00220455
8792.26	0.000284126	0.00244901	0.00170235	0.00129777
8792.53	0.00220317	0.0014996	0.00234678	0.0029119
8792.8	0.00190474	0.00225229	0.00247813	0.00287755
8793.08	0.00104691	0.00272338	0.0025396	0.00258609
8793.35	0.00178713	0.00234994	0.00189158	0.00280131
8793.63	0.00126093	0.00156858	0.00140741	0.00353555
8793.9	0.00154341	0.00249091	0.00218751	0.00285488
8794.17	0.00186037	0.00211045	0.00180948	0.00215418
8794.45	0.00187421	0.00210347	0.00271382	0.00171611
8794.72	0.000306232	0.000627473	0.00148725	0.000935631
8795	0.0010225	0.00217509	0.00217131	0.00216129
8795.27	0.00333798	0.00259202	0.00277552	0.0023379
8795.54	0.0023399	0.00162459	0.00302229	0.00184782
8795.82	0.00262718	0.000912048	0.00318598	0.00305739
8796.09	0.00208993	0.00150391	0.00189962	0.00345109
8796.37	0.00031725	0.00220099	0.000987157	-6.98433e-05
8796.64	0.00126303	0.00234979	0.00313927	0.00173193
8796.91	0.00160302	0.00201029	0.00218413	0.0031267
8797.19	0.0035841	0.00104627	0.00261602	0.000491428
8797.46	0.00101188	0.000800243	0.00240766	0.00196249
8797.74	0.00245122	0.00182543	0.00174196	0.00196719
8798.01	0.0011512	0.00247151	0.00315016	0.00184095
8798.28	0.00222296	0.00332449	0.000864675	0.00129119
8798.56	0.00172063	0.00328862	0.00221045	0.00199667
8798.83	0.00355407	0.00123811	0.00178664	0.00228016
8799.11	0.00133975	0.000554033	0.00138254	0.000901876
8799.38	0.00197057	0.00274344	0.000583618	0.00252971
8799.66	0.000991418	0.00253992	0.00128656	0.00265809
8799.93	0.00159682	0.00157157	0.00164352	0.00143102
8800.2	0.00201605	0.0010107	0.00257849	0.00187369
8800.48	0.00138633	0.00119952	0.00121421	0.00224358
8800.75	0.0014979	0.000918288	0.00233853	0.00151798
8801.03	0.00155629	0.000893509	0.00173538	0.0010114
8801.3	0.00196699	0.00186598	0.0019448	0.00253091
8801.58	0.00111132	0.00106626	0.00258754	0.00182832
8801.85	0.00162028	0.00157601	0.00224569	0.00112119
8802.12	0.000953182	0.00272695	0.00106282	0.00116337
8802.4	0.00118566	0.00134749	0.00273448	0.00110168
8802.67	0.00148818	0.00188224	0.00108963	0.00175573
8802.95	0.00201354	0.00207388	0.00281709	0.000974266
8803.22	0.000274086	0.00244691	0.000655528	0.00250596
8803.5	0.000714709	0.00115216	0.00198959	0.00205763
8803.77	0.00298247	0.000928117	0.001457	-0.000613589
8804.05	0.000844064	0.00249723	0.0010421	0.00158134
8804.32	0.000788896	0.00155833	0.00112125	0.00206091
8804.59	0.0020407	0.00186206	0.000964815	0.00302755
8804.87	0.0016192	0.00155333	0.00283497	0.00175339
8805.14	0.00119032	0.000583347	0.00139764	0.00142288
8805.42	0.00144999	0.00251181	0.00127864	0.00198654
8805.69	0.00214684	0.00202642	0.0017409	0.00207894
8805.97	0.00218935	0.00147871	0.00233046	0.00104208
8806.24	0.000709557	0.00229439	0.000890707	0.00165155
8806.52	0.00150844	0.00247472	0.00140638	0.000727966
8806.79	0.000498305	0.00162258	0.00134668	0.00138944
8807.07	0.00149931	0.00200634	0.00166485	0.00271732
8807.34	0.00157141	0.00129828	0.00198479	0.00179117
8807.62	0.00212382	0.00141726	0.00360705	0.00181422
8807.89	0.00120565	0.00246388	0.00191303	0.00208572
8808.17	0.000695099	0.00121561	0.000892389	0.00173143
8808.44	0.00175717	0.00143852	0.00123008	0.0020726
8808.71	0.000465141	0.00136994	0.00259527	0.00170024
8808.99	0.00184024	0.0010957	0.00182997	0.00135155
8809.26	0.00275867	0.002568	0.00218144	0.00228087
8809.54	0.00116686	0.000322539	0.00174483	0.00238102
8809.81	0.000926617	0.00131193	0.00239523	0.00136831
8810.09	0.00146864	0.00239218	0.00220341	0.00039299
8810.36	0.000500326	0.00202921	0.00241918	0.00210757
8810.64	-0.00010951	0.00167309	0.00177909	0.000730456
8810.91	0.00212817	0.00284514	0.00169011	0.00141078
8811.19	0.00145553	0.0034459	0.00343128	0.00276432
8811.46	0.00210571	0.0013779	0.00180313	0.00319159
8811.74	0.000725264	0.00197401	0.00134347	0.00113368
8812.01	0.00159347	0.000950599	0.00236996	0.00118638
8812.29	0.00209527	0.0021125	0.00134819	0.00247925
8812.56	0.00204404	0.000626333	0.00155621	0.00113159
8812.84	0.00147326	0.00332166	0.00260416	0.00204951
8813.11	0.00090195	0.00102732	8.18843e-05	0.00210959
8813.39	0.00122322	0.00189789	0.00148961	0.00121844
8813.66	0.00101721	0.00151888	0.0012018	0.00215317
8813.94	0.00142276	0.000581305	0.00198456	0.00243094
8814.21	0.00102467	0.00245072	0.000758482	0.000654772
8814.49	0.000257339	0.00226938	0.00259842	0.0011916
8814.77	0.00267168	0.000547372	0.00203029	0.00203882
8815.04	0.00161753	0.000154342	0.00140579	0.000886837
8815.32	0.0025041	0.00168268	0.00137899	0.000587961
8815.59	0.00112427	9.00921e-05	0.00102309	0.0010801
8815.87	-0.000164507	0.0022921	0.00146753	0.00123029
8816.14	0.0026725	0.00152623	0.00114721	0.00202604
8816.42	0.000907769	0.00116408	0.000764567	0.00163425
8816.69	0.000954533	0.00125611	0.00114256	0.00219584
8816.97	0.00117557	0.00177323	0.00285755	0.00138084
8817.24	0.000637788	0.000740524	0.00108976	0.00219007
8817.52	0.000196021	0.000831655	0.00191992	0.00205526
8817.79	0.000323202	0.00143517	-0.000269748	0.000922998
8818.07	0.00183667	0.000928504	0.0018327	0.00101266
8818.34	0.000898771	0.00137618	0.00149969	0.00127912
8818.62	0.00131129	0.00106593	0.0013303	-8.74665e-05
8818.9	0.000552891	0.000524286	0.000795635	0.00174734
8819.17	0.000114918	0.000531262	0.00115217	0.000861878
8819.45	0.000729595	0.00150661	0.000608968	0.000579693
8819.72	0.00287724	0.000633865	0.00146511	0.000982441
8820	0.00151141	5.68203e-05	0.00186245	0.000511207
8820.27	0.000395561	0.00124248	0.00101793	0.00219634
8820.55	0.00224312	0.00107599	0.000696257	0.00124459
8820.82	0.00141397	0.00196189	0.000434972	0.000998714
8821.1	0.00105974	0.000278411	0.00155276	0.00169852
8821.38	-0.000515361	0.00173916	0.00214893	1.27229e-05
8821.65	0.000447467	0.0001535	0.00121263	0.000626319
8821.93	-8.17999e-05	0.00136631	0.00158145	0.00132578
8822.2	0.00231145	0.000973203	0.00162494	-0.000124517
8822.48	0.000484148	0.00123458	0.00169722	0.000978133
8822.75	0.000636556	0.000247636	0.00142286	0.0031208
8823.03	0.00112362	6.37001e-05	0.000588856	0.00112114
8823.31	0.00186125	-1.11463e-05	0.00096625	0.00139822
8823.58	0.00159108	-1.20955e-05	0.000379451	0.00109864
8823.86	0.00066401	0.000300643	7.25801e-05	0.000482487
8824.13	0.000128347	-0.000223348	0.00206001	0.000708753
8824.41	-6.28127e-05	0.000410447	0.00202543	0.00082317
8824.68	0.000180013	0.000986455	0.00123376	0.00145308
8824.96	6.0141e-05	0.00137833	0.00190211	0.00118255
8825.24	0.00170728	0.000928247	0.00100446	0.000547399
8825.51	0.000810711	0.00159227	0.00119276	0.0014243
8825.79	0.00103508	0.000923743	0.00208351	0.00142082
8826.06	0.000780293	0.00196137	0.000369424	0.0016279
8826.34	0.000462087	0.000466649	0.000696734	0.00257008
8826.62	0.00128282	0.000484698	0.000917264	0.00149397
8826.89	0.000276289	0.00133219	0.000989348	0.00157232
8827.17	0.000543502	0.000447692	0.00139394	0.00104841
8827.44	0.000180492	0.000670217	0.000670935	0.000160597
8827.72	-0.000150517	0.000714481	0.00244341	0.000454941
8828	0.00243818	0.00158135	0.00176246	-9.93407e-06
8828.27	-0.000105215	0.000778752	0.0007258	0.00168795
8828.55	0.0015631	-0.000521642	0.000383424	0.000674365
8828.82	0.000719257	-0.000161374	0.00032769	0.00194352
8829.1	0.0010809	0.00151168	0.000724575	-0.000176047
8829.38	0.000716067	0.000436706	0.000637457	0.00116614
8829.65	0.00032461	0.000305368	0.000972392	0.0013197
8829.93	0.00142891	7.24324e-05	0.00162465	0.00037458
8830.2	0.00300197	0.000804129	0.000733412	-5.9516e-05
8830.48	0.00107258	0.00105255	-0.00149647	0.00065149
8830.76	0.00131608	0.0018676	0.000228792	0.0010716
8831.03	-0.00155444	0.000292041	-0.000445863	0.00172494
8831.31	0.000704601	0.00104887	0.00117372	0.00161117
8831.59	0.00108435	0.000459252	0.000889849	-3.77973e-05
8831.86	0.00245396	-0.000939242	0.000864445	0.00120986
8832.14	-0.000292775	0.00103971	0.000689207	0.000534966
8832.41	8.5884e-05	-0.00022859	0.000560839	0.00194207
8832.69	0.00045859	0.000361996	0.000617479	0.000471893
8832.97	0.000955009	0.00070815	0.00141191	0.00113283
8833.24	0.000196959	0.000873787	-0.000946406	0.000931606
8833.52	0.000331065	-8.98132e-05	-0.000330863	0.00208138
8833.8	0.000449263	-0.000238427	-0.000497413	0.000283781
8834.07	0.0001222	0.000671935	0.00181821	0.000330271
8834.35	0.000172177	0.000619036	0.000501072	0.00131488
8834.63	0.00232235	0.000873324	0.000449346	0.00131836
8834.9	0.00202525	0.000715085	-0.000233241	0.00174291
8835.18	-0.000825654	0.000220571	0.0011443	0.00122675
8835.46	0.0014149	0.000881762	0.000976919	-0.00108568
8835.73	0.000871851	0.00134563	0.00079314	0.00102296
8836.01	-3.85642e-06	-0.00112049	-0.000767966	-0.000508187
8836.29	0.000294607	-2.30541e-05	-0.000430722	-0.000175731
8836.56	-0.00010954	0.00172904	0.000662321	0.000748592
8836.84	0.00112548	0.000256195	0.000825364	-0.000871083
8837.12	-0.00044917	0.00228582	-0.000212534	0.000570605
8837.39	0.000347142	9.10474e-05	0.000309331	0.00094421
8837.67	0.00157815	0.000716574	-4.15433e-05	5.30981e-05
8837.95	0.00183972	0.000949867	0.000932865	0.00171914
8838.22	-0.000288604	0.000591777	-0.000174763	0.0014118
8838.5	0.00148778	0.00029841	0.00149758	0.000616669
8838.78	0.00182893	0.00111575	-0.000717382	0.000130864
8839.05	0.000772778	-0.000337653	0.000802025	0.000383888
8839.33	0.000616997	-0.000305849	0.000669959	0.000932453
8839.61	0.00122217	-0.000131273	-0.000396871	0.000695608
8839.88	0.000187827	0.000933635	0.000928391	3.82886e-05
8840.16	0.00043932	0.000652499	0.00173049	0.0014841
8840.44	0.000642821	0.00138742	0.000520125	0.000235142
8840.71	0.00128345	0.00174921	0.000881877	0.00109955
8840.99	0.000701722	0.00121785	-0.000383139	-0.000802615
8841.27	0.00172651	-0.000459915	0.00156007	5.02427e-05
8841.54	0.00118248	0.000787659	0.00017565	7.79608e-05
8841.82	-0.000161639	-0.000736552	0.000736877	0.00287678
8842.1	0.000462318	0.00129925	0.00130528	-0.000435165
8842.37	1.0027e-05	0.0008065	0.000967584	-0.000378342
8842.65	0.00128463	0.000828892	0.000865207	0.00113382
8842.93	-0.00011964	0.00157284	-5.40126e-05	-4.36863e-05
8843.21	0.000208899	0.00208181	0.000401153	0.00130989
8843.48	0.00116536	-0.000312811	-5.7299e-05	0.000341089
8843.76	-0.000136104	0.000555508	-0.000527758	0.00115818
8844.04	0.000522512	0.00049857	0.00023736	0.000249469
8844.31	-1.98546e-05	0.00159213	0.000578414	0.000133102
8844.59	0.000379367	0.000478786	-0.000803316	0.00139649
8844.87	0.000155101	0.000789429	0.000491922	0.00051537
8845.15	-0.000197992	0.000492022	-0.000124561	0.000203058
8845.42	0.000428964	0.00014826	-0.0001792	-0.000121772
8845.7	0.00104072	-9.61455e-05	0.000610469	-0.000807259
8845.98	0.000823541	0.000920737	0.000918969	0.000675076
8846.25	-0.000555836	0.000223645	0.00017387	0.000451942
8846.53	-0.000324495	-0.000539076	0.000713152	0.000185198
8846.81	0.000301432	0.00137338	-0.000259174	0.000219303
8847.09	-0.000709276	0.000578996	-7.18827e-05	5.46335e-05
8847.36	0.000198248	0.0020228	-0.000315605	-0.000472794
8847.64	-9.8177e-05	0.000371669	0.00148165	0.000628797
8847.92	-0.00103351	5.38774e-05	0.000666001	-0.000822267
8848.2	-0.000174814	0.000382581	0.00115811	3.47534e-05
8848.47	-0.00033199	0.000701697	0.00136069	-0.00141695
8848.75	-0.000968416	0.00292702	-0.000133597	-0.000749918
8849.03	0.000227134	-0.000139033	0.000421587	-0.00127804
8849.3	6.76468e-05	0.00144251	-4.9745e-05	0.000976093
8849.58	0.000189632	0.00120912	0.00215884	0.00136138
8849.86	0.000424194	0.000480617	0.000211599	0.00033368
8850.14	0.00194387	0.00152333	0.000695925	0.000322217
8850.41	-0.000534902	-0.000891484	-0.00126949	0.000230527
8850.69	0.000287843	-5.76478e-05	0.00054956	-0.00089698
8850.97	0.000688352	-0.000289365	-0.000301331	0.000372199
8851.25	-6.63509e-06	-0.000292463	6.07661e-05	0.000355891
8851.52	0.00108392	-0.000377239	0.00124884	0.000641804
8851.8	4.76514e-06	-4.84594e-05	0.00100248	-0.000309561
8852.08	-0.000753518	0.000911688	0.000238086	0.000446975
8852.36	0.00122787	-0.00128192	0.00158031	0.000588832
8852.64	3.86365e-05	-0.000628272	0.00133988	-0.00054704
8852.91	0.00116825	0.00108565	0.000232101	0.000192209
8853.19	0.000555834	-0.000638454	0.000772403	-8.11199e-05
8853.47	-0.000117676	0.000289192	0.000426514	0.000716973
8853.75	0.000385333	0.00046152	0.000743362	-0.000357927
8854.02	-0.00112408	-0.000367562	0.000539904	-0.000584013
8854.3	-0.00074668	-0.000128172	-0.00121822	0.00213408
8854.58	0.000824137	-0.0017918	0.00044514	-0.000723169
8854.86	-8.79727e-05	-0.000232294	-0.000108227	9.12739e-05
8855.13	0.00128846	0.000189778	-0.000217936	-0.00060904
8855.41	-7.5133e-05	1.44153e-05	-0.000600765	-0.000123567
8855.69	7.72336e-06	0.000266455	-0.000961347	0.000935786
8855.97	-0.000419195	-0.00183147	-0.000200611	0.00206304
8856.25	0.000204232	-0.000377358	-0.000967877	0.000981969
8856.52	0.000671376	0.000425248	0.000392096	0.000965595
8856.8	0.000292829	-0.002673	0.000145244	-0.000382033
8857.08	0.00131512	0.000563958	0.000192366	-0.000134393
8857.36	-4.27478e-05	-0.000806317	-0.000424532	-0.00044977
8857.64	0.000741929	-0.00121331	0.000704134	0.000300596
8857.91	0.00130623	-0.000264386	0.000485417	0.000122009
8858.19	7.25695e-05	8.58076e-05	0.000922603	-0.000629031
8858.47	3.51603e-05	0.00221111	-1.57666e-05	0.000345317
8858.75	-0.000657554	0.00022848	5.93534e-06	-3.17517e-05
8859.03	0.000420344	0.00103008	0.000521649	0.000250329
8859.3	-0.000644033	0.000487381	0.000571334	-0.000269339
8859.58	-0.000612844	9.6712e-06	-0.000470152	-0.0013174
8859.86	0.00086142	-0.00157604	-0.000641386	-0.000300781
8860.14	-0.000175842	0.000885065	0.00112494	3.24697e-05
8860.42	-0.000216736	-0.00100532	0.000477368	0.00154221
8860.69	-0.000544708	-0.000993768	0.000474816	0.000843217
8860.97	0.000984101	0.000219689	6.2082e-06	-0.000339282
8861.25	0.000995442	-0.000644768	-0.00109235	-0.000623133
8861.53	-0.00151239	0.000533444	0.000579997	-5.89753e-05
8861.81	-0.000538019	-0.000812521	-0.000553311	-0.00080657
8862.09	-0.000355541	0.000857486	9.37334e-05	-0.000932408
8862.36	0.000632287	-0.000388252	-0.00122651	-0.000657092
8862.64	6.14671e-05	-0.00021379	-7.11765e-05	-0.000264573
8862.92	0.000322089	0.00111782	0.000498852	0.00106441
8863.2	-3.80106e-05	0.000660004	0.000102916	-0.000486917
8863.48	0.000142346	-0.000324287	4.24073e-06	-0.000590501
8863.76	-0.000642073	0.000913632	-0.000167371	0.00159481
8864.03	-0.00134016	-0.000695343	6.11618e-05	-0.000674617
8864.31	0.000154633	-0.00127178	-0.00120907	0.000314491
8864.59	8.08219e-05	-0.00137189	0.000924846	0.000567279
8864.87	-0.000831439	-0.000427553	-0.000600944	-0.000780651
8865.15	-0.00043771	0.00116412	-9.43337e-05	-0.000975599
8865.43	-0.00112073	0.000886903	-0.000418277	-3.0772e-05
8865.7	0.000273314	0.000569508	0.000164362	0.000518483
8865.98	3.56007e-05	0.000707391	7.89638e-06	-0.00023142
8866.26	-7.78694e-05	0.000297009	-0.000162809	0.000116553
8866.54	0.000384685	-0.000402766	0.00067804	-2.57863e-05
8866.82	0.0010411	-0.00119003	-0.00130841	0.00118874
8867.1	0.000561497	0.000521248	-0.000453396	-0.000903193
8867.38	0.000342079	-0.00267954	-0.000236265	0.000332642
8867.65	-0.000663623	-0.000603716	0.000179236	-0.00031813
8867.93	0.000249918	-0.000181203	-6.79186e-05	0.00117798
8868.21	-0.000108401	2.47985e-06	0.000742978	2.18246e-05
8868.49	0.000593586	0.000102412	-0.000316487	-0.000339765
8868.77	0.000145911	-9.68789e-05	1.44108e-05	-0.000232576
8869.05	0.00067892	-0.000437494	-0.00186658	0.000849258
8869.33	0.000482874	-0.000128795	-4.96071e-05	-0.000316361
8869.6	-0.00088139	-0.00143996	-0.0011606	0.000133204
8869.88	-0.00182411	0.00011597	-0.00112885	-0.00162529
8870.16	0.000616108	0.000861941	0.00170603	0.000635788
8870.44	-0.00106366	-0.000950292	-0.00156997	-0.00076475
8870.72	-0.000312615	-0.000502364	-0.000521837	-0.000385022
8871	-0.000245933	-0.0006634	-0.00113583	-0.00107925
8871.28	-0.00025035	0.00016674	0.00101565	-0.000312725
8871.56	-0.00106106	-0.000987871	-0.00148385	-0.00100839
8871.84	0.000208356	-0.000826403	-0.000218071	-6.27712e-05
8872.11	-0.000634769	-0.000475813	-0.000786286	-0.000282348
8872.39	-0.00153631	-0.000990712	-0.000620827	-0.000550568
8872.67	-0.000638262	-0.000862202	-0.00031584	-0.000666149
8872.95	0.000612402	0.000919905	-0.000391475	-0.000264205
8873.23	-9.10702e-05	5.81158e-05	0.000454587	-0.000361166
8873.51	-0.000432117	-0.000908343	-0.000771525	-0.000832815
8873.79	9.84684e-05	0.000283738	-0.000215472	-5.94371e-05
8874.07	-0.000630345	-0.00178599	-0.000369785	-0.000896125
8874.35	-0.000658663	-0.00182514	0.00140519	-0.000885637
8874.63	0.000865297	0.00052238	0.000969667	-0.000184774
8874.9	0.000103535	-0.000408665	-0.000804361	0.000885943
8875.18	-0.0014374	0.00013071	-9.62406e-05	-0.000845155
8875.46	0.00101834	-0.000372148	0.000207915	0.000841368
8875.74	0.000384529	-0.0022639	-8.10897e-05	0.000325399
8876.02	0.000927198	-0.000430394	0.00017215	0.000178063
8876.3	-0.00109643	-8.2601e-05	-0.00195991	-0.000812928
8876.58	-0.000606604	-0.000336684	-0.00101107	-0.00250894
8876.86	-0.00119322	-0.00142774	-0.000591371	0.000470486
8877.14	0.000291915	-0.000273419	-0.000130653	-4.51423e-05
8877.42	-0.000462391	-0.000636477	0.000433294	-0.000428532
8877.7	-0.00062427	7.06277e-05	-0.000267192	-7.73791e-05
8877.98	0.000159725	-0.000606285	0.000597377	0.000202658
8878.25	-0.00134109	-9.54341e-05	-5.28024e-05	2.69468e-05
8878.53	-0.000547627	-0.000312519	0.000456414	-0.000647149
8878.81	0.00076262	3.74074e-05	0.000240799	-0.000469526
8879.09	7.98295e-05	-0.00083044	-0.000534097	-0.00109794
8879.37	-0.000145838	-0.00184914	-0.00131636	-0.000676126
8879.65	-0.000181467	0.00103567	-0.000382478	0.000325926
8879.93	-0.000846265	0.00152868	-0.0010274	-0.000607802
8880.21	0.000697279	0.000372235	-0.00216796	-0.000666688
8880.49	-0.00173351	-0.00153834	-0.000475483	-0.000966738
8880.77	-7.53453e-05	-0.000809822	0.000542626	-0.000431685
8881.05	-0.00115223	0.000132722	0.000348503	-0.00016126
8881.33	0.00149056	0.000175804	0.000347353	-0.000557632
8881.61	0.00022205	-0.00031871	0.000170982	-0.00143088
8881.89	-0.00146586	0.000124227	0.000226678	-0.000214839
8882.17	-0.000510726	0.00132755	-3.05612e-05	-0.00220008
8882.45	-0.000761355	-0.00143833	-0.000538565	-0.00097893
8882.73	-0.000582211	0.00066495	-0.00141941	-0.00118167
8883.01	-0.000538748	0.00021856	-0.00041569	-0.000396336
8883.28	-0.00172559	-0.000138539	0.000362454	-0.000273205
8883.56	-0.00108746	-0.00185563	0.000297886	0.000120829
8883.84	-0.00134423	-0.000484386	0.000469767	-0.000768997
8884.12	-0.000372848	-0.00109237	-0.000744636	-0.00124
8884.4	-0.000454499	-0.000422073	0.00040556	0.000407575
8884.68	-0.000727364	7.39786e-05	-0.0011594	-0.000888467
8884.96	-0.00118549	-0.000486453	2.23364e-05	-0.000302547
8885.24	-0.000152521	-0.000949799	-0.00039562	-0.000706866
8885.52	0.000143291	-0.00105501	-0.000354617	-1.87202e-05
8885.8	0.000975468	-0.000743418	-0.00077382	-0.000179794
8886.08	0.00114787	0.00112446	0.000619246	-0.00028985
8886.36	-0.000226438	-0.000238158	-3.86341e-05	-0.000516324
8886.64	-0.00180991	-0.000681956	0.000101103	-0.000731028
8886.92	0.000394428	0.000845546	-0.00101706	-0.00120298
8887.2	-0.000645826	-0.000709643	0.000679991	-0.00119563
8887.48	-0.00050956	0.00118948	-0.00108534	-0.00117262
8887.76	-0.00066072	-0.000260736	-0.000395845	-0.000491662
8888.04	-0.000609227	-0.00097983	-0.00155476	3.32855e-05
8888.32	-0.00173297	0.000832303	-0.000865943	0.000299206
8888.6	-0.000509159	-0.000738509	-0.00198958	0.000763939
8888.88	-0.000394484	-0.000449928	-0.00105158	-0.000375869
8889.16	-0.00155777	-0.000797135	-0.000142067	-0.000603251
8889.44	-0.000311271	5.12939e-05	-0.000658305	0.000568168
8889.72	-0.000525462	-0.00195077	0.000927848	0.00172706
8890	-0.00187375	-0.00153447	-0.00151662	-0.00156555
8890.28	-0.000210771	-0.000702992	0.000524606	-0.00103927
8890.56	-0.000908145	-0.00109207	-0.00132337	-0.000699664
8890.84	-0.00071275	-0.00140347	-0.00124437	-0.00119379
8891.12	0.00129303	2.58072e-05	0.000512847	-0.000347901
8891.4	-0.00146803	0.00130895	-0.0030762	-0.000813306
8891.68	-0.000236567	0.000200448	-0.00069315	-0.00147506
8891.96	-0.000169998	-0.000757437	-0.00046159	0.000489184
8892.24	0.000159223	-0.000763051	0.000236294	2.41951e-05
8892.52	-0.000559022	-0.000521337	-0.000167309	-2.3488e-05
8892.8	-5.60885e-05	-0.000121495	0.00102678	-0.00119827
8893.08	-8.13386e-05	-0.000378169	3.19392e-05	-0.00131279
8893.36	-0.00194406	-0.000778416	0.000432072	-0.00174224
8893.64	-0.00204317	0.0013377	1.65109e-06	0.000588636
8893.92	0.000388822	-0.00160276	0.000163522	-0.00110147
8894.2	-0.00038859	-0.00134085	-0.00073058	-0.000941865
8894.48	-0.000531719	-0.000543597	-0.0013508	-0.00128767
8894.76	-0.000356741	-0.000403656	-0.000146819	-0.00110146
8895.04	-0.0014373	-0.00081861	0.000155146	0.000308815
8895.33	-0.00056418	2.16493e-05	0.00014369	-0.000837435
8895.61	-0.00170906	-0.000562559	-0.000909958	-0.000877625
8895.89	0.000212141	0.00126169	0.000477026	-0.00119883
8896.17	-0.000508869	-0.000400683	-0.000291184	-0.00095104
8896.45	-0.000430482	0.000162735	-0.000872388	-0.000994067
8896.73	-0.000556339	-0.000759562	4.30592e-05	-0.00204755
8897.01	-0.00132553	-0.000772034	-0.00126947	-0.000731776
8897.29	-0.000654074	-0.000237421	-0.00152407	-0.00082427
8897.57	8.64363e-05	-0.00141318	-0.000432079	0.000597926
8897.85	-0.00160318	0.000352352	-0.00109389	0.00032032
8898.13	-0.0018279	0.000507953	0.000197952	-0.000386173
8898.41	-0.000480642	4.62463e-05	-0.00113445	-0.00126396
8898.69	-0.000129602	-0.000652957	-0.000964948	-0.00126884
8898.97	0.000335604	-0.00093257	-0.000362398	-0.000633757
8899.25	-0.00128083	-1.06395e-05	-0.000910552	-0.00118072
8899.53	-0.00120539	-0.00259564	0.000289124	0.000187124
8899.81	-0.000761627	-0.00144105	-0.000970831	-0.00126807
8900.09	-0.00150643	-0.000849057	-0.000841216	-0.00105067
8900.38	-6.59568e-05	-0.000704903	-0.00197595	6.12862e-05
8900.66	-0.00088496	-0.000353985	-0.000190105	-0.00052436
8900.94	-0.000503201	-0.000560973	-0.00144065	-0.000102811
8901.22	0.000389583	-0.00116526	-0.00113117	-0.000411528
8901.5	0.000266226	-0.000885636	-0.000240239	-0.000131869
8901.78	-0.00141714	0.000179295	0.000642196	0.000862311
8902.06	-0.000936816	-0.000310532	-0.000949505	-0.00111078
8902.34	-0.000643163	-0.0010752	-0.00135953	-0.000530047
8902.62	0.000292651	-0.00111945	-0.0015912	-0.00134232
8902.9	-0.000681353	-0.000595922	-2.39304e-05	-3.79085e-05
8903.18	-2.31914e-05	-0.000647487	-0.000384059	-0.000226535
8903.46	3.8718e-05	0.000545585	-0.000856482	0.000485606
8903.75	0.000190129	-0.000494581	-0.00178631	-0.00102031
8904.03	-0.000526828	-0.000451536	5.27215e-05	0.000607247
8904.31	-0.000772041	-0.000216033	-0.000151789	-0.000216383
8904.59	-0.00136472	-0.000640437	0.000361847	0.000736013
8904.87	-0.000509358	-0.000102015	-0.000853727	0.00124348
8905.15	-0.00304432	-0.000294714	-0.000665189	-0.00114866
8905.43	0.000199122	5.54796e-05	-0.00135363	-0.000449467
8905.71	-0.000863595	-0.00204992	-7.97291e-05	-0.000701677
8905.99	-2.09626e-05	-0.000529998	-0.00115748	-0.00149007
8906.27	-0.0017505	0.000349447	-0.000844179	-0.000620031
8906.56	-0.000243856	0.000144654	-0.00156181	-0.00126193
8906.84	-0.00137445	7.36557e-05	3.16347e-05	-1.15969e-05
8907.12	-0.000192765	-0.00242519	-0.00044381	-0.00211772
8907.4	-0.000110136	-0.00107674	0.000860871	-0.00084423
8907.68	-0.000268152	-0.00156176	-0.00107145	-8.12223e-05
8907.96	-0.00142689	-9.33219e-05	0.00202559	-0.000688706
8908.24	-0.000947063	-0.00110809	-0.000375397	-0.000369345
8908.52	-0.00199065	-0.00156614	0.00109491	-0.00213556
8908.81	-8.08237e-05	-0.00153618	-0.00163011	-0.00217425
8909.09	0.000153662	0.000436514	-0.000545753	-0.000257502
8909.37	0.000216405	-3.48709e-05	-0.000369528	-4.77092e-05
8909.65	-0.000537144	-0.00090531	-0.000542462	-1.57236e-05
8909.93	-0.000744667	-0.000851482	-0.00184298	-0.00174576
8910.21	-0.000465825	-0.000174097	0.000652816	-9.20468e-06
8910.49	-0.00146722	-0.000385848	-0.00108646	-0.00202912
8910.77	-0.00212705	-0.000957787	-0.000463662	-0.00099179
8911.06	-2.86742e-06	-0.000772177	-0.000700425	-0.000713843
8911.34	0.000209421	-0.0008527	-0.00271192	0.00012732
8911.62	-0.00146307	-8.16585e-05	0.00097081	-0.00159969
8911.9	0.000924909	-0.000314214	-0.000668142	-0.000734721
8912.18	-0.00160759	-0.00126372	-0.000666422	-0.00107652
8912.46	-0.000450104	0.000224769	8.00745e-05	0.00106357
8912.74	-0.000629332	-0.000390379	-0.00234218	-0.000274332
8913.03	-0.000256822	-0.000831145	-0.000144769	-0.0026345
8913.31	0.000238423	-0.00228128	0.000441614	-0.000705338
8913.59	-5.05025e-05	0.000127657	-0.00175677	-0.00035146
8913.87	-0.000953067	-0.00135434	-0.00159139	-0.000964016
8914.15	0.000123165	-0.000307504	-0.000520207	-0.000507458
8914.43	0.000150226	-0.000617333	0.00135716	-0.000516612
8914.72	-0.000853444	-0.000724658	-0.0013588	-0.00026092
8915	-0.000307934	-0.000123023	-0.00158442	-0.00149871
8915.28	-0.00150986	-0.00085911	-0.000924535	-0.000874493
8915.56	-0.00112938	-0.000830278	-0.00133324	-0.00189258
8915.84	-0.000860353	-0.000706569	-0.00101835	-0.00048299
8916.12	-0.000156774	-0.0004519	-0.000596692	-0.0011958
8916.41	-0.00115484	-0.00132872	0.000270601	-4.3658e-05
8916.69	-0.00176001	-0.00104357	-0.00177753	0.000537228
8916.97	-0.000632078	-0.000932584	-0.000958625	-0.000530139
8917.25	-0.000683123	-0.00011879	-0.000625687	-0.000397631
8917.53	-0.00161739	0.00110046	0.000109025	0.000167965
8917.82	-0.0012064	-0.000894113	-0.00104048	-0.000452472
8918.1	-0.000692705	-0.00162803	-0.000567224	0.00147938
8918.38	0.00074402	-0.00213527	0.00147407	-0.000804708
8918.66	-0.0012512	0.00100563	-0.000498967	0.000200372
8918.94	-0.00182922	-0.0018643	-0.000971918	-0.00104109
8919.22	-0.00112696	1.51625e-06	-0.00114108	-8.0939e-05
8919.51	-0.00157878	0.000187051	-0.000966206	-0.00129062
8919.79	-2.01184e-06	-0.000493292	0.000171753	0.000126313
8920.07	0.000443005	0.000768365	-0.000924086	-0.000943552
8920.35	-0.000431832	4.74433e-05	-0.00121691	-0.000889123
8920.63	-0.000621438	-0.00120269	0.000236745	-0.000692047
8920.92	-0.00260121	-0.000373559	5.76971e-05	-0.000549027
8921.2	0.00148875	-4.05881e-05	-0.000599465	-0.00111942
8921.48	1.9626e-05	-0.00122976	-0.000228718	-0.000589817
8921.76	6.53611e-05	-0.000755769	-2.07661e-05	-0.00106412
8922.05	-0.000444632	-0.000627046	0.000589607	-0.000964506
8922.33	-0.00111996	-0.000702578	0.000632574	-0.000115774
8922.61	-0.000780171	-0.000831264	-0.000662546	-0.00135724
8922.89	-6.90547e-05	-0.00126565	-0.000825055	0.00104641
8923.17	0.000626948	-0.00177323	-0.00129778	0.000108069
8923.46	-0.000310471	-0.000347292	0.00045257	0.000128616
8923.74	0.00150716	0.00142354	-0.000215962	-0.00166576
8924.02	-0.000776162	0.00108932	-0.00109858	-0.00120833
8924.3	-0.00122713	0.000497531	-0.00118071	-0.000407025
8924.59	0.000139509	-0.000564086	-9.00773e-05	-7.10203e-05
8924.87	5.85773e-05	0.000545883	-0.000925974	-0.00228505
8925.15	0.00031901	0.000277435	-0.00140818	-0.000904676
8925.43	-0.000496129	0.000279099	-0.000951918	-0.000653667
8925.71	-0.000628501	-0.000262967	0.000176106	0.000758537
8926	-0.000130119	0.000583122	-0.00101306	0.000432288
8926.28	0.000366413	-0.000164319	-0.000870188	0.0010134
8926.56	-0.00158449	-0.000262523	0.00106754	3.83814e-05
8926.84	0.000668945	-0.00110435	0.000968601	-0.000306404
8927.13	-0.000750673	0.00185928	0.000747664	0.0015871
8927.41	-0.000715014	-0.000586336	-0.000255937	-0.00096351
8927.69	-0.000801817	0.000543446	-0.00043125	0.000867589
8927.97	0.00101874	-0.000951311	-0.000461371	-0.000587071
8928.26	0.000415333	-0.00010164	0.000465564	-0.000266243
8928.54	0.000684591	-0.000922774	0.000133613	-0.00209162
8928.82	-0.000451004	-0.000118277	0.000852045	-0.000576961
8929.1	0.000630038	0.000256912	-0.000845945	-0.000699355
8929.39	0.000931223	0.00186651	-0.00141608	0.00151778
8929.67	-0.000205092	-0.00141002	-0.000442575	-0.000277622
8929.95	0.000563032	0.000682815	0.00153859	-0.000185762
8930.23	-0.000236956	-0.000700377	0.00187753	0.0010587
8930.52	-0.000916685	-0.00128201	-0.00138139	0.00218538
8930.8	-2.19623e-06	-0.000599672	-7.78034e-05	-0.00072372
8931.08	0.000540738	-0.000217739	0.000709259	0.0004069
8931.37	0.000399534	-0.000397841	-0.000631371	-0.00049955
8931.65	0.00123895	0.000725883	-0.000720717	0.000132392
8931.93	0.000347291	0.000617429	0.000522019	-0.000776887
8932.21	0.000655641	0.000374396	-0.000101036	0.000699507
8932.5	-0.000755151	-0.00101666	0.00134994	-7.13735e-05
8932.78	0.000598051	0.000801797	-0.000302234	0.00183459
8933.06	0.00040049	-0.00122922	-1.63596e-05	-0.000442042
8933.34	-0.000927492	-0.000599734	0.00158656	0.000739104
8933.63	-0.00101847	0.00105951	0.000303195	0.0017248
8933.91	0.00138212	-0.00127069	-0.00057678	-0.000672112
8934.19	-0.000768589	-0.000502928	0.000537307	0.00121462
8934.48	-0.00136779	0.00102524	-0.000348141	0.00128093
8934.76	0.000311098	0.000915991	0.000728061	0.00145408
8935.04	0.000252136	0.00130048	0.00153461	0.000640369
8935.33	0.000780821	-0.000629318	-0.00104816	0.00118858
8935.61	-0.000441289	0.000352777	-0.000691884	-0.000245676
8935.89	3.57351e-05	0.00118383	0.00115168	0.000387061
8936.17	-0.00113876	0.000207504	0.000631099	3.12245e-05
8936.46	-0.000573523	0.00178144	-0.000524036	-0.000345627
8936.74	0.00139048	0.00026721	0.00185898	0.00109239
8937.02	0.00124007	0.00170464	0.000805671	0.00222119
8937.31	0.000105837	0.000839555	-0.000572617	-0.000196049
8937.59	0.00135423	0.000898717	0.00111008	0.00114099
8937.87	0.000100526	-0.000528598	0.00203406	0.00223157
8938.16	-1.09422e-06	-0.000186117	-0.000743691	0.000436423
8938.44	0.00132965	0.00103325	-0.000251773	0.0012084
8938.72	0.000333596	0.000650946	0.000958291	7.84817e-06
8939.01	0.00155808	8.53543e-05	-0.000252444	-0.000464606
8939.29	-0.000208995	0.00297996	0.00312026	0.00344292
8939.57	-0.000113677	0.00171641	6.21959e-05	0.000844356
8939.86	0.000184894	0.00148136	0.00148533	0.00223028
8940.14	0.00126427	0.000488002	0.000539144	0.000925614
8940.42	0.000528183	0.00123595	0.00029063	0.000674501
8940.71	0.000524101	0.00159981	0.00190572	0.00201918
8940.99	0.000127259	0.0018171	0.00190408	0.00112031
8941.27	0.000840345	0.00109778	0.000875323	-0.000780348
8941.56	0.00153115	0.000329174	0.00143599	0.00125565
8941.84	0.000508777	0.00143949	9.66003e-05	0.00117326
8942.12	0.00164266	0.00139116	0.000687781	9.72045e-06
8942.41	-0.00091003	0.00146463	6.12557e-05	0.000618226
8942.69	-0.000156792	0.00168741	0.000724202	0.00141132
8942.97	0.00197948	0.000295416	0.00291711	0.00042124
8943.26	0.00201233	-0.000877882	0.000575921	0.00153349
8943.54	0.00217591	0.00115304	0.00126976	0.000286465
8943.82	0.0021741	0.0026983	0.00166627	-0.000996179
8944.11	0.00160771	0.00104482	0.00221168	0.00104527
8944.39	0.00065541	0.00168597	0.000647927	0.000695713
8944.67	0.00150054	0.00164892	0.000798051	0.00108123
8944.96	0.00172961	0.00179018	0.00208423	0.00165049
8945.24	0.00230455	0.00111849	-0.000351284	0.00350036
8945.53	0.00202395	0.00191402	0.00103242	0.00111056
8945.81	0.00106525	0.00188101	0.00161287	0.00204384
8946.09	0.00266099	0.000445196	0.00214577	0.000406341
8946.38	0.000723301	0.00220667	0.00122969	0.00192027
8946.66	0.00153449	0.00145988	0.000797005	0.000326899
8946.94	0.00367088	0.00218059	0.00217708	0.00154654
8947.23	0.00166425	0.00231133	0.00211569	0.00161299
8947.51	0.00283333	0.0027748	0.00364896	0.00229607
8947.79	0.00176758	0.00100475	0.00272328	0.00301896
8948.08	0.000751448	0.00202036	0.00152207	0.00354196
8948.36	0.00396204	0.0012155	0.00229311	0.00229819
8948.65	0.000951208	0.000447198	0.000142099	0.000992033
8948.93	0.0023735	0.000867806	0.00184058	0.00185
8949.21	0.00146048	0.0022706	0.00139366	0.00209726
8949.5	0.00059848	0.00259974	0.0024685	0.0013752
8949.78	0.000377055	0.00254559	0.00138105	0.00208477
8950.07	0.00279669	0.001697	0.00235935	0.00234728
8950.35	0.00251345	0.00285529	0.00240761	0.00116837
8950.63	0.0021985	0.00353077	0.00212159	0.00137419
8950.92	0.0034581	0.00312281	0.0015697	0.000819458
8951.2	0.00261864	0.00325791	0.00230781	0.00212705
8951.49	0.00226187	0.00243501	0.0021447	0.00198387
8951.77	0.00304041	0.0035939	0.00289328	0.00343767
8952.05	0.00246713	0.00312248	0.000949772	0.00311116
8952.34	0.00247805	0.00314497	0.00209351	0.00346227
8952.62	0.00416151	0.00362955	0.00230343	0.00140133
8952.91	0.00244943	0.00363474	0.00249855	0.00354164
8953.19	0.00546692	0.00258755	0.00280225	0.000955944
8953.47	0.00269768	0.00223516	0.00211086	0.00169696
8953.76	0.00276016	0.0021683	0.00353869	0.00395183
8954.04	0.00198596	0.00404105	0.0021244	0.00242212
8954.33	0.00333147	0.00294853	0.00253549	0.00332137
8954.61	0.00368815	0.00292619	0.00284278	0.00248112
8954.9	0.00386858	0.00424293	0.00280643	0.00431479
8955.18	0.00426932	0.00416862	0.00225945	0.00339574
8955.46	0.00273565	0.00507378	0.00384885	0.00282989
8955.75	0.00433127	0.00259671	0.00413968	0.00417476
8956.03	0.00317765	0.00357926	0.00453422	0.00333341
8956.32	0.0020278	0.00390315	0.00437617	0.00312775
8956.6	0.00437635	0.00376951	0.00327134	0.0041885
8956.89	0.00425916	0.00247489	0.004662	0.00272936
8957.17	0.00338607	0.00234045	0.00321262	0.00364921
8957.45	0.00479143	0.00365332	0.00503775	0.00335809
8957.74	0.00522519	0.00455687	0.00670194	0.00445661
8958.02	0.00521918	0.00437457	0.00414828	0.00396982
8958.31	0.00440256	0.00678704	0.00445818	0.00553757
8958.59	0.00487034	0.00326078	0.00377564	0.00542793
8958.88	0.00456785	0.00491709	0.00375278	0.00746767
8959.16	0.00436646	0.00447585	0.00511238	0.00520622
8959.45	0.00616216	0.00450253	0.00451682	0.00439321
8959.73	0.00639577	0.00410971	0.00571442	0.00534913
8960.02	0.00472665	0.00598779	0.00507098	0.00741514
8960.3	0.00579621	0.00528336	0.00609766	0.00655449
8960.58	0.00632846	0.00507721	0.00686255	0.00614245
8960.87	0.00672696	0.00593252	0.00325791	0.00789849
8961.15	0.00478867	0.00553327	0.00556508	0.00511584
8961.44	0.00534122	0.00534574	0.00488922	0.00554404
8961.72	0.006677	0.00672765	0.00639564	0.00630346
8962.01	0.0061342	0.00639254	0.00615548	0.00669173
8962.29	0.00561081	0.0069928	0.00495505	0.00587646
8962.58	0.00478714	0.00805421	0.00777036	0.00768064
8962.86	0.00765156	0.00551654	0.00660695	0.00670725
8963.15	0.00648471	0.00602976	0.00831753	0.00585311
8963.43	0.00537832	0.00659763	0.00958739	0.00794637
8963.72	0.00928156	0.0080597	0.0067067	0.00482555
8964	0.0073421	0.00810949	0.00606431	0.00848025
8964.29	0.00799756	0.00784335	0.00761277	0.00755866
8964.57	0.0105401	0.00663318	0.00784909	0.00772902
8964.86	0.00605538	0.00986521	0.00709241	0.00912883
8965.14	0.00834435	0.0102249	0.00936309	0.00931724
8965.43	0.00698344	0.0103121	0.00848701	0.00938654
8965.71	0.0109569	0.011734	0.00815763	0.0102901
8966	0.00906753	0.0122035	0.00978647	0.0100403
8966.28	0.0103801	0.0109174	0.0102253	0.00961446
8966.57	0.00902066	0.0112348	0.00969246	0.00725792
8966.85	0.00892745	0.0119464	0.0108751	0.0112129
8967.14	0.00846431	0.0116669	0.011508	0.0108861
8967.42	0.0115825	0.00997276	0.00938356	0.00882246
8967.71	0.011892	0.0116156	0.0126951	0.0113836
8967.99	0.0105763	0.0119876	0.0123323	0.0133853
8968.28	0.0116015	0.0123648	0.0122748	0.0124287
8968.56	0.0129643	0.0125771	0.0131331	0.0137468
8968.85	0.0113318	0.0139674	0.0150371	0.0145646
8969.13	0.0142122	0.0121639	0.0134065	0.0117426
8969.42	0.0158501	0.0149395	0.0123	0.012549
8969.7	0.0136207	0.0135586	0.0134299	0.0161819
8969.99	0.0140776	0.0138653	0.0139171	0.0155125
8970.27	0.0137018	0.0160956	0.0162216	0.0172146
8970.56	0.015962	0.0183034	0.017397	0.0157442
8970.84	0.0172971	0.0185959	0.0178276	0.0173136
8971.13	0.0164519	0.0186346	0.0175854	0.017321
8971.41	0.0141747	0.0204105	0.0176091	0.0179744
8971.7	0.0170485	0.0215099	0.0212652	0.0237465
8971.99	0.0199889	0.020642	0.0214463	0.0212889
8972.27	0.0212275	0.0223225	0.0211041	0.0194088
8972.56	0.0201722	0.0214144	0.0261516	0.0212529
8972.84	0.0217173	0.0245896	0.0231182	0.0234717
8973.13	0.0240852	0.0279267	0.0256788	0.0244459
8973.41	0.0270246	0.0266784	0.030132	0.0254769
8973.7	0.0229181	0.0335526	0.0318103	0.0321563
8973.98	0.0255757	0.0284466	0.0303434	0.0343321
8974.27	0.028638	0.0331257	0.0360846	0.0336121
8974.55	0.0282007	0.0380315	0.0348522	0.0343009
8974.84	0.0344492	0.0352295	0.0377787	0.0369035
8975.13	0.0313376	0.03858	0.0419546	0.0453329
8975.41	0.0373462	0.0439841	0.0440492	0.0494555
8975.7	0.0407861	0.0493687	0.052635	0.054211
8975.98	0.0428451	0.0543383	0.0556536	0.0521665
8976.27	0.0492424	0.0573218	0.0644656	0.0631029
8976.55	0.0538384	0.0688277	0.0721959	0.070252
8976.84	0.0566572	0.0794425	0.0841037	0.0844881
8977.12	0.069268	0.0950822	0.0986813	0.0913843
8977.41	0.0759955	0.113982	0.116032	0.119839
8977.7	0.0821389	0.137535	0.141138	0.142923
8977.98	0.0965896	0.169949	0.186731	0.185369
8978.27	0.11868	0.218276	0.2237	0.228662
8978.55	0.143768	0.259521	0.271266	0.269005
8978.84	0.166167	0.306862	0.316175	0.326398
8979.13	0.195787	0.341447	0.362523	0.364929
8979.41	0.233619	0.376768	0.392574	0.401432
8979.7	0.281185	0.410452	0.421007	0.42926
8979.98	0.343205	0.430175	0.449491	0.447549
8980.27	0.388478	0.453675	0.456156	0.462285
8980.55	0.433933	0.466469	0.47035	0.473419
8980.84	0.470318	0.458736	0.482803	0.483375
8981.13	0.497676	0.476812	0.488246	0.480559
8981.41	0.505028	0.491764	0.484525	0.494918
8981.7	0.502364	0.487832	0.488826	0.490797
8981.98	0.49231	0.492325	0.501364	0.511111
8982.27	0.49321	0.500922	0.491811	0.501398
8982.56	0.487907	0.506749	0.493607	0.50113
8982.84	0.479428	0.48777	0.497635	0.496024
8983.13	0.479532	0.507512	0.500913	0.498979
8983.42	0.471235	0.498992	0.510756	0.516584
8983.7	0.482588	0.516402	0.51067	0.509954
8983.99	0.488667	0.522882	0.516307	0.519906
8984.27	0.495958	0.53288	0.538051	0.538618
8984.56	0.516219	0.538968	0.537121	0.555125
8984.85	0.527832	0.573352	0.55771	0.55612
8985.13	0.545776	0.568709	0.564261	0.569566
8985.42	0.551477	0.591404	0.587696	0.585356
8985.7	0.567146	0.586196	0.592135	0.589278
8985.99	0.581692	0.616918	0.609762	0.61544
8986.28	0.600851	0.618632	0.61615	0.611593
8986.56	0.60497	0.629085	0.630559	0.637588
8986.85	0.624481	0.649199	0.634458	0.643311
8987.14	0.63159	0.669131	0.656647	0.645362
8987.42	0.652876	0.679716	0.669473	0.680316
8987.71	0.670767	0.681289	0.690865	0.691633
8988	0.686437	0.705225	0.717084	0.715931
8988.28	0.715376	0.732671	0.725285	0.721317
8988.57	0.734053	0.746701	0.743063	0.750073
8988.85	0.754248	0.764482	0.762037	0.762154
8989.14	0.76056	0.794241	0.779021	0.776406
8989.43	0.778298	0.797488	0.805808	0.805585
8989.71	0.814069	0.819036	0.819219	0.81651
8990	0.822929	0.854886	0.845308	0.841752
8990.29	0.855105	0.871524	0.849504	0.852954
8990.57	0.869073	0.888104	0.876485	0.872954
8990.86	0.887909	0.891352	0.894291	0.901818
8991.15	0.935123	0.9097	0.906758	0.907181
8991.43	0.95341	0.933752	0.911804	0.926075
8991.72	0.972277	0.946214	0.935501	0.944828
8992.01	0.999496	0.958298	0.945743	0.948447
8992.29	0.993079	0.962802	0.959737	0.946855
8992.58	1.01075	0.969515	0.966563	0.96424
8992.87	1.03132	0.973944	0.972397	0.964947
8993.15	1.02669	0.98532	0.973303	0.98013
8993.44	1.04846	0.991884	0.983901	0.970348
8993.73	1.05301	0.996861	0.994562	0.986045
8994.01	1.03608	0.970975	0.97735	0.976307
8994.3	1.05553	1.00864	0.99403	0.981495
8994.59	1.06391	0.989633	0.977449	0.975633
8994.88	1.06782	0.995854	0.965263	0.970376
8995.16	1.07438	0.985353	0.977663	0.968798
8995.45	1.08169	0.989397	0.964164	0.982556
8995.74	1.07584	0.980937	0.966358	0.952741
8996.02	1.08305	0.96972	0.950003	0.955005
8996.31	1.06544	0.966766	0.959741	0.953837
8996.6	1.06545	0.976869	0.962016	0.961338
8996.88	1.0675	0.970996	0.949873	0.952369
8997.17	1.05286	0.960561	0.94683	0.952798
8997.46	1.05171	0.975052	0.952571	0.963037
8997.74	1.04529	0.977678	0.942532	0.940383
8998.03	1.05732	0.966465	0.949614	0.947441
8998.32	1.03445	0.956015	0.959022	0.928725
8998.61	1.05473	0.973928	0.955731	0.94501
8998.89	1.03914	0.965297	0.957033	0.951457
8999.18	1.01139	0.964625	0.953921	0.945008
8999.47	1.01644	0.963375	0.946788	0.951977
8999.75	1.01353	0.976467	0.954524	0.96681
9000.04	1.00163	0.977953	0.961833	0.959171
9000.33	1.00537	0.993899	0.962955	0.97091
9000.62	0.999315	0.980205	0.974399	0.964058
9000.9	0.996323	0.97553	0.965931	0.970171
9001.19	1.0008	0.984211	0.987783	0.96924
9001.48	0.994666	0.98658	0.967736	0.971172
9001.77	0.993929	0.994157	0.972094	0.981041
9002.05	0.984584	0.989692	0.983713	0.98379
9002.34	0.977998	0.981333	0.98372	0.977069
9002.63	0.978296	0.985916	0.981419	0.980034
9002.91	0.958668	0.991884	0.964152	0.974257
9003.2	0.98145	0.987364	0.971038	0.950753
9003.49	0.96812	0.985825	0.960519	0.957631
9003.78	0.969454	0.97466	0.973351	0.953288
9004.06	0.969492	0.970116	0.964826	0.965101
9004.35	0.966261	0.973707	0.95577	0.960095
9004.64	0.955535	0.950781	0.950988	0.962001
9004.93	0.962649	0.967684	0.947116	0.951503
9005.21	0.967641	0.947066	0.930109	0.940902
9005.5	0.967521	0.950167	0.942647	0.935686
9005.79	0.952051	0.931175	0.938352	0.94841
9006.08	0.968958	0.941017	0.939497	0.921976
9006.37	0.973332	0.946738	0.927438	0.936521
9006.65	0.960781	0.938095	0.944048	0.926597
9006.94	0.974266	0.934063	0.908427	0.903563
9007.23	0.96458	0.934413	0.902898	0.914252
9007.52	0.951082	0.929161	0.92555	0.907319
9007.8	0.957599	0.921543	0.903984	0.905985
9008.09	0.944473	0.925906	0.913899	0.924317
9008.38	0.939413	0.919005	0.888351	0.903745
9008.67	0.948757	0.91636	0.915947	0.909908
9008.95	0.955652	0.907203	0.895247	0.902249
9009.24	0.955874	0.909706	0.89227	0.89978
9009.53	0.945405	0.907517	0.893138	0.910058
9009.82	0.952077	0.907079	0.906406	0.900533
9010.11	0.962215	0.891245	0.907013	0.897111
9010.39	0.948989	0.906076	0.890509	0.904331
9010.68	0.949029	0.904737	0.897956	0.891728
9010.97	0.932736	0.878397	0.885011	0.894496
9011.26	0.946349	0.90744	0.896087	0.904211
9011.55	0.941481	0.895178	0.906249	0.899569
9011.83	0.939667	0.894652	0.906654	0.908335
9012.12	0.947229	0.907112	0.892865	0.901216
9012.41	0.94902	0.898339	0.892786	0.891757
9012.7	0.942644	0.899385	0.896426	0.905902
9012.99	0.950474	0.904766	0.895238	0.895785
9013.27	0.936275	0.903574	0.895511	0.903573
9013.56	0.943301	0.900049	0.90014	0.887459
9013.85	0.939241	0.921784	0.909593	0.904656
9014.14	0.936533	0.914975	0.907227	0.890719
9014.43	0.925198	0.910214	0.907719	0.901642
9014.71	0.947663	0.910219	0.907103	0.895233
9015	0.927063	0.907562	0.916513	0.91256
9015.29	0.941741	0.912275	0.899228	0.904141
9015.58	0.944262	0.917698	0.910146	0.919253
9015.87	0.938113	0.914762	0.917427	0.911587
9016.16	0.937182	0.927394	0.930719	0.912909
9016.44	0.932811	0.926675	0.919429	0.915973
9016.73	0.91913	0.929168	0.91928	0.914593
9017.02	0.924966	0.9428	0.930045	0.922455
9017.31	0.926323	0.935808	0.927099	0.935325
9017.6	0.918701	0.939881	0.927136	0.924681
9017.89	0.912656	0.929292	0.929969	0.927837
9018.17	0.925767	0.944254	0.924165	0.94921
9018.46	0.925014	0.937221	0.938019	0.934779
9018.75	0.93387	0.939731	0.944704	0.962092
9019.04	0.928884	0.939088	0.943148	0.948517
9019.33	0.901343	0.950157	0.938137	0.9547
9019.62	0.913203	0.958674	0.959338	0.943676
9019.9	0.920177	0.953241	0.942125	0.951078
9020.19	0.909623	0.951991	0.931148	0.954365
9020.48	0.916902	0.94279	0.969469	0.944712
9020.77	0.907304	0.954934	0.963891	0.958743
9021.06	0.907196	0.970544	0.966427	0.956005
9021.35	0.908389	0.957798	0.958928	0.967674
9021.64	0.907687	0.960723	0.967798	0.950966
9021.92	0.92011	0.973889	0.959526	0.964651
9022.21	0.902665	0.95498	0.962127	0.970936
9022.5	0.906467	0.967661	0.964654	0.96663
9022.79	0.903312	0.974412	0.959248	0.978884
9023.08	0.900538	0.974811	0.97989	0.973971
9023.37	0.910083	0.966633	0.978157	0.968627
9023.66	0.903546	0.961499	0.978792	0.976155
9023.95	0.896125	0.99004	0.976917	0.971818
9024.23	0.907412	0.973199	0.96168	0.98779
9024.52	0.905757	0.975537	0.981777	0.985196
9024.81	0.892481	0.969219	0.977686	0.982804
9025.1	0.914284	0.972923	0.96833	0.980593
9025.39	0.894536	0.985326	0.971804	0.966721
9025.68	0.899721	0.966825	0.967061	0.969301
9025.97	0.898818	0.983734	0.981106	0.974536
9026.26	0.914943	0.990381	0.969825	0.990865
9026.55	0.911184	0.973242	0.963062	0.959009
9026.83	0.900805	0.96417	0.978504	0.969885
9027.12	0.908473	0.976161	0.977321	0.976568
9027.41	0.91345	0.978146	0.954322	0.981501
9027.7	0.911041	0.971029	0.957799	0.980952
9027.99	0.89798	0.957457	0.964286	0.944668
9028.28	0.906412	0.963323	0.963385	0.955447
9028.57	0.893819	0.961049	0.951717	0.957544
9028.86	0.909303	0.96088	0.962821	0.962698
9029.15	0.899783	0.95637	0.960199	0.939339
9029.44	0.902531	0.967212	0.955928	0.947293
9029.72	0.907757	0.957619	0.954142	0.958433
9030.01	0.905969	0.951657	0.953969	0.955921
9030.3	0.906831	0.946698	0.95305	0.960708
9030.59	0.915331	0.959851	0.946353	0.966046
9030.88	0.908566	0.952734	0.952015	0.942435
9031.17	0.91304	0.953879	0.932133	0.93706
9031.46	0.921435	0.940652	0.941351	0.942542
9031.75	0.906284	0.942731	0.943122	0.951559
9032.04	0.908053	0.950184	0.939446	0.95135
9032.33	0.905354	0.945463	0.932944	0.942822
9032.62	0.918054	0.953706	0.933313	0.94056
9032.91	0.914455	0.93237	0.934121	0.928837
9033.2	0.90489	0.944629	0.936421	0.936175
9033.49	0.908244	0.950379	0.928823	0.925412
9033.77	0.913245	0.94613	0.937713	0.947513
9034.06	0.92653	0.931307	0.937731	0.936862
9034.35	0.915049	0.942986	0.937584	0.940513
9034.64	0.910551	0.950514	0.931524	0.94327
9034.93	0.929875	0.935658	0.923063	0.942708
9035.22	0.921934	0.938511	0.938634	0.934381
9035.51	0.912503	0.93584	0.938228	0.940025
9035.8	0.939528	0.943556	0.92971	0.941798
9036.09	0.928229	0.934921	0.935001	0.932304
9036.38	0.92373	0.931525	0.928379	0.937937
9036.67	0.931634	0.952147	0.927505	0.934083
9036.96	0.923636	0.933437	0.927837	0.939884
9037.25	0.918163	0.951536	0.931495	0.924652
9037.54	0.927907	0.943012	0.922916	0.942291
9037.83	0.937845	0.936304	0.947379	0.952782
9038.12	0.945833	0.937055	0.945015	0.939125
9038.41	0.952198	0.938939	0.948184	0.936486
9038.7	0.941597	0.933935	0.934724	0.937766
9038.99	0.935817	0.935331	0.928621	0.93944
9039.28	0.952136	0.944763	0.946691	0.945476
9039.57	0.938882	0.941152	0.925434	0.939696
9039.86	0.944497	0.947828	0.944513	0.936632
9040.15	0.951242	0.959468	0.94144	0.938795
9040.44	0.94686	0.943234	0.940276	0.958928
9040.73	0.96152	0.938707	0.935681	0.956717
9041.02	0.970721	0.952702	0.942795	0.93855
9041.31	0.951576	0.936741	0.94521	0.945742
9041.6	0.956129	0.946721	0.950768	0.937427
9041.89	0.95679	0.937783	0.943303	0.952247
9042.18	0.949141	0.954073	0.950441	0.953688
9042.47	0.955237	0.946951	0.950197	0.940522
9042.76	0.982702	0.948862	0.94831	0.945127
9043.05	0.978873	0.955878	0.95417	0.934166
9043.34	0.968805	0.965188	0.940215	0.941572
9043.63	0.978766	0.947298	0.95331	0.955978
9043.92	0.971752	0.951136	0.951146	0.939454
9044.21	0.978359	0.947904	0.943245	0.940298
9044.5	0.979692	0.954203	0.955276	0.944192
9044.79	0.975638	0.961225	0.941716	0.957751
9045.08	0.988391	0.964801	0.94625	0.950676
9045.37	0.967429	0.959815	0.954575	0.957555
9045.66	0.971795	0.956525	0.955805	0.939475
9045.95	0.996258	0.966297	0.945912	0.951361
9046.24	0.98798	0.97727	0.943139	0.964667
9046.53	0.986848	0.971915	0.945571	0.967021
9046.82	0.965899	0.960173	0.963543	0.95495
9047.11	0.982178	0.960813	0.951069	0.966358
9047.4	0.992865	0.957128	0.960369	0.951687
9047.69	0.990905	0.963947	0.965466	0.95791
9047.98	0.971763	0.967987	0.965924	0.946284
9048.27	0.988681	0.957067	0.953046	0.963667
9048.56	0.974419	0.943132	0.967199	0.950325
9048.85	0.987006	0.95608	0.948322	0.955481
9049.14	1.00124	0.956866	0.966152	0.958446
9049.43	0.997629	0.973281	0.965848	0.956992
9049.72	0.994321	0.96952	0.962802	0.95566
9050.01	0.99265	0.972484	0.95128	0.965189
9050.3	0.978498	0.97313	0.955222	0.977247
9050.59	0.999891	0.962231	0.958753	0.972165
9050.88	0.977889	0.966902	0.969572	0.960794
9051.17	0.991232	0.965183	0.952576	0.960657
9051.46	0.984734	0.972118	0.953181	0.972447
9051.76	1.00058	0.987804	0.96279	0.959109
9052.05	0.990612	0.965833	0.98432	0.966439
9052.34	0.990389	0.987325	0.976623	0.964367
9052.63	0.98752	0.967648	0.961116	0.965076
9052.92	0.986532	0.991154	0.968601	0.961047
9053.21	0.998854	0.978793	0.984045	0.963839
9053.5	0.993255	0.972367	0.979286	0.963783
9053.79	1.01358	0.969137	0.973849	0.954548
9054.08	0.985148	0.97583	0.972772	0.985261
9054.37	0.984703	0.975299	0.979249	0.949769
9054.66	0.996489	0.980275	0.965667	0.968295
9054.95	0.981659	0.98285	0.957079	0.972857
9055.24	1.00141	0.988882	0.968066	0.975882
9055.54	1.00193	0.977831	0.958304	0.980609
9055.83	0.99596	0.98333	0.962277	0.978728
9056.12	0.992725	0.973617	0.969628	0.967234
9056.41	0.994632	0.988644	0.963395	0.979333
9056.7	0.998707	0.97822	0.968976	0.970747
9056.99	0.994715	0.989099	0.977415	0.973894
9057.28	0.98698	0.974699	0.96881	0.966934
9057.57	0.997098	0.993898	0.971012	0.967136
9057.86	1.00066	0.985574	0.990338	0.981214
9058.15	0.998869	0.98419	0.986666	0.988965
9058.44	0.995859	0.99287	0.974796	0.973814
9058.74	0.989425	0.985403	0.981555	0.985254
9059.03	0.996149	0.990555	0.983974	0.973917
9059.32	0.993526	0.991041	0.986686	0.994867
9059.61	0.997763	0.986826	0.982403	1.00067
9059.9	0.994315	1.00175	0.981655	0.982778
9060.19	1.00645	0.981892	0.986095	0.997606
9060.48	0.985031	0.994064	1.00002	0.981895
9060.77	0.996615	0.995412	0.992738	0.995571
9061.06	1.00663	0.988179	0.986028	0.985807
9061.36	0.997924	0.99028	0.979458	0.995229
9061.65	0.99693	0.994292	0.974975	0.984667
9061.94	0.994174	0.984943	0.983364	0.995287
9062.23	0.998194	1.00161	0.99226	0.990328
9062.52	0.99201	1.00169	0.978838	0.99575
9062.81	0.998226	1.00525	0.999025	0.995043
9063.1	1.00364	0.990752	0.99279	1.00065
9063.4	0.990591	0.990708	0.997786	0.98153
9063.69	0.989455	1.01346	0.997567	0.997709
9063.98	0.982824	1.00632	1.01311	0.985429
9064.27	0.988199	1.01056	0.99112	1.00023
9064.56	0.990135	0.995348	0.987522	0.993599
9064.85	0.999793	0.994387	1.00062	1.0022
9065.14	0.993806	1.01242	1.00141	0.990239
9065.44	1.00814	0.999722	1.00286	0.978881
9065.73	1.00245	0.998757	0.990529	1.00302
9066.02	0.997116	1.01552	1.01445	0.995634
9066.31	0.998436	1.01606	1.01096	0.998644
9066.6	0.992553	1.01056	1.00785	1.01244
9066.89	0.996994	1.02	0.999748	1.00116
9067.18	0.992289	0.982873	0.999321	1.00506
9067.48	0.996746	1.00899	1.00466	1.01174
9067.77	0.985084	1.00992	0.99802	1.00219
9068.06	0.997262	1.00463	1.00569	1.01085
9068.35	1.00111	1.02623	1.00727	1.011
9068.64	1.00288	1.01009	1.01008	1.00466
9068.93	1.00059	1.01158	1.00483	1.00824
9069.23	1.00276	1.02283	1.0112	1.0018
9069.52	0.998814	1.011	1.01512	1.00207
9069.81	0.981555	1.00798	0.996604	1.00895
9070.1	1.00736	1.01628	1.01254	1.00012
9070.39	0.990876	1.01543	1.00545	1.00191
9070.69	0.997823	1.0081	1.02181	1.00631
9070.98	0.998165	1.02116	1.01344	1.00915
9071.27	1.00683	1.00357	1.01552	1.00814
9071.56	0.992731	1.01083	1.00761	1.00637
9071.85	0.988654	1.01648	1.01993	1.0041
9072.14	1.02532	1.02997	1.01363	1.00448
9072.44	0.992195	1.00579	1.00667	1.00626
9072.73	0.982723	1.01767	0.999322	1.00971
9073.02	0.997335	1.019	1.02334	1.0141
9073.31	0.998013	1.02426	1.00885	1.00243
9073.6	0.987766	1.00736	1.00945	1.00819
9073.9	0.980256	0.99643	1.00221	1.00443
9074.19	0.989672	1.02222	0.996343	1.01288
9074.48	1.01399	1.01824	1.01361	1.00386
9074.77	0.997899	1.01346	1.01834	1.0021
9075.07	0.986022	1.00589	0.993756	1.00944
9075.36	0.988157	1.0093	1.01191	1.0171
9075.65	0.988048	1.0096	1.01095	1.01151
9075.94	1.00263	1.00134	1.0049	1.00821
9076.23	1.00445	1.01602	0.994	1.00846
9076.53	0.977778	0.995783	0.997623	0.99008
9076.82	0.999998	0.995159	1.00136	0.99375
9077.11	0.998305	0.998162	0.99964	1.0079
9077.4	0.998975	1.00301	0.98597	0.995757
9077.7	0.993991	1.0069	0.994946	1.00964
9077.99	0.985393	1.00259	0.991065	1.00678
9078.28	0.988771	1.01267	0.989231	0.995631
9078.57	0.984214	0.991822	1.01336	0.997865
9078.86	0.99789	1.00278	1.00062	0.992033
9079.16	0.987892	0.992054	0.991644	0.989515
9079.45	0.982754	0.986606	0.981128	0.997667
9079.74	0.989868	0.994818	1.00141	0.998892
9080.03	0.99315	0.99089	0.982711	1.00949
9080.33	0.988359	0.990792	0.977829	0.988208
9080.62	0.990049	0.998653	0.967889	0.977696
9080.91	0.972094	0.978383	0.986929	0.983937
9081.2	0.969398	0.979364	0.991877	0.986175
9081.5	0.999125	0.988004	0.991969	0.988966
9081.79	0.992607	0.974731	0.983517	0.976295
9082.08	0.982793	0.988697	0.981301	0.988073
9082.38	0.98241	0.984343	0.98418	0.981512
9082.67	0.991032	0.96791	0.990501	0.982649
9082.96	0.985466	0.987815	0.971295	0.975935
9083.25	0.97404	0.98491	0.986288	0.993735
9083.55	0.980729	0.996786	0.978653	0.964791
9083.84	0.981689	1.00042	0.989429	0.977854
9084.13	0.986537	0.979492	0.96988	0.976337
9084.42	0.986815	0.970018	0.977734	0.962488
9084.72	0.972914	0.97674	0.98088	0.977249
9085.01	0.984943	0.975788	0.97362	0.974194
9085.3	0.983096	0.97742	0.979075	0.969021
9085.6	0.958448	0.971952	0.981458	0.965302
9085.89	0.990468	0.973944	0.970314	0.975982
9086.18	0.978944	0.972143	0.978759	0.969792
9086.47	0.972297	0.9742	0.981097	0.973578
9086.77	0.965801	0.974562	0.966385	0.958256
9087.06	0.98449	0.981067	0.968543	0.969723
9087.35	0.97689	0.981058	0.982504	0.965195
9087.65	0.992239	0.988321	0.976437	0.960757
9087.94	0.966752	0.974187	0.962491	0.966551
9088.23	0.978173	0.973786	0.965843	0.961932
9088.52	0.968446	0.981437	0.95748	0.9697
9088.82	0.979736	0.976079	0.971383	0.979311
9089.11	0.973463	0.96545	0.960841	0.962646
9089.4	0.963165	0.971147	0.974678	0.962667
9089.7	0.965839	0.961089	0.963317	0.962333
9089.99	0.97355	0.961548	0.958178	0.961575
9090.28	0.985562	0.971559	0.956805	0.962356
9090.58	0.969122	0.971157	0.959258	0.968029
9090.87	0.964476	0.957372	0.965552	0.959328
9091.16	0.977979	0.971157	0.948876	0.949326
9091.46	0.985137	0.966218	0.958215	0.957723
9091.75	0.979163	0.965183	0.977312	0.960305
9092.04	0.977201	0.955422	0.951858	0.965041
9092.34	0.976922	0.954662	0.954864	0.959433
9092.63	0.963622	0.943747	0.961758	0.957712
9092.92	0.97184	0.967918	0.959354	0.962374
9093.22	0.968038	0.962835	0.964975	0.966528
9093.51	0.985898	0.949922	0.970634	0.949039
9093.8	0.974673	0.963596	0.962381	0.943954
9094.1	0.956808	0.959538	0.954033	0.952662
9094.39	0.953315	0.960981	0.947261	0.960443
9094.68	0.963661	0.956352	0.954503	0.949533
9094.98	0.976304	0.951573	0.965693	0.951997
9095.27	0.968335	0.938913	0.948898	0.945929
9095.56	0.966672	0.952159	0.962138	0.942207
9095.86	0.961134	0.951936	0.934598	0.938488
9096.15	0.968097	0.954938	0.94026	0.953228
9096.44	0.95317	0.94806	0.939019	0.942914
9096.74	0.969122	0.952632	0.955941	0.960875
9097.03	0.962919	0.965812	0.949178	0.949933
9097.32	0.957171	0.933119	0.940546	0.948896
9097.62	0.963568	0.948265	0.95064	0.941396
9097.91	0.983581	0.971749	0.948781	0.950704
9098.2	0.96454	0.939589	0.959085	0.945771
9098.5	0.979626	0.962522	0.954657	0.941477
9098.79	0.972648	0.94928	0.952217	0.944596
9099.09	0.964792	0.954958	0.953615	0.957896
9099.38	0.967768	0.949467	0.944263	0.944186
9099.67	0.979031	0.963393	0.948723	0.948536
9099.97	0.954797	0.957939	0.939003	0.946361
9100.26	0.958226	0.963571	0.959993	0.952867
9100.55	0.951869	0.953441	0.964345	0.949332
9100.85	0.963461	0.938343	0.947474	0.954756
9101.14	0.962703	0.967385	0.951711	0.948039
9101.44	0.976515	0.949819	0.947915	0.940932
9101.73	0.967052	0.952484	0.949927	0.949399
9102.02	0.96678	0.969107	0.946551	0.949243
9102.32	0.975437	0.948151	0.95195	0.959405
9102.61	0.953936	0.954574	0.951767	0.959753
9102.91	0.962708	0.955626	0.949316	0.966857
9103.2	0.962461	0.961482	0.971732	0.950929
9103.49	0.95711	0.958702	0.953558	0.964639
9103.79	0.9702	0.972035	0.960345	0.968101
9104.08	0.980488	0.96545	0.962892	0.950242
9104.38	0.968386	0.946552	0.964859	0.955189
9104.67	0.965023	0.96424	0.945051	0.971814
9104.96	0.962766	0.958252	0.9594	0.955611
9105.26	0.964635	0.966102	0.967531	0.954227
9105.55	0.966558	0.974107	0.956223	0.970379
9105.85	0.964584	0.980952	0.95649	0.968418
9106.14	0.975818	0.96269	0.962534	0.952098
9106.44	0.95924	0.953355	0.97933	0.959291
9106.73	0.974836	0.957586	0.963058	0.970929
9107.02	0.968242	0.960554	0.95747	0.968621
9107.32	0.980596	0.969078	0.975697	0.961901
9107.61	0.975148	0.966639	0.966423	0.981189
9107.91	0.969353	0.982291	0.975078	0.960866
9108.2	0.978428	0.974792	0.974384	0.974909
9108.5	0.956607	0.976005	0.965345	0.987389
9108.79	0.980283	0.978063	0.961683	0.966654
9109.08	0.966119	0.966128	0.980065	0.97389
9109.38	0.963282	0.984862	0.976788	0.965698
9109.67	0.980248	0.976431	0.993298	0.981551
9109.97	0.972093	0.976355	0.964031	0.975468
9110.26	0.961612	0.982071	0.969302	0.976107
9110.56	0.957825	0.974318	0.975891	0.974986
9110.85	0.995313	0.979187	0.971455	0.97665
9111.15	0.97904	0.985131	0.964857	0.982844
9111.44	0.978427	0.978529	0.98658	0.971995
9111.73	0.980013	0.980105	0.980719	0.981186
9112.03	0.979499	0.975609	0.984102	0.982412
9112.32	0.971042	0.977392	0.960184	0.983486
9112.62	0.973856	0.979743	0.977828	0.984873
9112.91	0.981138	0.987427	0.968986	0.988868
9113.21	0.974088	0.981878	0.976624	0.972046
9113.5	0.984902	0.991031	0.96728	0.969789
9113.8	0.973872	0.979341	0.982613	0.974818
9114.09	0.974267	0.98431	0.976029	0.973171
9114.39	0.970497	0.996771	0.982884	0.993238
9114.68	0.989375	0.986926	0.982618	0.979838
9114.98	0.972659	0.976612	0.981272	0.98531
9115.27	0.977311	0.977165	0.979933	0.986961
9115.57	0.981068	1.00085	0.983239	0.9736
9115.86	0.976781	0.983119	0.99056	0.99504
9116.16	0.978674	0.993465	0.984636	0.976287
9116.45	0.971177	0.986272	0.976688	0.982931
9116.74	0.97905	0.981026	0.988629	0.978821
9117.04	0.976584	0.979345	0.990528	0.98357
9117.33	0.971366	0.985405	0.989202	0.980875
9117.63	0.972298	0.989768	0.992821	0.994576
9117.92	0.983717	0.982065	0.991106	1.0001
9118.22	0.989533	0.985287	0.98563	0.995266
9118.51	0.988572	0.995575	0.973347	0.979055
9118.81	0.987662	1.00905	0.987436	0.991024
9119.1	0.984134	0.990952	0.999648	0.994205
9119.4	0.97521	0.994059	0.989346	0.978681
9119.69	0.995562	0.991264	1.0043	0.986808
9119.99	0.984368	0.985481	1.00538	0.994156
9120.29	1.00152	0.990501	0.989152	1.00206
9120.58	0.973369	0.992418	0.996737	0.989927
9120.88	0.985549	0.998616	0.999138	0.990685
9121.17	0.987411	1.00621	0.999153	1.00974
9121.47	0.971594	0.995323	1.0043	1.0033
9121.76	0.984399	1.00394	0.990463	1.01348
9122.06	0.993751	1.00399	0.984994	0.994929
9122.35	0.980787	0.999376	0.992392	0.978056
9122.65	0.996913	1.00473	0.982842	0.993476
9122.94	0.98495	0.996012	1.00436	1.00236
9123.24	0.991061	1.0056	0.990739	1.0038
9123.53	0.991108	1.0064	1.00468	1.00774
9123.83	0.98514	1.00732	1.0022	1.02118
9124.12	0.985816	1.01355	1.0143	1.00646
9124.42	0.983922	1.01507	1.0059	1.01229
9124.71	0.982847	1.0057	1.00389	1.01331
9125.01	0.987106	1.01382	1.00172	0.998865
9125.31	0.998462	1.00692	1.0159	1.00195
9125.6	1.00218	1.00522	1.01851	1.02641
9125.9	0.990929	1.02181	1.00605	1.00143
9126.19	0.995612	1.01494	1.00731	1.01197
9126.49	0.988589	1.02118	1.01464	1.02934
9126.78	0.987439	1.02142	1.01418	1.01077
9127.08	0.991849	1.02103	1.00894	1.01032
9127.37	0.977438	1.01201	1.0222	1.00134
9127.67	0.985137	1.02683	1.01654	1.01844
9127.97	0.992929	1.0192	1.00847	1.02564
9128.26	0.987712	1.03426	1.025	1.01942
9128.56	1.00466	1.02878	1.01957	1.02052
9128.85	0.997051	1.01554	1.03653	1.02973
9129.15	1.00548	1.02214	1.01204	1.01949
9129.44	1.00876	1.03844	1.02511	1.0142
9129.74	0.997911	1.01878	1.01476	1.01616
9130.04	0.994455	1.01986	1.02634	1.01767
9130.33	0.993728	1.0138	1.03559	1.02832
9130.63	0.988791	1.0177	1.01701	1.02616
9130.92	1.00536	1.03048	1.01975	1.01108
9131.22	1.00884	1.02117	1.01316	1.03037
9131.51	1.00955	1.0314	1.02741	1.03079
9131.81	0.985432	1.03355	1.01764	1.03228
9132.11	0.998214	1.01889	1.01954	1.02656
9132.4	1.00906	1.02703	1.02387	1.03728
9132.7	1.00797	1.02476	1.02148	1.02238
9132.99	0.9914	1.0154	1.01733	1.02965
9133.29	0.993104	1.03332	1.0288	1.02635
9133.59	0.998314	1.01307	1.02064	1.03215
9133.88	1.01422	1.0229	1.02933	1.02016
9134.18	1.01253	1.00699	1.03106	1.02009
9134.47	0.983224	1.02491	1.03364	1.02874
9134.77	1.00925	1.03879	1.03739	1.01944
9135.07	0.998114	1.02953	1.02387	1.0116
9135.36	0.999494	1.01914	1.02584	1.02803
9135.66	1.00678	1.0191	1.01912	1.02644
9135.95	1.00674	1.0267	1.01352	1.02928
9136.25	1.00089	1.02494	1.03744	1.02812
9136.55	1.00441	1.01314	1.02514	1.02979
9136.84	1.00576	1.02341	1.01836	1.03426
9137.14	1.0083	1.01354	1.02503	1.03532
9137.44	1.00297	1.03142	1.02801	1.00761
9137.73	0.988072	1.01624	1.02448	1.0291
9138.03	0.993329	1.02231	1.03295	1.03141
9138.32	0.998176	1.01521	1.02326	1.03814
9138.62	1.00294	1.03229	1.03078	1.01374
9138.92	1.00873	1.02582	1.0186	1.01997
9139.21	0.98301	1.02707	1.02384	1.01817
9139.51	1.00521	1.02304	1.0164	1.01674
9139.81	1.00135	1.02153	1.01855	1.02097
9140.1	1.00113	1.03074	1.01984	1.02547
9140.4	0.998529	1.01707	1.01271	0.998629
9140.7	1.00835	1.00877	1.01298	1.01617
9140.99	1.02073	1.00606	0.997054	1.02764
9141.29	1.00232	0.999561	1.02908	1.00838
9141.59	1.00725	1.01771	1.02122	1.01853
9141.88	1.01229	1.00573	1.02227	1.01592
9142.18	1.02182	1.00736	1.01479	1.01666
9142.48	1.01143	1.01045	1.02955	1.01578
9142.77	0.993691	1.0152	1.01352	1.01474
9143.07	1.00686	0.997095	1.00283	1.0287
9143.37	0.993335	1.00338	1.01545	1.01089
9143.66	1.00388	0.991562	1.00099	1.01111
9143.96	1.00275	1.01799	1.0138	1.01521
9144.26	0.996324	1.00257	1.00733	1.00222
9144.55	1.00125	1.02344	1.01656	0.999432
9144.85	0.998907	1.02029	1.00276	0.997108
9145.15	1.00852	1.00543	0.993927	1.00976
9145.44	1.01375	1.00333	1.0106	1.01148
9145.74	1.00381	1.00942	1.00405	0.99565
9146.04	1.00874	1.0025	1.0078	1.0072
9146.33	1.00615	0.992205	1.00449	0.992229
9146.63	1.0017	1.00014	1.00316	1.00082
9146.93	0.994396	1.00777	0.998452	0.998244
9147.22	1.00447	1.0095	1.00302	1.01824
9147.52	0.999189	0.993917	0.988352	0.98733
9147.82	1.00672	0.988018	0.999027	1.01277
9148.11	1.00232	0.977845	0.986748	0.995208
9148.41	0.998691	0.993819	0.994462	1.00128
9148.71	1.0085	0.9968	0.992764	1.01279
9149.01	0.995448	0.991406	0.991077	0.986448
9149.3	1.0145	0.994222	1.0093	0.983536
9149.6	0.995047	1.00526	0.983178	0.995144
9149.9	1.01488	1.0034	0.993927	0.992848
9150.19	1.00872	0.982062	0.966297	0.989787
9150.49	0.994735	0.995041	0.977226	0.985892
9150.79	1.00419	0.988228	0.994561	0.993888
9151.09	0.988937	0.993034	0.982931	0.976466
9151.38	0.995107	0.981276	0.974081	0.986556
9151.68	1.00225	0.98949	0.991041	0.988743
9151.98	1.01534	0.992977	0.974616	0.982127
9152.27	1.00226	0.979369	0.979979	0.98735
9152.57	0.997815	0.976341	0.992148	0.978765
9152.87	0.993292	0.985117	0.98809	0.988046
9153.17	1.01652	0.985656	0.977689	0.991238
9153.46	0.996222	0.976247	0.979429	0.97554
9153.76	1.00414	0.973003	0.984839	0.985343
9154.06	1.00517	0.979721	0.971322	0.976822
9154.36	1.00632	0.986113	0.977838	0.972257
9154.65	1.01816	0.981087	0.972344	0.968359
9154.95	1.00991	0.989273	0.980723	0.977408
9155.25	0.990093	0.964577	0.982385	0.983652
9155.55	0.985726	0.984428	0.976367	0.985976
9155.84	1.01525	0.963128	0.968633	0.977409
9156.14	1.00477	0.983697	0.979973	0.98992
9156.44	0.990526	0.973087	0.974298	0.978311
9156.74	0.995776	0.976028	0.966004	0.964368
9157.03	0.997685	0.964666	0.973012	0.974574
9157.33	1.00188	0.990173	0.975654	0.964822
9157.63	0.991479	0.97937	0.959757	0.973429
9157.93	0.999229	0.977629	0.980344	0.978415
9158.22	0.99278	0.989451	0.969129	0.972424
9158.52	1.00264	0.975884	0.969581	0.954336
9158.82	0.992308	0.982853	0.977326	0.981248
9159.12	0.990916	0.966666	0.967211	0.979879
9159.41	0.995424	0.976653	0.983885	0.979921
9159.71	1.01546	0.970575	0.972241	0.974801
9160.01	0.985946	0.978208	0.988719	0.966457
9160.31	1.01934	0.964292	0.969665	0.966476
9160.61	0.999883	0.974952	0.977231	0.968755
9160.9	1.00148	0.972821	0.982015	0.980571
9161.2	0.996387	0.99342	0.978131	0.979779
9161.5	1.00227	0.986804	0.971944	0.981263
9161.8	0.997695	0.963751	0.966877	0.977052
9162.09	1.0046	0.980785	0.969714	0.992784
9162.39	1.01111	0.98026	0.973628	0.959973
9162.69	1.00204	0.971564	0.978621	0.980377
9162.99	1.00222	0.979182	0.989481	0.987565
9163.29	1.00368	0.975497	0.99467	0.983895
9163.58	1.00583	0.98119	0.980706	0.967944
9163.88	1.00017	0.982666	0.987132	0.961263
9164.18	1.0015	0.991443	0.982263	0.985551
9164.48	0.9994	0.968677	0.97717	0.984768
9164.78	0.999936	0.997866	0.981676	0.981473
9165.07	1.00087	0.981202	0.990598	0.985358
9165.37	0.999835	0.979018	0.968322	0.987813
9165.67	1.01044	0.987975	0.983398	0.974473
9165.97	1.00879	0.98112	0.99599	0.978011
9166.27	0.998722	0.9738	0.976116	0.990339
9166.57	0.996569	0.989888	0.974214	0.985457
9166.86	1.00654	0.982261	0.990033	0.980988
9167.16	0.993693	0.976112	0.988063	0.982163
9167.46	1.00125	0.993395	0.992997	0.998734
9167.76	0.994993	0.988816	0.9905	0.995492
9168.06	0.992063	0.989369	0.976567	0.978477
9168.35	0.989764	0.987691	0.986231	0.982633
9168.65	0.99902	0.993544	0.982231	0.996548
9168.95	1.00226	0.988169	0.989315	0.978001
9169.25	0.994205	0.984204	0.984808	0.987218
9169.55	0.998974	0.992741	0.984124	0.979759
9169.85	0.99284	0.991898	0.992236	0.967978
9170.15	0.995354	0.99105	0.983704	0.991889
9170.44	0.996555	1.00148	0.981936	1.00585
9170.74	0.98627	0.993272	0.99129	0.975277
9171.04	0.99267	0.975655	0.993993	0.998556
9171.34	1.00325	0.996956	0.979333	0.974998
9171.64	1.00368	0.990512	0.993658	0.991987
9171.94	0.990857	0.993223	0.97797	0.983998
9172.23	1.00933	0.996813	0.987251	0.979987
9172.53	1.00171	0.982817	0.997012	0.979572
9172.83	0.997562	0.99261	0.989576	0.999385
9173.13	0.992571	0.991149	0.98381	0.981297
9173.43	1.00568	0.995594	0.997131	0.995809
9173.73	0.991001	0.987922	0.98861	0.992675
9174.03	0.989863	0.995169	0.995324	0.988275
9174.33	1.0121	0.98403	0.988799	0.980159
9174.62	0.991089	0.991036	0.986363	0.988521
9174.92	1.00086	0.996275	1.00367	0.982893
9175.22	1.01409	0.990905	0.994716	0.995519
9175.52	1.00343	0.976932	0.979654	0.990796
9175.82	0.989178	0.984545	0.987416	0.997039
9176.12	1.00258	0.982858	0.990048	0.994
9176.42	0.99302	0.983956	0.987772	1.00712
9176.72	1.00155	0.99442	0.981632	0.98515
9177.01	1.00562	0.986027	0.996132	0.995807
9177.31	1.02	0.984668	1.00478	0.988308
9177.61	0.997587	0.998852	0.992656	0.996844
9177.91	1.00248	0.976886	0.996663	1.00873
9178.21	0.995206	0.993435	0.994869	0.988704
9178.51	1.00873	0.984078	1.00841	1.0011
9178.81	0.993481	0.987995	0.999615	0.9939
9179.11	0.999371	1.00411	0.992326	0.989128
9179.41	1.00265	0.97976	0.998848	0.993097
9179.71	0.999702	0.992926	0.987774	0.992681
9180	0.992598	0.994983	0.993547	0.983818
9180.3	0.992894	0.983774	0.985309	0.981571
9180.6	0.991354	0.988362	0.993655	0.993182
9180.9	0.997158	0.977758	0.976618	0.985892
9181.2	0.999962	0.993434	0.987992	0.997072
9181.5	0.977207	0.974238	0.980589	0.98957
9181.8	0.998784	0.98192	0.992357	1.00619
9182.1	0.988122	0.974572	0.996662	0.99564
9182.4	1.01095	0.993365	0.99505	0.995493
9182.7	0.996016	1.01005	0.997521	0.99394
9183	1.00979	1.0016	0.982335	0.995404
9183.3	0.998325	0.995642	0.999259	0.993385
9183.6	1.01046	0.98181	0.993375	0.998251
9183.89	0.995291	1.00063	0.995907	0.993825
9184.19	0.991572	0.990306	1.00411	0.987036
9184.49	0.999867	1.00602	0.998589	0.99413
9184.79	0.997684	1.00309	0.99838	1.00269
9185.09	1.00744	0.985699	0.984537	0.991675
9185.39	0.996382	0.996422	0.983934	0.988893
9185.69	0.987987	0.997234	0.998347	0.988539
9185.99	0.985977	0.999785	1.00521	0.986651
9186.29	0.992314	0.997704	0.993469	1.00204
9186.59	0.99228	0.995991	0.989319	0.992309
9186.89	1.01023	0.979779	0.985296	0.992152
9187.19	0.993328	1.00155	0.989233	1.00153
9187.49	0.99571	0.98914	1.00208	1.01099
9187.79	1.00088	0.991481	1.00941	0.987785
9188.09	0.990392	1.00215	0.987809	0.994329
9188.39	0.987804	1.00139	1.00266	0.99315
9188.69	0.988592	1.00583	1.00354	1.01349
9188.99	1.00218	0.99102	0.985311	0.995542
9189.29	1.0007	0.9867	0.990322	0.988
9189.59	0.993439	0.987845	0.9988	1.00154
9189.89	0.99871	0.996737	1.00684	0.994834
9190.19	1.00212	0.988345	1.00184	1.00096
9190.49	1.00192	0.995898	0.984972	0.996627
9190.79	1.00229	1.01014	1.00289	0.999499
9191.09	1.0086	0.999823	1.00504	0.988496
9191.39	0.994289	0.986025	0.984166	0.997099
9191.69	0.99552	0.997415	0.995302	0.995525
9191.99	0.995815	1.0037	1.00329	1.01363
9192.29	0.990433	1.01527	1.00661	0.995532
9192.58	1.00194	1.00727	0.999	0.990818
9192.88	0.990747	0.995904	0.984007	0.98526
9193.18	1.00661	1.00969	0.991989	1.00677
9193.48	0.984212	0.999633	0.99124	0.991665
9193.78	1.00124	0.995553	0.996235	0.999587
9194.08	1.00009	0.982735	0.985626	0.985488
9194.39	1.00566	1.00444	1.00785	0.997715
9194.69	1.0054	0.992443	1.00484	1.00607
9194.99	0.991099	0.98072	0.996903	1.00368
9195.29	1.00415	1.0072	1.00035	0.996122
9195.59	0.980938	1.00554	0.985658	0.996501
9195.89	1.00048	1.00161	1.00986	0.995161
9196.19	0.997421	0.997721	1.00465	1.00329
9196.49	1.00212	1.00142	0.993693	1.00997
9196.79	1.00699	1.00016	1.00047	1.02081
9197.09	1.00547	1.00491	1.00398	0.998732
9197.39	0.998899	1.01412	1.00192	0.987387
9197.69	0.993827	1.00415	1.00354	0.985759
9197.99	0.987405	0.999121	0.993335	1.00617
9198.29	0.98417	0.997912	1.00482	1.0004
9198.59	0.994054	1.01237	0.994747	1.00035
9198.89	1.00582	0.990453	0.996633	0.993131
9199.19	0.991025	0.998887	1.02221	1.01703
9199.49	1.00305	1.00067	1.00745	1.00753
9199.79	0.988803	1.0052	1.01013	0.99308
9200.09	0.982936	0.997272	1.01573	0.996717
9200.39	0.990427	1.00571	1.01667	1.01465
9200.69	0.998105	0.987514	1.00925	1.00505
9200.99	1.00653	1.00618	1.0038	0.999789
9201.29	1.00322	1.00731	1.00495	0.989356
9201.59	0.990063	0.98323	0.984802	0.996219
9201.89	1.01897	1.00137	1.00968	1.00687
9202.19	0.991992	1.01674	1.01033	1.00492
9202.49	0.9918	1.02344	1.01234	0.998094
9202.79	0.999999	1.01886	1.0108	1.01266
9203.1	1.00041	1.01407	0.995976	1.02395
9203.4	0.997789	1.01018	1.01583	1.01703
9203.7	1.00361	1.01067	0.988282	1.01116
9204	0.988498	1.02809	1.01173	1.00434
9204.3	1.00397	1.01311	1.00529	1.02233
9204.6	1.00479	1.01916	1.01638	1.00048
9204.9	0.988154	0.993154	1.01829	1.01371
9205.2	0.997742	1.00725	0.996062	0.996987
9205.5	0.997867	0.996477	1.00299	1.01322
9205.8	1.00393	1.00854	1.00182	1.00816
9206.1	0.99545	1.01137	1.00757	1.02995
9206.4	1.01509	1.01031	1.01902	1.01451
9206.7	0.990466	1.00932	1.00127	1.02336
9207.01	1.00272	1.01527	1.00835	1.01964
9207.31	0.99512	1.01235	1.01106	1.00874
9207.61	0.99627	1.01284	1.01936	1.02758
9207.91	0.979142	1.01029	1.01184	1.01812
9208.21	0.99553	1.0118	1.01728	1.00284
9208.51	1.00391	1.01223	1.008	1.01374
9208.81	0.990619	1.01341	1.02007	1.00113
9209.11	1.0048	1.01611	1.02251	1.02417
9209.41	0.984035	1.00076	1.00864	1.01703
9209.71	0.999618	1.00241	1.00792	1.01187
9210.02	0.99992	1.0156	1.01627	1.02186
9210.32	0.987901	1.0107	1.0234	1.01666
9210.62	0.997555	1.02016	1.02635	1.0194
9210.92	1.00401	1.0104	1.0096	1.00773
9211.22	1.00017	1.01034	1.01851	1.02271
9211.52	0.995793	1.02047	1.01501	1.0151
9211.82	0.997661	1.02464	1.01493	1.01426
9212.12	1.00772	1.0139	1.01485	1.01881
9212.43	1.00578	1.00434	1.01151	0.997309
9212.73	1.01236	1.01774	1.01061	1.02091
9213.03	0.99526	1.00387	1.01166	1.01509
9213.33	0.995601	1.01383	1.0086	1.00408
9213.63	1.00831	1.01822	1.02062	1.01725
9213.93	1.01487	1.02204	1.01062	1.00777
9214.23	1.00763	1.01067	1.01697	1.00608
9214.53	0.990056	1.01319	1.00563	1.01393
9214.84	0.998986	1.01761	1.01556	1.00604
9215.14	0.998656	1.02826	1.0119	1.00485
9215.44	1.0008	1.01856	1.00686	1.02713
9215.74	0.99763	1.01577	1.01119	1.00002
9216.04	0.991264	1.01032	1.02436	1.00936
9216.34	0.993193	1.02317	1.01449	1.01025
9216.65	0.997132	1.0105	1.00835	1.01386
9216.95	1.00261	1.01338	1.00513	1.01849
9217.25	1.00374	1.01436	1.02885	1.03293
9217.55	0.983344	1.02858	1.01496	1.00095
9217.85	1.00002	1.01645	1.02856	1.01679
9218.15	1.00059	1.01047	1.01235	0.990399
9218.45	1.00259	1.01006	1.01261	1.02066
9218.76	1.00499	0.999059	1.01299	0.984016
9219.06	0.988397	1.00547	1.01279	1.01521
9219.36	1.00559	1.01408	1.01595	1.00363
9219.66	0.994517	1.01075	1.0063	1.00953
9219.96	1.00732	1.02424	1.00978	1.01165
9220.27	0.999614	1.01706	1.00085	1.01035
9220.57	0.998473	1.00156	1.01552	0.993939
9220.87	1.0074	0.996643	1.00395	1.02224
9221.17	0.995228	1.01649	1.01297	0.990291
9221.47	0.999323	1.00211	1.00464	1.02417
9221.77	0.993383	1.01037	1.00662	1.00593
9222.08	0.994359	1.01904	1.00796	1.00703
9222.38	0.995702	1.02108	1.01529	1.00883
9222.68	1.01685	0.999111	1.01511	1.00492
9222.98	0.991798	1.00149	1.01156	1.00151
9223.28	0.99031	1.01214	1.00891	0.998103
9223.59	1.00067	1.00447	0.99823	0.999129
9223.89	1.00084	1.01318	1.00559	1.01642
9224.19	0.99627	1.00716	1.00582	1.00145
9224.49	1.00487	1.00672	1.00945	1.01137
9224.79	1.00062	1.01035	1.00143	1.00706
9225.1	0.99422	1.01367	1.00322	1.0161
9225.4	0.996436	1.0071	1.01375	1.00278
9225.7	1.0066	1.00108	1.00031	1.00745
9226	0.986489	1.00218	1.00714	1.01341
9226.31	1.00568	1.00442	1.00006	1.00326
9226.61	1.00449	1.00299	1.02361	0.998494
9226.91	0.991217	0.990509	0.991829	1.00906
9227.21	0.998028	0.998673	1.00329	0.99787
9227.51	0.997632	1.01581	0.996224	0.996822
9227.82	0.997897	1.00667	0.993211	1.00839
9228.12	0.992133	0.999734	0.988831	0.988882
9228.42	0.98881	0.997918	1.0108	1.00991
9228.72	1.0036	1.00318	1.00263	0.996
9229.03	1.00963	1.01874	0.997873	0.996973
9229.33	0.991636	1.00427	1.00706	1.00503
9229.63	0.99824	0.999089	1.00524	1.00101
9229.93	1.00038	1.00766	0.988465	1.00207
9230.24	1.01234	1.00262	0.999283	1.0179
9230.54	0.994255	1.00238	1.00408	1.01163
9230.84	0.997937	1.00682	0.992248	1.01231
9231.14	1.00018	1.00994	0.994513	0.999093
9231.45	0.980031	0.972019	0.986572	0.996374
9231.75	0.993783	0.998723	0.999416	0.994803
9232.05	1.00781	1.00372	1.00811	0.993487
9232.35	1.00316	0.991315	1.00277	1.01113
9232.66	0.989504	0.98824	0.996331	0.99366
9232.96	0.983214	0.996331	0.987713	1.00773
9233.26	0.981942	1.01481	1.00974	0.995056
9233.56	1.00166	1.00453	0.993653	1.00887
9233.87	0.998791	0.996679	0.997808	0.981296
9234.17	0.998955	1.00826	0.989396	0.999454
9234.47	0.989858	1.00404	1.00141	0.993265
9234.77	1.00921	0.988943	0.993981	1.00059
9235.08	1.01011	1.00219	1.00347	0.998243
9235.38	1.0012	1.01452	1.00625	1.00025
9235.68	0.985403	0.987014	0.994582	1.01283
9235.99	1.00827	0.990046	0.990295	0.976586
9236.29	0.987747	0.994689	0.991446	1.00493
9236.59	0.990672	0.997479	0.994228	0.985027
9236.89	0.995977	0.998742	0.991146	1.00601
9237.2	0.991195	1.01449	0.98104	0.98187
9237.5	1.00094	0.981212	0.987108	0.999161
9237.8	1.00117	0.996603	0.991767	0.982632
9238.11	1.00284	0.992546	0.984362	0.98859
9238.41	0.986	1.00171	0.992383	0.991233
9238.71	1.00377	0.992827	0.985548	0.971552
9239.02	0.996101	0.989467	0.99308	0.987473
9239.32	0.984757	0.996993	0.986394	0.991089
9239.62	1.00048	1.00113	0.990901	0.983633
9239.93	1.01017	1.00153	1.00115	1.00705
9240.23	0.994792	1.00741	1.00369	0.986017
9240.53	1.00056	0.985717	1.00634	0.984441
9240.83	0.988578	0.998497	1.00373	0.99054
9241.14	0.974382	1.0003	0.984528	0.993737
9241.44	1.00909	0.992829	0.994723	0.994706
9241.74	0.98591	0.982329	0.991417	0.997907
9242.05	0.997021	0.997046	0.982175	0.98608
9242.35	1.00223	0.996483	0.980421	0.994472
9242.65	0.997848	0.995897	0.990819	0.992628
9242.96	0.995714	0.977129	1.00152	0.999889
9243.26	0.987321	0.991842	1.00479	1.00041
9243.56	0.988009	0.988886	1.0073	0.993848
9243.87	0.989432	0.997348	0.984978	0.988962
9244.17	1.00988	0.984169	0.991791	0.976812
9244.47	1.00445	1.00229	0.994093	0.989741
9244.78	0.992188	0.990954	0.995846	0.993927
9245.08	0.989582	0.989644	0.986586	0.985292
9245.38	1.00149	0.991309	0.991033	0.9969
9245.69	0.996381	1.00228	1.00083	1.0057
9245.99	0.989048	0.981925	1.00511	1.00966
9246.3	0.999185	0.980164	1.00287	0.992733
9246.6	0.992777	0.965916	0.991636	0.996057
9246.9	1.00469	0.984478	0.994738	0.996056
9247.21	1.00922	1.00379	0.983347	1.00358
9247.51	0.987778	0.994332	0.993931	0.995168
9247.81	0.994555	0.988525	0.987381	1.00562
9248.12	0.989391	1.00355	0.993338	0.99367
9248.42	1.00262	0.984511	0.975133	0.998323
9248.72	1.01041	0.99272	0.985955	0.975927
9249.03	1.00127	0.996242	0.987089	1.00472
9249.33	1.00175	0.982793	0.99432	0.999692
9249.64	1.0144	0.984496	1.00913	0.976023
9249.94	1.0028	0.982957	0.99785	0.996378
9250.24	0.987308	0.994969	0.999551	0.992124
9250.55	0.989463	1.00262	1.00084	0.997737
9250.85	0.999569	0.989195	0.996189	0.987428
9251.15	0.998323	0.999578	0.999824	0.986331
9251.46	1.00693	0.991507	0.995666	0.991344
9251.76	0.996895	0.989066	0.998828	0.985694
9252.07	1.00089	0.995291	1.00183	0.990982
9252.37	0.995511	1.00676	0.991943	0.990087
9252.67	0.998687	0.996499	1.00349	0.998197
9252.98	0.995321	1.00832	0.994124	0.99186
9253.28	1.0016	1.00609	0.997439	0.991485
9253.59	1.00662	0.983766	0.983691	0.998267
9253.89	0.991513	0.992925	0.988092	0.99897
9254.19	0.984726	0.994445	0.993259	0.998101
9254.5	1.00536	0.980779	0.992273	0.987363
9254.8	0.99164	0.993842	1.00122	0.997519
9255.11	0.997656	0.986717	0.991649	1.00497
9255.41	0.98671	0.979376	0.99651	0.990077
9255.71	1.00374	0.985255	0.992001	0.996713
9256.02	0.997104	0.979751	0.983812	0.997542
9256.32	1.00911	1.00167	0.988518	0.995477
9256.63	1.00053	1.00205	1.00892	0.98527
9256.93	1.01118	0.978916	0.997162	0.998818
9257.24	1.00553	0.985291	1.00733	1.00499
9257.54	1.00733	0.990274	0.987058	0.987633
9257.84	0.996726	0.997229	0.998895	0.994538
9258.15	1.00745	1.00316	0.989951	0.995694
9258.45	1.00758	0.995561	0.997829	0.989304
9258.76	1.00483	0.98145	0.997998	0.996915
9259.06	0.991391	0.998228	0.992809	1.01398
9259.37	0.997649	0.986082	1.00287	0.987923
9259.67	0.997319	0.997611	0.992623	0.993536
9259.98	0.98706	0.998859	1.01085	0.988832
9260.28	0.994434	0.994531	0.995126	0.99991
9260.58	1.00992	0.984101	0.989186	0.992416
9260.89	1.0026	0.989801	0.995078	0.998742
9261.19	0.988619	1.00942	0.989173	0.994683
9261.5	0.997859	0.990995	0.9871	0.999174
9261.8	0.998383	1.00135	1.0042	0.996227
9262.11	0.986465	0.987325	1.00933	0.985613
9262.41	0.996085	0.999329	1.00132	1.00241
9262.72	1.00707	1.00203	0.991886	1.00084
9263.02	0.997457	0.995257	1.00184	0.990885
9263.33	1.01571	0.981858	1.0055	0.998181
9263.63	1.00166	0.983418	0.990542	0.988883
9263.94	1.00681	0.996034	0.992721	0.994937
9264.24	1.00099	0.999062	0.996572	0.994936
9264.54	1.00649	0.985342	1.01124	1.00549
9264.85	0.998271	0.995446	0.991732	1.01098
9265.15	0.995696	1.0015	0.990893	1.00048
9265.46	1.01096	0.994651	1.0093	1.00868
9265.76	1.00841	0.989666	0.992069	0.997733
9266.07	0.99439	0.996551	0.997635	0.983353
9266.37	0.998149	0.997081	0.990986	1.00184
9266.68	1.00138	1.00794	1.00445	0.997894
9266.98	1.0066	0.992614	0.992485	1.00064
9267.29	1.00463	1.0022	0.998847	0.996945
9267.59	0.992128	0.987062	1.00377	0.991646
9267.9	0.996083	1.00642	0.984801	0.995435
9268.2	0.989271	0.9934	0.989057	0.999642
9268.51	1.00583	1.00761	1.00058	1.01074
9268.81	0.998812	0.988038	1.00011	0.991197
9269.12	0.995979	1.00715	0.997586	0.989484
9269.42	0.996282	1.00066	1.01434	0.999599
9269.73	0.998877	1.00029	1.01866	0.992522
9270.03	0.998047	0.999498	0.996057	0.99067
9270.34	1.0159	1.00422	1.0161	0.993543
9270.64	1.00144	0.993347	0.987713	1.00453
9270.95	1.00938	1.00649	1.0004	0.994215
9271.25	0.992901	1.00355	1.00034	0.997573
9271.56	0.998561	0.99298	0.99907	1.01008
9271.87	0.992632	0.977945	1.01025	0.990982
9272.17	0.997944	1.001	0.992944	0.996045
9272.48	1.002	1.00784	0.991857	1.0005
9272.78	1.00206	0.990126	1.0077	0.99472
9273.09	1.01318	0.999049	0.979397	0.994866
9273.39	1.01406	0.99869	1.00226	0.990676
9273.7	1.00449	1.00118	0.992787	0.988076
9274	0.994004	0.998353	0.986409	0.999157
9274.31	0.999652	0.993201	1.00278	1.00613
9274.61	1.01271	1.01786	0.996824	1.00146
9274.92	1.0072	0.994653	1.00101	1.0031
9275.22	0.99541	0.990446	1.00262	0.999647
9275.53	0.992058	0.990578	0.979729	1.00633
9275.84	0.993713	0.988379	0.994558	1.00394
9276.14	1.00539	1.0014	0.996014	0.993714
9276.45	1.01547	1.00812	0.992942	0.999703
9276.75	0.988681	1.00684	0.995692	0.992496
9277.06	0.999505	1.00935	1.00601	1.00006
9277.36	1.01134	0.991016	1.00719	1.00665
9277.67	1.01242	1.01417	1.00745	0.998684
9277.97	1.00508	0.996175	1.00982	0.988656
9278.28	0.990528	1.00967	0.999104	1.00096
9278.59	1.00857	0.993842	1.00139	1.00231
9278.89	0.993284	0.998868	1.00902	1.00881
9279.2	1.00661	1.00245	1.00191	0.998773
9279.5	1.00889	1.00676	1.01009	0.991088
9279.81	0.984197	1.00627	1.00073	0.987178
9280.11	1.00054	1.00823	1.00934	1.00218
9280.42	1.00064	0.991912	0.996377	1.00807
9280.73	1.01075	0.996219	0.991059	1.00266
9281.03	1.00338	1.00718	1.01062	1.00693
9281.34	0.996175	1.00312	0.989839	1.00511
9281.64	1.01958	1.00132	1.0006	1.0022
9281.95	1.01736	0.989548	1.00934	0.991772
9282.26	1.00985	0.997308	0.998317	0.992475
9282.56	1.01085	0.999654	0.995973	0.995983
9282.87	0.995376	1.00293	1.00356	0.985474
9283.17	1.01058	1.0089	1.00597	1.00806
9283.48	1.00869	1.00053	0.98699	0.996669
9283.79	1.0087	0.994313	0.994968	0.999308
9284.09	1.01409	1.00346	1.00623	0.99753
9284.4	1.00393	1.00804	0.992151	0.991693
9284.7	1.00807	0.992763	1.0113	1.00211
9285.01	0.990906	1.00081	1.01197	1.00912
9285.32	1.01617	1.0142	0.995181	0.993192
9285.62	1.0046	0.993283	0.993182	0.999241
9285.93	1.00101	0.992835	1.01204	1.01268
9286.24	1.0023	1.00841	1.01434	0.989144
9286.54	1.00089	1.00171	1.00636	1.00225
9286.85	1.00468	1.00578	1.01384	1.00712
9287.15	1.00169	1.00036	1.00296	1.01357
9287.46	1.00755	1.01263	1.00767	1.01154
9287.77	1.00801	1.01236	1.00419	1.00041
9288.07	0.996009	1.00333	0.995795	1.00916
9288.38	1.00394	1.00518	1.00541	1.00037
9288.69	1.00256	1.01123	1.01042	1.02182
9288.99	1.01559	1.02224	1.01755	0.997017
9289.3	1.00596	1.00259	1.00139	0.999396
9289.61	1.0043	1.00478	1.00573	1.0024
9289.91	1.00988	1.00745	1.0221	1.00968
9290.22	1.01108	1.00533	1.01263	1.01623
9290.52	1.02281	0.989001	1.00482	1.01447
9290.83	0.985823	1.00451	1.00599	1.00637
9291.14	1.00094	1.01661	1.01044	1.01088
9291.44	0.999911	1.00633	1.00708	1.00893
9291.75	1.00397	1.0168	1.00965	1.01245
9292.06	1.00333	1.00638	0.99481	1.00949
9292.36	1.00349	1.00355	0.988382	1.00119
9292.67	0.998294	1.00501	1.01316	1.01405
9292.98	1.00966	0.998835	1.00811	1.00499
9293.28	1.02397	1.00439	0.994113	1.00602
9293.59	1.02011	0.99758	1.0113	1.00819
9293.9	0.999424	1.00833	1.00803	0.993667
9294.2	1.00024	1.00627	1.00139	1.01251
9294.51	1.0057	1.00761	1.00179	1.00768
9294.82	1.01003	1.00145	1.00511	1.00654
9295.13	1.0066	1.00391	1.02247	1.00548
9295.43	1.00657	1.0054	1.0082	1.00308
9295.74	0.99787	1.00022	1.00794	1.00855
9296.05	0.998419	1.00326	1.0026	1.00054
9296.35	0.993997	0.98547	1.00899	1.00907
9296.66	1.00015	1.00666	0.996652	1.00808
9296.97	1.00466	1.01356	1.00987	1.00072
9297.27	1.00588	1.02555	1.00105	0.99468
9297.58	0.994905	0.999697	0.994487	0.997595
9297.89	1.02371	1.00379	0.997318	1.00019
9298.19	0.999935	1.00896	1.00677	1.01773
9298.5	0.991437	1.00546	0.99429	1.00703
9298.81	1.01635	1.02676	1.00441	0.998328
9299.12	1.00333	1.0045	1.01402	1.00604
9299.42	1.01491	1.00402	1.0147	1.0023
9299.73	1.00591	1.01701	1.02246	1.00369
9300.04	1.00086	1.01128	1.00315	1.00081
9300.34	0.998863	1.00981	1.00254	1.01361
9300.65	1.0095	0.99853	1.00873	1.00074
9300.96	1.01263	0.993206	1.00203	1.00417
9301.27	1.00398	1.00993	1.02058	1.00818
9301.57	1.00884	1.01675	1.01114	1.00949
9301.88	1.00381	1.0143	1.02378	1.00895
9302.19	0.98808	0.99295	0.99399	1.00768
9302.5	1.00326	1.0037	1.00878	1.00832
9302.8	1.00679	1.00789	1.00559	1.0267
9303.11	0.998748	1.0072	1.00769	1.00991
9303.42	0.995091	1.01041	1.01482	0.998101
9303.72	1.00904	1.0198	1.01528	1.00727
9304.03	1.00194	1.00934	1.00033	1.0057
9304.34	0.989165	1.0173	1.01454	1.01257
9304.65	1.00113	1.01495	0.98991	1.00691
9304.95	0.991763	0.993938	0.990346	1.00211
9305.26	0.992184	1.01471	1.00441	1.00763
9305.57	0.99804	1.0077	0.992101	1.00317
9305.88	1.01104	1.00873	1.01217	0.995171
9306.18	1.01081	0.994272	1.00986	1.02322
9306.49	0.993743	0.998584	0.989065	1.00042
9306.8	1.00319	1.01265	1.01594	1.01558
9307.11	1.00601	0.995546	0.993657	1.00169
9307.42	1.0071	1.01185	1.01345	1.00863
9307.72	1.00759	1.00828	0.99119	1.01731
9308.03	0.995309	1.00785	1.00034	1.00034
9308.34	0.983513	1.00115	1.00802	0.999674
9308.65	1.00284	0.998081	1.01258	1.00683
9308.95	0.994534	1.00487	1.00735	1.00995
9309.26	0.995221	0.997582	1.00551	1.00529
9309.57	1.01203	1.00607	1.00446	1.01057
9309.88	1.00313	1.00206	1.004	1.00683
9310.19	1.00727	1.00329	1.0164	1.01752
9310.49	1.00206	0.982777	1.00478	1.02094
9310.8	1.00475	1.00931	1.0141	1.00259
9311.11	1.01869	1.00847	1.0082	1.0007
9311.42	1.00461	1.01406	1.0038	0.99403
9311.72	0.995493	1.00315	0.996939	0.998273
9312.03	1.00196	1.00392	1.00818	0.992995
9312.34	1.00486	1.00749	1.00371	1.00668
9312.65	1.00406	1.01111	1.01528	1.00105
9312.96	0.996263	1.00291	1.00866	0.993684
9313.26	1.00784	1.0021	1.01151	1.00001
9313.57	1.00523	1.01244	1.00803	1.00059
9313.88	1.00702	1.00724	1.00841	0.988227
9314.19	0.988079	1.00765	1.00191	1.01896
9314.5	1.00101	1.00637	1.01007	0.999187
9314.81	1.00714	0.994783	1.01813	1.02045
9315.11	1.01225	0.995171	0.997801	1.00515
9315.42	1.00502	1.00506	1.00037	0.994685
9315.73	1.00103	1.00665	1.00814	1.00172
9316.04	1.00097	1.01064	1.00729	1.01075
9316.35	0.994064	0.997877	1.0124	1.00631
9316.65	1.00375	1.01345	1.00424	1.00261
9316.96	1.00137	1.00783	1.00649	1.01354
9317.27	1.00002	0.996445	0.991124	1.01235
9317.58	1.00672	0.997149	0.995802	1.0042
9317.89	0.997217	0.998996	0.998622	1.00641
9318.2	0.990738	1.02126	0.998591	1.00255
9318.51	1.00331	1.00974	0.99976	0.998637
9318.81	0.997234	1.00189	1.00724	1.01106
9319.12	1.00201	1.00446	1.00288	1.00391
9319.43	1.00787	1.01052	1.00474	1.00617
9319.74	1.00726	1.00203	1.004	1.00527
9320.05	1.01136	1.00697	0.988168	1.0057
9320.36	1.00778	0.999174	0.990418	0.999843
9320.66	0.998658	0.981335	1.00062	0.991512
9320.97	1.00594	1.00094	0.992658	1.0147
9321.28	1.01148	0.996234	1.00936	0.991852
9321.59	0.990906	0.99892	0.996074	1.0103
9321.9	0.990497	1.00545	0.994873	0.993044
9322.21	0.996738	1.00267	1.00034	0.995472
9322.52	0.995435	0.995084	1.0046	1.01274
9322.83	1.00042	1.01329	1.00425	0.990272
9323.13	1.01131	1.00393	0.998003	1.00962
9323.44	1.00709	0.998729	0.999415	0.990331
9323.75	0.979542	1.00221	1.00697	1.00738
9324.06	1.00388	0.99836	1.00477	1.01277
9324.37	1.00236	1.00734	1.01186	1.00317
9324.68	1.00384	1.00784	0.999883	1.02136
9324.99	1.00961	1.01981	1.01136	0.997311
9325.3	0.991985	0.999327	1.0001	0.999767
9325.6	1.00864	0.99466	1.00747	0.996967
9325.91	0.99752	0.994209	1.00947	0.989358
9326.22	0.998583	0.996359	1.00122	0.993353
9326.53	1.00042	1.0032	0.992401	1.00156
9326.84	1.00512	0.995419	0.997676	0.993124
9327.15	1.01171	1.00628	1.00885	0.988442
9327.46	1.00804	1.01983	1.01542	0.996208
9327.77	1.00688	0.994081	1.00227	0.984103
9328.08	0.997127	0.982368	1.00692	1.00468
9328.39	1.00563	0.992795	0.986319	0.992868
9328.69	1.00766	1.01181	1.0069	1.00622
9329	0.991981	1.01748	1.01706	0.988631
9329.31	0.998547	0.992113	0.994967	0.998301
9329.62	1.01238	0.982761	1.01003	1.00157
9329.93	0.995632	0.990091	0.978656	0.997403
9330.24	0.995785	1.00039	0.998169	0.997726
9330.55	0.99991	1.00435	0.989026	1.00555
9330.86	0.992164	1.00919	0.994629	1.00204
9331.17	0.998732	0.992414	1.00628	1.01036
9331.48	1.00923	1.012	1.0054	0.988736
9331.79	0.999666	0.979264	1.00095	0.985623
9332.1	0.999338	1.00099	0.990584	0.996071
9332.41	1.00591	0.992473	0.988136	0.987647
9332.71	0.990096	1.00669	0.975671	1.01354
9333.02	0.993825	1.01166	0.991283	0.995863
9333.33	0.998896	0.9875	0.999113	0.983402
9333.64	0.989675	0.999838	0.994915	0.999073
9333.95	0.995802	1.01418	0.995142	0.995013
9334.26	1.00548	1.00698	1.00272	0.9857
9334.57	1.00789	1.00377	1.01147	0.995085
9334.88	1.00136	0.990742	0.99545	1.00881
9335.19	0.997036	0.998385	0.99947	1.00135
9335.5	0.990763	1.00679	1.012	0.99896
9335.81	0.997156	0.982397	0.99502	0.990897
9336.12	1.0087	1.0065	1.0144	0.998098
9336.43	1.00368	1.00525	0.992431	0.988694
9336.74	0.998228	0.992703	0.998521	1.00951
9337.05	1.00584	0.997754	0.992526	1.00798
9337.36	0.996212	0.983271	0.988322	0.999277
9337.67	1.0038	1.00565	1.00478	0.995901
9337.98	1.01301	1.00788	1.00735	1.00131
9338.29	1.0054	0.999741	0.989076	0.999716
9338.6	0.990608	1.00345	1.00514	0.991559
9338.91	1.01321	0.987093	1.00708	0.99913
9339.22	1.00332	0.996334	1.00141	0.997393
9339.53	1.0027	0.995559	0.986852	0.999241
9339.84	0.998674	1.00323	0.997687	1.00985
9340.15	0.970542	1.00324	0.995812	0.990181
9340.46	0.998478	0.990054	0.997585	0.998423
9340.77	0.995536	0.981941	0.984693	0.990275
9341.08	1.01106	0.98236	0.990536	0.987728
9341.39	1.00172	0.995477	0.99365	1.00403
9341.7	0.997436	0.99272	0.999	1.00547
9342.01	0.995923	0.992228	0.989875	0.997455
9342.32	1.01269	0.993854	0.99156	0.984571
9342.63	1.0023	0.986861	1.0004	1.00981
9342.94	0.986275	0.991601	0.989991	0.997196
9343.25	0.997208	1.00077	1.00973	1.00253
9343.56	1.01046	1.01185	1.00575	0.993812
9343.87	1.00301	1.00168	0.991286	0.997169
9344.18	0.994925	0.984905	1.0009	1.00121
9344.49	1.0009	1.00909	1.00041	1.00173
9344.8	0.972138	0.998275	1.0021	1.01103
9345.11	1.00603	0.98842	0.995324	0.999567
9345.42	0.988803	0.991222	0.997774	0.997448
9345.73	1.00695	0.976528	0.997278	0.977826
9346.04	0.998653	1.00587	1.00991	0.981321
9346.35	0.996855	0.997355	0.995257	1.00566
9346.66	1.00648	0.994801	1.01172	0.985256
9346.97	1.00071	0.998747	1.00039	1.00441
9347.28	0.997215	0.9812	0.991732	0.999798
9347.59	1.00232	0.996068	1.0084	1.00268
9347.9	0.990585	1.00162	1.00543	0.990162
9348.21	0.998826	1.00811	0.984559	0.997231
9348.52	0.993245	0.995765	0.987209	0.999416
9348.83	0.993106	0.996028	0.998814	0.989358
9349.14	1.00583	0.996352	1.0131	0.998232
9349.45	1.00733	0.99653	1.00095	0.992631
9349.76	0.999668	1.00244	1.00125	0.993557
9350.07	1.00417	0.996567	0.992956	0.991659
9350.38	1.00013	1.00297	0.982245	0.998574
9350.69	1.0003	1.00152	0.996716	1.00148
9351	0.996112	0.978362	0.997802	1.00127
9351.32	0.99026	0.995868	0.994857	1.00978
9351.63	1.0033	1.00081	0.991862	0.998973
9351.94	1.00597	0.98523	0.997861	0.999822
9352.25	1.00224	0.991551	0.990551	0.988689
9352.56	0.99949	0.994772	1.00583	0.991884
9352.87	0.984907	0.999493	0.994876	0.993261
9353.18	0.996785	1.0005	0.995145	1.01034
9353.49	0.997075	0.994621	0.995442	0.984447
9353.8	1.00672	0.988606	1.00183	0.989754
9354.11	0.99957	1.0121	1.00236	0.991931
9354.42	1.01026	1.01164	0.996534	1.00725
9354.73	0.996846	0.986498	0.997455	1.00603
9355.04	0.997043	0.988845	1.00239	0.991535
9355.36	1.00445	0.98422	1.01318	0.995794
9355.67	0.998744	0.998303	0.985198	0.999233
9355.98	0.990337	0.999119	0.996463	1.00894
9356.29	1.01334	0.986968	0.991775	0.996095
9356.6	0.997097	1.00064	0.996522	0.987719
9356.91	1.01068	0.998433	1.00725	0.990312
9357.22	1.00149	1.01962	0.993439	1.00752
9357.53	1.00722	0.990321	0.986743	0.984377
9357.84	0.995183	0.999101	1.0017	1.01069
9358.15	0.99336	0.990631	0.994243	0.976949
9358.47	1.00429	0.998148	0.994765	0.999878
9358.78	0.989579	0.998016	1.00446	0.995652
9359.09	0.991802	0.987752	1.00811	1.00094
9359.4	0.9913	1.00036	0.982726	1.0041
9359.71	0.989755	0.993145	0.994893	0.995312
9360.02	1.00085	1.00795	0.998864	1.0035
9360.33	0.984151	0.987666	0.997299	0.997591
9360.64	0.997896	1.00813	0.990513	0.993442
9360.96	0.994131	1.0094	0.986786	1.01716
9361.27	0.996671	0.992494	1.01739	1.00362
[truncated: 865 more rows]

## Sheet: Fig 4c
2Cu oxidation Cu XANES
energy	Cycle 2B.3 H2+CO2 10 kV	Cycle 3A.1 CO2 10 kV	Cycle 3A.2 CO2 10 kV	Cycle 3A.3 CO2 10 kV
8779.14	0.00244524	2.62944e-05	0.00395314	0.00200919
8779.41	0.00169086	0.00193005	0.0057194	0.00236501
8779.68	0.00312899	0.0018572	0.00342621	0.00241322
8779.95	0.0022252	0.00106047	0.00396814	0.00289599
8780.23	0.00319789	0.000878967	0.00429988	0.00201773
8780.5	0.00225223	0.00190736	0.00441739	0.00237929
8780.77	0.00286795	0.000830296	0.00416851	0.000474261
8781.05	0.00248182	0.000397882	0.00391598	0.00268442
8781.32	0.00319324	0.00055257	0.00392212	0.00283319
8781.59	0.00190564	0.00166674	0.0033627	0.00304436
8781.87	0.00367817	0.00170234	0.00352069	0.00261922
8782.14	0.00270573	0.00137409	0.00520382	0.00229086
8782.41	0.00246931	0.000628834	0.00452861	0.00229111
8782.69	0.00221032	0.000950346	0.00480501	0.0025084
8782.96	0.00363467	0.00120771	0.00405923	0.00194114
8783.23	0.00214954	0.000829112	0.00433757	0.00148425
8783.51	0.00371751	0.00155623	0.00423753	0.00332411
8783.78	0.00369688	0.000546812	0.00458914	0.00153761
8784.05	0.00445489	0.000386711	0.00304931	0.0036029
8784.32	0.00286198	-0.000571155	0.00294956	0.00319559
8784.6	0.00119565	0.00137853	0.00516725	0.00243727
8784.87	0.00254606	0.0010007	0.00429459	0.00187202
8785.14	0.00270929	0.000230325	0.00538272	0.00378739
8785.42	0.00286555	0.000304301	0.0050485	0.00160844
8785.69	0.00207926	0.000482246	0.00399751	0.00165172
8785.96	0.00242894	0.00064833	0.00526598	0.00241669
8786.24	0.00190205	0.00145383	0.00455895	0.00257243
8786.51	0.00215906	0.00139579	0.00349935	0.00224167
8786.79	0.00325079	0.000818596	0.0046816	0.00271528
8787.06	0.00423289	0.000887542	0.00501026	0.00244948
8787.33	0.00167665	0.000863924	0.00437629	0.00161935
8787.61	0.00365201	0.000683348	0.00468379	0.00185422
8787.88	0.00163432	0.000450181	0.00454632	0.00232704
8788.15	0.00186873	0.00191643	0.00586722	0.00244605
8788.43	0.00167108	0.000474257	0.00500172	0.00228182
8788.7	0.00296977	0.00187116	0.00469418	0.000764087
8788.97	0.00273085	0.000831156	0.00358985	0.0013411
8789.25	0.0011568	0.00299228	0.00498839	0.00141847
8789.52	0.00250036	0.00212113	0.00427637	0.00249861
8789.79	0.00338426	0.00163713	0.0050887	0.00373901
8790.07	0.0019008	0.000139531	0.0040263	0.00281594
8790.34	0.00148466	0.000360968	0.00254552	0.00147273
8790.61	0.00244768	0.00115085	0.00410138	0.00238792
8790.89	0.0025128	0.000126035	0.00459595	0.00247072
8791.16	0.00138641	0.00154678	0.00392974	0.00216377
8791.44	0.00215746	0.000784998	0.0025456	0.000628064
8791.71	0.00173886	0.000658621	0.00341479	0.000978735
8791.98	0.00102799	0.000293391	0.00405281	0.00172213
8792.26	0.00144108	0.000253445	0.00352612	0.002425
8792.53	0.00205481	2.78748e-05	0.00402004	0.0021437
8792.8	0.00258301	0.00140466	0.00362337	0.00187848
8793.08	0.0024635	0.00112318	0.00354342	0.00103943
8793.35	0.00380843	-8.29923e-05	0.00466069	0.00317521
8793.63	0.0028783	-0.000760461	0.00326687	0.00214902
8793.9	0.00205216	0.00150692	0.00293189	0.0019875
8794.17	0.00151054	5.68161e-05	0.00299618	0.000983552
8794.45	0.00133118	-0.000512545	0.00387216	0.00201929
8794.72	0.00104872	0.00018714	0.00452045	0.00297854
8795	0.00154443	0.00122936	0.00333955	0.00183082
8795.27	0.000248703	0.0015898	0.00481564	0.00117865
8795.54	0.0014536	0.00015465	0.00349182	0.002304
8795.82	0.00301842	0.000983831	0.0049572	0.00258811
8796.09	0.00247486	0.00212455	0.00308385	0.00193958
8796.37	0.00232142	0.000210568	0.00341163	0.00132401
8796.64	0.00332028	9.29898e-05	0.00416056	0.00133173
8796.91	0.00233504	0.000341288	0.00482869	0.00170817
8797.19	0.000958844	0.000296497	0.00366056	0.00238907
8797.46	0.00164559	0.00145249	0.0029962	0.00291766
8797.74	0.00238496	0.000363638	0.00351109	0.00200521
8798.01	0.00162315	0.000217996	0.00360847	0.00177384
8798.28	0.00175391	0.00314845	0.00399226	0.00179939
8798.56	0.00143745	7.63254e-05	0.00399149	0.00262114
8798.83	0.00150988	-0.000622493	0.00390286	0.00039943
8799.11	0.00326134	0.00153085	0.00418318	0.000512825
8799.38	0.00133114	0.000390137	0.00339739	0.00109612
8799.66	0.00210593	0.000892979	0.00428026	0.000292744
8799.93	0.00194594	0.000966809	0.00453859	0.00148007
8800.2	0.00435172	0.00104324	0.00548038	0.00181323
8800.48	0.00110195	0.000226532	0.00300238	0.000990106
8800.75	0.00145882	0.000981841	0.00234667	0.00256458
8801.03	0.00167779	1.85782e-05	0.00355023	0.00102027
8801.3	0.00173083	0.00135443	0.00327837	0.00302714
8801.58	0.00341992	0.000813403	0.00319705	0.000799453
8801.85	0.00196887	0.000578763	0.00272007	0.00243227
8802.12	0.00158078	0.00140795	0.00362132	0.00267749
8802.4	0.0017304	-5.02654e-05	0.00346446	0.00174718
8802.67	0.000735622	0.000578136	0.00346265	0.00117019
8802.95	0.000432544	0.00111164	0.00444648	0.00307459
8803.22	0.00281186	2.6593e-05	0.00430271	0.0010002
8803.5	0.00251766	0.000725261	0.00211873	0.00151941
8803.77	0.000565698	-0.000791556	0.00266034	0.00268025
8804.05	0.00117909	-0.000149985	0.00279796	0.00220549
8804.32	0.00190651	-0.000462382	0.00283566	0.0025615
8804.59	0.00189254	0.000529376	0.00370618	0.00143138
8804.87	0.00380657	0.00173827	0.00365258	0.003129
8805.14	0.00257019	0.000271845	0.00403888	0.000665759
8805.42	0.00292416	-4.73833e-05	0.00396379	0.00161023
8805.69	0.00134597	0.00139646	0.00547508	0.000749924
8805.97	0.00363178	-0.000204133	0.00416766	0.00253195
8806.24	0.00100841	-0.000344193	0.00213473	0.000831067
8806.52	0.00124551	-7.99332e-05	0.00280849	0.000729584
8806.79	0.00193323	0.000772049	0.00322526	0.00290794
8807.07	0.00126962	0.000158227	0.0018484	0.000722096
8807.34	0.00231289	-0.0011609	0.00293223	0.00225961
8807.62	0.00172116	0.000865139	0.00231108	0.00122091
8807.89	0.00116136	0.000486653	0.00315818	-0.000217639
8808.17	0.00160512	-0.000738992	0.00309076	0.000710257
8808.44	0.00245325	-0.000159858	0.00340798	0.00155197
8808.71	0.000964729	0.00066375	0.00293257	0.00172475
8808.99	0.0024688	0.000962857	0.00255351	0.00189583
8809.26	0.000920728	0.00166665	0.00323908	0.00109998
8809.54	0.00123072	0.00024549	0.0032398	0.00241862
8809.81	0.00151366	0.000280984	0.0029637	0.00156784
8810.09	0.00140392	0.000851349	0.00522983	0.00239878
8810.36	0.000391126	0.000889517	0.00263124	0.00130267
8810.64	0.00152353	0.000125802	0.00388794	0.00254733
8810.91	0.00240895	0.000454998	0.00214859	0.00135809
8811.19	0.0016835	-9.44397e-05	0.00273354	0.00221793
8811.46	0.00146821	0.00105183	0.00276196	0.000787008
8811.74	0.00205946	-0.000620865	0.00397793	0.00165354
8812.01	0.0012927	-0.00096338	0.00290603	0.00128919
8812.29	0.00230773	-0.000723541	0.00314531	0.00152136
8812.56	0.00162476	2.03722e-05	0.00263998	0.00209954
8812.84	0.00155788	0.000736522	0.00345428	0.00120556
8813.11	0.0026561	0.0010154	0.00249708	0.00130331
8813.39	0.00240533	0.000457827	0.00404576	0.00226018
8813.66	0.000772845	0.000192875	0.00265928	0.0021888
8813.94	0.00090117	0.000574196	0.00285161	0.00251839
8814.21	0.00139737	-0.000262073	0.0045172	0.000871551
8814.49	0.000522126	0.00103253	0.00354855	0.00121555
8814.77	0.000648855	-0.000483835	0.00312328	0.00199497
8815.04	0.00133786	0.000563741	0.00244157	0.000347001
8815.32	0.00120757	-0.00194129	0.0014051	0.00182098
8815.59	0.00182407	0.000747053	0.00288671	0.000388554
8815.87	0.000695236	0.000455074	0.00262959	0.000577372
8816.14	0.0016107	1.20094e-05	0.00107336	0.00115787
8816.42	0.00133736	0.00206026	0.00173506	0.00166841
8816.69	0.00187617	-0.00192695	0.00243057	0.00140311
8816.97	0.00228214	0.00138049	0.00338621	0.00139038
8817.24	0.000515974	-0.000542203	0.00285107	0.00191053
8817.52	0.00187566	-3.44387e-05	0.00213653	0.000968743
8817.79	0.00148454	-0.000161281	0.00200212	0.00122284
8818.07	0.0024631	-0.00112365	0.0027248	0.000967762
8818.34	0.00150658	0.000881002	0.00267772	0.00122848
8818.62	0.000227637	6.29425e-05	0.00218525	0.00112998
8818.9	0.00062107	-0.000519133	0.00349086	0.00220872
8819.17	0.00249185	0.000448865	0.00307434	0.000435016
8819.45	0.00117239	-0.000347992	0.00201136	-3.3507e-05
8819.72	0.00202147	-0.000609184	0.00243745	0.00197398
8820	0.00203378	-1.50193e-05	0.00217701	0.000574858
8820.27	0.00175443	-0.000537702	0.00259503	0.000212289
8820.55	0.00180655	-0.000589393	0.00238757	0.000108133
8820.82	0.00200678	9.47483e-05	0.00285396	0.00264106
8821.1	0.000243433	8.37573e-05	0.000338912	0.000186061
8821.38	0.00165441	-0.000297452	0.00202312	0.000895205
8821.65	0.000801179	-0.000250097	0.0038551	0.00151793
8821.93	0.00160403	-7.7975e-05	0.00182098	0.00120238
8822.2	0.00068915	-1.86422e-05	0.00271632	0.000493344
8822.48	-4.72391e-05	-0.000130609	0.00279979	0.000737479
8822.75	0.000743572	0.000264172	0.00185081	0.000529125
8823.03	0.000700036	-0.000374573	0.00241911	0.000948898
8823.31	0.00165723	-8.49012e-07	0.002302	0.000210915
8823.58	0.00186914	0.00107723	0.00180058	0.000901122
8823.86	0.00118335	-0.000224347	0.00165042	0.00107851
8824.13	0.00161456	0.000681088	0.00132416	0.000949377
8824.41	0.000807882	0.000648003	0.00141319	0.00105987
8824.68	-0.00116848	-0.00165681	0.0023733	0.000444031
8824.96	0.00113216	1.26946e-05	0.00195289	0.00127411
8825.24	0.000847567	0.000438593	0.00176588	0.00150504
8825.51	0.00128084	0.000337682	0.00179414	0.00202112
8825.79	0.00203975	0.00174698	0.00223893	0.00158584
8826.06	0.000573564	4.60368e-06	0.00128287	0.00130667
8826.34	0.00138622	-0.000206556	0.00145193	0.000336762
8826.62	-0.000182114	-0.000340035	0.00200211	0.000602436
8826.89	0.00224375	-0.000552969	0.00117593	0.00140835
8827.17	0.000982126	0.000293151	0.00365427	0.000846007
8827.44	0.00212756	0.00106947	0.00133547	0.00107043
8827.72	0.000313028	-0.000741563	0.00221072	0.00243757
8828	0.00135787	-0.00165091	0.00182226	0.00164819
8828.27	-0.000227564	-0.000388589	0.00171871	-9.06188e-05
8828.55	0.00123062	0.00146597	-0.000187354	0.00133552
8828.82	0.000516676	0.000277778	0.00192736	0.000232055
8829.1	0.00135673	-0.000303367	0.0017685	0.0019846
8829.38	0.00179204	-0.000860324	0.00177196	0.000153321
8829.65	0.00103404	-0.000798355	0.00291898	0.00140747
8829.93	0.000440322	0.000925458	0.00168393	0.000759168
8830.2	0.000670444	0.000478866	0.000872596	0.000806832
8830.48	0.00212602	-0.000108249	0.00353926	0.000669904
8830.76	0.000671599	0.000309781	0.00227573	0.00269915
8831.03	0.000838169	0.00017193	0.0023513	-7.02321e-05
8831.31	-2.36126e-05	0.00093599	0.00140865	4.69209e-05
8831.59	0.000832553	-0.000624173	0.00282117	0.000244029
8831.86	0.00107093	0.000322079	0.00231736	-0.000153327
8832.14	0.000679271	0.000459392	0.000790169	0.00105054
8832.41	0.000753255	0.00111613	0.00112282	-0.000238949
8832.69	-0.000737204	-0.00106024	0.00205116	0.00175706
8832.97	0.000334449	0.000871303	0.00204433	0.000831279
8833.24	0.000639722	-0.000805913	0.000941526	0.000478782
8833.52	0.00023032	0.000562179	0.00201037	0.00120679
8833.8	0.000626827	0.0011865	-6.8621e-05	0.00196598
8834.07	0.00127353	-0.00070631	0.00119831	0.000168529
8834.35	0.000101803	-0.000898127	0.00288828	0.00149089
8834.63	0.0020621	-0.00121294	0.00412309	0.00210474
8834.9	0.000553848	-0.000177183	0.00135853	0.00123835
8835.18	0.00103675	-0.000634715	0.00156331	-0.000245918
8835.46	0.000397153	-0.000107376	0.00162681	0.00111491
8835.73	0.00174316	-0.000687039	0.000968317	0.00204855
8836.01	0.00036148	5.72522e-05	0.00235926	0.00198859
8836.29	9.04311e-05	-0.000368689	0.00123142	0.00094733
8836.56	0.000849135	-0.00105371	0.00183475	0.000236121
8836.84	0.000381006	0.000969893	0.00203092	0.000892736
8837.12	0.000437801	-0.000101672	0.00131132	-0.000470978
8837.39	-0.00158545	-0.000265377	0.000814527	0.000879398
8837.67	-0.000947268	-0.000905091	0.00232412	-0.000237363
8837.95	0.000913988	-0.00153411	0.00226786	0.000929429
8838.22	0.0011006	-0.000709802	0.00181704	0.000669941
8838.5	0.00182522	-0.000983291	0.000878582	-0.000327895
8838.78	-7.07201e-05	-7.39501e-05	0.00105858	-0.000525215
8839.05	0.00121948	0.000798963	0.00357785	0.0011917
8839.33	0.000702513	-0.000312527	0.00109382	-0.000345252
8839.61	0.000712879	-0.00142758	0.000974553	0.000153701
8839.88	0.000715683	-0.000412257	0.000938905	0.00104205
8840.16	-0.000660553	-0.000963089	0.00148579	0.00148944
8840.44	0.000128518	-0.00121363	0.00136014	0.000973623
8840.71	0.000680919	0.000210443	0.00061491	0.000248313
8840.99	0.000736156	-8.10706e-05	0.00229051	0.000373563
8841.27	-3.25344e-05	-0.00047794	0.00108122	0.0010975
8841.54	0.000737378	1.30431e-06	0.00224723	-0.000379434
8841.82	0.000781251	-0.000389751	0.00138733	0.000208421
8842.1	0.00161706	9.81673e-05	0.00190868	-0.000565743
8842.37	0.000571577	0.000748586	0.00068159	0.00216746
8842.65	-0.000435562	-0.000547374	-0.000515755	-0.000851097
8842.93	0.000604412	-0.000259973	0.00241441	-0.000892498
8843.21	0.00161111	0.000962722	0.00126022	-0.000522426
8843.48	4.51006e-05	-0.000502155	0.00119712	0.00126573
8843.76	0.000913058	-0.000165332	0.00116726	-0.000268628
8844.04	0.000523855	-0.000434557	0.00194417	0.000278359
8844.31	-0.000194138	-0.00131715	0.00120285	0.00155668
8844.59	0.00175955	-0.000416295	0.000310371	0.00185497
8844.87	0.00117603	-0.000554542	-3.62608e-05	0.00056645
8845.15	-4.37192e-05	-0.000623367	0.000601553	0.000572581
8845.42	0.000978302	0.0014568	0.00144481	-0.000349788
8845.7	0.000517412	-0.000688056	0.000465043	0.000472819
8845.98	0.00099627	-0.00124416	0.00169014	0.000261514
8846.25	0.000372887	-0.000517729	0.00148078	0.00127297
8846.53	0.000147177	-0.000185829	0.0010355	0.00254695
8846.81	3.14878e-05	-0.00114797	0.00166642	0.00142078
8847.09	-0.000882249	-0.000225177	0.00191217	-0.00021902
8847.36	-1.50818e-05	-0.000801467	0.000619873	0.000105387
8847.64	0.00121851	-0.00152979	0.00227272	-0.000247891
8847.92	-0.000427584	-0.00129678	0.00104949	0.000294331
8848.2	-0.00171038	-0.00181776	0.00042889	-0.00033414
8848.47	-0.000602076	-0.000264803	0.00121439	0.000794153
8848.75	1.43173e-05	-0.0012119	0.000649598	0.00148807
8849.03	0.00107188	7.30838e-05	0.000288086	0.000319054
8849.3	-0.000304521	0.000833974	0.00116193	-0.000745947
8849.58	-0.00145784	-0.00142546	0.00142608	-0.00100703
8849.86	0.000270905	-5.80569e-07	0.000663176	0.000655102
8850.14	0.00226643	-2.41306e-05	0.00187206	0.000533979
8850.41	-0.00028179	-0.000924473	0.00172453	0.000313229
8850.69	-0.000144241	-0.00245805	-2.46165e-05	-0.00135411
8850.97	0.00112107	-0.000505535	0.00115866	-0.000741619
8851.25	-0.000370249	-0.00155117	0.000786299	-1.30674e-05
8851.52	0.00122437	0.000386389	0.000928869	0.000513434
8851.8	0.000141573	0.000793023	-2.85039e-05	0.000144816
8852.08	0.00092687	-0.00149665	0.000200166	-7.6057e-05
8852.36	0.0010313	-0.000209101	-0.000295666	-0.000254279
8852.64	-0.000706016	-0.000587558	0.00150606	0.000976546
8852.91	-0.000195296	0.00058739	0.000352278	0.00189569
8853.19	-0.000319469	-0.000354941	0.00141651	-0.000456376
8853.47	-0.000539692	-0.000653664	0.00167094	-0.000311487
8853.75	0.000707325	-0.00197397	0.00191308	-0.000863684
8854.02	0.00163933	-0.000783823	0.000421855	0.000754216
8854.3	0.00010789	-0.000928776	0.00112197	-0.00120203
8854.58	-0.0015152	-0.00108629	-0.000713016	0.00137609
8854.86	-0.000680324	-0.000482278	0.00197033	0.000361716
8855.13	-0.000223545	0.00044719	0.00144753	0.00126254
8855.41	-0.000638317	-0.00145924	-0.00076062	0.000763337
8855.69	9.76315e-05	-2.97057e-05	0.00163012	0.0011477
8855.97	0.000144463	-0.00160774	0.00146632	2.60226e-05
8856.25	-0.000913075	-0.00113063	-0.000737396	-0.00119847
8856.52	0.00145908	-0.000363775	0.000664993	-0.000383874
8856.8	-0.000549257	-0.001446	0.000690813	-0.000102821
8857.08	0.000454485	-0.00151556	0.000936635	-0.00157609
8857.36	-0.000638274	-0.0024327	0.000185558	0.000810171
8857.64	0.00159453	-0.000597403	-0.00135135	-0.000183404
8857.91	0.000921215	-0.00117195	0.000630927	-0.000994712
8858.19	-0.000573681	-0.00154184	-0.000276086	-0.000501144
8858.47	0.000736149	-0.000894531	0.00178007	-0.000923801
8858.75	-0.000179067	-0.000248851	0.00135046	-0.000362946
8859.03	0.000719596	-0.00180126	0.000825059	2.36284e-05
8859.3	0.000246864	-0.000880322	-0.000176512	-0.00104234
8859.58	-0.000139459	0.000144337	0.000534492	-7.89225e-05
8859.86	0.000882846	-0.00134671	0.00114642	-0.000586958
8860.14	7.22799e-05	-0.00189382	0.00116135	0.00088745
8860.42	-0.000435623	-6.00429e-05	-0.000825262	0.000496828
8860.69	-0.000233482	0.000226165	0.000512904	0.00206286
8860.97	-0.00034201	-0.00115445	0.00148949	0.00108726
8861.25	-0.000825628	-0.00196677	-0.000889705	-0.000998723
8861.53	0.000419948	-0.000542321	-0.000662484	-0.000166509
8861.81	1.51391e-05	0.000228096	0.000161184	-0.000478106
8862.09	-0.00174346	-0.00130269	-0.00104885	-0.000922689
8862.36	0.00179257	-0.0012087	0.000914821	-0.000514996
8862.64	-0.000767586	-0.000654188	0.000755453	0.000512998
8862.92	-0.000607465	-0.000245694	-8.39003e-06	-0.000544223
8863.2	-0.00036118	-0.000581047	0.00016291	0.000423844
8863.48	0.000448051	0.000896858	-0.000782832	-0.00108483
8863.76	0.000329248	-0.001492	-0.000230857	-0.000232625
8864.03	-0.000702343	-0.000766696	-0.000243714	-0.00150352
8864.31	0.000497933	-0.00110658	0.00081609	-0.00123703
8864.59	-0.000391597	-9.58029e-05	0.000177089	-0.000997349
8864.87	-0.000203455	-0.000520852	0.000350856	-0.000931601
8865.15	-0.000856949	-0.00020655	0.00183782	0.00149397
8865.43	-0.000431565	0.000386762	0.000884165	5.44689e-06
8865.7	0.00130401	-0.000253525	-0.00134261	0.000847506
8865.98	-0.000562586	-0.000730555	0.00215378	7.93465e-05
8866.26	0.000703189	-0.000444394	-0.000722793	0.000398595
8866.54	-0.000107299	-0.000604659	0.00057385	-0.000837828
8866.82	-0.000226024	-0.000951408	-0.00128041	-0.000360762
8867.1	-0.00033821	-0.000334025	-0.00210221	-1.11034e-06
8867.38	-0.00115438	-0.00110728	0.000856509	-0.000740759
8867.65	-0.000218056	-0.000697764	0.000443241	0.00107257
8867.93	-0.00074172	-0.00200008	-0.000422576	0.00046099
8868.21	0.00140671	0.000646972	0.000504318	0.000749403
8868.49	-0.000213113	0.000400926	-9.95758e-06	-0.000972054
8868.77	-0.00115429	0.000254965	-0.000172067	0.000393966
8869.05	0.000862952	0.000416931	-0.000124669	-0.00130386
8869.33	0.00079124	-0.00201166	0.000221206	0.00102522
8869.6	0.000866547	0.000151609	0.000140759	0.00250161
8869.88	-0.000730858	-0.000474539	-0.000572019	-1.76926e-05
8870.16	-1.31236e-05	-7.89528e-05	0.00066279	-0.00151114
8870.44	-0.00121252	-0.00147407	0.00200748	-0.000135048
8870.72	-0.000497468	-0.000579881	-0.000211784	-0.000302966
8871	-0.00159536	0.000523969	-0.000392024	-0.000616848
8871.28	0.000209929	-0.000449644	0.00106177	0.0012227
8871.56	0.000101089	-0.00146318	-0.00124189	0.0010322
8871.84	0.000398473	-0.000731372	0.00147129	-0.000789588
8872.11	0.000359362	-0.000432953	0.00024091	0.000530185
8872.39	-6.25709e-05	-0.000679503	-1.91389e-05	-0.000947767
8872.67	-0.00092338	-0.000315779	-0.00209422	0.000457572
8872.95	0.00033683	-0.000744395	-0.00149791	0.000783638
8873.23	-0.000186484	-0.000568048	0.00277603	-0.00111965
8873.51	-0.000325485	-0.00220054	0.000588484	0.00042208
8873.79	-0.000137888	0.000914217	-0.000206765	-0.00102345
8874.07	-0.000761415	-0.000710485	0.00109767	-0.0015825
8874.35	-0.000604057	-0.00142695	-0.000184456	-0.000363298
8874.63	-0.000539285	9.31684e-05	4.70329e-05	0.000189383
8874.9	-0.00094395	-0.000357106	0.000798111	-0.00109174
8875.18	-0.00134705	-0.00174187	-0.000312181	-0.00102889
8875.46	0.000142778	4.32653e-05	0.00032066	0.000392716
8875.74	-0.000270399	0.000388344	0.00156459	-0.000956162
8876.02	-0.000122148	0.000276998	-0.00220655	-0.00163433
8876.3	-0.000711467	-0.00050823	-0.00161866	9.83004e-05
8876.58	-0.00034621	-0.00130396	7.38095e-05	-4.95516e-05
8876.86	0.000257691	-0.00176611	-0.00109115	-0.0003166
8877.14	-0.00147799	-0.00135851	5.41391e-05	0.000974579
8877.42	7.61658e-05	-0.000716585	-0.000816885	-0.000379296
8877.7	-3.82391e-05	-0.00104612	-0.00174336	-0.000707395
8877.98	-0.000570115	-0.00123453	-0.00102515	-4.24123e-05
8878.25	-0.000582762	0.00028517	-0.000831124	-0.000767218
8878.53	-7.32756e-05	-1.55299e-05	5.41814e-05	-0.00126038
8878.81	-0.000662438	2.03426e-05	2.32976e-05	-0.000168428
8879.09	0.00048417	-0.000770351	0.000293868	0.000130676
8879.37	0.000175488	-0.00122063	0.000195042	-0.000530877
8879.65	-9.29147e-05	-0.00151843	-0.000300594	-0.000948615
8879.93	-0.000233395	-0.000786424	0.000554245	0.000250522
8880.21	-0.00104451	-0.000553251	-0.000266537	-0.000386588
8880.49	0.000112728	-0.00151295	0.000430918	-0.000761908
8880.77	-0.000889119	-0.000272733	-0.000514315	-0.0004224
8881.05	-0.000613412	-0.000796393	-0.000462492	-0.00230845
8881.33	-0.000420172	-0.000855178	0.00140871	-0.000387051
8881.61	-0.000257638	-0.000152905	0.00132457	0.000268751
8881.89	-0.00181834	-0.000936854	-0.00191498	-0.000537334
8882.17	-0.000958599	0.000278515	-0.000868841	-0.000629481
8882.45	-0.000356527	-0.00125428	0.000482	-0.000324139
8882.73	-0.00120169	0.000736099	-0.000423525	-0.0013071
8883.01	-0.000456364	-0.00101873	-0.000121822	0.000578006
8883.28	-0.000519564	-0.000934858	-0.000689029	-0.000206766
8883.56	-0.00122404	-0.00122203	0.000198196	-0.000665256
8883.84	-8.21797e-05	-0.00115298	-0.000345293	-0.00114986
8884.12	0.000490003	-0.00135417	0.000743841	0.0013666
8884.4	-0.000396258	0.000135359	-0.000446025	-8.66387e-05
8884.68	-0.000698714	-0.000966091	0.000452204	-0.000457853
8884.96	-0.000734622	-0.00139901	0.000185576	-0.001078
8885.24	-0.000684521	-0.000846785	0.000674308	7.55865e-05
8885.52	-0.000931052	-0.00138017	-1.3565e-05	-0.000506981
8885.8	-0.000453206	-0.000910204	-0.00158524	-0.000141364
8886.08	-0.000466503	0.000311483	-0.00048902	-0.00187963
8886.36	-0.000381182	-0.00148994	-0.00257765	-4.4809e-05
8886.64	-6.7569e-05	-0.000803478	-0.000103031	-0.00194229
8886.92	-7.81413e-05	-0.00170581	-0.00142894	-0.000438791
8887.2	-0.000215897	-0.00075782	-0.000725453	-0.000357354
8887.48	-0.000693405	-0.000256761	5.88588e-05	-0.00177662
8887.76	-0.000882804	-0.00141636	-0.000773985	-0.000250805
8888.04	-0.000548293	-0.00239322	-0.00207389	-0.00142389
8888.32	0.000802985	-0.00133585	-0.00184902	-0.00115186
8888.6	-0.000172943	-0.000825605	-0.000815023	-0.000764244
8888.88	0.000645433	-0.000733372	-0.000949877	-0.000337653
8889.16	0.000506355	-0.00124928	1.47677e-05	-0.000374948
8889.44	-0.000387846	-0.00128752	0.0021169	-1.5645e-05
8889.72	-0.00119456	0.000853994	-0.000990132	0.00225905
8890	0.00100571	-0.000719619	-0.00051401	-0.000285821
8890.28	0.000284927	-0.000706617	0.000702943	-0.00105793
8890.56	0.0003799	-0.000546395	-0.00074906	-5.90298e-05
8890.84	-0.000667948	-0.00114781	0.00103051	-0.000683163
8891.12	-0.00116908	-0.000697843	-0.00213197	-0.000624155
8891.4	-0.000837564	-0.00191077	-0.00163298	-0.000214997
8891.68	-0.000160148	-0.000334024	-0.00215673	-0.000122442
8891.96	9.5633e-05	-0.00103746	-0.000218412	-0.00120101
8892.24	-0.000407599	-0.00158275	-0.00176863	-0.000473076
8892.52	-0.000975708	-9.29095e-05	-0.000577444	-0.000984792
8892.8	0.000958558	-0.00071584	-0.00172709	-0.000979785
8893.08	-0.000788954	-0.00207638	-0.000861915	-0.00154124
8893.36	-0.001417	-0.00183948	-0.000510283	0.000462714
8893.64	-0.00071689	-2.22925e-05	-0.00160863	0.0011815
8893.92	-0.00197816	-0.0012039	-0.00116004	-0.000184458
8894.2	-0.00108121	-0.000563378	-0.000929529	-0.000699893
8894.48	-0.000149429	-0.000183258	-0.0019953	-0.00150687
8894.76	0.000526625	-6.28067e-05	-0.00215235	0.000388387
8895.04	-0.000911763	-0.00147067	-0.00122922	-0.0012843
8895.33	-0.0014418	-0.000424006	-0.000718298	-4.14333e-05
8895.61	-0.00142233	0.000515337	-0.000373754	-0.000748039
8895.89	0.000896253	-0.000998273	-0.00174442	-0.00218625
8896.17	-0.00129916	-0.000717384	-0.0020116	-0.000966655
8896.45	-0.000524297	-0.00129527	0.000128319	-0.000703383
8896.73	-0.00123403	-0.00172307	-0.00222773	-0.000277761
8897.01	-0.00204724	0.00045887	-0.000957211	0.000183345
8897.29	0.000671336	-0.00164373	-0.00121961	-0.000403793
8897.57	0.000260533	0.000244472	-0.00117879	0.000550405
8897.85	-0.000535711	-0.00109657	-0.000324499	8.25019e-05
8898.13	-9.3008e-05	0.000405525	-0.000225842	0.000608261
8898.41	-0.000869288	-0.000249346	-0.00146846	-0.000639627
8898.69	-0.00110224	-0.000464691	-0.00162234	-0.000454799
8898.97	-0.000715613	-0.00105351	-0.000356321	-0.000551634
8899.25	-0.00114743	-0.00113769	-0.00100139	-0.00119196
8899.53	0.000910086	3.89991e-05	0.000104189	-0.000653843
8899.81	-0.00121524	-0.00134476	-0.000144855	-0.000430006
8900.09	-0.00131875	-8.82612e-05	-0.000500885	-0.00137961
8900.38	-0.00188498	0.000591133	-0.000401536	-0.000937496
8900.66	0.000211538	0.00117251	-0.00144357	-0.000641335
8900.94	-0.000183503	-0.00100557	-0.0018023	-0.00112222
8901.22	-0.0011102	-0.000208131	-0.00153616	-0.000379177
8901.5	-0.000428969	-0.000292034	-0.00221546	-0.00139572
8901.78	-0.000989489	-0.00177801	-0.00199783	-1.86243e-05
8902.06	-0.000360837	-0.00107597	-0.00127465	-0.000856396
8902.34	-0.000576661	0.000498497	-0.00136889	-0.000543811
8902.62	-0.000687641	-0.000271769	-0.00017332	-0.000369326
8902.9	-0.000301136	-0.000332492	-0.00126478	-0.000723147
8903.18	-0.000256328	-0.000128159	-0.000758971	0.00014703
8903.46	-0.000568863	0.000145133	0.000125042	-0.000195905
8903.75	-0.00183172	9.2812e-05	-0.000494901	-0.00102582
8904.03	-0.000614437	-0.000745443	-0.00204414	-0.00115701
8904.31	-0.000671516	-0.000343306	-0.00213525	-0.00084962
8904.59	-0.00145169	-0.000268555	-0.002333	-0.00103912
8904.87	-0.000619456	-0.0013464	-0.00231278	-0.000790254
8905.15	-0.00109475	-0.00135712	-0.00198029	-0.00058997
8905.43	-0.000768796	0.000227267	-0.000555322	-0.00233874
8905.71	-0.000634555	0.000126735	-0.00105436	0.00133493
8905.99	-0.000317634	-0.00183314	-0.0025682	-0.000263535
8906.27	-0.00143557	-0.00155082	-0.00158061	0.000383551
8906.56	-0.000319581	-0.0014041	-0.000511696	-0.00137851
8906.84	-0.00113918	-0.00169577	-0.000945968	-0.0028806
8907.12	-0.00104876	-0.00173168	-0.000583253	-0.000266368
8907.4	0.000845502	-0.000251683	-0.000738666	-0.0012221
8907.68	-0.000620712	-0.000351866	-0.00144212	-0.000656902
8907.96	-0.000683707	-0.00227244	-0.000721957	0.000133358
8908.24	-0.00160157	0.000262163	-0.000122011	-0.000167508
8908.52	0.000400452	-0.00347423	0.000144722	-0.00188618
8908.81	-0.000524248	-0.00106317	1.02076e-05	0.000376268
8909.09	-0.00152574	3.37028e-05	-0.000974381	-0.000571054
8909.37	-5.21097e-05	0.000326375	-0.00118806	0.000143087
8909.65	-0.00101321	-0.00157373	-0.000887184	-0.00130388
8909.93	-0.00243774	-0.000128814	-0.00158473	-0.00244543
8910.21	-0.000307837	-0.000130308	-7.51327e-05	-0.00123603
8910.49	-0.000141917	0.000161744	-0.00160397	-0.000845732
8910.77	-0.000872079	-0.000936101	-0.0015032	-0.000706111
8911.06	-0.00109147	-5.25464e-05	-0.000254929	0.000259547
8911.34	0.000342116	-0.00133025	-0.00222001	-0.000430362
8911.62	-0.00220874	0.00110551	-0.00085969	-0.000690437
8911.9	-0.000615079	0.000376178	-0.00179529	-0.00196877
8912.18	-0.000663091	-0.00117271	-0.00145055	9.57657e-05
8912.46	-0.00160605	-0.000927672	-0.0016963	-0.00108669
8912.74	-0.00118332	-0.000631084	-0.000530534	0.000199216
8913.03	7.00162e-05	9.22274e-05	-0.00212396	2.43181e-05
8913.31	-0.000244465	-0.00138138	-0.00115673	-0.000247998
8913.59	-0.00154322	-0.000336216	-0.000704613	0.000339083
8913.87	0.00106837	-0.000376317	-0.000479429	-0.00110404
8914.15	-0.000776859	0.000727998	-0.00160801	-0.00159259
8914.43	0.000382593	-0.00143732	-0.00175755	-0.000654162
8914.72	-0.000339813	-0.000403214	-7.67881e-06	-0.000303659
8915	0.00015609	-0.000316524	-0.000167713	-0.000103336
8915.28	-0.00141995	0.000296945	-0.000974514	-0.000495701
8915.56	-0.00100994	-4.46105e-05	-0.000303336	-0.000863041
8915.84	-0.00063643	0.00106544	-0.000177344	-0.00289122
8916.12	0.000116136	-0.000392854	-0.00066178	-0.00112892
8916.41	-0.000185296	-0.000591309	8.43371e-05	0.000466075
8916.69	-0.00148595	-1.54005e-05	-0.000132048	-0.000500848
8916.97	2.78834e-05	-0.00154335	-0.000134306	-0.000405078
8917.25	-0.00152543	-0.000699713	-0.000447925	-0.000745109
8917.53	-0.000435367	0.000275873	3.25826e-05	-0.000716045
8917.82	-0.000827088	-0.000861171	-0.000590376	-0.00047242
8918.1	0.000175602	8.32258e-06	-0.00046133	-0.000727382
8918.38	-0.00170723	-0.00195613	-0.00128826	-0.000300946
8918.66	0.000701408	0.0011025	-0.000978451	-0.0010225
8918.94	-0.00213888	-0.000670701	-0.000372435	-0.000898263
8919.22	-0.00111229	0.00152462	-0.000276009	-0.00126587
8919.51	-0.00104299	-9.67612e-05	-0.000146428	-0.000295179
8919.79	-0.00138798	-0.000504174	0.000391332	-0.000523025
8920.07	-0.000170311	-0.000537647	-1.21605e-05	5.22022e-05
8920.35	-0.00115106	0.000352972	-0.0022745	-0.000141205
8920.63	-0.000398031	-0.000456056	-0.00199923	0.000587152
8920.92	-0.000152629	0.00039083	-0.00272401	-3.89241e-05
8921.2	-0.000349151	0.00150503	-0.000487523	-0.000296946
8921.48	-0.000397434	0.00142543	0.000269377	-0.000565815
8921.76	-0.000662451	0.000421194	-0.000505666	-0.00148381
8922.05	0.0002342	-0.00108727	-0.00190803	0.000239131
8922.33	-0.000675995	-0.00186017	-0.000939507	0.00218199
8922.61	-0.000191806	-0.000333308	0.00042782	-0.00015733
8922.89	0.00120695	0.00169161	-0.000641315	-0.000494765
8923.17	0.000345169	0.000596981	-0.000922902	0.0007686
8923.46	-0.000407398	-0.00102571	0.000195236	-0.000985985
8923.74	0.000473558	0.000369473	-0.000989578	0.00113496
8924.02	-0.000402078	-0.000353503	-0.000929101	-0.000226046
8924.3	0.00160384	0.000781124	-0.00111858	0.000364521
8924.59	-0.0015363	-0.000200366	-0.00104508	-0.00016963
8924.87	-0.000206815	-0.000779496	0.000678135	-0.000138785
8925.15	0.00119218	8.82535e-05	8.65176e-05	0.000102677
8925.43	-0.000757047	0.00108303	-0.00157946	0.000818949
8925.71	-0.00073162	0.00081353	-0.00117617	0.00143601
8926	0.000369311	0.00229902	-0.000833952	9.88273e-05
8926.28	-0.0001347	-0.00134124	-0.000245245	0.000371319
8926.56	-0.000355817	0.000934279	-0.00072506	6.9949e-05
8926.84	-0.000325721	0.00211534	8.17689e-05	-0.000299212
8927.13	-0.00069631	0.00056211	-0.000623778	0.000256601
8927.41	0.000465438	0.00098669	-0.000232007	-9.01693e-05
8927.69	-0.00151667	-0.00232549	-0.00132272	0.00122135
8927.97	-0.00116756	0.000365909	-0.000810766	-0.00107014
8928.26	-0.00114746	0.000219086	-0.00137906	0.0012986
8928.54	-0.000805396	0.001063	-0.00194185	-0.00126691
8928.82	0.000534985	0.00158386	-0.000112084	-0.000378644
8929.1	-0.000588947	-0.000154607	-0.00160133	-0.000407455
8929.39	-0.000163318	-0.00044896	-0.000608307	-0.000953848
8929.67	0.000146442	-0.000535072	-0.00211815	-0.000355107
8929.95	-0.000947873	0.000683553	-0.00169168	0.00104733
8930.23	-0.000452048	0.000543871	1.00718e-05	0.000470492
8930.52	0.000641333	0.000336967	0.000364549	-0.000271294
8930.8	0.00140912	0.000714412	-0.000557383	-0.000892056
8931.08	0.000287714	0.000390649	-1.57067e-06	-0.000401975
8931.37	0.000433836	0.00168632	-0.00234378	-0.00031853
8931.65	-0.000310258	-0.000953019	0.000635069	-0.000695051
8931.93	0.00106067	0.000612683	0.000331396	0.000914513
8932.21	0.00176016	0.00109917	0.000204452	-0.000100561
8932.5	-0.000897164	-0.000451121	-0.000552238	0.000106108
8932.78	-0.000248586	0.00225314	-0.000407371	0.000589759
8933.06	0.000975313	0.00130698	-0.000489477	-0.00204773
8933.34	-0.000679029	0.00128893	-0.00126812	-0.000148562
8933.63	0.000316746	0.00215849	-0.00111974	-0.000883143
8933.91	0.00100957	-5.96989e-05	-0.00115525	-0.000249577
8934.19	0.000765494	0.000403682	-0.00096993	0.00158536
8934.48	0.000376809	-0.000472065	-2.44878e-05	0.0010447
8934.76	-9.9804e-05	0.00146037	1.01433e-05	0.000370057
8935.04	-7.01354e-05	0.00148422	-0.000293921	0.00186062
8935.33	-0.000640684	-0.00111741	-0.000374434	0.00114843
8935.61	0.00120847	0.00131525	0.000302227	-0.000829279
8935.89	0.000781865	0.00100737	-0.000543266	0.000640713
8936.17	0.00100348	0.00201385	-0.00074618	0.000222123
8936.46	0.00141801	0.00236427	-0.00162611	-0.000267403
8936.74	-0.000562576	-0.000596525	-0.00109453	0.00118562
8937.02	0.000854901	0.00132862	-1.75806e-06	0.000239152
8937.31	0.00285378	0.000422793	0.000723761	-0.00157641
8937.59	-5.48805e-05	0.00040653	-0.000491402	0.000233704
8937.87	-0.00106762	0.00121261	0.00084166	6.4275e-05
8938.16	0.00124933	-0.000290157	-0.000655743	0.00122664
8938.44	0.00145997	0.00215227	0.00166122	0.0012805
8938.72	0.000393751	0.00137572	-0.000402233	0.00140834
8939.01	0.000596187	0.00113494	0.00112646	0.000515248
8939.29	0.00237042	0.0030478	-0.00141094	-7.56861e-05
8939.57	-3.90802e-05	0.000578118	0.000419216	0.0013675
8939.86	0.00189111	0.00178398	0.000572176	0.00119965
8940.14	0.00126607	0.00107612	0.00173614	-0.000194781
8940.42	0.00129566	0.00102447	-0.00116419	0.00199655
8940.71	-0.000997432	0.0017674	0.00124	0.00138833
8940.99	-0.000884401	0.00177629	-0.00179493	0.00108688
8941.27	0.00135588	0.00212943	-0.000811296	0.00176841
8941.56	0.000535902	0.00106821	-0.000419029	0.0018386
8941.84	0.000185889	0.000946317	-0.00096616	0.00202459
8942.12	0.00163874	0.00163312	-0.000412423	0.000970779
8942.41	0.0011514	0.00346349	-0.000862608	0.00100855
8942.69	0.00183244	-0.000383107	0.000788944	0.00153404
8942.97	0.00111029	0.00172085	2.56489e-05	0.00208878
8943.26	0.00140364	0.00174787	-0.00021311	-0.00140316
8943.54	0.000855378	0.00152291	0.0019115	0.00053184
8943.82	0.000130781	0.0027339	-0.000610166	0.00179749
8944.11	0.00163879	0.0015036	0.000282723	0.00101945
8944.39	0.00295621	0.0024562	-9.04519e-06	0.000439242
8944.67	0.000416528	0.000776104	-0.000532955	-0.000446758
8944.96	0.00239179	0.00322561	-0.000246459	0.00140352
8945.24	0.00275222	0.00170228	0.000522502	-2.89192e-05
8945.53	0.000692596	0.00173721	-0.000144629	0.000856746
8945.81	0.00153899	0.00178556	0.000690669	0.00183163
8946.09	0.00218866	0.00056581	0.00102166	0.000178971
8946.38	0.0020394	0.000635281	0.00169721	0.000788591
8946.66	0.00166596	0.00311213	0.000517648	0.000503143
8946.94	0.00201463	0.00205905	0.000893442	0.00181272
8947.23	0.00308085	0.00144685	0.00171463	0.000888791
8947.51	0.0020955	0.0019495	0.00120266	0.00176137
8947.79	0.00103894	0.000501513	-0.00116623	0.00198579
8948.08	0.00309273	0.00232377	-0.0001449	0.00185075
8948.36	0.00101489	0.00287654	0.000277847	0.000948907
8948.65	0.00181891	0.00389441	0.000169765	0.00153269
8948.93	0.0017762	0.00388012	0.000550454	0.0028136
8949.21	0.00245089	0.00290903	0.00213034	0.00278669
8949.5	0.00221227	0.00224116	0.000207347	0.000819395
8949.78	0.00131087	0.00197864	0.000515355	0.00236845
8950.07	0.00241721	0.00177364	-0.000445164	0.00152219
8950.35	0.00278145	0.00383984	0.000546461	0.0013939
8950.63	0.00214477	0.00146606	-0.000172309	0.000399666
8950.92	0.00262563	0.00360493	0.000596326	0.00298518
8951.2	-4.68438e-05	0.00319352	-0.00064484	0.00454772
8951.49	0.00155504	0.00253368	0.00232518	0.00318745
8951.77	0.00109843	0.00267847	0.00122734	0.00465085
8952.05	0.00133919	0.00293843	0.00183261	0.00352921
8952.34	0.00169181	0.00423232	0.00152642	0.00100599
8952.62	0.00153533	0.00269449	0.000630645	0.00362154
8952.91	0.00315683	0.00325438	0.00140547	0.000976797
8953.19	0.00342771	0.00422857	0.000769012	0.00221971
8953.47	0.00362768	0.00320933	0.00234753	0.00271502
8953.76	0.00317206	0.00242165	0.000732215	0.00354943
8954.04	0.0056142	0.00527399	0.00122706	0.0021251
8954.33	0.00408475	0.00272693	0.00215946	0.00221671
8954.61	0.0036369	0.00279157	0.00216797	0.00131607
8954.9	0.00230516	0.00340161	0.00243363	0.00333644
8955.18	0.0037916	0.00469466	0.00292526	0.00566029
8955.46	0.00446618	0.00465239	0.00271851	0.00351082
8955.75	0.00390084	0.00558556	0.00152189	0.00391091
8956.03	0.00452638	0.00474017	0.00398625	0.00466875
8956.32	0.00425846	0.00439609	0.00187568	0.00357417
8956.6	0.00454487	0.00301927	0.00356866	0.0039327
8956.89	0.00374241	0.00377832	0.00348071	0.00337182
8957.17	0.00483075	0.00292464	0.00325191	0.00424115
8957.45	0.00243869	0.00678794	0.00286584	0.00316719
8957.74	0.00303524	0.00542983	0.00282195	0.00512574
8958.02	0.00285752	0.00463732	0.0032806	0.00312149
8958.31	0.00500627	0.00682239	0.00398204	0.00412632
8958.59	0.00333994	0.00374872	0.00323472	0.00376157
8958.88	0.00403644	0.0053517	0.00296236	0.00424909
8959.16	0.00490358	0.00731305	0.00185277	0.00559679
8959.45	0.00511734	0.00610526	0.00279164	0.00420297
8959.73	0.00557608	0.00867293	0.00303668	0.00576701
8960.02	0.00737679	0.00446096	0.00313912	0.00382595
8960.3	0.005071	0.0036879	0.00523627	0.00536834
8960.58	0.00569588	0.00546978	0.00453391	0.00521444
8960.87	0.00537125	0.00649346	0.00413804	0.00623511
8961.15	0.00491414	0.00865808	0.00392385	0.0051854
8961.44	0.00661939	0.00843381	0.00498712	0.00560017
8961.72	0.00518972	0.00731813	0.0052042	0.00614669
8962.01	0.0040238	0.00526758	0.00314184	0.00542652
8962.29	0.00688614	0.00737591	0.00431509	0.00441292
8962.58	0.00813107	0.00585346	0.00245514	0.00603964
8962.86	0.00756234	0.00892705	0.0063546	0.0073393
8963.15	0.00831803	0.00765023	0.0047508	0.00849869
8963.43	0.00750194	0.00684918	0.00499129	0.00660566
8963.72	0.00864326	0.00848705	0.00639561	0.00731565
8964	0.00734638	0.00996965	0.00637714	0.00761158
8964.29	0.00727231	0.0105445	0.00556676	0.00620215
8964.57	0.00951488	0.0098768	0.00549327	0.00578088
8964.86	0.00857519	0.00930324	0.0056711	0.00600189
8965.14	0.00904783	0.00918732	0.00718755	0.00804822
8965.43	0.0088477	0.0096955	0.00737931	0.00911196
8965.71	0.00946125	0.00936306	0.00814769	0.00997431
8966	0.0086837	0.00940547	0.00834831	0.00568918
8966.28	0.00930643	0.0127478	0.00620058	0.00919198
8966.57	0.00850884	0.0111636	0.00716283	0.00921302
8966.85	0.00903751	0.00995156	0.0100072	0.00992449
8967.14	0.0115769	0.00969349	0.00895618	0.00857816
8967.42	0.0135044	0.0102527	0.00855217	0.00978229
8967.71	0.0108308	0.0100421	0.0102007	0.0109446
8967.99	0.0108179	0.0110306	0.0117789	0.0118695
8968.28	0.0115389	0.0114351	0.00948518	0.0100142
8968.56	0.0128292	0.0107301	0.0114582	0.012405
8968.85	0.0157418	0.0151502	0.0113014	0.0128417
8969.13	0.0121257	0.0146265	0.00987269	0.0145322
8969.42	0.0145083	0.0144917	0.00951689	0.0125777
8969.7	0.0169815	0.0151375	0.0114597	0.0139931
8969.99	0.0136075	0.0142705	0.013472	0.0139573
8970.27	0.0157466	0.0172926	0.0134594	0.0132701
8970.56	0.0187246	0.0176544	0.011736	0.0129761
8970.84	0.0171672	0.0156462	0.01572	0.0155479
8971.13	0.019622	0.0151345	0.0140932	0.0159205
8971.41	0.0186548	0.017516	0.0168064	0.0156328
8971.7	0.0195349	0.0191923	0.016453	0.0163297
8971.99	0.0189357	0.0199258	0.0159312	0.0172685
8972.27	0.0218263	0.0205198	0.0169444	0.018292
8972.56	0.0231701	0.0222739	0.0170476	0.0156744
8972.84	0.0203328	0.0248059	0.0192184	0.0210419
8973.13	0.0231285	0.0270271	0.0180115	0.0196321
8973.41	0.025635	0.025031	0.0253891	0.0233729
8973.7	0.0271822	0.0272245	0.0228508	0.0246776
8973.98	0.0288217	0.0284765	0.0241563	0.0262431
8974.27	0.0324743	0.0318509	0.0276193	0.0289505
8974.55	0.0335718	0.034162	0.0307409	0.0303955
8974.84	0.0332709	0.0335536	0.0271439	0.0310426
8975.13	0.0386125	0.036862	0.0353458	0.0324539
8975.41	0.0441234	0.0399468	0.0333378	0.0363668
8975.7	0.0488057	0.0423918	0.0400312	0.0420323
8975.98	0.0513549	0.0482255	0.043159	0.0430214
8976.27	0.0578388	0.049927	0.0425954	0.0500461
8976.55	0.0663422	0.0576544	0.0513376	0.0483001
8976.84	0.073497	0.0662279	0.0563015	0.0570361
8977.12	0.0858244	0.0757847	0.0649051	0.0626223
8977.41	0.108456	0.086903	0.0688174	0.0702481
8977.7	0.11857	0.0994606	0.0779843	0.0827348
8977.98	0.158988	0.115362	0.0902687	0.096914
8978.27	0.182468	0.144954	0.109337	0.105201
8978.55	0.221868	0.178968	0.13547	0.125972
8978.84	0.268807	0.196195	0.15549	0.145747
8979.13	0.294273	0.218215	0.18288	0.166905
8979.41	0.337282	0.257914	0.212723	0.203045
8979.7	0.363852	0.291195	0.241275	0.227331
8979.98	0.382965	0.332084	0.283638	0.270092
8980.27	0.398157	0.357505	0.325059	0.309386
8980.55	0.421423	0.393319	0.351972	0.343233
8980.84	0.432816	0.421381	0.393698	0.37023
8981.13	0.467392	0.440691	0.416105	0.402395
8981.41	0.479012	0.478803	0.451193	0.429931
8981.7	0.501998	0.50984	0.466991	0.453576
8981.98	0.529826	0.518862	0.483236	0.46475
8982.27	0.53072	0.506232	0.478687	0.461585
8982.56	0.526822	0.511793	0.471707	0.452337
8982.84	0.514557	0.508181	0.465212	0.454191
8983.13	0.511595	0.491679	0.459004	0.437024
8983.42	0.509072	0.495777	0.467264	0.436534
8983.7	0.518029	0.502703	0.464197	0.44963
8983.99	0.520938	0.503679	0.469343	0.454616
8984.27	0.524929	0.511238	0.487398	0.465446
8984.56	0.536772	0.523586	0.504352	0.482538
8984.85	0.555703	0.529282	0.512235	0.502717
8985.13	0.557129	0.547588	0.53626	0.51483
8985.42	0.566216	0.550214	0.542637	0.537519
8985.7	0.585255	0.564663	0.559685	0.541913
8985.99	0.596563	0.592294	0.573494	0.557751
8986.28	0.611632	0.598323	0.583584	0.573678
8986.56	0.608459	0.600904	0.595736	0.583147
8986.85	0.63146	0.62804	0.60606	0.595342
8987.14	0.649726	0.623409	0.623964	0.595848
8987.42	0.653039	0.637853	0.634999	0.635369
8987.71	0.671181	0.66623	0.648012	0.630664
8988	0.689798	0.669626	0.661273	0.654655
8988.28	0.712384	0.698796	0.694562	0.691313
8988.57	0.717626	0.709234	0.709807	0.699599
8988.85	0.739523	0.737175	0.714483	0.709169
8989.14	0.759895	0.760126	0.745462	0.742422
8989.43	0.781864	0.75962	0.766117	0.741808
8989.71	0.79572	0.797354	0.791191	0.788603
8990	0.832733	0.819827	0.804705	0.817605
8990.29	0.855162	0.822841	0.849201	0.841568
8990.57	0.865149	0.863591	0.871477	0.869709
8990.86	0.886573	0.887294	0.905429	0.890543
8991.15	0.901577	0.927584	0.932022	0.923461
8991.43	0.916789	0.933975	0.931672	0.934855
8991.72	0.953094	0.956205	0.962063	0.96159
8992.01	0.95064	0.971083	0.994956	0.984595
8992.29	0.958352	0.973399	1.00897	1.0045
8992.58	0.97629	0.989284	1.01692	1.00245
8992.87	0.984909	0.999362	1.02165	1.02167
8993.15	0.989194	1.00786	1.0396	1.03074
8993.44	0.990719	1.00809	1.05116	1.05278
8993.73	1.00884	1.03185	1.0442	1.05921
8994.01	1.01377	1.03695	1.07471	1.05483
8994.3	1.00459	1.05228	1.06645	1.09652
8994.59	1.01345	1.04343	1.09131	1.07385
8994.88	1.01079	1.04787	1.08566	1.09137
8995.16	1.01123	1.04927	1.08582	1.08326
8995.45	1.01062	1.0499	1.08191	1.08693
8995.74	1.00177	1.06358	1.09718	1.09508
8996.02	1.01934	1.03985	1.09611	1.09541
8996.31	1.00175	1.05438	1.07701	1.10108
8996.6	0.996779	1.04608	1.09777	1.09449
8996.88	0.997011	1.0433	1.09856	1.07641
8997.17	0.998452	1.04296	1.08605	1.07808
8997.46	1.00331	1.04323	1.08335	1.08006
8997.74	0.995502	1.04878	1.08016	1.07119
8998.03	1.00579	1.05121	1.08081	1.08389
8998.32	0.984468	1.05553	1.07291	1.07188
8998.61	0.983243	1.0365	1.07494	1.07927
8998.89	1.00757	1.03664	1.07517	1.06281
8999.18	1.00424	1.03512	1.05885	1.0828
8999.47	0.988102	1.0269	1.0616	1.06515
8999.75	0.982567	1.03469	1.05975	1.05759
9000.04	0.998876	1.01608	1.06259	1.0427
9000.33	1.00332	1.01623	1.04818	1.04899
9000.62	0.997814	1.01997	1.04291	1.04268
9000.9	1.00019	1.01727	1.04391	1.02723
9001.19	0.998864	1.02778	1.02844	1.02459
9001.48	0.997502	1.00917	1.0397	1.01738
9001.77	0.99	1.01117	1.03079	1.01348
9002.05	0.991054	1.00691	1.01118	1.01642
9002.34	0.99028	1.00346	1.02265	1.01631
9002.63	1.0027	1.01777	1.02963	1.02517
9002.91	1.00193	0.996992	1.00942	1.00523
9003.2	0.98696	0.997892	1.00998	1.00288
9003.49	0.980603	1.00295	1.00358	1.01404
9003.78	0.980267	0.987202	1.007	1.00487
9004.06	0.974193	0.990228	0.996632	0.991572
9004.35	0.976872	0.989727	0.993089	0.98626
9004.64	0.96319	0.983725	0.996054	0.983331
9004.93	0.979584	0.96702	0.988393	0.977248
9005.21	0.971316	0.969924	0.982069	0.970425
9005.5	0.958124	0.971574	0.979862	0.994707
9005.79	0.95277	0.95582	0.976601	0.980141
9006.08	0.947658	0.947491	0.976597	0.982041
9006.37	0.933762	0.953586	0.957515	0.969466
9006.65	0.939993	0.95192	0.96626	0.973842
9006.94	0.94334	0.964694	0.970387	0.960473
9007.23	0.926721	0.953501	0.965778	0.964993
9007.52	0.936403	0.957149	0.961487	0.950772
9007.8	0.929905	0.931403	0.973159	0.943514
9008.09	0.9334	0.928928	0.949049	0.97092
9008.38	0.920849	0.938177	0.961904	0.962658
9008.67	0.915757	0.943377	0.96371	0.96217
9008.95	0.915015	0.938278	0.958019	0.958591
9009.24	0.91236	0.932757	0.958743	0.944005
9009.53	0.911971	0.941382	0.952144	0.941834
9009.82	0.917871	0.930737	0.965035	0.945105
9010.11	0.903769	0.935781	0.951906	0.947512
9010.39	0.907659	0.938296	0.942474	0.940789
9010.68	0.898409	0.924691	0.931416	0.947658
9010.97	0.907496	0.936364	0.96214	0.941333
9011.26	0.913306	0.927839	0.954793	0.94402
9011.55	0.913227	0.926602	0.931535	0.937882
9011.83	0.89418	0.929643	0.940061	0.931618
9012.12	0.91618	0.923413	0.939314	0.951891
9012.41	0.919189	0.916245	0.945405	0.936167
9012.7	0.916113	0.930533	0.945574	0.929133
9012.99	0.905252	0.925071	0.937092	0.946942
9013.27	0.904662	0.923801	0.939769	0.94009
9013.56	0.911933	0.930472	0.93581	0.941321
9013.85	0.911005	0.917379	0.948309	0.91723
9014.14	0.913678	0.920192	0.936752	0.921997
9014.43	0.905496	0.919655	0.940938	0.919043
9014.71	0.919374	0.92631	0.937289	0.932555
9015	0.917889	0.909141	0.934449	0.917736
9015.29	0.913957	0.926084	0.933042	0.918764
9015.58	0.916691	0.934953	0.926532	0.919371
9015.87	0.912712	0.922789	0.925031	0.914615
9016.16	0.930202	0.931022	0.925601	0.919188
9016.44	0.92272	0.925044	0.930885	0.925026
9016.73	0.927976	0.93381	0.923733	0.925244
9017.02	0.928354	0.918006	0.933928	0.931401
9017.31	0.930412	0.908996	0.92168	0.928795
9017.6	0.926543	0.926677	0.912932	0.915545
9017.89	0.916893	0.917526	0.933106	0.921635
9018.17	0.929088	0.923116	0.921224	0.911047
9018.46	0.92724	0.922242	0.91709	0.910052
9018.75	0.935716	0.929256	0.92305	0.902625
9019.04	0.937981	0.929344	0.92376	0.909047
9019.33	0.940296	0.925886	0.924508	0.925154
9019.62	0.944655	0.927983	0.905115	0.912421
9019.9	0.947944	0.917742	0.91324	0.910739
9020.19	0.956877	0.919696	0.906186	0.899997
9020.48	0.933282	0.918279	0.918296	0.907634
9020.77	0.917124	0.926439	0.927547	0.906946
9021.06	0.932378	0.925287	0.917676	0.916347
9021.35	0.940015	0.922137	0.921548	0.907635
9021.64	0.943485	0.914723	0.923898	0.90288
9021.92	0.937516	0.915381	0.907775	0.909075
9022.21	0.956469	0.91972	0.921054	0.889828
9022.5	0.953735	0.926555	0.921356	0.89408
9022.79	0.958353	0.931113	0.905173	0.906597
9023.08	0.962717	0.922793	0.906177	0.893248
9023.37	0.951997	0.918356	0.908902	0.887745
9023.66	0.953642	0.921351	0.911615	0.899683
9023.95	0.950654	0.921751	0.918116	0.893924
9024.23	0.964979	0.932532	0.902743	0.903257
9024.52	0.966655	0.92203	0.912109	0.898664
9024.81	0.944869	0.921235	0.907445	0.909706
9025.1	0.960322	0.927791	0.897737	0.912727
9025.39	0.951987	0.913972	0.905714	0.899115
9025.68	0.947787	0.922447	0.899677	0.886183
9025.97	0.960069	0.925265	0.909221	0.895194
9026.26	0.95013	0.91202	0.910668	0.904901
9026.55	0.944633	0.920546	0.907334	0.899769
9026.83	0.954822	0.914428	0.913792	0.910923
9027.12	0.950297	0.920883	0.915093	0.90716
9027.41	0.942825	0.925734	0.913751	0.903643
9027.7	0.950036	0.928069	0.905179	0.893465
9027.99	0.959015	0.911867	0.905068	0.900797
9028.28	0.947245	0.923459	0.917655	0.901016
9028.57	0.954759	0.904288	0.900531	0.904128
9028.86	0.950163	0.912926	0.902238	0.901598
9029.15	0.938346	0.913698	0.897082	0.895899
9029.44	0.942846	0.903258	0.905941	0.903312
9029.72	0.937869	0.90571	0.90722	0.901357
9030.01	0.943927	0.914538	0.910608	0.904559
9030.3	0.94087	0.919683	0.914269	0.905167
9030.59	0.939938	0.918654	0.928238	0.898691
9030.88	0.933673	0.915915	0.900235	0.898893
9031.17	0.94593	0.920786	0.919366	0.910348
9031.46	0.943529	0.919115	0.922627	0.889723
9031.75	0.935302	0.912752	0.92115	0.901395
9032.04	0.946566	0.924761	0.9106	0.90299
9032.33	0.939325	0.919814	0.912526	0.906293
9032.62	0.938989	0.910889	0.914584	0.908518
9032.91	0.942428	0.922504	0.909313	0.914711
9033.2	0.926769	0.923827	0.919836	0.904238
9033.49	0.925758	0.924069	0.920904	0.909621
9033.77	0.941679	0.916793	0.929193	0.923688
9034.06	0.946729	0.922539	0.921438	0.919213
9034.35	0.923263	0.933746	0.929079	0.910166
9034.64	0.92016	0.927999	0.912303	0.918317
9034.93	0.942377	0.937573	0.932662	0.910788
9035.22	0.925437	0.929629	0.920236	0.912036
9035.51	0.932014	0.911495	0.911095	0.918908
9035.8	0.934337	0.932364	0.932364	0.924665
9036.09	0.938078	0.939574	0.930767	0.939149
9036.38	0.942955	0.928794	0.932755	0.919055
9036.67	0.948076	0.924155	0.919213	0.920737
9036.96	0.924171	0.934191	0.933935	0.924604
9037.25	0.930854	0.951728	0.944173	0.935342
9037.54	0.930793	0.922787	0.935365	0.937571
9037.83	0.943733	0.931371	0.94058	0.945722
9038.12	0.940722	0.927117	0.946751	0.945189
9038.41	0.95343	0.936666	0.949696	0.940109
9038.7	0.932573	0.942177	0.950208	0.948896
9038.99	0.941956	0.949159	0.9445	0.938393
9039.28	0.952785	0.929549	0.951758	0.943188
9039.57	0.947782	0.949076	0.954926	0.944561
9039.86	0.946441	0.958414	0.961449	0.957195
9040.15	0.953	0.944739	0.953757	0.953297
9040.44	0.945994	0.936677	0.96007	0.956477
9040.73	0.947223	0.945111	0.954675	0.969163
9041.02	0.942576	0.940602	0.967551	0.947608
9041.31	0.954318	0.950357	0.977359	0.947045
9041.6	0.953893	0.94894	0.956816	0.959058
9041.89	0.942705	0.961697	0.967257	0.965805
9042.18	0.942175	0.964856	0.954343	0.946527
9042.47	0.94487	0.967228	0.97607	0.953463
9042.76	0.944116	0.963284	0.95719	0.962329
9043.05	0.949287	0.958956	0.975815	0.974599
9043.34	0.952541	0.967847	0.970567	0.967434
9043.63	0.951333	0.975034	0.968886	0.971758
9043.92	0.971969	0.988848	0.967559	0.964278
9044.21	0.954903	0.960372	0.980341	0.968941
9044.5	0.963819	0.98594	0.962671	0.981269
9044.79	0.957915	0.961093	0.966527	0.969929
9045.08	0.962528	0.952663	0.975351	0.962976
9045.37	0.957937	0.964504	0.964757	0.97067
9045.66	0.956847	0.972289	0.979416	0.979131
9045.95	0.971749	0.966506	0.994898	0.967078
9046.24	0.955285	0.970342	0.987263	0.963282
9046.53	0.964933	0.979422	0.974456	0.980625
9046.82	0.954879	0.983565	0.973442	0.982382
9047.11	0.972353	0.975235	0.986703	0.989897
9047.4	0.968879	0.966221	0.992888	0.974801
9047.69	0.962567	0.98554	0.988836	0.995256
9047.98	0.967539	0.976581	0.995944	0.988848
9048.27	0.949678	0.980802	1.00448	0.993115
9048.56	0.95993	0.986145	0.993238	0.992825
9048.85	0.972324	0.997159	0.995545	1.00277
9049.14	0.963954	0.974732	0.994126	0.984243
9049.43	0.980015	0.984727	0.996842	0.995173
9049.72	0.96142	0.981593	0.987633	0.987905
9050.01	0.966578	0.987706	0.987085	0.992964
9050.3	0.982492	0.996272	0.997305	0.988004
9050.59	0.976539	0.980667	0.998201	0.992411
9050.88	0.975235	0.98255	0.997834	0.993238
9051.17	0.980954	0.988988	0.990327	0.988959
9051.46	0.977362	0.991928	0.999274	1.00686
9051.76	0.986926	0.987344	1.00704	0.996454
9052.05	0.973169	0.980343	0.998983	1.01089
9052.34	0.978669	0.989007	0.994809	1.01063
9052.63	0.977293	1.00192	1.00241	0.98788
9052.92	0.983849	0.994147	1.00526	0.996863
9053.21	0.989124	0.981086	0.98975	0.990013
9053.5	0.987141	0.969676	1.01681	1.00023
9053.79	0.971564	0.993877	1.00317	1.0011
9054.08	0.977294	1.00009	1.00233	0.990749
9054.37	0.97984	0.989591	1.00027	0.999166
9054.66	0.979203	0.982144	1.00464	0.996047
9054.95	0.988597	1.00167	1.01266	0.993747
9055.24	0.993786	0.992276	0.99583	0.996849
9055.54	0.990795	0.997316	1.01023	0.998152
9055.83	0.987085	0.999331	1.00869	0.998592
9056.12	0.985369	0.984926	1.00168	1.00312
9056.41	0.993852	0.990146	1.01334	1.00115
9056.7	0.983294	0.999464	1.00697	0.992185
9056.99	0.995826	1.00625	1.00913	0.995808
9057.28	0.982117	0.991909	1.0119	0.985399
9057.57	0.990471	0.995304	1.01118	1.01212
9057.86	0.996535	0.990928	1.01426	0.995438
9058.15	0.979574	0.993976	0.996312	1.00112
9058.44	0.998995	1.0078	1.01079	1.01902
9058.74	0.99383	1.00024	1.02081	1.0067
9059.03	0.999291	0.99294	1.0083	1.00545
9059.32	0.992638	1.00412	0.997975	1.00495
9059.61	1.01	0.978937	1.01418	0.992372
9059.9	0.992001	0.998601	0.996997	0.993353
9060.19	0.98461	0.997041	1.00202	1.00183
9060.48	0.989363	1.00349	1.00803	1.00838
9060.77	0.995775	0.979979	1.00162	1.0064
9061.06	1.00322	0.996035	0.999291	1.00093
9061.36	1.00314	1.00433	1.01325	1.01674
9061.65	0.99008	1.00441	1.01314	0.999426
9061.94	0.994387	0.9936	0.993661	1.01639
9062.23	1.00117	0.999413	1.00749	0.990677
9062.52	0.995736	1.00655	1.01966	1.00098
9062.81	0.991419	1.00214	1.01008	1.01293
9063.1	1.00033	1.01612	1.00763	1.0139
9063.4	1.01357	1.00131	0.997912	1.00083
9063.69	0.995099	0.996526	0.998817	1.01043
9063.98	0.999874	0.990587	1.00646	1.00992
9064.27	0.995424	0.997671	1.00091	1.00096
9064.56	0.998151	1.00448	1.00782	1.00041
9064.85	0.994035	0.990375	1.00727	0.998185
9065.14	1.01045	0.998796	1.01944	0.998415
9065.44	1.00617	0.996654	1.00369	1.03738
9065.73	1.00328	1.00866	0.998042	0.994012
9066.02	0.981928	1.00401	1.01294	0.999452
9066.31	1.00054	0.99873	1.00183	1.00397
9066.6	1.00238	1.00546	0.999586	1.0136
9066.89	1.00843	1.01088	1.00602	1.00263
9067.18	0.991516	1.00788	1.00011	0.997287
9067.48	1.02198	1.00847	1.01828	1.00817
9067.77	1.00939	1.00294	1.01321	1.00312
9068.06	1.00936	0.994404	1.00244	0.998974
9068.35	1.0058	1.00882	1.00965	1.00519
9068.64	1.01071	0.98884	1.01406	0.996465
9068.93	1.01789	0.993039	0.99169	0.996829
9069.23	1.00839	0.980825	0.996058	0.993544
9069.52	1.01572	0.993815	1.00659	0.992853
9069.81	1.01567	0.990609	0.999703	1.00068
9070.1	1.00183	1.00672	0.995798	1.00205
9070.39	1.01016	1.00032	0.995578	0.998977
9070.69	1.01576	1.00995	1.00559	0.9908
9070.98	0.994538	0.998855	0.993801	0.988109
9071.27	1.00618	0.998401	0.998166	1.00445
9071.56	1.00894	0.983975	0.991249	1.00232
9071.85	1.00471	0.99497	1.0077	0.991319
9072.14	0.996045	1.00512	1.00006	0.997686
9072.44	1.00968	0.998876	1.00268	0.991455
9072.73	1.0001	0.999479	0.999032	1.0053
9073.02	1.00573	0.99516	1.00786	0.994661
9073.31	0.998968	0.984663	1.00321	0.996687
9073.6	1.01267	0.996184	1.00797	1.00122
9073.9	0.999267	0.997476	1.00559	0.993302
9074.19	0.996832	0.988867	1.0023	1.00613
9074.48	0.999486	0.980578	1.00424	0.989615
9074.77	1.00036	0.984489	1.00618	1.01123
9075.07	1.0021	0.997818	0.991108	0.989138
9075.36	0.994034	0.985112	1.00465	0.977937
9075.65	0.995071	0.988902	0.993835	0.976149
9075.94	0.99759	0.998787	0.989609	0.984485
9076.23	1.01136	0.982085	0.988737	0.997755
9076.53	0.994339	0.995558	1.00443	0.987865
9076.82	0.991942	0.988317	0.994181	0.998871
9077.11	0.992029	0.974677	0.99169	0.979365
9077.4	1.01422	1.00659	0.988138	0.9815
9077.7	0.979636	0.983521	1.00203	0.979807
9077.99	0.982453	0.996565	0.982287	0.990568
9078.28	0.988838	0.993823	1.00292	0.989619
9078.57	0.993168	1.00095	1.00527	0.988504
9078.86	0.990673	0.980608	1.00336	1.00078
9079.16	0.994761	0.963298	0.989247	0.988829
9079.45	0.990103	0.965558	0.995706	0.975429
9079.74	0.99022	0.983957	0.994929	0.99127
9080.03	0.984159	0.995293	0.982026	0.991304
9080.33	0.996117	0.991639	0.994327	0.968634
9080.62	0.998145	0.978176	0.9823	0.9884
9080.91	0.997	0.9848	0.986688	0.976719
9081.2	0.988344	0.975921	0.984412	0.982726
9081.5	1.00724	0.978789	0.983565	0.966677
9081.79	0.989054	0.985434	0.990916	0.993489
9082.08	0.97724	0.984117	0.981552	0.971163
9082.38	0.97451	0.996676	0.984674	0.98902
9082.67	0.985726	0.975523	1.0039	0.97984
9082.96	0.99589	0.973253	0.989445	0.976448
9083.25	0.987397	0.98044	0.987316	0.983233
9083.55	0.972518	0.983239	0.979152	0.977368
9083.84	0.971254	0.978378	0.981666	0.976656
9084.13	0.974888	0.98898	0.985148	0.979775
9084.42	0.976638	0.96898	0.982139	0.98563
9084.72	0.979713	0.97859	0.977149	0.973474
9085.01	0.963527	0.979184	0.980787	0.975983
9085.3	0.973905	0.993848	0.980553	0.976686
9085.6	0.978402	0.985992	0.962681	0.972714
9085.89	0.952995	0.974834	0.968649	0.969288
9086.18	0.971814	0.964793	0.976352	0.968654
9086.47	0.96761	0.983135	0.993789	0.979066
9086.77	0.962328	0.97807	0.970304	0.977085
9087.06	0.974034	0.974497	0.987218	0.976063
9087.35	0.978374	0.981811	0.983271	0.967191
9087.65	0.96629	0.975178	0.978704	0.970008
9087.94	0.96687	0.966913	0.97874	0.973221
9088.23	0.970333	0.974584	0.966659	0.964569
9088.52	0.972256	0.968827	0.974149	0.971453
9088.82	0.979237	0.977308	0.973135	0.986328
9089.11	0.973414	0.953767	0.979584	0.968213
9089.4	0.967486	0.954943	0.962093	0.979936
9089.7	0.963006	0.973343	0.974357	0.972299
9089.99	0.974522	0.975489	0.967971	0.981306
9090.28	0.970088	0.968495	0.97724	0.976363
9090.58	0.959152	0.975977	0.96036	0.978639
9090.87	0.962642	0.961048	0.965201	0.982457
9091.16	0.962763	0.961036	0.985613	0.96473
9091.46	0.960483	0.967869	0.977723	0.965123
9091.75	0.962927	0.958015	0.970108	0.974739
9092.04	0.977643	0.978671	0.982287	0.972413
9092.34	0.966611	0.965665	0.960312	0.980343
9092.63	0.959465	0.95785	0.973724	0.968286
9092.92	0.962451	0.965625	0.957307	0.9578
9093.22	0.95584	0.955347	0.962542	0.954028
9093.51	0.939852	0.969444	0.979033	0.9717
9093.8	0.959193	0.976688	0.977397	0.952861
9094.1	0.95372	0.968067	0.96479	0.961794
9094.39	0.962847	0.979333	0.974628	0.958996
9094.68	0.947929	0.95879	0.957083	0.977514
9094.98	0.968231	0.967142	0.976335	0.96696
9095.27	0.955582	0.975797	0.974258	0.974953
9095.56	0.954509	0.966227	0.962757	0.975113
9095.86	0.96293	0.962233	0.944437	0.958594
9096.15	0.959316	0.957836	0.959232	0.973607
9096.44	0.951201	0.955231	0.963152	0.960317
9096.74	0.963054	0.969115	0.970813	0.96498
9097.03	0.9641	0.954898	0.976807	0.972878
9097.32	0.956335	0.959489	0.976675	0.974221
9097.62	0.947947	0.95958	0.978316	0.961451
9097.91	0.965521	0.95605	0.978811	0.967544
9098.2	0.965647	0.965773	0.967565	0.969582
9098.5	0.940959	0.960308	0.964312	0.96414
9098.79	0.961195	0.951402	0.961981	0.958778
9099.09	0.963596	0.962961	0.979541	0.970585
9099.38	0.963887	0.950981	0.955342	0.975098
9099.67	0.952112	0.968997	0.980074	0.972288
9099.97	0.958186	0.962838	0.983132	0.970395
9100.26	0.961001	0.959674	0.95085	0.975115
9100.55	0.960095	0.960446	0.976071	0.973004
9100.85	0.952555	0.957149	0.976391	0.959357
9101.14	0.976479	0.966873	0.977999	0.979567
9101.44	0.96136	0.969894	0.965477	0.969745
9101.73	0.965803	0.974794	0.967564	0.964198
9102.02	0.957374	0.953153	0.968994	0.965169
9102.32	0.955605	0.947888	0.972433	0.957577
9102.61	0.962766	0.974869	0.981115	0.96547
9102.91	0.953322	0.971086	0.978927	0.988212
9103.2	0.946368	0.963239	0.975873	0.968514
9103.49	0.948585	0.967547	0.972735	0.98428
9103.79	0.958339	0.959018	0.974868	0.972653
9104.08	0.96191	0.973585	0.974016	0.978361
9104.38	0.971143	0.958928	0.979258	0.964449
9104.67	0.958461	0.977624	0.967025	0.97562
9104.96	0.968689	0.967736	0.985085	0.971297
9105.26	0.961651	0.967481	0.955159	0.964333
9105.55	0.959539	0.958169	0.985176	0.965838
9105.85	0.967037	0.967721	0.971465	0.987201
9106.14	0.963909	0.969506	0.970218	0.967882
9106.44	0.965018	0.964555	0.981216	0.970365
9106.73	0.96936	0.975229	0.978366	0.977875
9107.02	0.97288	0.983516	0.990252	0.973935
9107.32	0.969861	0.976089	0.97745	0.95432
9107.61	0.968393	0.971179	0.975863	0.97236
9107.91	0.962657	0.953806	0.97593	0.986828
9108.2	0.982896	0.961564	0.977802	0.966808
9108.5	0.966535	0.970236	0.983661	0.973989
9108.79	0.972662	0.99262	0.988482	0.983364
9109.08	0.971288	0.976371	0.971	0.968894
9109.38	0.959841	0.980813	0.987673	0.978713
9109.67	0.98497	0.976413	0.967887	0.984029
9109.97	0.985582	0.976363	0.979716	0.987014
9110.26	0.983425	0.983796	0.970705	0.973326
9110.56	0.977012	0.970521	0.986294	0.964547
9110.85	0.969129	0.973848	0.98073	0.985582
9111.15	0.982446	0.985265	0.98821	0.969635
9111.44	0.975786	0.974974	0.97416	0.987856
9111.73	0.971325	0.978818	0.983427	0.985203
9112.03	0.981067	0.981197	0.986366	0.974108
9112.32	0.982283	0.972455	0.993775	0.976072
9112.62	0.970766	0.977524	0.972916	0.991808
9112.91	0.983328	0.986799	0.978629	0.981051
9113.21	0.990886	0.974169	0.973973	0.977469
9113.5	0.985916	0.974229	0.974385	0.97906
9113.8	0.976052	0.987445	0.993652	0.980169
9114.09	0.972897	0.976699	0.977788	0.966546
9114.39	0.982515	0.97984	0.975122	0.976938
9114.68	0.992989	0.982668	0.991003	0.982084
9114.98	0.976715	0.974115	0.996676	0.978213
9115.27	0.976366	0.989591	0.982909	0.97611
9115.57	0.974942	0.983522	0.988331	0.972311
9115.86	0.972848	0.975833	1.0014	0.970797
9116.16	0.981646	0.981761	0.983545	0.982578
9116.45	0.99512	0.970653	0.981545	0.984206
9116.74	0.979255	0.978804	1.00278	0.980937
9117.04	0.984429	0.994853	0.997326	0.974846
9117.33	0.990399	0.990438	0.975884	0.986111
9117.63	0.98644	0.996363	0.985285	0.996325
9117.92	0.991259	0.987371	0.99099	0.985229
9118.22	0.990562	0.988879	0.994636	0.979186
9118.51	0.995727	0.994981	0.969331	0.980555
9118.81	0.99057	0.991532	0.985639	0.986545
9119.1	0.996729	0.980198	0.990028	0.984683
9119.4	0.999776	0.978276	0.982428	0.984188
9119.69	0.988694	0.982734	0.997485	0.99493
9119.99	1.00466	0.970647	1.00277	0.987098
9120.29	0.977689	0.983049	0.980058	0.97927
9120.58	0.981683	1.00037	0.995476	0.988991
9120.88	0.981411	0.975509	0.988343	0.98645
9121.17	0.991387	0.994294	0.981652	0.97775
9121.47	0.988544	0.996425	0.990733	0.986497
9121.76	0.988585	0.984779	0.992677	0.982324
9122.06	0.99831	0.997675	0.991855	0.975558
9122.35	1.00152	1.0012	0.987206	0.974106
9122.65	1.00101	0.980667	0.999328	1.00314
9122.94	0.993835	0.997212	1.00264	0.991795
9123.24	1.00611	1.00336	1.00735	0.987104
9123.53	1.00148	0.98561	0.988979	0.986991
9123.83	1.0078	0.99473	0.99851	0.994019
9124.12	1.0018	0.985619	0.98724	0.993579
9124.42	0.992248	0.985586	0.990792	0.972534
9124.71	0.989554	0.982632	0.994763	0.982075
9125.01	1.00103	1.0015	0.99299	0.994791
9125.31	1.01229	0.993392	0.995988	0.989665
9125.6	1.01373	1.00277	0.982304	1.0046
9125.9	1.01133	0.988416	0.986961	0.991653
9126.19	1.00289	0.992019	0.990419	0.987997
9126.49	1.00862	1.00183	0.99944	1.00178
9126.78	1.00443	1.00996	1.0106	0.982172
9127.08	1.01738	0.992157	1.00998	0.997345
9127.37	1.02081	0.990016	0.989848	0.995763
9127.67	1.00719	1.00626	0.993732	0.997423
9127.97	0.991794	0.999169	0.99095	0.998381
9128.26	1.01749	1.00583	1.00206	0.995223
9128.56	1.00495	1.00052	1.00658	1.00121
9128.85	0.998343	0.983097	0.976114	0.997877
9129.15	1.02769	1.00295	0.998677	0.997332
9129.44	1.01208	0.994351	0.998455	1.00085
9129.74	1.00704	0.988026	0.996063	1.0011
9130.04	1.02071	0.995303	1.00151	1.00016
9130.33	1.01247	0.996025	0.984012	0.990218
9130.63	1.01004	0.993132	0.999505	0.990104
9130.92	1.0233	1.00377	1.00286	1.00862
9131.22	1.02471	1.01603	1.0083	0.994526
9131.51	1.01966	0.999239	1.00333	1.00371
9131.81	1.01485	0.999005	1.01311	1.01245
9132.11	1.01481	1.0114	1.00926	1.00296
9132.4	1.01659	1.00486	1.01309	1.00066
9132.7	1.00772	0.999269	0.991932	0.996983
9132.99	1.02334	0.996124	1.00651	0.991684
9133.29	1.00574	1.0061	1.00523	0.991435
9133.59	1.00061	0.996308	0.993519	0.996695
9133.88	1.02827	1.00149	1.00673	1.00732
9134.18	1.01945	1.00075	0.993748	1.00037
9134.47	1.02211	1.00611	1.00448	1.00235
9134.77	1.02196	1.01653	1.00403	1.00675
9135.07	1.01485	1.00179	1.00735	1.00583
9135.36	1.01608	1.00374	1.00925	1.00816
9135.66	1.00266	1.00447	1.00472	0.996945
9135.95	1.01046	1.00923	1.00604	0.999178
9136.25	1.02257	1.01486	1.00982	1.00046
9136.55	1.02568	1.00234	1.00417	1.00219
9136.84	1.0346	1.00582	0.99669	1.00542
9137.14	1.02977	1.00491	1.0122	0.983583
9137.44	1.02298	0.996018	1.0087	1.02028
9137.73	1.00667	0.996051	0.998683	1.00178
9138.03	1.00266	1.0295	1.00307	0.994597
9138.32	1.01235	0.996897	1.00044	1.00237
9138.62	1.01249	0.98781	1.01865	0.987946
9138.92	1.01895	1.00209	1.01262	0.999601
9139.21	1.01475	1.00814	1.00978	1.01262
9139.51	1.00267	1.00452	1.01011	1.01632
9139.81	1.01662	1.00824	1.01117	1.00963
9140.1	1.02454	0.999684	1.0047	1.00978
9140.4	1.00277	1.00577	1.00111	1.00619
9140.7	1.02026	1.00888	1.0027	1.00696
9140.99	1.02752	1.00127	1.00632	0.998738
9141.29	1.00366	1.01298	1.01166	1.00364
9141.59	0.991772	1.00699	1.02117	1.00809
9141.88	1.00931	0.989664	0.991761	1.00217
9142.18	1.01339	1.01072	1.00475	0.987017
9142.48	1.01674	1.01024	0.997165	1.00668
9142.77	0.994629	1.01447	1.00265	1.01101
9143.07	1.00577	1.00308	1.01166	0.995003
9143.37	1.00773	1.0088	1.0115	1.01927
9143.66	0.989648	0.998215	1.01192	0.98818
9143.96	1.02159	0.990819	1.00343	0.993254
9144.26	1.02583	0.993928	1.00003	0.993426
9144.55	1.01735	0.990982	1.01247	1.01094
9144.85	1.00609	1.01304	1.00451	0.998313
9145.15	1.01193	1.00516	1.01178	1.00687
9145.44	0.992253	1.00284	0.995079	1.00579
9145.74	1.01076	1.00953	1.00369	1.01564
9146.04	1.0082	1.00729	1.01195	1.00632
9146.33	1.00002	0.993636	1.00472	1.00336
9146.63	1.00696	1.01688	0.997466	1.00802
9146.93	1.00251	1.00677	1.00689	1.00594
9147.22	1.00047	1.00915	0.998689	0.997214
9147.52	1.01203	0.998496	1.00969	1.01646
9147.82	0.998051	1.00748	1.00696	1.00549
9148.11	0.999751	0.992062	0.986085	1.01295
9148.41	0.986142	1.01374	1.00421	1.001
9148.71	0.998249	1.01516	1.01651	1.00696
9149.01	0.992035	0.999083	1.01156	1.0013
9149.3	0.997611	1.00945	1.00702	0.972962
9149.6	0.998267	1.0028	1.00212	1.0048
9149.9	1.00858	0.998618	1.00988	1.01347
9150.19	1.0102	0.999892	1.01137	1.00608
9150.49	0.994583	1.00215	1.00961	1.00561
9150.79	0.99659	0.997994	1.00787	0.993687
9151.09	0.999019	1.0067	0.998204	1.00605
9151.38	0.998501	0.98607	1.0152	1.00271
9151.68	0.988172	1.00752	0.992829	1.01272
9151.98	0.991472	0.997522	0.994086	1.00619
9152.27	0.99989	1.00712	0.988532	0.993499
9152.57	0.998702	0.996468	1.00752	1.00077
9152.87	0.991862	1.00035	0.991236	1.00829
9153.17	0.990906	0.992185	0.99419	1.00677
9153.46	0.998377	0.997329	0.997825	1.02173
9153.76	1.00359	0.99236	0.980886	1.00284
9154.06	0.988438	0.998241	0.997261	1.01955
9154.36	0.981302	0.99894	1.00879	1.02275
9154.65	0.983363	1.00183	0.997685	0.989062
9154.95	0.986187	0.993011	1.01656	1.00087
9155.25	0.994604	0.995238	1.0051	1.00951
9155.55	0.996676	1.00311	0.995588	0.98874
9155.84	0.996563	0.997047	1.00296	0.997805
9156.14	0.980836	0.994256	0.9987	1.00123
9156.44	0.979841	0.99228	0.980175	1.0016
9156.74	0.97889	0.984848	1.01221	1.00185
9157.03	0.991562	0.986967	0.994995	1.01341
9157.33	0.983482	1.0033	1.01451	0.987685
9157.63	0.995769	1.00716	0.993719	0.998091
9157.93	0.985578	0.98884	0.9989	1.00062
9158.22	0.969075	1.00905	0.988949	0.996536
9158.52	0.995294	0.977066	1.00709	1.00278
9158.82	0.969725	1.00634	1.00195	1.00043
9159.12	0.987004	0.999018	0.990076	0.997378
9159.41	0.994761	1.00253	1.00919	0.996442
9159.71	0.981333	1.01161	1.00516	1.00199
9160.01	0.992515	0.998877	0.995948	0.982406
9160.31	0.971939	0.992709	0.996597	1.00776
9160.61	0.977996	1.00075	1.00051	1.0072
9160.9	0.998359	0.986037	0.99627	1.00148
9161.2	0.988279	1.00085	0.993633	0.986911
9161.5	0.980903	0.997762	0.993128	0.979104
9161.8	1.00019	1.00861	0.980092	1.00821
9162.09	0.979151	0.994697	0.995247	1.02126
9162.39	0.999467	0.990865	1.00985	0.998116
9162.69	0.966869	0.998359	0.99577	0.989668
9162.99	0.962071	1.00877	1.00722	0.995517
9163.29	0.986918	1.00497	0.997034	1.00462
9163.58	0.989237	0.99801	1.00789	0.999813
9163.88	0.986902	0.997447	1.01026	1.00025
9164.18	0.983385	1.0076	0.988583	1.00155
9164.48	0.978565	0.998092	1.00029	0.995943
9164.78	1.00069	1.00009	0.991911	1.00487
9165.07	0.981076	0.991555	0.994346	0.99926
9165.37	0.977985	0.993384	1.00247	1.00153
9165.67	0.961113	0.980647	0.985829	0.997568
9165.97	0.985729	1.00225	1.00764	0.988815
9166.27	0.988605	0.996424	1.00695	1.00286
9166.57	0.990607	0.998389	0.994364	1.00654
9166.86	0.990008	0.992089	1.00564	0.987496
9167.16	0.988881	1.0028	0.990217	0.99924
9167.46	0.996087	0.987304	1.00785	0.99205
9167.76	0.99099	0.994053	1.00068	0.992989
9168.06	0.999729	0.999944	0.992827	1.00403
9168.35	0.98424	0.995325	1.00015	1.00085
9168.65	0.986194	0.992201	1.0077	0.997434
9168.95	0.985024	0.991384	0.988075	0.99273
9169.25	0.978588	1.00067	0.994308	1.0015
9169.55	0.987703	0.989391	0.999779	0.994175
9169.85	1.00032	0.979094	1.00574	0.990581
9170.15	0.991686	1.01274	1.00568	1.00052
9170.44	0.980267	0.992164	0.999855	0.997306
9170.74	0.986696	1.00347	0.994548	0.999593
9171.04	0.987398	0.993457	0.987175	0.999752
9171.34	0.978984	0.994749	1.0076	1.00708
9171.64	0.995113	0.999385	0.992622	1.00114
9171.94	0.987209	0.990607	1.02527	0.997442
9172.23	1.00382	1.01876	1.0053	1.00219
9172.53	0.987286	1.00123	0.999608	1.0017
9172.83	0.978372	0.997207	1.00651	1.00195
9173.13	0.987154	0.994626	0.999204	0.998969
9173.43	0.97902	0.989898	0.997898	0.992488
9173.73	0.997977	0.998424	0.989282	0.996993
9174.03	0.981716	0.995585	0.999626	0.987923
9174.33	0.994428	0.994757	1.00373	0.995207
9174.62	1.00015	1.00569	1.00194	1.00694
9174.92	0.987597	0.99643	1.00155	1.00565
9175.22	0.997029	0.981792	1.00148	1.00376
9175.52	0.986335	1.0036	1.01183	1.00024
9175.82	0.986563	0.995442	0.99517	1.0086
9176.12	0.998719	1.01024	0.991243	0.999153
9176.42	0.987401	1.00965	0.994154	0.995987
9176.72	0.996974	1.00589	1.00097	1.01458
9177.01	0.995295	1.0041	1.01341	1.00714
9177.31	0.98575	1.0114	1.0004	0.990842
9177.61	0.994744	0.984328	1.00192	0.997258
9177.91	0.992621	1.00669	0.998242	0.993968
9178.21	0.999089	1.00138	0.996833	0.996288
9178.51	0.993785	0.998978	1.00082	0.992495
9178.81	0.975665	0.995907	1.00032	0.999351
9179.11	0.988971	1.0091	0.998673	0.991898
9179.41	1.00113	0.996223	0.995378	0.997154
9179.71	0.998446	0.988168	1.00706	0.994376
9180	1.00171	1.0085	1.00153	1.01677
9180.3	0.991508	1.00075	0.996271	1.01337
9180.6	0.981157	1.00364	1.00327	0.991972
9180.9	0.984349	0.99249	1.00503	0.988693
9181.2	1.00483	0.992641	1.00003	1.0029
9181.5	1.00683	0.989924	1.01463	0.993208
9181.8	0.999994	1.0066	1.00488	0.989935
9182.1	1.00187	0.993284	0.990142	0.993411
9182.4	1.00722	0.996606	0.989254	0.991575
9182.7	0.998344	1.00215	1.00171	0.999942
9183	1.00064	1.00678	1.00313	0.991149
9183.3	1.00117	0.993106	0.984376	1.0015
9183.6	0.984395	0.991141	1.01193	0.993504
9183.89	0.994448	0.987154	0.990818	1.0036
9184.19	0.989739	0.985039	0.992424	0.985769
9184.49	0.989722	0.982727	1.00105	0.984017
9184.79	0.98984	0.989397	1.00186	1.00477
9185.09	1.01044	0.991023	0.996663	1.001
9185.39	0.977324	1.00549	0.999728	1.00776
9185.69	0.985916	0.998908	1.00201	1.00308
9185.99	0.993108	0.997959	0.99636	0.999138
9186.29	0.982782	0.98982	1.00633	0.983374
9186.59	0.984321	0.999742	0.987447	1.00503
9186.89	0.990125	1.0012	0.997528	0.994182
9187.19	0.985069	0.987501	1.00155	1.00599
9187.49	0.991192	0.98271	1.01043	1.0091
9187.79	0.980665	0.974274	0.992875	1.00348
9188.09	0.998339	0.996527	1.00057	1.00827
9188.39	1.00401	1.00304	1.00409	0.986989
9188.69	0.992191	1.00026	0.98934	0.998801
9188.99	0.996828	1.00613	0.979128	0.995438
9189.29	1.01651	1.00365	0.999903	1.00296
9189.59	0.990432	0.996474	0.996065	1.00221
9189.89	1.00543	0.988389	0.990286	0.979733
9190.19	0.998182	0.980003	0.993641	1.00294
9190.49	0.994676	0.998804	1.01829	0.990953
9190.79	0.990119	0.998966	0.996569	0.999579
9191.09	1.00891	1.00207	0.988389	0.994752
9191.39	0.992171	1.00104	0.989773	0.995251
9191.69	1.00913	0.987752	0.997873	0.981843
9191.99	1.00209	0.991538	0.993067	0.999984
9192.29	0.999646	1.00224	0.992363	0.998052
9192.58	0.992912	1.00579	1.00015	0.995401
9192.88	1.00496	0.987625	0.981861	1.00019
9193.18	0.998147	0.99321	1.00163	0.998075
9193.48	0.991764	0.992276	1.01483	0.991092
9193.78	1.01268	0.999427	1.00841	0.996856
9194.08	0.99289	1.00715	0.992415	1.00099
9194.39	1.00533	0.99708	0.991354	1.00327
9194.69	0.994926	0.992911	1.00335	0.992991
9194.99	0.995669	0.99333	0.984292	0.986329
9195.29	0.996634	0.997603	1.00436	1.00405
9195.59	0.989846	0.99601	1.00268	1.00609
9195.89	0.9959	1.0021	0.990076	1.00668
9196.19	0.999708	1.00104	1.00697	0.990316
9196.49	0.99217	1.00643	1.00126	0.994788
9196.79	1.00473	0.978337	0.998945	1.00404
9197.09	0.988774	1.00065	0.990354	0.997405
9197.39	1.00332	1.01418	1.00695	0.989884
9197.69	1.00457	0.989675	1.01173	0.997331
9197.99	0.995444	1.00418	0.984277	0.973824
9198.29	1.00009	1.0031	0.996856	1.00908
9198.59	1.00839	0.993209	0.999821	1.0081
9198.89	0.988517	0.999538	0.983487	1.00514
9199.19	0.999119	1.00658	0.993172	0.994255
9199.49	0.993662	0.988413	0.98817	1.00145
9199.79	0.990564	0.996389	0.994517	1.00183
9200.09	1.00928	0.991661	0.978639	1.0148
9200.39	1.00983	1.00251	0.986068	0.994856
9200.69	0.997914	1.01122	1.00396	0.995623
9200.99	1.0049	0.995058	0.990464	1.00666
9201.29	1.00153	1.00368	0.982792	1.0015
9201.59	0.997046	1.0046	1.00096	0.977612
9201.89	0.999268	1.00531	1.00443	0.985944
9202.19	1.02354	1.01566	0.996648	1.00854
9202.49	1.00285	1.0046	1.00162	0.986778
9202.79	1.00834	1.00153	1.00104	1.00002
9203.1	0.994982	1.00886	1.00078	0.996333
9203.4	0.996977	0.989887	1.01727	0.990526
9203.7	0.998167	0.985824	0.991098	1.00869
9204	1.00535	0.981057	0.996023	0.98844
9204.3	0.996373	1.00371	0.998522	0.993322
9204.6	1.01243	0.999725	0.99684	1.00004
9204.9	1.01107	0.995631	1.00446	0.989115
9205.2	1.01758	0.998318	1.00033	1.00023
9205.5	1.00797	0.996041	0.988493	0.991133
9205.8	1.00664	0.997872	1.00202	0.999521
9206.1	1.01676	0.998245	0.99709	1.00034
9206.4	1.02006	0.987848	1.00309	0.995726
9206.7	0.993482	0.999004	0.994573	0.990483
9207.01	0.997689	1.00052	1.0099	0.995683
9207.31	1.00962	1.00429	1.00213	1.01595
9207.61	1.01076	1.01084	1.01146	1.00589
9207.91	1.00804	1.00624	1.01233	0.997729
9208.21	1.01358	0.987836	0.995757	0.989118
9208.51	1.00696	0.999558	1.00313	0.988441
9208.81	1.0162	1.00838	1.00873	1
9209.11	1.01643	0.995786	0.98391	1.00637
9209.41	1.00995	1.01163	1.02285	0.996207
9209.71	1.00591	1.00259	0.990222	0.9928
9210.02	1.01689	1.01066	1.00327	1.00077
9210.32	0.999637	0.998521	1.0118	0.99002
9210.62	1.00979	0.996157	1.00851	1.00909
9210.92	0.987203	1.02259	1.00296	1.01088
9211.22	1.01312	1.00348	1.0028	1.0084
9211.52	1.01838	1.00377	0.98567	0.998527
9211.82	1.00301	0.98567	0.999256	1.0095
9212.12	0.998387	1.0057	1.00024	1.00121
9212.43	1.01356	1.00495	1.00758	1.01286
9212.73	1.01405	0.987083	1.00689	0.98705
9213.03	1.01082	0.999675	0.996202	1.00775
9213.33	1.02442	1.0058	1.00737	0.994998
9213.63	1.00778	1.01032	0.997654	0.995678
9213.93	1.00523	1.00299	1.0038	0.998575
9214.23	1.00209	0.985983	0.987728	0.997248
9214.53	1.00155	1.01526	1.00059	0.990139
9214.84	1.01913	1.00306	1.00069	1.00465
9215.14	1.01676	1.00489	0.987863	1.00227
9215.44	1.00209	1.00884	1.00938	0.99041
9215.74	1.00731	1.00292	1.01221	0.994098
9216.04	1.02587	1.00503	0.990652	1.01169
9216.34	1.02359	0.998731	0.988308	1.00899
9216.65	1.00693	1.00559	0.997859	0.994753
9216.95	0.996614	1.00174	0.998114	0.99775
9217.25	1.01614	1.01347	1.00416	0.991256
9217.55	1.00371	1.01312	1.00834	1.00678
9217.85	1.00901	0.986817	0.995778	0.986714
9218.15	1.00599	0.998181	0.99302	1.00171
9218.45	0.997948	1.00359	1.00699	0.999694
9218.76	1.02711	1.00741	0.98474	0.987486
9219.06	1.00696	1.00076	1.00768	1.01218
9219.36	1.00489	0.992729	1.00415	1.00801
9219.66	1.018	1.00599	0.995214	0.997584
9219.96	1.01333	0.999689	1.00677	0.993333
9220.27	1.00242	1.00547	1.01324	0.992523
9220.57	0.995188	1.01455	0.997679	1.01145
9220.87	1.00894	1.00764	1.01113	0.999235
9221.17	1.01224	0.996629	1.00049	0.992815
9221.47	1.00026	0.988062	0.996852	0.995183
9221.77	0.99746	0.998689	1.00606	0.995131
9222.08	1.0134	0.990139	0.995153	1.00125
9222.38	1.00485	1.00402	1.00027	0.987532
9222.68	1.01537	1.011	1.00492	1.00086
9222.98	1.00038	0.990878	0.985988	1.00911
9223.28	1.01541	1.00653	0.99728	1.00399
9223.59	1.00087	1.00812	0.984522	1.00621
9223.89	0.997969	1.01476	1.00616	1.00191
9224.19	1.01142	1.01315	0.99854	1.00008
9224.49	0.994488	1.00046	1.00582	0.984455
9224.79	1.00741	0.990674	1.00152	0.992628
9225.1	1.00072	1.00324	0.994758	1.01
9225.4	1.00151	1.01723	1.01239	0.993
9225.7	1.0017	1.00768	0.999303	1.00914
9226	1.00656	0.9971	0.987185	0.990872
9226.31	0.999682	1.00003	0.983688	1.00091
9226.61	1.01263	1.00448	1.00362	0.966328
9226.91	0.993659	0.983799	0.99974	0.988862
9227.21	1.01274	1.00401	0.991426	0.995977
9227.51	0.996626	1.002	0.998836	1.01058
9227.82	1.00724	0.989949	0.994896	0.998351
9228.12	0.998841	1.0039	0.990231	0.997676
9228.42	0.985915	0.998362	1.00005	0.99851
9228.72	0.981163	1.00637	1.00154	0.998852
9229.03	0.999879	0.998316	0.989824	1.00737
9229.33	0.991611	0.988473	1.00693	0.997631
9229.63	0.996492	1.00847	0.991951	1.00293
9229.93	1.00872	1.00894	0.991657	0.99533
9230.24	1.00488	0.993925	0.996087	1.00779
9230.54	0.98675	1.00011	0.999525	0.999436
9230.84	0.999907	0.992965	0.986448	0.988366
9231.14	0.999204	0.990223	0.993196	1.00627
9231.45	1.00095	0.990566	1.00098	1.00481
9231.75	0.998507	1.01475	0.988705	1.01329
9232.05	0.991277	1.00027	1.00429	1.00866
9232.35	0.992337	0.995214	0.990183	1.00051
9232.66	1.00545	1.00078	1.00514	1.00082
9232.96	1.0192	1.00681	0.987046	0.995628
9233.26	1.0027	0.987818	1.00104	0.992009
9233.56	0.997532	0.994332	0.98771	1.0049
9233.87	1.02036	0.994784	1.01399	0.99323
9234.17	1.00231	1.00911	0.997502	0.993773
9234.47	0.995754	1.00221	0.983928	1.00167
9234.77	0.990141	0.990955	0.988289	0.999757
9235.08	0.993127	1.01707	0.998753	0.998021
9235.38	1.00515	0.996982	0.990003	0.997306
9235.68	1.01163	1.01407	0.999845	0.994696
9235.99	1.01245	0.994505	1.00276	1.0028
9236.29	0.99081	0.98707	0.999393	0.990794
9236.59	0.988716	1.0015	1.00213	0.998918
9236.89	1.01382	1.00294	1.0044	0.9962
9237.2	0.984599	0.998049	0.992675	0.990587
9237.5	1.00099	1.00292	0.991293	0.998895
9237.8	0.994437	0.993952	0.99199	0.986196
9238.11	0.993035	0.994567	0.991538	0.991426
9238.41	0.999948	1.00432	1.01359	0.987281
9238.71	0.99876	0.986225	0.999199	1.01043
9239.02	1.01582	0.997416	0.995578	0.994996
9239.32	0.987615	1.02235	0.993969	1.00131
9239.62	0.978318	0.994687	1.01406	0.984505
9239.93	0.982832	0.988314	0.994747	0.999465
9240.23	0.994996	0.989674	1.0091	0.999549
9240.53	1.00401	0.997038	1.01199	1.00286
9240.83	0.982734	1.00409	0.996321	1.00067
9241.14	0.986368	0.99154	1.00314	0.990466
9241.44	1.00834	0.99927	0.99369	1.00083
9241.74	1.00314	0.989932	1.02003	0.992363
9242.05	0.996214	0.997319	0.99659	0.993528
9242.35	0.995895	1.00336	0.999224	0.992486
9242.65	0.985697	1.00394	0.998152	0.993685
9242.96	0.990631	0.985722	0.99011	0.993338
9243.26	0.999055	1.00044	0.993184	0.995001
9243.56	0.982563	0.999692	1.01023	0.993005
9243.87	0.992148	0.99319	0.991375	0.993119
9244.17	0.993049	0.99417	0.993482	0.996515
9244.47	0.98921	0.992551	1.00826	0.997586
9244.78	0.979874	1.00343	0.998455	1.00678
9245.08	0.99348	0.991765	1.01047	0.986462
9245.38	0.980458	0.991206	1.01273	0.998317
9245.69	0.994111	0.997881	0.987499	1.00523
9245.99	0.999758	1.02201	0.991171	0.991786
9246.3	0.994002	0.992298	1.0026	0.996174
9246.6	0.993519	0.99611	0.996689	0.998786
9246.9	0.999111	0.993315	1.01628	1.00571
9247.21	0.993436	0.998475	0.984712	1.00905
9247.51	0.99962	0.995827	0.996144	0.992196
9247.81	0.980236	1.00202	0.989104	1.00898
9248.12	1.0072	1.00626	0.990861	1.00357
9248.42	0.982587	1.0006	0.991354	1.00072
9248.72	0.997871	0.992516	1.00414	0.995903
9249.03	0.994076	0.995688	0.997265	0.995054
9249.33	1.00329	0.99055	1.00005	1.00812
9249.64	1.00081	0.986059	0.992256	1.00464
9249.94	0.996231	1.00204	1.0072	1.00222
9250.24	0.998986	1.00522	1.00241	1.00269
9250.55	0.997945	0.988483	1.00329	0.989305
9250.85	0.990353	1.00835	0.992038	1.00541
9251.15	0.99251	0.995883	1.00965	1.00006
9251.46	0.99789	0.993287	0.988028	0.993189
9251.76	1.00294	1.00859	1.01231	1.00547
9252.07	0.994048	0.996168	0.990003	0.99949
9252.37	0.994239	0.9905	1.00462	1.00193
9252.67	0.980074	1.01363	0.997881	0.998026
9252.98	0.991485	0.995821	0.991899	0.989045
9253.28	0.997789	0.994935	0.98101	0.990836
9253.59	0.986808	1.01736	0.99952	0.998094
9253.89	0.991648	1.00174	1.0024	1.00221
9254.19	0.995112	1.01009	0.996445	1.00781
9254.5	0.997944	1.00265	1.00269	0.988105
9254.8	0.98835	1.00336	1.01355	0.990589
9255.11	0.988153	1.01375	0.99958	1.0016
9255.41	0.998978	1.00315	0.992144	1.00816
9255.71	0.998785	1.00104	0.999406	0.991576
9256.02	0.989729	0.996858	1.01042	0.992506
9256.32	1.00301	0.995759	1.00819	1.00103
9256.63	1.00928	0.992132	0.998457	1.00417
9256.93	0.992444	0.992061	0.99799	0.996136
9257.24	0.996969	0.995056	0.998643	1.01247
9257.54	1.00083	1.00845	0.998332	1.0005
9257.84	0.994578	1.00255	0.996076	1.01326
9258.15	0.998933	0.996302	0.997506	0.999061
9258.45	0.997966	1.00165	0.988009	1.00607
9258.76	1.00246	0.994562	0.998574	0.98783
9259.06	0.979382	1.00322	0.997882	0.98414
9259.37	0.998979	1.0015	1.00386	0.99648
9259.67	1.00058	1.00939	1.00172	1.00155
9259.98	1.00135	1.00432	1.00804	1.0041
9260.28	0.992305	1.00338	1.00061	0.994367
9260.58	0.991328	0.997202	0.99811	1.00381
9260.89	1.00547	0.995393	1.01092	1.00568
9261.19	0.985487	0.984739	0.997893	1.01238
9261.5	0.994632	1.00714	0.999003	0.990848
9261.8	0.99205	0.988234	0.992877	1.01357
9262.11	1.00894	0.983773	0.988216	0.995119
9262.41	0.996906	0.994883	1.00359	0.989412
9262.72	0.989852	1.00627	0.99818	0.998265
9263.02	0.996574	1.00474	0.993757	0.99839
9263.33	1.01022	0.990193	1.00347	1.00445
9263.63	1.01414	1.00646	1.00332	0.987823
9263.94	0.998403	1.00748	1.01425	1.00927
9264.24	1.00651	1.00833	1.00655	1.01179
9264.54	1.00361	0.984137	0.992541	1.00242
9264.85	1.0133	0.994495	1.00272	1.01095
9265.15	0.986569	1.00931	1.0063	1.00572
9265.46	0.984851	0.998359	0.997609	1.0139
9265.76	0.987626	1.00256	1.00843	0.996289
9266.07	1.01065	1.00582	1.01449	1.00606
9266.37	1.00153	0.997211	0.999937	0.998018
9266.68	1.00932	0.996492	0.999475	1.00207
9266.98	0.989494	0.998233	1.00165	1.01769
9267.29	1.00257	0.996768	0.994327	0.996073
9267.59	0.981595	0.986717	0.980403	0.991365
9267.9	1.00017	1.00582	1.00552	0.994866
9268.2	0.997396	1.02206	0.996784	1.00368
9268.51	0.982233	1.00319	1.01384	1.00594
9268.81	0.990754	1.00005	0.991384	1.00547
9269.12	0.997425	1.00516	1.00546	1.00253
9269.42	0.98735	1.00719	1.00256	0.989122
9269.73	1.00716	1.00706	0.996145	1.01243
9270.03	0.993949	0.995622	0.998666	1.00799
9270.34	1.00189	1.00788	0.98947	0.996386
9270.64	1.00151	0.998044	1.02339	1.00997
9270.95	0.999669	1.00289	1.0084	0.992891
9271.25	0.991033	0.992528	1.00605	1.00008
9271.56	0.988732	1.0018	0.988102	0.999338
9271.87	0.98506	1.0234	0.994878	0.999894
9272.17	0.998399	0.988805	0.997216	0.993366
9272.48	0.997273	0.99495	1.0128	1.01422
9272.78	0.999101	1.00336	1.00942	1.00786
9273.09	0.993893	0.991713	1.0076	1.00603
9273.39	0.999463	1.00258	1.01203	1.00075
9273.7	1.00807	0.992095	1.00036	1.00087
9274	1.01091	1.00489	1.00384	0.989262
9274.31	0.995718	0.999248	1.00103	0.99558
9274.61	0.996616	1.01464	1.01144	1.00136
9274.92	1.00151	0.994151	0.996483	1.00469
9275.22	0.986948	1.0088	1.00228	0.999172
9275.53	1.00618	0.996116	0.992589	1.00394
9275.84	1.01258	1.00331	0.998519	0.996797
9276.14	1.0015	1.00375	0.989822	1.01367
9276.45	1.00577	1.02577	0.99431	1.00081
9276.75	0.995302	0.998404	1.00883	0.997204
9277.06	1.01119	1.00835	0.991358	0.999736
9277.36	1.01453	1.00769	1.00082	1.01172
9277.67	1.00001	1.00123	1.00905	1.00028
9277.97	1.0007	1.00296	1.00831	1.00737
9278.28	1.01503	1.01075	0.999218	1.02077
9278.59	0.997473	1.00121	0.999713	1.00575
9278.89	1.008	1.02156	1.00802	0.990558
9279.2	1.00678	1.00584	0.993313	1.00958
9279.5	1.00613	1.00796	1.00067	0.997192
9279.81	1.00752	1.02255	0.999039	1.00446
9280.11	0.996815	1.00767	1.00401	1.00087
9280.42	1.01438	1.01729	0.997881	1.00278
9280.73	1.00559	0.985311	1.00625	1.00521
9281.03	1.00929	1.00128	1.00379	1.01119
9281.34	1.02031	1.00522	1.0065	1.0038
9281.64	1.01235	1.00263	1.00037	0.994903
9281.95	1.00072	1.00596	1.01112	1.01118
9282.26	1.00017	1.00064	1.01225	1.00726
9282.56	0.987446	1.01563	1.00664	0.994208
9282.87	0.998241	0.992348	0.982677	1.00164
9283.17	1.01128	1.01468	1.00285	1.00714
9283.48	0.997666	1.00574	1.00079	0.994403
9283.79	1.00063	0.999382	1.00281	0.999533
9284.09	1.01403	1.01075	1.01299	1.00456
9284.4	1.00774	1.00672	1.00231	1.01709
9284.7	1.00925	0.989544	1.00925	1.00562
9285.01	0.997373	1.01201	1.00603	1.00681
9285.32	1.00948	0.995477	1.00029	0.996712
9285.62	1.01364	0.991071	1.0051	0.9956
9285.93	1.00663	1.01016	1.00745	1.00166
9286.24	1.0145	1.01551	0.992341	0.997522
9286.54	0.992504	1.00344	0.989158	0.99765
9286.85	1.00838	1.00289	1.01202	0.974184
9287.15	1.00943	0.995533	0.985258	1.00846
9287.46	1.02159	1.00435	0.996664	1.00983
9287.77	0.988514	1.00456	1.00217	0.995024
9288.07	0.996929	0.996029	0.995042	0.980974
9288.38	1.00786	0.998273	1.01165	1.00354
9288.69	0.992054	0.984459	1.00441	1.00784
9288.99	1.01442	1.01169	1.01552	1.01502
9289.3	1.00503	1.00567	1.01432	1.00099
9289.61	1.01539	1.00311	1.00828	1.02536
9289.91	0.999581	1.00888	0.986571	1.00831
9290.22	1.01568	0.994625	0.988339	1.0035
9290.52	1.0037	0.999621	1.01248	1.00252
9290.83	1.01327	1.00059	1.00582	0.997885
9291.14	1.00173	1.00484	0.98642	1.00457
9291.44	1.00685	0.999525	0.989973	1.01374
9291.75	1.00055	1.01092	0.996189	0.982107
9292.06	1.00468	1.00295	0.993853	1.00966
9292.36	1.01428	0.987124	1.01964	1.00214
9292.67	1.00471	0.999567	0.998313	0.991227
9292.98	1.0051	0.994787	0.996565	1.00035
9293.28	1.00685	0.990377	0.993028	1.00659
9293.59	1.00105	1.00918	1.00721	1.00641
9293.9	1.01471	1.00925	1.01229	0.986211
9294.2	1.00402	1.0007	0.993194	1.02179
9294.51	1.01201	1.00181	1.01206	1.00789
9294.82	1.00206	0.993263	0.997687	1.00228
9295.13	1.00654	1.00354	1.01099	1.00206
9295.43	0.995024	0.998346	1.01441	1.0056
9295.74	1.01999	1.00303	1.01272	1.00876
9296.05	0.997974	1.01845	0.991789	1.00238
9296.35	1.00924	0.999654	0.975916	0.997434
9296.66	0.994445	0.997799	1.00034	0.996519
9296.97	1.00834	1.01147	0.987366	1.00157
9297.27	1.00089	1.01413	0.992836	1.01773
9297.58	1.01383	1.01577	1.00153	0.992281
9297.89	1.00406	0.994109	1.00085	1.01782
9298.19	1.0062	1.00086	1.01515	1.00289
9298.5	1.00056	1.00589	0.994905	1.00698
9298.81	0.992308	1.00285	1.00406	0.99831
9299.12	1.0091	0.995744	0.990188	0.997235
9299.42	0.995909	1.0034	1.00198	1.00381
9299.73	1.00647	0.988714	0.996905	0.992269
9300.04	1.00172	1.00386	0.998839	1.01781
9300.34	0.99285	1.00002	1.00105	0.994763
9300.65	0.984068	1.00216	1.00179	0.99698
9300.96	0.994456	1.00073	1.01652	0.990217
9301.27	0.999215	0.999416	1.0035	1.00141
9301.57	1.01114	0.996164	1.00891	1.01358
9301.88	1.00607	1.00367	0.99999	0.996372
9302.19	0.995913	0.991893	0.9877	1.00698
9302.5	1.0029	0.992383	0.998424	0.99539
9302.8	1.00542	1.00068	0.997135	1.00033
9303.11	0.997766	1.01831	1.00682	1.00154
9303.42	1.00119	1.00386	1.00947	1.0136
9303.72	1.00561	0.993784	1.00291	0.995363
9304.03	1.00547	1.00989	1.01321	1.00736
9304.34	1.02208	1.00147	0.997129	1.00704
9304.65	0.987605	0.99808	1.00411	1.00225
9304.95	1.00064	1.00615	1.01184	0.997771
9305.26	1.02135	0.978696	1.00836	0.991312
9305.57	0.994938	0.99379	0.993653	1.00299
9305.88	1.00857	1.01321	0.993934	0.992633
9306.18	1.01207	1.00195	0.999044	1.00698
9306.49	0.994174	1.00217	0.997346	1.00259
9306.8	1.00788	1.00373	0.990504	1.01186
9307.11	0.999945	1.00457	1.00375	0.995234
9307.42	1.00743	1.01657	0.996752	0.999079
9307.72	1.01132	0.997777	0.995464	1.01405
9308.03	1.01356	0.995177	0.994366	1.00572
9308.34	1.01191	0.991649	1.01477	1.0069
9308.65	1.00425	0.997439	1.00252	1.00179
9308.95	1.01073	0.988943	0.993364	1.00548
9309.26	1.00252	0.991386	0.996563	0.994033
9309.57	0.984107	1.00067	1.02219	1.01465
9309.88	1.00726	1.01226	1.00485	0.99524
9310.19	1.00163	1.00006	1.00584	0.99669
9310.49	0.994717	0.999528	1.00413	1.00564
9310.8	0.999048	0.999001	1.00842	1.00561
9311.11	1.01053	1.0081	0.996781	0.99671
9311.42	0.99348	0.995202	0.978977	1.0009
9311.72	1.01477	0.99954	1.0128	0.996394
9312.03	1.01901	1.00155	1.00171	1.0101
9312.34	1.00537	0.995946	1.00192	0.999138
9312.65	0.995236	0.994368	0.995508	0.995035
9312.96	1.00885	0.995216	1.00297	1.0026
9313.26	1.00581	1.00665	1.0042	0.997178
9313.57	1.0123	1.0106	1.00856	0.982199
9313.88	0.999685	1.0038	0.994947	1.00645
9314.19	1.00673	0.994257	1.0001	1.00527
9314.5	1.01907	1.00452	1.00953	1.01303
9314.81	0.997957	0.998193	1.00047	0.990725
9315.11	1.00018	0.997541	0.994672	1.0028
9315.42	1.00117	0.999559	0.992436	0.985195
9315.73	1.00378	1.01301	0.994469	1.00349
9316.04	1.00161	0.987743	1.0096	1.00014
9316.35	0.994061	1.00583	1.00686	1.00389
9316.65	0.999362	1.01435	0.997108	1.00097
9316.96	0.999489	0.991823	0.993348	0.993056
9317.27	0.998151	0.986733	0.993455	0.992346
9317.58	1.00614	1.01249	0.98592	1.00847
9317.89	1.00663	1.00321	0.999444	0.991153
9318.2	1.01051	1.00537	1.00034	0.997777
9318.51	1.00556	0.999256	1.00019	1.00944
9318.81	1.00659	1.00364	0.993248	0.999104
9319.12	1.00584	1.00018	1.00497	1.0078
9319.43	1.00674	0.99971	1.00906	1.00438
9319.74	1.02241	1.00503	0.983168	0.991509
9320.05	1.00172	1.00114	1.00272	0.996287
9320.36	0.996723	0.993844	0.995784	1.00265
9320.66	0.998898	0.988098	1.00795	1.02058
9320.97	0.978218	0.990966	1.01623	1.00817
9321.28	0.991944	1.00263	1.0001	0.998637
9321.59	0.991062	0.999098	1.0023	1.00582
9321.9	0.999589	1.00198	1.00187	1.00571
9322.21	0.998734	1.01041	1.01571	0.994284
9322.52	0.998944	1.01274	0.994982	0.992625
9322.83	0.986941	1.01179	0.983455	0.99251
9323.13	0.993216	0.99866	1.00171	0.994262
9323.44	0.999651	0.998031	1.00678	0.998667
9323.75	0.994588	1.00188	1.00387	0.996995
9324.06	1.01151	0.990446	1.00177	1.0045
9324.37	1.009	1.00022	1.00662	0.998706
9324.68	0.994294	1.00735	1.00079	0.99356
9324.99	1.00179	1.00542	1.00552	1.00909
9325.3	1.00105	0.991642	0.993994	1.00075
9325.6	1.00701	0.983475	0.990001	0.98961
9325.91	1.00168	1.00175	0.978006	1.011
9326.22	1.0052	0.991977	1.01364	1.01743
9326.53	0.995385	0.994918	0.999197	1.00754
9326.84	0.99507	1.0002	0.995616	0.995405
9327.15	1.00786	0.997715	1.00638	0.999537
9327.46	0.98612	0.993323	1.00779	1.00807
9327.77	0.995472	0.993865	0.998693	1.01012
9328.08	1.00861	1.00189	1.00466	1.00247
9328.39	0.983032	0.989125	1.00643	0.979625
9328.69	0.992643	1.00398	1.01013	1.00364
9329	1.00442	1.0131	0.999702	0.996318
9329.31	1.00736	0.992357	1.00383	1.00889
9329.62	1.00856	0.996227	1.00231	1.00043
9329.93	1.00091	1.00385	0.994997	1.00316
9330.24	0.99907	0.999495	0.999653	1.01058
9330.55	1.00168	0.993324	1.00066	1.00633
9330.86	1.01006	0.996471	0.996733	1.00074
9331.17	1.00421	0.993441	0.987861	1.00626
9331.48	0.999143	1.00663	0.984904	1.00341
9331.79	1.00628	0.997537	0.991601	0.993041
9332.1	1.00092	0.994097	1.00678	1.01329
9332.41	1.0033	0.999374	0.997563	1.00367
9332.71	0.995024	1.00178	1.00069	0.990428
9333.02	1.00106	0.997031	1.00334	1.0005
9333.33	1.00619	0.998458	1.0003	1.01858
9333.64	0.996482	1.00042	1.00595	0.986359
9333.95	1.00911	0.998617	1.00529	0.996838
9334.26	0.993986	1.00668	0.994246	0.997469
9334.57	0.99939	0.994479	0.9917	0.990745
9334.88	1.00756	0.99258	0.980701	1.00353
9335.19	0.996919	1.00238	1.02335	0.986238
9335.5	1.0118	1.00208	0.99532	0.999116
9335.81	0.999241	0.987128	0.98748	0.99409
9336.12	1.01636	0.989909	1.00426	1.0005
9336.43	0.98132	0.99347	0.994355	0.995758
9336.74	1.0007	0.98958	1.00792	0.996297
9337.05	0.999658	0.995674	0.994342	0.994361
9337.36	0.998673	1.0002	1.017	1.00787
9337.67	1.00463	1.00279	0.998063	0.998691
9337.98	1.00032	1.01857	1.00782	0.978703
9338.29	1.00431	1.00316	0.990177	1.01482
9338.6	1.01077	0.994268	0.992008	0.991401
9338.91	0.991298	1.00127	0.994739	0.994843
9339.22	1.00526	0.994619	0.996788	0.998001
9339.53	0.995425	1.00331	0.98994	0.991208
9339.84	0.997303	1.00671	0.982924	0.997152
9340.15	1.00331	0.989632	0.997482	0.989616
9340.46	1.00455	0.991128	0.992488	1.01275
9340.77	1.00153	0.980434	0.991636	1.00644
9341.08	1.00103	0.99671	0.992379	1.00399
9341.39	1.00547	0.994331	1.01227	0.994226
9341.7	0.999218	1.00616	0.983294	0.994859
9342.01	0.99541	1.00073	0.994533	0.990083
9342.32	0.994489	1.01265	1.00192	0.999084
9342.63	0.98938	1.00977	0.998689	0.991076
9342.94	1.01899	0.989626	1.01123	0.996057
9343.25	0.991725	1.00176	0.99201	0.991654
9343.56	0.989383	0.996723	1.01028	0.999845
9343.87	1.01337	0.992784	1.02467	0.985583
9344.18	1.00945	1.00276	0.98964	0.984801
9344.49	1.004	1.00679	0.996943	0.996771
9344.8	1.01271	0.988794	0.998075	1.01324
9345.11	0.990835	1.0073	1.00654	1.00886
9345.42	1.00021	0.998468	0.993218	1.00096
9345.73	0.996575	0.994525	0.992389	0.989911
9346.04	0.991817	0.999937	1.00928	1.00708
9346.35	0.998596	0.994052	0.986004	0.998923
9346.66	1.00508	0.998479	1.00385	1.01108
9346.97	1.00284	0.9839	0.999628	0.989711
9347.28	0.997131	1.01176	0.997712	0.984697
9347.59	1.00642	0.995865	1.01305	0.998487
9347.9	1.00874	0.99985	0.995094	0.985673
9348.21	1.00167	0.995038	1.00879	1.01375
9348.52	0.990942	0.997702	1.00121	1.01176
9348.83	0.991695	0.992668	0.99482	0.975444
9349.14	0.994854	0.998503	0.988708	1.00797
9349.45	0.97946	0.997702	1.01246	1.0051
9349.76	1.00757	0.995566	0.998738	1.00089
9350.07	0.995837	1.00754	0.991664	0.986432
9350.38	1.00398	0.997023	1.01144	1.00498
9350.69	1.00131	1.00829	0.994027	0.988615
9351	0.993853	0.98724	1.00702	0.975472
9351.32	0.99569	0.993802	1.00996	0.989071
9351.63	1.0058	1.01316	1.00737	1.00101
9351.94	0.989412	0.998075	1.00839	0.9983
9352.25	0.988144	0.989884	0.994959	0.987497
9352.56	0.995371	0.99324	1.00618	1.00391
9352.87	0.987572	0.986707	1.01587	0.984777
9353.18	0.997334	0.984856	0.988014	1.00412
9353.49	0.996422	0.997417	1.01065	1.00459
9353.8	0.988589	0.98373	1.00184	1.01201
9354.11	0.995313	1.00053	0.997677	0.990734
9354.42	0.993629	0.993343	0.995961	1.0095
9354.73	1.01054	0.999564	0.989906	0.994899
9355.04	1.00661	0.993335	0.980385	0.998991
9355.36	0.998565	0.999669	0.999803	0.992033
9355.67	0.995686	0.997228	0.992996	0.987116
9355.98	1.00483	0.999675	1.00991	0.984793
9356.29	1.00407	1.01423	1.01407	1.00051
9356.6	0.995488	1.01867	0.98774	0.991254
9356.91	0.987559	0.996021	0.986675	0.993101
9357.22	0.982401	0.999533	0.992559	1.00148
9357.53	0.985277	0.998446	0.984023	0.99086
9357.84	0.991702	0.999346	0.992355	1.00136
9358.15	0.993605	1.0067	1.019	1.00107
9358.47	1.00218	1.00799	1.01006	1.01126
9358.78	0.999521	1.00674	0.999523	0.995106
9359.09	0.9963	1.00038	0.991268	1.01671
9359.4	0.986363	0.994412	0.998669	1.00334
9359.71	1.002	0.985726	0.990577	0.994634
9360.02	1.00933	0.991942	1.00831	1.01736
9360.33	0.990776	0.990165	0.995215	0.994446
9360.64	0.999434	1.00796	0.994181	1.00747
9360.96	0.998013	0.999	0.990535	1.00947
9361.27	0.993943	0.994144	1.00828	0.98621
[truncated: 865 more rows]

## Sheet: Fig 4d
2Cu2Zn Oxidation Cu XANES
energy	Cycle 2B.3 H2+CO2 10 kV	Cycle 3A.1 CO2 10 kV	Cycle 3A.2 CO2 10 kV	Cycle 3A.3 CO2 10 kV
8779.14	0.0031314	0.00264083	0.00370595	0.00258131
8779.41	0.00326651	0.000628909	0.00209907	0.00240683
8779.68	0.0017235	0.000364478	0.00435365	0.00282837
8779.95	0.00302064	0.00106122	0.00215313	0.00411392
8780.23	0.00302927	0.000359981	0.00341809	0.00353572
8780.5	0.00194494	0.000554734	0.00322717	0.00212562
8780.77	0.00228345	5.60698e-05	0.00314982	0.00237984
8781.05	0.00216976	0.00203121	0.00323011	0.00202402
8781.32	0.000789377	0.00237568	0.00404914	0.00124173
8781.59	0.00178205	0.000543559	0.00262471	0.00139638
8781.87	0.0031002	0.000673819	0.00194356	0.00271958
8782.14	0.0013459	0.00035404	0.00381205	0.00258316
8782.41	0.00201677	-2.90248e-06	0.00107103	0.00163295
8782.69	0.0023445	0.000648974	0.00190105	0.00180456
8782.96	0.00255769	0.00176293	0.00329971	0.000690824
8783.23	0.00129196	0.000620058	0.00326536	0.00100293
8783.51	0.00175613	4.83009e-05	0.00210333	0.00268079
8783.78	0.000678953	0.00133413	0.00304839	0.00303729
8784.05	0.003278	0.00151191	0.00191378	0.00167519
8784.32	0.00219694	6.9613e-05	0.00377569	0.00203915
8784.6	0.00126165	0.000402663	0.00334756	0.00269254
8784.87	0.00183542	0.000161416	0.0029698	0.00399749
8785.14	0.00132955	0.00215525	0.00264926	0.00293129
8785.42	0.000744398	0.00044919	0.00306354	0.00189987
8785.69	0.00204908	0.0012808	0.00270846	0.00213485
8785.96	0.0036916	0.000926888	0.00293091	0.00244525
8786.24	0.00295907	0.00166169	0.00329574	0.00235921
8786.51	0.00243095	0.000276442	0.00387238	0.00178627
8786.79	0.00275552	0.00211846	0.00222581	0.00222826
8787.06	0.0023261	0.00200341	0.00203118	0.000928311
8787.33	0.00159826	0.00107499	0.00387901	0.00164205
8787.61	0.000899065	0.000343253	0.00303733	0.00111793
8787.88	0.00268515	-0.000157192	0.00193848	0.00217409
8788.15	0.000639032	0.000858873	0.00284805	0.00185855
8788.43	0.00229122	0.00101641	0.00250308	0.00265334
8788.7	0.00226576	0.000491037	0.00306683	0.00255855
8788.97	0.00249827	0.000375108	0.00363441	0.00233751
8789.25	0.00336058	0.000967773	0.00251499	0.00188047
8789.52	0.00198659	0.000414102	0.00380744	0.0010586
8789.79	0.00159141	-6.59238e-05	0.00331722	0.00123487
8790.07	0.00125241	-9.81457e-05	0.00290918	0.00175826
8790.34	0.00339017	0.000887953	0.00209123	0.00166184
8790.61	0.00268233	0.0017271	0.00229949	0.00226819
8790.89	0.00187065	-0.00128146	0.00178771	0.00125854
8791.16	0.00176657	-3.14703e-05	0.0021396	0.00208546
8791.44	0.00246238	0.000147129	0.00160625	0.00264245
8791.71	0.00196036	0.00107409	0.00263129	0.0015414
8791.98	0.001592	0.000322139	0.00322124	0.00244855
8792.26	0.00166443	0.00123799	0.00146211	0.000284126
8792.53	0.00299787	-0.000281559	0.0019811	0.00220317
8792.8	0.000229294	0.000477467	0.00180446	0.00190474
8793.08	0.00282349	-0.00019881	0.00245497	0.00104691
8793.35	0.000265148	-0.000555866	0.00320121	0.00178713
8793.63	0.00128241	0.000538829	0.000693832	0.00126093
8793.9	0.00244677	-5.95068e-05	0.00305459	0.00154341
8794.17	0.00170301	-7.584e-05	0.000702379	0.00186037
8794.45	0.00167766	0.000568119	0.000478735	0.00187421
8794.72	0.00133882	0.000419194	0.00115303	0.000306232
8795	0.00342838	-0.000952698	0.00393459	0.0010225
8795.27	0.0019093	0.000412462	0.00226463	0.00333798
8795.54	0.00297073	0.000593047	0.00177273	0.0023399
8795.82	0.00225035	0.00162728	0.00241338	0.00262718
8796.09	0.00151181	0.00215537	0.00217125	0.00208993
8796.37	0.0029036	0.00213122	0.00140178	0.00031725
8796.64	0.00198016	0.000328302	0.00144388	0.00126303
8796.91	0.000126709	0.000613635	0.00424451	0.00160302
8797.19	0.00158139	0.00120619	0.00227205	0.0035841
8797.46	0.0011325	0.00099892	0.00284495	0.00101188
8797.74	0.0016361	0.0016558	0.00253203	0.00245122
8798.01	0.00241697	0.000146972	0.00147021	0.0011512
8798.28	0.00172438	-0.000227586	0.000882873	0.00222296
8798.56	0.00215826	0.000372769	0.00365697	0.00172063
8798.83	-1.25725e-05	0.00062984	0.00122091	0.00355407
8799.11	0.0015544	0.000788323	0.00207266	0.00133975
8799.38	0.00167172	-0.000362693	0.00321743	0.00197057
8799.66	0.00212099	-0.000424313	0.00313393	0.000991418
8799.93	0.000711729	0.000333615	0.00180359	0.00159682
8800.2	0.00253363	-6.77282e-06	0.0024025	0.00201605
8800.48	0.000340913	-0.000515302	0.00270349	0.00138633
8800.75	0.00144028	0.000800912	0.00158704	0.0014979
8801.03	0.00162962	0.00148211	0.00276812	0.00155629
8801.3	0.00329971	0.000245364	0.00193874	0.00196699
8801.58	0.00142557	4.56975e-05	0.00110937	0.00111132
8801.85	0.00121247	0.00013468	0.000654039	0.00162028
8802.12	0.0020338	-0.00180939	0.00222024	0.000953182
8802.4	0.00129918	0.000786021	0.0017088	0.00118566
8802.67	0.00118527	-0.000453908	0.00243167	0.00148818
8802.95	0.00150115	0.000982154	0.00290804	0.00201354
8803.22	0.0012294	0.000398328	0.00103995	0.000274086
8803.5	0.000983148	0.000347922	0.0015878	0.000714709
8803.77	0.00217378	0.000426942	0.000863382	0.00298247
8804.05	0.00216653	0.000692597	0.00152702	0.000844064
8804.32	0.00144483	-0.000226422	0.00276063	0.000788896
8804.59	0.00192405	-0.000652767	0.00201912	0.0020407
8804.87	0.00244517	0.000825346	0.00120539	0.0016192
8805.14	0.00165094	-9.45435e-05	0.00172914	0.00119032
8805.42	0.00142199	0.000287641	0.00208387	0.00144999
8805.69	0.000583805	0.000732803	0.00281542	0.00214684
8805.97	0.000268154	0.000368874	0.0011016	0.00218935
8806.24	0.00195833	-0.000558403	0.00215082	0.000709557
8806.52	0.000808119	0.00211501	0.00178229	0.00150844
8806.79	0.00252286	0.00194032	0.00156215	0.000498305
8807.07	0.00114795	-0.00111382	0.00205982	0.00149931
8807.34	0.000802178	0.000344798	0.00226968	0.00157141
8807.62	0.00181838	-2.09113e-05	0.000933509	0.00212382
8807.89	0.000932539	0.00121469	0.00221731	0.00120565
8808.17	0.00242809	-0.000734054	0.00255831	0.000695099
8808.44	0.00105547	0.000460441	0.00323868	0.00175717
8808.71	0.00243653	2.8906e-05	0.0034181	0.000465141
8808.99	0.00135641	0.000894217	0.00175646	0.00184024
8809.26	0.000561801	0.000447605	0.00088673	0.00275867
8809.54	0.00190186	0.000421861	0.00140127	0.00116686
8809.81	0.0021117	0.00130007	0.00115558	0.000926617
8810.09	0.000449343	0.000634019	-0.00022684	0.00146864
8810.36	0.000982928	0.000293366	0.00107211	0.000500326
8810.64	0.000110334	7.40155e-06	0.00202636	-0.00010951
8810.91	-0.000887991	-0.000226609	0.00270376	0.00212817
8811.19	0.000668316	0.00147509	0.00297059	0.00145553
8811.46	0.00163859	0.00160389	0.0014679	0.00210571
8811.74	0.000476228	0.00060405	0.00130924	0.000725264
8812.01	0.000817372	0.000870327	0.00197183	0.00159347
8812.29	0.00131262	0.000862085	0.00110115	0.00209527
8812.56	0.000924001	-0.00109873	0.00128887	0.00204404
8812.84	0.0011173	0.00120915	0.00160118	0.00147326
8813.11	-0.000671436	-0.00116925	0.00314883	0.00090195
8813.39	0.00160847	0.00114438	0.00114841	0.00122322
8813.66	0.00101243	0.000729852	0.00195704	0.00101721
8813.94	0.0015433	0.00088197	0.00141214	0.00142276
8814.21	0.000212586	7.7587e-05	0.00189277	0.00102467
8814.49	0.00185913	0.00156945	0.000758365	0.000257339
8814.77	0.000746711	0.000888742	0.00133391	0.00267168
8815.04	0.0021264	-0.000206131	0.00331925	0.00161753
8815.32	-0.000420762	9.22931e-05	0.000737244	0.0025041
8815.59	0.00203144	0.000131952	0.00129266	0.00112427
8815.87	-0.000114797	-0.000157082	0.0017188	-0.000164507
8816.14	0.000215605	-0.00125446	0.00194266	0.0026725
8816.42	0.000781061	-0.000272046	0.0016224	0.000907769
8816.69	0.00108739	7.05276e-05	0.000187224	0.000954533
8816.97	0.00118508	-0.000528316	0.00171454	0.00117557
8817.24	0.00170739	0.00198615	0.00107281	0.000637788
8817.52	0.0010075	-0.000390371	0.00124042	0.000196021
8817.79	0.000671673	-0.000293319	0.00202881	0.000323202
8818.07	0.00227239	2.67742e-05	0.00179473	0.00183667
8818.34	0.00183387	0.000636578	0.0004105	0.000898771
8818.62	0.00103891	0.000922159	0.00187351	0.00131129
8818.9	0.000250726	0.000220614	0.00114712	0.000552891
8819.17	0.00114142	-2.03677e-05	0.00257906	0.000114918
8819.45	0.00140371	-0.000540982	0.0011608	0.000729595
8819.72	0.000547883	-0.000334296	0.00130308	0.00287724
8820	0.000358127	0.000421532	0.00185499	0.00151141
8820.27	0.000786083	0.000491611	0.00237869	0.000395561
8820.55	0.000986541	0.000597891	0.000638752	0.00224312
8820.82	0.000810053	-8.82961e-05	0.000815073	0.00141397
8821.1	0.00159431	-0.000220492	-0.000150654	0.00105974
8821.38	0.00171344	-0.000118418	-0.000409105	-0.000515361
8821.65	0.00162274	0.000465928	0.00228022	0.000447467
8821.93	0.000347928	-0.000166973	0.000643747	-8.17999e-05
8822.2	0.000687739	0.000339599	0.00191072	0.00231145
8822.48	0.000725506	-0.00124425	0.00223978	0.000484148
8822.75	0.000346711	-0.000240839	0.00141691	0.000636556
8823.03	-0.000115823	-5.93988e-05	0.00183131	0.00112362
8823.31	0.00199552	0.000459923	0.00129233	0.00186125
8823.58	0.00127908	0.00117459	0.00136217	0.00159108
8823.86	0.000499621	0.00164849	0.00131042	0.00066401
8824.13	0.000777646	-0.000266901	0.00187164	0.000128347
8824.41	0.000412171	-0.000554116	0.00142596	-6.28127e-05
8824.68	0.0005344	0.000142099	0.000369684	0.000180013
8824.96	0.00108565	0.000319183	0.000494571	6.0141e-05
8825.24	0.000845687	0.00139281	0.00186743	0.00170728
8825.51	0.000388269	-0.000498518	0.000640102	0.000810711
8825.79	-0.000469126	-0.000120501	-0.000425418	0.00103508
8826.06	0.000558208	0.000230483	-7.44107e-05	0.000780293
8826.34	0.00112869	0.00072037	0.00132848	0.000462087
8826.62	0.00025126	-0.000863517	0.000860683	0.00128282
8826.89	0.000406553	-0.000558864	0.00157785	0.000276289
8827.17	0.000896435	-0.000685643	0.00161473	0.000543502
8827.44	0.00171042	3.13321e-05	0.000741325	0.000180492
8827.72	-0.000296445	0.00025111	0.00233148	-0.000150517
8828	-6.65416e-05	0.00027185	0.00149626	0.00243818
8828.27	0.000463882	-0.000212457	0.00188827	-0.000105215
8828.55	0.000520848	-0.000511226	0.00104938	0.0015631
8828.82	0.000506441	0.000622087	0.00146974	0.000719257
8829.1	0.00082129	0.000602519	0.0022236	0.0010809
8829.38	5.90479e-05	-0.00157678	0.000572977	0.000716067
8829.65	-0.000200215	-0.000487829	0.000296995	0.00032461
8829.93	0.000880475	-0.00109444	0.00165356	0.00142891
8830.2	0.00139574	0.00021776	0.000729169	0.00300197
8830.48	0.000400525	0.000486484	0.00045144	0.00107258
8830.76	0.000508686	1.6936e-05	-1.52426e-05	0.00131608
8831.03	0.000174344	0.00107304	0.000999052	-0.00155444
8831.31	0.00108122	-1.12287e-06	0.00091632	0.000704601
8831.59	0.000733686	-0.000203403	0.000236587	0.00108435
8831.86	0.000182714	-0.000428701	0.00158492	0.00245396
8832.14	0.000449301	-0.00192133	0.000634528	-0.000292775
8832.41	0.000667141	-0.000260563	0.0023149	8.5884e-05
8832.69	0.000988427	-0.00038166	0.000199735	0.00045859
8832.97	-0.000497449	0.000664052	0.00012756	0.000955009
8833.24	0.000550455	-0.00178545	0.00112805	0.000196959
8833.52	0.000380887	-0.000133722	-0.000306698	0.000331065
8833.8	0.000192998	-0.00032335	0.000849095	0.000449263
8834.07	0.000558559	0.000230121	0.000274115	0.0001222
8834.35	0.000779054	0.000343371	0.0012641	0.000172177
8834.63	0.0010656	4.47535e-05	0.00105166	0.00232235
8834.9	0.00217319	-0.000125386	0.000737121	0.00202525
8835.18	0.000192464	0.000673667	0.000349424	-0.000825654
8835.46	0.00127022	-5.85641e-05	0.00112498	0.0014149
8835.73	0.000690528	-3.79988e-05	9.99127e-05	0.000871851
8836.01	-0.000628353	0.000909254	0.00101722	-3.85642e-06
8836.29	0.000156133	0.000568586	-0.000341638	0.000294607
8836.56	0.00041995	-6.11056e-06	0.000610004	-0.00010954
8836.84	-0.000355243	0.000328757	0.000427019	0.00112548
8837.12	-3.28519e-05	0.000140797	-9.1655e-07	-0.00044917
8837.39	0.00069546	-0.000499968	0.000288776	0.000347142
8837.67	0.000430662	-9.16061e-05	0.00217919	0.00157815
8837.95	-0.00211532	-9.54154e-05	-0.000907556	0.00183972
8838.22	-2.68135e-05	0.0010587	0.000873645	-0.000288604
8838.5	0.00107109	0.000411021	0.00201479	0.00148778
8838.78	0.000452002	-0.000216273	-0.000142492	0.00182893
8839.05	-1.69577e-05	0.000199189	0.000429292	0.000772778
8839.33	0.000646319	0.00171897	-4.45816e-05	0.000616997
8839.61	0.000775089	0.00055328	0.00126555	0.00122217
8839.88	-0.000186172	0.000351357	0.0015606	0.000187827
8840.16	0.00102727	-0.00027518	0.00173146	0.00043932
8840.44	0.00238854	0.000443257	0.000498444	0.000642821
8840.71	0.000579049	0.000314335	0.00102712	0.00128345
8840.99	-0.000581826	-0.000506695	4.43355e-05	0.000701722
8841.27	0.000618967	-0.00173039	-0.000331504	0.00172651
8841.54	-0.000376424	-0.000307265	0.00122265	0.00118248
8841.82	0.000806771	-1.58493e-05	0.00151136	-0.000161639
8842.1	0.000205506	-0.00115843	-0.000398677	0.000462318
8842.37	0.000466771	0.000734897	0.00200722	1.0027e-05
8842.65	-0.00128864	-0.00106625	0.000800021	0.00128463
8842.93	0.000298174	-0.000464798	-0.000450818	-0.00011964
8843.21	0.000822568	0.000791962	0.000493186	0.000208899
8843.48	0.00029289	-0.000739668	0.000150879	0.00116536
8843.76	0.00134611	-0.00163173	-0.000872681	-0.000136104
8844.04	0.0008349	-6.34163e-05	0.000479868	0.000522512
8844.31	0.00229283	0.000723302	-5.7015e-05	-1.98546e-05
8844.59	0.00109211	0.00023254	-9.57218e-05	0.000379367
8844.87	0.000835956	-0.000705701	0.000497227	0.000155101
8845.15	-0.00059541	6.41007e-06	-0.000258432	-0.000197992
8845.42	0.000614118	-0.000809149	3.82219e-05	0.000428964
8845.7	0.00042299	1.6347e-05	0.000639318	0.00104072
8845.98	-0.00027739	-0.000753123	-0.000610948	0.000823541
8846.25	0.000494537	-1.21299e-05	0.00092075	-0.000555836
8846.53	0.000314113	-0.000891311	0.000420599	-0.000324495
8846.81	0.000279049	-0.000110631	-0.000150084	0.000301432
8847.09	0.000726496	-0.000985379	0.000409434	-0.000709276
8847.36	-0.000648559	6.9857e-05	0.00156261	0.000198248
8847.64	0.000984542	9.52179e-05	0.00285549	-9.8177e-05
8847.92	-0.000510401	-0.000386415	-0.000293258	-0.00103351
8848.2	0.000170818	-0.000747085	0.000987267	-0.000174814
8848.47	0.000752665	-0.000529072	0.00051931	-0.00033199
8848.75	0.000756645	-0.00218032	0.000683862	-0.000968416
8849.03	0.00119571	1.0118e-05	0.00163942	0.000227134
8849.3	-0.000840849	-0.000457785	-4.18197e-05	6.76468e-05
8849.58	-0.00010116	-0.000589792	-0.000272693	0.000189632
8849.86	0.00112337	-7.81598e-05	0.000379543	0.000424194
8850.14	0.000424585	0.000645127	0.000468781	0.00194387
8850.41	6.5864e-05	-0.00103414	0.000974393	-0.000534902
8850.69	0.00181678	-0.000468823	-0.000688166	0.000287843
8850.97	0.00133852	-0.000784564	0.000563748	0.000688352
8851.25	3.65116e-05	0.000236372	0.00189285	-6.63509e-06
8851.52	0.000533947	-0.000817776	-0.000109302	0.00108392
8851.8	-0.00114193	0.0005443	0.00110497	4.76514e-06
8852.08	-0.000594569	-0.000158837	0.000925203	-0.000753518
8852.36	0.000871993	-0.000389454	-0.000219838	0.00122787
8852.64	-0.000614265	0.000262763	0.00165291	3.86365e-05
8852.91	0.000319897	-0.000935304	0.00124974	0.00116825
8853.19	0.000633184	-0.000390259	0.000322612	0.000555834
8853.47	-0.000980415	0.000957042	-0.00111894	-0.000117676
8853.75	0.000301743	-0.000179253	-0.000374446	0.000385333
8854.02	-0.000383274	-0.000876653	-0.00109734	-0.00112408
8854.3	0.00100863	6.76595e-06	0.000502649	-0.00074668
8854.58	0.000146851	0.000397057	0.00126003	0.000824137
8854.86	-0.000690432	-0.000278917	-0.00112277	-8.79727e-05
8855.13	0.000135052	-0.000404127	-0.00130397	0.00128846
8855.41	0.0010153	-0.00142783	0.000603241	-7.5133e-05
8855.69	0.000508581	6.79717e-05	0.000165437	7.72336e-06
8855.97	-0.000381307	-0.000669033	-0.000474938	-0.000419195
8856.25	-0.000245605	0.000330916	0.000457247	0.000204232
8856.52	-0.000652017	-0.000723687	-0.000324969	0.000671376
8856.8	0.000240307	-0.000962866	0.000414858	0.000292829
8857.08	-0.000299325	-0.000776917	-9.90826e-07	0.00131512
8857.36	-0.00091655	-0.00123544	0.000392371	-4.27478e-05
8857.64	-0.00118817	4.76862e-05	0.00123792	0.000741929
8857.91	-0.000839137	-0.000919103	0.000296623	0.00130623
8858.19	-0.000786133	-0.00149302	0.000832465	7.25695e-05
8858.47	-0.000207649	-0.00124517	0.00022357	3.51603e-05
8858.75	0.000429078	-0.000846733	-0.000150625	-0.000657554
8859.03	0.000448142	-0.00049334	-0.00119151	0.000420344
8859.3	0.00120201	-0.000668783	-0.000984974	-0.000644033
8859.58	-6.79569e-05	-0.000833332	0.00167767	-0.000612844
8859.86	0.000751574	-0.00124806	-0.00105172	0.00086142
8860.14	0.00128838	-0.000502955	0.000824663	-0.000175842
8860.42	0.000116844	-0.00143854	-0.0015799	-0.000216736
8860.69	0.000172184	0.00031117	-0.000347508	-0.000544708
8860.97	0.00165177	0.000517651	8.96501e-05	0.000984101
8861.25	-0.000682261	-0.000952775	0.000884175	0.000995442
8861.53	0.000235166	0.000600801	0.000337856	-0.00151239
8861.81	-0.000856153	-0.000691005	-0.000132269	-0.000538019
8862.09	-0.000778198	-0.000396142	0.0011424	-0.000355541
8862.36	0.00139483	-0.00163111	-0.000354279	0.000632287
8862.64	0.000107757	-0.000641501	0.000144767	6.14671e-05
8862.92	-0.000662903	-0.000160972	0.000580394	0.000322089
8863.2	-0.00010716	0.000777682	3.25459e-05	-3.80106e-05
8863.48	-0.000126912	-0.000857424	-0.000354463	0.000142346
8863.76	0.000443268	-0.000909231	-0.000100636	-0.000642073
8864.03	-0.00033816	-0.000280865	0.00142609	-0.00134016
8864.31	0.00127647	-0.00152573	4.35952e-05	0.000154633
8864.59	0.000950796	-0.000758389	-0.000813043	8.08219e-05
8864.87	-0.000169815	-0.000182735	-0.000732564	-0.000831439
8865.15	0.000495747	-0.00100058	0.000381958	-0.00043771
8865.43	-0.000229355	-3.28516e-06	-0.00191555	-0.00112073
8865.7	-0.000211917	-0.000417583	-0.00041789	0.000273314
8865.98	-6.36825e-05	-0.000476248	-0.0008936	3.56007e-05
8866.26	-0.00067607	-0.000695803	-0.00133657	-7.78694e-05
8866.54	-0.000934126	-0.000686959	0.000815094	0.000384685
8866.82	-0.00184835	-0.000599735	0.000126831	0.0010411
8867.1	-0.000231786	-0.00100984	-0.00224526	0.000561497
8867.38	0.000901356	-0.00046745	0.000422237	0.000342079
8867.65	-0.000997464	-0.000136317	0.00037625	-0.000663623
8867.93	-0.00117972	0.000424639	-0.00179786	0.000249918
8868.21	-0.00158427	-6.76386e-05	0.000452983	-0.000108401
8868.49	-0.000900504	-5.69387e-05	0.000467329	0.000593586
8868.77	0.00091521	-8.52965e-05	-0.000282593	0.000145911
8869.05	0.001193	0.000382353	-0.000156444	0.00067892
8869.33	0.00144998	-0.00128976	-2.91086e-05	0.000482874
8869.6	-0.000234418	-0.000468875	-3.31735e-05	-0.00088139
8869.88	-0.000985613	-0.000370892	-0.000981037	-0.00182411
8870.16	-0.000108373	-0.000790661	1.26534e-05	0.000616108
8870.44	-0.000419643	6.68084e-05	-0.00034081	-0.00106366
8870.72	0.000760657	-0.000884843	0.00159551	-0.000312615
8871	-0.000133192	-0.00177736	-0.000629209	-0.000245933
8871.28	-0.000373306	-0.00158217	-0.000296741	-0.00025035
8871.56	-0.00150915	-0.000828725	-0.000525013	-0.00106106
8871.84	-5.6687e-05	-0.000811547	3.47347e-05	0.000208356
8872.11	-0.000994826	-0.00032888	-1.74867e-05	-0.000634769
8872.39	1.05554e-05	-0.000127286	-0.000497136	-0.00153631
8872.67	0.000485696	-0.00171064	-0.000642445	-0.000638262
8872.95	-0.000262414	-0.000848476	-0.000221467	0.000612402
8873.23	-0.00132467	-0.000754433	0.00167801	-9.10702e-05
8873.51	-0.000567457	-0.00113033	0.000925033	-0.000432117
8873.79	0.000450876	-0.00106516	-0.00041642	9.84684e-05
8874.07	-0.00117346	-0.00122577	-0.000716066	-0.000630345
8874.35	-0.000566602	-0.000615068	-0.000700152	-0.000658663
8874.63	0.000321761	-0.000808181	0.000547287	0.000865297
8874.9	-0.000625559	-0.000470456	-0.00153305	0.000103535
8875.18	0.000128644	-0.000833059	-0.0013828	-0.0014374
8875.46	-0.00139662	-0.00056657	-0.00113268	0.00101834
8875.74	0.000431512	-0.00140086	7.63135e-05	0.000384529
8876.02	-0.000360937	-0.00143331	-0.000261009	0.000927198
8876.3	-0.000797225	-0.000579362	0.000379905	-0.00109643
8876.58	-0.000279345	-0.00133023	-0.000437221	-0.000606604
8876.86	-0.000135758	-0.00124047	0.000345025	-0.00119322
8877.14	-0.000201296	-0.000666405	-0.000862822	0.000291915
8877.42	-2.10645e-05	-0.000687111	0.000172982	-0.000462391
8877.7	-7.0284e-06	-0.000965196	-6.99019e-05	-0.00062427
8877.98	0.000226685	-0.00107701	-0.000557125	0.000159725
8878.25	0.000135103	-0.000541383	-0.000656011	-0.00134109
8878.53	-0.000459	-0.000963993	-2.09108e-05	-0.000547627
8878.81	-0.00218657	-0.000693716	-0.000985566	0.00076262
8879.09	0.000103465	6.93098e-05	-0.000731242	7.98295e-05
8879.37	-0.000698164	-0.000210139	-0.000302538	-0.000145838
8879.65	-0.00152829	-0.00121422	-0.000517423	-0.000181467
8879.93	-0.00198263	-0.00132808	-0.00160616	-0.000846265
8880.21	-0.000520943	0.00014969	0.00048698	0.000697279
8880.49	-0.000788179	-0.00129096	-0.000801497	-0.00173351
8880.77	-0.00126564	-0.00111698	0.000793593	-7.53453e-05
8881.05	-5.60132e-05	-0.000943687	-0.00100965	-0.00115223
8881.33	-0.000183184	-0.000984964	-0.000786421	0.00149056
8881.61	0.000139512	-0.00059543	-0.000275977	0.00022205
8881.89	-0.00105942	-0.000225179	-2.10414e-05	-0.00146586
8882.17	0.000194629	-0.00161056	-0.00016417	-0.000510726
8882.45	0.000189505	4.63653e-05	-0.00129628	-0.000761355
8882.73	0.00079492	-4.95765e-05	-0.0011201	-0.000582211
8883.01	0.000248127	0.000167739	-0.00029471	-0.000538748
8883.28	0.000755619	0.000738788	0.000938411	-0.00172559
8883.56	0.0013797	-0.00150719	-0.00133102	-0.00108746
8883.84	0.00032731	-0.000638125	-0.00188403	-0.00134423
8884.12	-0.000733154	-0.000129751	-0.000279951	-0.000372848
8884.4	2.83241e-05	-0.00142466	-0.00212125	-0.000454499
8884.68	0.00019968	0.000355834	0.00071749	-0.000727364
8884.96	-2.70253e-05	-0.000225053	-0.000426289	-0.00118549
8885.24	0.000393224	-0.000905308	-0.000199122	-0.000152521
8885.52	-0.000102335	-0.000302264	-0.000577983	0.000143291
8885.8	-0.000556755	0.000178001	0.000292773	0.000975468
8886.08	0.000171926	-0.00124034	-0.000740541	0.00114787
8886.36	-0.000282913	-0.000870426	4.33887e-05	-0.000226438
8886.64	-0.000607629	-0.000457102	0.000407298	-0.00180991
8886.92	-0.000569671	-0.00145982	-0.000726459	0.000394428
8887.2	-2.81367e-05	-0.000467751	0.000440158	-0.000645826
8887.48	0.000307168	-0.00230765	-0.000100499	-0.00050956
8887.76	0.000201785	-0.00143026	-0.00207831	-0.00066072
8888.04	-0.00168848	-0.000805204	7.41527e-05	-0.000609227
8888.32	-0.000860146	0.00138959	-0.00154029	-0.00173297
8888.6	-0.0010875	-0.00187223	-0.000713826	-0.000509159
8888.88	-0.00195819	-0.00139754	0.000381495	-0.000394484
8889.16	-0.00115706	-0.00174559	-0.00129874	-0.00155777
8889.44	-0.000285493	-0.00118736	0.000664431	-0.000311271
8889.72	-0.000939515	-4.91395e-05	0.000954863	-0.000525462
8890	0.000507315	-0.000599796	-0.00115594	-0.00187375
8890.28	0.00122183	-0.00145424	-0.00150876	-0.000210771
8890.56	0.000222499	-0.00109039	-0.00126189	-0.000908145
8890.84	4.40559e-05	-0.000848411	-0.000256191	-0.00071275
8891.12	-0.000809111	-0.000567148	-0.000480409	0.00129303
8891.4	-0.00207165	-8.29062e-05	-0.000853303	-0.00146803
8891.68	-0.000893563	-0.00115086	0.000905381	-0.000236567
8891.96	-0.000269216	0.000436092	-0.00199226	-0.000169998
8892.24	1.8092e-05	-0.000673154	-0.000375827	0.000159223
8892.52	-0.000620655	-0.000310291	-0.000688402	-0.000559022
8892.8	-0.000145515	-0.000903338	-0.000247381	-5.60885e-05
8893.08	-0.00115174	-0.000254152	-0.000807966	-8.13386e-05
8893.36	-0.000535465	-0.00051409	-0.00122098	-0.00194406
8893.64	-0.00110927	-0.000883474	-0.000917777	-0.00204317
8893.92	0.000300044	-0.00148459	-0.000799125	0.000388822
8894.2	-0.000258786	-0.00120458	-0.00158263	-0.00038859
8894.48	-0.000189212	-0.000866528	-0.000826699	-0.000531719
8894.76	-2.35188e-06	-0.00037899	-0.000464855	-0.000356741
8895.04	0.000982231	-0.000985562	-0.000772955	-0.0014373
8895.33	0.00100117	-0.000944949	-0.00163585	-0.00056418
8895.61	0.000119548	-0.000149798	-0.000841253	-0.00170906
8895.89	-0.0026191	-0.000471374	-0.000484381	0.000212141
8896.17	-0.000586071	0.000436632	0.000662538	-0.000508869
8896.45	0.000209309	-0.000585672	-0.000212116	-0.000430482
8896.73	-0.000219742	-0.000564251	-0.000745583	-0.000556339
8897.01	0.000554345	-0.00104266	-0.00114108	-0.00132553
8897.29	-0.000551411	0.000559745	-0.000264627	-0.000654074
8897.57	-0.00235581	-0.000204498	0.000523892	8.64363e-05
8897.85	-0.00164839	-0.0010392	-0.00029354	-0.00160318
8898.13	-0.00173697	-7.15312e-05	0.000409261	-0.0018279
8898.41	0.000463625	-0.0011965	-0.000699289	-0.000480642
8898.69	-0.000762235	-0.000796434	-0.00129767	-0.000129602
8898.97	0.000168714	-0.00123988	-0.00104594	0.000335604
8899.25	-0.000204493	0.00112993	0.000457005	-0.00128083
8899.53	-0.00107282	-0.00091314	0.000213509	-0.00120539
8899.81	-0.000149909	-0.000320892	-0.00108063	-0.000761627
8900.09	0.000526433	-0.00110851	-0.000807104	-0.00150643
8900.38	-0.000473133	-0.001754	-0.000149769	-6.59568e-05
8900.66	-0.000853045	-0.00113311	-0.00240956	-0.00088496
8900.94	-0.000326938	-0.00320979	0.000271479	-0.000503201
8901.22	-0.00273952	-0.00115884	-0.000502502	0.000389583
8901.5	-0.00145641	-0.000602924	-0.00132686	0.000266226
8901.78	-0.000467938	-0.00129712	-0.000821577	-0.00141714
8902.06	-0.000979267	8.5943e-05	-0.000906528	-0.000936816
8902.34	-0.00129964	-0.000111564	-0.00255666	-0.000643163
8902.62	-0.000692588	-0.000533606	0.00040349	0.000292651
8902.9	-0.000730548	-0.000656028	-0.00012183	-0.000681353
8903.18	0.00010182	-0.000121553	-0.00145296	-2.31914e-05
8903.46	0.00034277	0.000130805	-0.000397415	3.8718e-05
8903.75	0.000123824	-0.00191459	0.000338064	0.000190129
8904.03	0.000214044	-0.00151604	6.90944e-05	-0.000526828
8904.31	-0.00145947	-0.000455594	-0.00065344	-0.000772041
8904.59	0.000988834	-1.70395e-05	-0.00073797	-0.00136472
8904.87	-1.24731e-05	-0.000360814	-0.000490608	-0.000509358
8905.15	-0.0012861	0.000557268	-0.000834012	-0.00304432
8905.43	-0.000770621	-0.000247244	4.2176e-05	0.000199122
8905.71	-0.0010118	-0.000704101	-0.000164868	-0.000863595
8905.99	-7.49855e-05	0.000356764	-0.00106419	-2.09626e-05
8906.27	0.000296544	-0.000434148	-0.00169053	-0.0017505
8906.56	-4.15158e-05	-0.000317239	-0.000790271	-0.000243856
8906.84	6.2227e-05	-0.000856378	-0.000384822	-0.00137445
8907.12	-0.000139719	3.28374e-05	-0.00120945	-0.000192765
8907.4	0.000595666	0.000123433	-0.000624873	-0.000110136
8907.68	7.86993e-05	0.00028847	-0.00149042	-0.000268152
8907.96	-3.40349e-05	-0.00188068	5.79258e-05	-0.00142689
8908.24	-0.000682115	-0.000926908	-0.000598361	-0.000947063
8908.52	-0.000272912	-0.000466457	-0.00160459	-0.00199065
8908.81	-0.000874645	-0.00177684	-7.71924e-05	-8.08237e-05
8909.09	-0.000786558	-0.00111296	-0.00107914	0.000153662
8909.37	-0.00152	4.45111e-05	-0.000947713	0.000216405
8909.65	0.000351516	-0.000795839	0.000697255	-0.000537144
8909.93	7.02627e-05	-0.000578031	-0.000698819	-0.000744667
8910.21	-0.000275709	3.03932e-05	-0.000310697	-0.000465825
8910.49	-2.30645e-05	-0.000554282	-0.00112285	-0.00146722
8910.77	-7.01661e-05	0.000472943	-0.00160548	-0.00212705
8911.06	0.00038664	0.000475634	-0.00110604	-2.86742e-06
8911.34	-0.00300677	-0.00154925	-0.00222924	0.000209421
8911.62	-0.00102848	-0.00027234	0.000353874	-0.00146307
8911.9	-0.00011871	-0.00154835	-0.00161713	0.000924909
8912.18	-0.00163277	0.000615036	-0.00116972	-0.00160759
8912.46	-0.00182425	-0.00115887	0.000407468	-0.000450104
8912.74	-0.00108086	-0.000714561	-0.00088625	-0.000629332
8913.03	-0.00107362	-0.00149659	-0.000527721	-0.000256822
8913.31	0.000376375	-0.000971127	-0.000427505	0.000238423
8913.59	-0.000256392	4.58691e-05	0.000835693	-5.05025e-05
8913.87	-0.000919213	-0.000946621	-0.00249532	-0.000953067
8914.15	-0.000127376	-0.000998428	-0.00059641	0.000123165
8914.43	-0.00135411	-0.000585217	-0.000671416	0.000150226
8914.72	-0.000868774	0.000216396	-0.000634529	-0.000853444
8915	-0.00138227	0.000562515	-0.000537258	-0.000307934
8915.28	4.99661e-05	0.000154301	-0.00115025	-0.00150986
8915.56	-0.00133592	-8.13925e-05	-0.000939258	-0.00112938
8915.84	-0.00143334	-0.000446647	0.000569541	-0.000860353
8916.12	-0.00225352	0.000733134	-4.30262e-05	-0.000156774
8916.41	0.000322995	0.000716088	0.000171454	-0.00115484
8916.69	-6.47639e-05	7.42084e-05	-0.00168882	-0.00176001
8916.97	8.94128e-05	-0.000483721	-0.000211498	-0.000632078
8917.25	-0.000829997	-0.0010107	-0.000788914	-0.000683123
8917.53	-0.00139995	0.00160812	0.000634704	-0.00161739
8917.82	-0.000883339	0.000180485	2.2914e-05	-0.0012064
8918.1	-0.000593212	-0.000942475	-0.00109474	-0.000692705
8918.38	1.60508e-05	-0.00074126	-0.000360841	0.00074402
8918.66	8.73773e-05	-0.000544476	-0.00134669	-0.0012512
8918.94	-0.000719546	-0.000446531	-0.0014521	-0.00182922
8919.22	0.000130686	-0.000710902	-0.00246648	-0.00112696
8919.51	0.00119647	2.49836e-05	0.00124008	-0.00157878
8919.79	-0.000985919	0.000591357	0.000525732	-2.01184e-06
8920.07	2.5862e-05	-0.00090896	-0.00231496	0.000443005
8920.35	-0.00194752	-0.00029902	-0.000427944	-0.000431832
8920.63	-0.000827287	-0.000172435	-0.00177819	-0.000621438
8920.92	0.000195796	-0.00158132	0.000137938	-0.00260121
8921.2	-0.00125119	0.000551193	0.000186899	0.00148875
8921.48	0.000928266	0.000286746	-0.000205502	1.9626e-05
8921.76	-0.00044642	0.000324344	0.000855508	6.53611e-05
8922.05	-0.00187117	-0.000100858	0.000180874	-0.000444632
8922.33	-0.000414969	-0.000358107	0.000223945	-0.00111996
8922.61	-0.00114342	-0.000458822	-0.000430467	-0.000780171
8922.89	0.000524265	-0.000654928	-0.00132241	-6.90547e-05
8923.17	0.000242211	0.00065127	-0.000239253	0.000626948
8923.46	-0.000852852	-0.000466402	0.00013863	-0.000310471
8923.74	-0.000515376	-0.000534537	0.00077786	0.00150716
8924.02	-0.000834036	-0.00133022	-1.70046e-05	-0.000776162
8924.3	-0.00179005	-0.000212684	-0.000409827	-0.00122713
8924.59	-0.000580014	-1.103e-05	-0.000534775	0.000139509
8924.87	0.000148134	0.000782492	0.000238636	5.85773e-05
8925.15	-9.98651e-05	0.000265022	0.000958497	0.00031901
8925.43	-0.000989525	0.00191391	0.000150513	-0.000496129
8925.71	0.000507168	-0.000429233	-0.000387123	-0.000628501
8926	0.000921045	-0.000378544	0.000182697	-0.000130119
8926.28	0.000504945	0.00176927	-0.000717776	0.000366413
8926.56	-2.42872e-05	-0.00101881	0.000310875	-0.00158449
8926.84	-0.0006737	0.000230331	-0.000556932	0.000668945
8927.13	-8.89046e-05	-0.00176847	8.04368e-05	-0.000750673
8927.41	-0.00111752	0.000577815	-0.000662791	-0.000715014
8927.69	-0.000714644	0.00102535	0.000533623	-0.000801817
8927.97	0.000149949	-0.00160173	0.000846928	0.00101874
8928.26	-0.00143966	0.00012503	0.00028907	0.000415333
8928.54	0.00101044	-0.000352057	-0.000555443	0.000684591
8928.82	-0.000707993	0.000764194	0.000599547	-0.000451004
8929.1	-0.000717727	-0.000532461	-0.000678144	0.000630038
8929.39	-0.000449438	0.000613474	0.000380928	0.000931223
8929.67	0.00165802	0.00108919	-0.00230171	-0.000205092
8929.95	0.000769125	0.000509026	-0.000481637	0.000563032
8930.23	0.00028347	0.000304055	-0.00115204	-0.000236956
8930.52	-0.000556491	-0.000659318	1.24119e-05	-0.000916685
8930.8	-0.000337329	0.00283938	-0.000427687	-2.19623e-06
8931.08	0.00149149	0.00194293	0.00203449	0.000540738
8931.37	7.83177e-05	0.00204605	-0.000606488	0.000399534
8931.65	9.04873e-05	-0.000171214	0.00180864	0.00123895
8931.93	-0.00034302	0.00120685	-0.000732976	0.000347291
8932.21	0.00022636	0.00036199	0.0008174	0.000655641
8932.5	-0.00238233	0.000662406	0.00130602	-0.000755151
8932.78	-5.72867e-05	0.00137213	-0.000966702	0.000598051
8933.06	-0.00084425	-0.000894453	-0.000358377	0.00040049
8933.34	-0.000185811	0.00121987	-0.00134575	-0.000927492
8933.63	2.40066e-05	0.00164076	-0.00125513	-0.00101847
8933.91	0.000237226	0.00162767	0.00158335	0.00138212
8934.19	0.000564569	0.000848461	0.000697908	-0.000768589
8934.48	0.000675157	0.00120392	-0.000251435	-0.00136779
8934.76	0.000708925	5.48985e-05	0.00151827	0.000311098
8935.04	-3.62136e-05	0.00138849	0.000225313	0.000252136
8935.33	0.00146256	0.00109357	0.0019336	0.000780821
8935.61	-0.000350143	0.000154832	0.000210335	-0.000441289
8935.89	0.00135583	-5.36235e-05	-0.000333957	3.57351e-05
8936.17	-0.000380847	0.000760659	0.000242966	-0.00113876
8936.46	-0.000438474	0.00115559	0.000763443	-0.000573523
8936.74	0.00149529	0.00144508	4.71432e-05	0.00139048
8937.02	0.000852997	0.000249306	6.79529e-05	0.00124007
8937.31	0.000147844	0.00119813	0.000809476	0.000105837
8937.59	0.000496023	0.00193835	0.000357787	0.00135423
8937.87	4.43841e-05	0.00231539	-0.000351475	0.000100526
8938.16	-0.000114758	-0.000446689	-0.000166027	-1.09422e-06
8938.44	0.000499685	0.00171317	0.000298977	0.00132965
8938.72	0.000898298	0.000279531	0.00151115	0.000333596
8939.01	0.00180318	0.00233762	-0.000566827	0.00155808
8939.29	-0.00155362	0.000402708	0.000523941	-0.000208995
8939.57	0.0015485	0.00207619	-0.000303168	-0.000113677
8939.86	0.000944744	0.00148699	0.00145977	0.000184894
8940.14	0.00146739	0.000109563	0.000638135	0.00126427
8940.42	0.00163901	-0.000250236	-0.000231815	0.000528183
8940.71	0.000906429	0.00290492	0.000761697	0.000524101
8940.99	0.00295367	0.00268938	-0.00019615	0.000127259
8941.27	0.0015578	0.000109312	0.000983167	0.000840345
8941.56	0.00123273	0.0026589	0.000473695	0.00153115
8941.84	-8.75222e-05	0.00181545	0.00146215	0.000508777
8942.12	0.000109165	0.0026112	0.0017569	0.00164266
8942.41	0.00121194	0.000700102	0.00174861	-0.00091003
8942.69	0.00232893	0.00273972	-0.000463058	-0.000156792
8942.97	0.00181752	0.00134146	0.000439215	0.00197948
8943.26	0.00196891	0.00206545	0.000282788	0.00201233
8943.54	6.19416e-06	0.000811644	0.000205335	0.00217591
8943.82	0.000581059	0.00118	0.000997755	0.0021741
8944.11	0.00173853	0.00270916	0.00129107	0.00160771
8944.39	0.00149213	0.000812437	0.000544054	0.00065541
8944.67	0.000882106	0.00164971	0.00135843	0.00150054
8944.96	0.00105947	0.00278122	0.00165626	0.00172961
8945.24	0.00116192	0.00152589	0.00240982	0.00230455
8945.53	0.00168588	0.00263947	0.0022742	0.00202395
8945.81	0.00119333	0.000499725	0.00134255	0.00106525
8946.09	0.00172077	0.00310377	0.00172815	0.00266099
8946.38	0.00136484	0.00252817	0.0021299	0.000723301
8946.66	0.00181903	0.00464996	0.000913598	0.00153449
8946.94	0.00209766	0.00246316	0.00211621	0.00367088
8947.23	0.00267838	0.00208179	0.00166342	0.00166425
8947.51	0.00138772	0.00322994	0.000621732	0.00283333
8947.79	0.00182702	0.000752001	0.00164836	0.00176758
8948.08	0.00306513	0.00207455	0.00288919	0.000751448
8948.36	0.000602956	0.00162209	0.000977243	0.00396204
8948.65	0.00153618	0.00355569	0.00109985	0.000951208
8948.93	0.00322436	0.00298738	0.00193909	0.0023735
8949.21	0.00219528	0.00413572	0.0020162	0.00146048
8949.5	0.00240838	0.00301123	0.00250137	0.00059848
8949.78	0.00303829	0.00182561	0.000257992	0.000377055
8950.07	0.00112024	0.00249702	0.00225514	0.00279669
8950.35	0.00223152	0.00396354	0.00232372	0.00251345
8950.63	0.00269497	0.00230919	0.00283608	0.0021985
8950.92	0.00368102	0.00453029	0.0030504	0.0034581
8951.2	0.00310844	0.000827627	0.00254176	0.00261864
8951.49	0.00373415	0.0019267	0.00262241	0.00226187
8951.77	0.00273479	0.00421828	0.00427931	0.00304041
8952.05	0.0012862	0.00359697	0.00375506	0.00246713
8952.34	0.00354278	0.00569662	0.00183142	0.00247805
8952.62	0.00382571	0.00231028	0.00202489	0.00416151
8952.91	0.00313156	0.00420161	0.000902773	0.00244943
8953.19	0.00465599	0.00503158	0.00304323	0.00546692
8953.47	0.00182398	0.00192872	0.00203654	0.00269768
8953.76	0.00464401	0.00557276	0.00251398	0.00276016
8954.04	0.00402827	0.003421	0.00259041	0.00198596
8954.33	0.00447579	0.00619028	0.00249415	0.00333147
8954.61	0.00221287	0.00329248	0.00338896	0.00368815
8954.9	0.0027398	0.00429764	0.0040204	0.00386858
8955.18	0.00453121	0.00477976	0.00202128	0.00426932
8955.46	0.00420753	0.00290039	0.00378609	0.00273565
8955.75	0.00416929	0.00414451	0.00438307	0.00433127
8956.03	0.00462691	0.00470483	0.00313712	0.00317765
8956.32	0.0034528	0.00378403	0.00408443	0.0020278
8956.6	0.00314431	0.00560692	0.000725151	0.00437635
8956.89	0.0050213	0.00437446	0.00449039	0.00425916
8957.17	0.00423575	0.00372607	0.00120971	0.00338607
8957.45	0.00511958	0.00281844	0.00400516	0.00479143
8957.74	0.00456931	0.00559302	0.0030679	0.00522519
8958.02	0.00426364	0.00625952	0.00419707	0.00521918
8958.31	0.0046264	0.00512745	0.00189147	0.00440256
8958.59	0.0048488	0.00586631	0.00397971	0.00487034
8958.88	0.00450037	0.00546175	0.00407581	0.00456785
8959.16	0.00633799	0.00652993	0.00389795	0.00436646
8959.45	0.00445636	0.00438649	0.00356485	0.00616216
8959.73	0.00582198	0.00455895	0.00408604	0.00639577
8960.02	0.0052756	0.0049673	0.00387018	0.00472665
8960.3	0.00629294	0.00564952	0.00493952	0.00579621
8960.58	0.00478181	0.00752889	0.00666681	0.00632846
8960.87	0.0045853	0.00872529	0.00586208	0.00672696
8961.15	0.00776402	0.00664524	0.0058005	0.00478867
8961.44	0.00775477	0.00418051	0.0060851	0.00534122
8961.72	0.00827821	0.00652373	0.00317957	0.006677
8962.01	0.00700275	0.00883984	0.00553894	0.0061342
8962.29	0.00628237	0.00852626	0.00714203	0.00561081
8962.58	0.00466327	0.00946486	0.00810161	0.00478714
8962.86	0.00741399	0.00995676	0.0069456	0.00765156
8963.15	0.00691423	0.00778968	0.00706881	0.00648471
8963.43	0.00736613	0.0100795	0.00870915	0.00537832
8963.72	0.00953122	0.00756842	0.00597573	0.00928156
8964	0.00830216	0.00920833	0.00794941	0.0073421
8964.29	0.00827542	0.00721059	0.00695054	0.00799756
8964.57	0.00948837	0.0102966	0.00700914	0.0105401
8964.86	0.00937718	0.00785178	0.00854522	0.00605538
8965.14	0.00913764	0.00836872	0.00828092	0.00834435
8965.43	0.00847214	0.00777706	0.00893255	0.00698344
8965.71	0.00719752	0.0072619	0.00813306	0.0109569
8966	0.00878871	0.00894555	0.00993632	0.00906753
8966.28	0.0102998	0.011248	0.00739788	0.0103801
8966.57	0.0118542	0.011202	0.00991954	0.00902066
8966.85	0.0119956	0.0112871	0.0105909	0.00892745
8967.14	0.0107222	0.0112301	0.00937496	0.00846431
8967.42	0.013267	0.0129314	0.0117155	0.0115825
8967.71	0.0122935	0.0133563	0.0116912	0.011892
8967.99	0.0116585	0.0116428	0.00986679	0.0105763
8968.28	0.0139838	0.0128948	0.0117537	0.0116015
8968.56	0.0154878	0.0197085	0.0130919	0.0129643
8968.85	0.0157638	0.0124531	0.0125379	0.0113318
8969.13	0.0125854	0.0152382	0.0150958	0.0142122
8969.42	0.0151921	0.0171335	0.0118233	0.0158501
8969.7	0.0157032	0.0161672	0.0143305	0.0136207
8969.99	0.0157941	0.0176204	0.0159301	0.0140776
8970.27	0.016151	0.0188248	0.0146254	0.0137018
8970.56	0.0177742	0.0193115	0.0159341	0.015962
8970.84	0.0198734	0.0192735	0.0169704	0.0172971
8971.13	0.0188765	0.0198678	0.0153385	0.0164519
8971.41	0.0184498	0.018477	0.0172669	0.0141747
8971.7	0.0196492	0.0219318	0.0189543	0.0170485
8971.99	0.0214685	0.0198667	0.0184538	0.0199889
8972.27	0.0228206	0.0229891	0.0194289	0.0212275
8972.56	0.0263849	0.0226654	0.0205491	0.0201722
8972.84	0.022521	0.0259526	0.0220769	0.0217173
8973.13	0.0252922	0.0280365	0.0209626	0.0240852
8973.41	0.0266852	0.0290384	0.0258091	0.0270246
8973.7	0.0282061	0.0289303	0.0275194	0.0229181
8973.98	0.0325056	0.0320283	0.0286646	0.0255757
8974.27	0.0320076	0.0341282	0.0285687	0.028638
8974.55	0.0372137	0.0376771	0.0291296	0.0282007
8974.84	0.0368403	0.039979	0.0347123	0.0344492
8975.13	0.0436231	0.0462975	0.0374702	0.0313376
8975.41	0.0467249	0.0445428	0.0385448	0.0373462
8975.7	0.0494681	0.0486789	0.0403229	0.0407861
8975.98	0.0575502	0.0576922	0.0457607	0.0428451
8976.27	0.0644972	0.0655051	0.0489904	0.0492424
8976.55	0.0748365	0.0750815	0.0582331	0.0538384
8976.84	0.0848996	0.0869953	0.0603667	0.0566572
8977.12	0.105821	0.101201	0.0745689	0.069268
8977.41	0.129637	0.122605	0.0847643	0.0759955
8977.7	0.145603	0.14264	0.0919688	0.0821389
8977.98	0.193708	0.184671	0.108468	0.0965896
8978.27	0.228237	0.226282	0.131851	0.11868
8978.55	0.28741	0.286726	0.157971	0.143768
8978.84	0.323558	0.326607	0.19432	0.166167
8979.13	0.375011	0.374244	0.231072	0.195787
8979.41	0.410101	0.405463	0.264261	0.233619
8979.7	0.430562	0.425913	0.301766	0.281185
8979.98	0.455859	0.443646	0.357461	0.343205
8980.27	0.471859	0.452392	0.406096	0.388478
8980.55	0.462456	0.476044	0.465669	0.433933
8980.84	0.485795	0.481356	0.490752	0.470318
8981.13	0.484718	0.477074	0.510333	0.497676
8981.41	0.492328	0.483495	0.523441	0.505028
8981.7	0.500902	0.498565	0.520373	0.502364
8981.98	0.507414	0.496533	0.527605	0.49231
8982.27	0.504971	0.493343	0.513361	0.49321
8982.56	0.50074	0.500339	0.513621	0.487907
8982.84	0.5086	0.49826	0.499294	0.479428
8983.13	0.514015	0.508529	0.49927	0.479532
8983.42	0.516068	0.505406	0.496556	0.471235
8983.7	0.522782	0.519728	0.499853	0.482588
8983.99	0.53398	0.525968	0.499096	0.488667
8984.27	0.548903	0.539881	0.512451	0.495958
8984.56	0.55952	0.550811	0.536327	0.516219
8984.85	0.554819	0.567947	0.541817	0.527832
8985.13	0.578878	0.581483	0.566313	0.545776
8985.42	0.582989	0.572127	0.57022	0.551477
8985.7	0.598297	0.592793	0.582833	0.567146
8985.99	0.61607	0.613577	0.596574	0.581692
8986.28	0.623122	0.612341	0.610956	0.600851
8986.56	0.63613	0.644296	0.618969	0.60497
8986.85	0.642597	0.644967	0.640938	0.624481
8987.14	0.680273	0.663273	0.647899	0.63159
8987.42	0.685934	0.678484	0.664593	0.652876
8987.71	0.699192	0.693046	0.685557	0.670767
8988	0.714336	0.707923	0.698683	0.686437
8988.28	0.732777	0.730138	0.709518	0.715376
8988.57	0.74737	0.736187	0.734428	0.734053
8988.85	0.771016	0.749931	0.758623	0.754248
8989.14	0.785451	0.787113	0.77591	0.76056
8989.43	0.807433	0.806526	0.787139	0.778298
8989.71	0.835635	0.816957	0.805461	0.814069
8990	0.854731	0.851763	0.837396	0.822929
8990.29	0.865103	0.859474	0.847568	0.855105
8990.57	0.900618	0.87675	0.875266	0.869073
8990.86	0.903694	0.896968	0.905219	0.887909
8991.15	0.919047	0.908017	0.920237	0.935123
8991.43	0.931909	0.9305	0.933496	0.95341
8991.72	0.933023	0.952301	0.971966	0.972277
8992.01	0.952019	0.935238	0.985391	0.999496
8992.29	0.951044	0.965068	1.00801	0.993079
8992.58	0.976939	0.972766	0.999193	1.01075
8992.87	0.968268	0.971046	1.04151	1.03132
8993.15	0.987441	0.980344	1.03793	1.02669
8993.44	0.988716	0.986424	1.02277	1.04846
8993.73	0.990629	0.999447	1.02896	1.05301
8994.01	0.992627	0.974016	1.05525	1.03608
8994.3	0.990861	0.982687	1.0565	1.05553
8994.59	1.00187	0.985467	1.04915	1.06391
8994.88	0.981867	0.983219	1.05236	1.06782
8995.16	0.977245	0.976879	1.06767	1.07438
8995.45	0.987325	0.981621	1.06188	1.08169
8995.74	0.956725	0.96679	1.06496	1.07584
8996.02	0.977491	0.975072	1.06751	1.08305
8996.31	0.975019	0.956455	1.06804	1.06544
8996.6	0.969614	0.941191	1.03211	1.06545
8996.88	0.96371	0.952659	1.05141	1.0675
8997.17	0.958266	0.943498	1.04661	1.05286
8997.46	0.942658	0.947965	1.04306	1.05171
8997.74	0.954397	0.948388	1.02401	1.04529
8998.03	0.95656	0.948623	1.02784	1.05732
8998.32	0.949363	0.957815	1.03734	1.03445
8998.61	0.946318	0.94719	1.0304	1.05473
8998.89	0.971561	0.948386	1.02192	1.03914
8999.18	0.958064	0.960864	1.01351	1.01139
8999.47	0.960254	0.951505	1.01608	1.01644
8999.75	0.982961	0.966081	1.00305	1.01353
9000.04	0.960876	0.955582	1.00519	1.00163
9000.33	0.95585	0.962129	1.00642	1.00537
9000.62	0.967036	0.974991	0.998618	0.999315
9000.9	0.996886	0.968575	0.998796	0.996323
9001.19	0.990123	0.963748	1.00216	1.0008
9001.48	0.983862	0.974151	0.989845	0.994666
9001.77	0.967585	0.982744	0.984932	0.993929
9002.05	0.980713	0.981092	0.995129	0.984584
9002.34	0.985274	0.97352	0.988978	0.977998
9002.63	0.983928	0.975515	0.985198	0.978296
9002.91	0.985425	0.968424	0.985099	0.958668
9003.2	0.984491	0.974976	0.973681	0.98145
9003.49	0.976034	0.974577	0.966059	0.96812
9003.78	0.960706	0.962803	0.968114	0.969454
9004.06	0.959812	0.962727	0.962552	0.969492
9004.35	0.949993	0.94203	0.974166	0.966261
9004.64	0.948552	0.944231	0.97117	0.955535
9004.93	0.942551	0.949968	0.968609	0.962649
9005.21	0.935258	0.942546	0.970485	0.967641
9005.5	0.934396	0.936804	0.963829	0.967521
9005.79	0.934433	0.932185	0.959156	0.952051
9006.08	0.936363	0.929522	0.946465	0.968958
9006.37	0.934665	0.928274	0.952405	0.973332
9006.65	0.928113	0.924098	0.954815	0.960781
9006.94	0.929242	0.931228	0.957362	0.974266
9007.23	0.925284	0.908919	0.949287	0.96458
9007.52	0.92606	0.929425	0.962577	0.951082
9007.8	0.927676	0.92072	0.949677	0.957599
9008.09	0.926536	0.909977	0.962837	0.944473
9008.38	0.926385	0.906322	0.949542	0.939413
9008.67	0.914008	0.909656	0.953712	0.948757
9008.95	0.925307	0.901671	0.946257	0.955652
9009.24	0.896712	0.909527	0.951796	0.955874
9009.53	0.904336	0.892135	0.94861	0.945405
9009.82	0.897542	0.894564	0.936268	0.952077
9010.11	0.891549	0.88653	0.947329	0.962215
9010.39	0.900798	0.901951	0.930575	0.948989
9010.68	0.913376	0.892602	0.935442	0.949029
9010.97	0.895568	0.903684	0.939673	0.932736
9011.26	0.898068	0.893158	0.944291	0.946349
9011.55	0.897904	0.899986	0.949802	0.941481
9011.83	0.885936	0.910193	0.954979	0.939667
9012.12	0.902782	0.898444	0.938993	0.947229
9012.41	0.896064	0.900519	0.944665	0.94902
9012.7	0.899566	0.907722	0.946225	0.942644
9012.99	0.913536	0.908815	0.946021	0.950474
9013.27	0.910142	0.905559	0.937461	0.936275
9013.56	0.909061	0.903726	0.942661	0.943301
9013.85	0.917458	0.894887	0.940637	0.939241
9014.14	0.917481	0.907798	0.950478	0.936533
9014.43	0.906248	0.908316	0.933643	0.925198
9014.71	0.916414	0.906634	0.944303	0.947663
9015	0.915629	0.919127	0.960357	0.927063
9015.29	0.933074	0.926004	0.939675	0.941741
9015.58	0.925423	0.923203	0.931355	0.944262
9015.87	0.938005	0.909214	0.931912	0.938113
9016.16	0.925253	0.922986	0.929384	0.937182
9016.44	0.919572	0.91627	0.923869	0.932811
9016.73	0.934499	0.923503	0.928245	0.91913
9017.02	0.941882	0.91788	0.917137	0.924966
9017.31	0.93044	0.926003	0.925685	0.926323
9017.6	0.938505	0.927715	0.931829	0.918701
9017.89	0.949421	0.929884	0.921115	0.912656
9018.17	0.937062	0.943648	0.9363	0.925767
9018.46	0.927725	0.943236	0.937579	0.925014
9018.75	0.933023	0.942807	0.9148	0.93387
9019.04	0.952021	0.936389	0.931893	0.928884
9019.33	0.965759	0.94948	0.924404	0.901343
9019.62	0.956682	0.946382	0.914705	0.913203
9019.9	0.947838	0.95339	0.940951	0.920177
9020.19	0.967077	0.949364	0.919104	0.909623
9020.48	0.971851	0.941395	0.921587	0.916902
9020.77	0.959267	0.968355	0.933749	0.907304
9021.06	0.95832	0.953061	0.923393	0.907196
9021.35	0.972272	0.969829	0.915755	0.908389
9021.64	0.973697	0.960077	0.915174	0.907687
9021.92	0.972432	0.966621	0.911354	0.92011
9022.21	0.967961	0.96769	0.90954	0.902665
9022.5	0.969416	0.971044	0.911675	0.906467
9022.79	0.972364	0.972689	0.926347	0.903312
9023.08	0.968083	0.963397	0.923851	0.900538
9023.37	0.982833	0.963737	0.932215	0.910083
9023.66	0.976498	0.975046	0.917738	0.903546
9023.95	0.967155	0.974823	0.93323	0.896125
9024.23	0.986446	0.977058	0.929945	0.907412
9024.52	0.975768	0.972143	0.927146	0.905757
9024.81	0.992909	0.973928	0.928217	0.892481
9025.1	0.993357	0.981533	0.907188	0.914284
9025.39	0.985706	0.971572	0.92715	0.894536
9025.68	0.980866	0.988162	0.922318	0.899721
9025.97	0.974912	0.960887	0.9154	0.898818
9026.26	0.973407	0.979542	0.912482	0.914943
9026.55	0.973719	0.972852	0.921939	0.911184
9026.83	0.977255	0.975297	0.920516	0.900805
9027.12	0.954629	0.97667	0.916959	0.908473
9027.41	0.98249	0.966342	0.907754	0.91345
9027.7	0.984796	0.972163	0.903799	0.911041
9027.99	0.953864	0.967428	0.911865	0.89798
9028.28	0.965706	0.976185	0.914521	0.906412
9028.57	0.966276	0.962544	0.90999	0.893819
9028.86	0.972621	0.970194	0.919141	0.909303
9029.15	0.970015	0.949891	0.899853	0.899783
9029.44	0.953205	0.962476	0.901004	0.902531
9029.72	0.966598	0.963582	0.906114	0.907757
9030.01	0.947828	0.949319	0.918592	0.905969
9030.3	0.964208	0.950173	0.913618	0.906831
9030.59	0.956132	0.949765	0.913139	0.915331
9030.88	0.953779	0.954889	0.919688	0.908566
9031.17	0.959294	0.94288	0.916788	0.91304
9031.46	0.956621	0.939567	0.897168	0.921435
9031.75	0.956482	0.948575	0.91518	0.906284
9032.04	0.952251	0.940982	0.911937	0.908053
9032.33	0.936161	0.948523	0.915001	0.905354
9032.62	0.957488	0.942832	0.912709	0.918054
9032.91	0.947634	0.941955	0.911477	0.914455
9033.2	0.93356	0.948091	0.918219	0.90489
9033.49	0.942907	0.93385	0.912707	0.908244
9033.77	0.947293	0.944	0.929207	0.913245
9034.06	0.937369	0.941351	0.938542	0.92653
9034.35	0.947183	0.94113	0.921773	0.915049
9034.64	0.93747	0.943451	0.922743	0.910551
9034.93	0.949837	0.932874	0.919517	0.929875
9035.22	0.952391	0.93581	0.923762	0.921934
9035.51	0.945688	0.940913	0.92217	0.912503
9035.8	0.940282	0.948065	0.928298	0.939528
9036.09	0.931607	0.938746	0.922239	0.928229
9036.38	0.938546	0.931942	0.92417	0.92373
9036.67	0.937354	0.93285	0.940185	0.931634
9036.96	0.937883	0.936948	0.941166	0.923636
9037.25	0.941323	0.943677	0.940667	0.918163
9037.54	0.951346	0.936511	0.930555	0.927907
9037.83	0.947855	0.938249	0.943649	0.937845
9038.12	0.965247	0.940512	0.934521	0.945833
9038.41	0.955807	0.948308	0.943228	0.952198
9038.7	0.956551	0.942322	0.949717	0.941597
9038.99	0.953041	0.943812	0.94481	0.935817
9039.28	0.947195	0.939022	0.96007	0.952136
9039.57	0.942872	0.950899	0.955836	0.938882
9039.86	0.954926	0.948426	0.954764	0.944497
9040.15	0.937967	0.943986	0.948955	0.951242
9040.44	0.959957	0.935133	0.939648	0.94686
9040.73	0.951839	0.932402	0.958361	0.96152
9041.02	0.931001	0.952099	0.963153	0.970721
9041.31	0.946411	0.952841	0.966943	0.951576
9041.6	0.956173	0.952652	0.969597	0.956129
9041.89	0.937304	0.939573	0.965371	0.95679
9042.18	0.948122	0.958527	0.955715	0.949141
9042.47	0.945482	0.96025	0.96532	0.955237
9042.76	0.954405	0.95853	0.968452	0.982702
9043.05	0.950932	0.94733	0.973284	0.978873
9043.34	0.970322	0.942521	0.974161	0.968805
9043.63	0.958818	0.941427	0.962909	0.978766
9043.92	0.941931	0.951269	0.967096	0.971752
9044.21	0.969442	0.949133	0.978379	0.978359
9044.5	0.952415	0.961046	0.97286	0.979692
9044.79	0.952822	0.947949	0.977592	0.975638
9045.08	0.950397	0.950512	0.972413	0.988391
9045.37	0.959154	0.947764	0.980961	0.967429
9045.66	0.956174	0.957257	0.976693	0.971795
9045.95	0.956324	0.954391	0.984898	0.996258
9046.24	0.955021	0.94947	0.977744	0.98798
9046.53	0.948125	0.944369	0.982584	0.986848
9046.82	0.947365	0.964117	0.981833	0.965899
9047.11	0.94705	0.952908	0.973308	0.982178
9047.4	0.978059	0.967419	0.996308	0.992865
9047.69	0.957777	0.950059	0.982952	0.990905
9047.98	0.969277	0.95888	0.98856	0.971763
9048.27	0.956401	0.952065	0.978969	0.988681
9048.56	0.952058	0.965747	0.994282	0.974419
9048.85	0.963383	0.959856	0.983153	0.987006
9049.14	0.959297	0.963156	0.994611	1.00124
9049.43	0.968646	0.969684	0.99301	0.997629
9049.72	0.989558	0.957121	0.974907	0.994321
9050.01	0.953641	0.968958	0.999729	0.99265
9050.3	0.986052	0.961449	1.00539	0.978498
9050.59	0.973676	0.978278	0.983222	0.999891
9050.88	0.952265	0.953954	0.995388	0.977889
9051.17	0.974278	0.961077	0.989833	0.991232
9051.46	0.975539	0.962969	0.981321	0.984734
9051.76	0.977332	0.954852	0.991756	1.00058
9052.05	0.956661	0.964851	0.985129	0.990612
9052.34	0.96408	0.964032	0.978969	0.990389
9052.63	0.974779	0.951223	0.99193	0.98752
9052.92	0.963758	0.965361	0.98984	0.986532
9053.21	0.972135	0.962559	0.990792	0.998854
9053.5	0.973227	0.969998	0.997408	0.993255
9053.79	0.972298	0.979222	1.00111	1.01358
9054.08	0.970395	0.963468	0.985688	0.985148
9054.37	0.977549	0.966241	1.00191	0.984703
9054.66	0.979052	0.97081	1.00263	0.996489
9054.95	0.979536	0.971248	0.982512	0.981659
9055.24	0.973056	0.971465	0.992159	1.00141
9055.54	0.982927	0.958038	1.01758	1.00193
9055.83	0.988879	0.966747	0.984566	0.99596
9056.12	0.970821	0.972413	0.985696	0.992725
9056.41	0.985687	0.984725	0.995212	0.994632
9056.7	0.986728	0.971379	0.99699	0.998707
9056.99	0.980864	0.968175	0.994217	0.994715
9057.28	0.981754	0.972951	1.00599	0.98698
9057.57	0.974276	0.979047	0.987466	0.997098
9057.86	1	0.982498	0.978974	1.00066
9058.15	0.990201	0.979332	1.00079	0.998869
9058.44	0.980866	0.997709	1.00471	0.995859
9058.74	0.987841	0.977972	0.995177	0.989425
9059.03	0.988005	0.994403	1.00001	0.996149
9059.32	0.992439	0.989989	1.00244	0.993526
9059.61	0.994866	0.987637	1.00115	0.997763
9059.9	0.981186	0.987699	0.996704	0.994315
9060.19	1.01163	0.987832	0.995448	1.00645
9060.48	0.995978	0.975785	0.987623	0.985031
9060.77	0.99513	0.991411	0.995544	0.996615
9061.06	0.988835	0.9907	0.9945	1.00663
9061.36	1.00166	0.998145	0.996213	0.997924
9061.65	0.991366	0.991194	1.01127	0.99693
9061.94	0.981975	0.978301	1.01282	0.994174
9062.23	0.987231	0.98805	0.992348	0.998194
9062.52	0.978807	0.978933	1.00952	0.99201
9062.81	0.989189	0.98312	1.01767	0.998226
9063.1	0.997481	0.986252	0.993013	1.00364
9063.4	1.02836	0.993968	1.00246	0.990591
9063.69	0.996074	0.998253	0.993699	0.989455
9063.98	0.997739	0.989909	1.00714	0.982824
9064.27	0.997627	0.99257	0.995067	0.988199
9064.56	0.998107	0.990869	0.997856	0.990135
9064.85	0.992731	1.014	0.984747	0.999793
9065.14	0.998035	0.995293	1.00886	0.993806
9065.44	1.00292	1.02386	0.994948	1.00814
9065.73	1.00608	0.996655	1.01062	1.00245
9066.02	0.997259	1.01134	0.989486	0.997116
9066.31	0.997364	1.01316	1.00804	0.998436
9066.6	0.997393	0.995482	1.00517	0.992553
9066.89	1.00856	1.00909	0.994601	0.996994
9067.18	1.00195	0.993713	0.992205	0.992289
9067.48	1.01002	1.00673	1.00521	0.996746
9067.77	0.995822	0.993334	0.996863	0.985084
9068.06	1.01406	1.01444	0.99263	0.997262
9068.35	1.02308	1.01439	0.9978	1.00111
9068.64	1.0183	0.995058	0.990687	1.00288
9068.93	1.00014	1.00905	0.992941	1.00059
9069.23	1.01474	1.00525	1.01836	1.00276
9069.52	1.00775	1.01373	1.01531	0.998814
9069.81	1.00557	1.02439	0.999422	0.981555
9070.1	1.01674	1.01679	0.99378	1.00736
9070.39	1.00091	1.01951	1.0116	0.990876
9070.69	1.01289	0.999022	1.00021	0.997823
9070.98	1.01554	1.01293	0.996313	0.998165
9071.27	1.01796	1.01302	0.999001	1.00683
9071.56	1.02228	1.01262	0.999718	0.992731
9071.85	1.02097	1.01861	0.995903	0.988654
9072.14	1.0139	1.00457	1.00685	1.02532
9072.44	1.02348	1.02527	1.01138	0.992195
9072.73	1.02232	1.01414	0.991098	0.982723
9073.02	1.01315	1.00643	1.00964	0.997335
9073.31	1.01639	1.01144	1.00768	0.998013
9073.6	1.00317	1.00255	0.997053	0.987766
9073.9	1.02693	1.01988	0.998596	0.980256
9074.19	1.00903	1.00244	1.00676	0.989672
9074.48	1.01036	1.00997	0.996235	1.01399
9074.77	1.01072	1.01659	0.990589	0.997899
9075.07	1.00513	1.00625	0.984537	0.986022
9075.36	1.00547	1.01299	0.995095	0.988157
9075.65	1.00012	0.999558	0.985785	0.988048
9075.94	1.02306	1.00955	0.989059	1.00263
9076.23	1.01595	1.00943	0.992729	1.00445
9076.53	1.00834	1.00057	0.993995	0.977778
9076.82	1.01804	1.01215	0.99819	0.999998
9077.11	0.99932	1.00849	0.994986	0.998305
9077.4	1.01366	1.00075	0.985566	0.998975
9077.7	1.00241	1.00239	1.00535	0.993991
9077.99	0.998665	1.01001	0.978351	0.985393
9078.28	1.00653	0.997577	0.987509	0.988771
9078.57	0.994007	0.998017	0.990549	0.984214
9078.86	0.999878	0.99197	0.98799	0.99789
9079.16	0.993411	0.988771	0.991962	0.987892
9079.45	1.0068	0.991146	1.00153	0.982754
9079.74	0.984848	0.994874	0.992865	0.989868
9080.03	0.992241	0.990207	0.980728	0.99315
9080.33	0.989151	0.986525	0.983605	0.988359
9080.62	0.987639	0.996523	0.969513	0.990049
9080.91	0.982795	0.996307	0.986419	0.972094
9081.2	0.992067	0.978059	0.998213	0.969398
9081.5	0.993238	0.997019	0.985442	0.999125
9081.79	0.994569	0.979566	0.986286	0.992607
9082.08	0.978226	0.990632	0.97802	0.982793
9082.38	0.986965	0.969311	0.988336	0.98241
9082.67	0.99659	0.987683	0.991199	0.991032
9082.96	0.983457	0.985045	0.978116	0.985466
9083.25	0.995925	0.97557	0.988236	0.97404
9083.55	0.974723	0.987648	0.97464	0.980729
9083.84	0.985381	0.964467	0.999863	0.981689
9084.13	0.981826	0.984612	0.986656	0.986537
9084.42	0.972773	0.972395	0.990393	0.986815
9084.72	0.982383	0.963099	0.98812	0.972914
9085.01	0.976794	0.986376	0.978769	0.984943
9085.3	0.983074	0.971411	0.988372	0.983096
9085.6	0.983002	0.973484	0.973284	0.958448
9085.89	0.975249	0.964959	0.976341	0.990468
9086.18	0.979064	0.961585	0.983222	0.978944
9086.47	0.982742	0.974499	0.990875	0.972297
9086.77	0.989148	0.96997	0.966555	0.965801
9087.06	0.971295	0.971957	0.975348	0.98449
9087.35	0.978652	0.970036	0.977435	0.97689
9087.65	0.974745	0.97189	0.981891	0.992239
9087.94	0.974869	0.98934	0.98958	0.966752
9088.23	0.964922	0.983352	0.984728	0.978173
9088.52	0.975634	0.969941	0.983177	0.968446
9088.82	0.973106	0.964613	0.993873	0.979736
9089.11	0.953175	0.974374	0.961552	0.973463
9089.4	0.968833	0.963126	0.97822	0.963165
9089.7	0.970999	0.949979	0.964585	0.965839
9089.99	0.976887	0.967782	0.982552	0.97355
9090.28	0.967159	0.97659	0.965787	0.985562
9090.58	0.979052	0.961967	0.971446	0.969122
9090.87	0.976914	0.958809	0.979262	0.964476
9091.16	0.958186	0.959587	0.969668	0.977979
9091.46	0.955117	0.946829	0.980636	0.985137
9091.75	0.952677	0.967144	0.977631	0.979163
9092.04	0.966969	0.949548	0.975729	0.977201
9092.34	0.963246	0.975244	0.964975	0.976922
9092.63	0.966582	0.961877	0.966255	0.963622
9092.92	0.969469	0.958333	0.961295	0.97184
9093.22	0.956515	0.955723	0.970507	0.968038
9093.51	0.964876	0.948152	0.977622	0.985898
9093.8	0.956059	0.956391	0.970272	0.974673
9094.1	0.951347	0.953377	0.976837	0.956808
9094.39	0.965445	0.962456	0.974179	0.953315
9094.68	0.960454	0.967879	0.950679	0.963661
9094.98	0.972261	0.951231	0.961209	0.976304
9095.27	0.95309	0.946372	0.973892	0.968335
9095.56	0.956654	0.943065	0.970175	0.966672
9095.86	0.940933	0.958677	0.975951	0.961134
9096.15	0.961245	0.950573	0.966657	0.968097
9096.44	0.959676	0.953377	0.962752	0.95317
9096.74	0.960178	0.944961	0.969955	0.969122
9097.03	0.948994	0.94369	0.982189	0.962919
9097.32	0.955239	0.944043	0.976923	0.957171
9097.62	0.941518	0.959516	0.978607	0.963568
9097.91	0.937632	0.96037	0.947442	0.983581
9098.2	0.947607	0.960628	0.971154	0.96454
9098.5	0.951544	0.946257	0.972871	0.979626
9098.79	0.958016	0.947506	0.971894	0.972648
9099.09	0.955138	0.940105	0.969364	0.964792
9099.38	0.93271	0.958897	0.974782	0.967768
9099.67	0.940694	0.963639	0.966452	0.979031
9099.97	0.966068	0.953614	0.9664	0.954797
9100.26	0.94879	0.967166	0.962943	0.958226
9100.55	0.941301	0.934752	0.958303	0.951869
9100.85	0.97158	0.958143	0.947386	0.963461
9101.14	0.954262	0.948397	0.970618	0.962703
9101.44	0.96042	0.952426	0.959699	0.976515
9101.73	0.959192	0.960778	0.968845	0.967052
9102.02	0.957637	0.964342	0.972399	0.96678
9102.32	0.954865	0.962624	0.969169	0.975437
9102.61	0.961539	0.962626	0.971697	0.953936
9102.91	0.957353	0.971397	0.95568	0.962708
9103.2	0.953382	0.952069	0.958809	0.962461
9103.49	0.97847	0.955242	0.964535	0.95711
9103.79	0.95881	0.944089	0.966368	0.9702
9104.08	0.963803	0.966894	0.984193	0.980488
9104.38	0.966429	0.964108	0.97313	0.968386
9104.67	0.951575	0.959516	0.973618	0.965023
9104.96	0.959876	0.976375	0.972352	0.962766
9105.26	0.969408	0.955347	0.979629	0.964635
9105.55	0.975689	0.958071	0.973454	0.966558
9105.85	0.963406	0.95016	0.963535	0.964584
9106.14	0.955889	0.964866	0.987505	0.975818
9106.44	0.978316	0.977645	0.969814	0.95924
9106.73	0.983945	0.970338	0.976604	0.974836
9107.02	0.966462	0.952153	0.982636	0.968242
9107.32	0.957617	0.983032	0.978802	0.980596
9107.61	0.97354	0.957547	0.970569	0.975148
9107.91	0.986722	0.97494	0.975183	0.969353
9108.2	0.988569	0.970738	0.962809	0.978428
9108.5	0.963105	0.976566	0.969331	0.956607
9108.79	0.978751	0.972187	0.966894	0.980283
9109.08	0.982297	0.972038	0.975231	0.966119
9109.38	0.968226	0.981883	0.958101	0.963282
9109.67	0.98608	0.989949	0.976531	0.980248
9109.97	0.971723	0.973234	0.963205	0.972093
9110.26	0.979814	0.969476	0.977186	0.961612
9110.56	0.966956	0.971914	0.980162	0.957825
9110.85	0.979034	0.97678	0.977674	0.995313
9111.15	0.981463	0.983372	0.972014	0.97904
9111.44	0.984003	0.980775	0.988848	0.978427
9111.73	0.970171	0.96764	0.983637	0.980013
9112.03	0.972737	0.98865	0.964941	0.979499
9112.32	0.972439	0.993981	0.98208	0.971042
9112.62	0.978683	0.97283	0.987833	0.973856
9112.91	0.981521	0.982992	0.992235	0.981138
9113.21	0.987621	0.967091	0.980691	0.974088
9113.5	0.982973	0.974153	0.968227	0.984902
9113.8	0.986067	0.975663	0.9595	0.973872
9114.09	0.985562	0.988323	0.992663	0.974267
9114.39	0.992092	0.969656	0.979337	0.970497
9114.68	0.987812	0.999662	0.974693	0.989375
9114.98	0.988285	0.985591	0.987812	0.972659
9115.27	0.979546	0.985893	0.972842	0.977311
9115.57	0.989529	0.986388	0.975308	0.981068
9115.86	0.997242	0.989018	0.963489	0.976781
9116.16	0.987336	0.97789	0.972327	0.978674
9116.45	0.982095	0.998092	0.996385	0.971177
9116.74	0.977853	0.982232	0.984485	0.97905
9117.04	1.00203	0.976621	0.984493	0.976584
9117.33	0.999892	0.987206	0.992708	0.971366
9117.63	0.982064	0.997884	0.979554	0.972298
9117.92	0.978322	1.00715	0.993216	0.983717
9118.22	0.99465	0.985643	1.00108	0.989533
9118.51	0.982502	0.984633	0.973083	0.988572
9118.81	1.00108	0.998135	0.994387	0.987662
9119.1	1.00742	0.987526	0.980259	0.984134
9119.4	0.991104	0.984913	0.994211	0.97521
9119.69	1.00317	0.999002	0.990336	0.995562
9119.99	0.995388	1.00428	0.991752	0.984368
9120.29	1.00292	1.00084	0.979933	1.00152
9120.58	1.0033	0.994092	0.972129	0.973369
9120.88	0.999306	0.996015	0.994881	0.985549
9121.17	0.994338	0.998648	0.987433	0.987411
9121.47	1.00486	0.993175	0.995717	0.971594
9121.76	1.00227	0.984981	0.987172	0.984399
9122.06	1.00607	0.982316	0.979116	0.993751
9122.35	0.994271	1.01756	0.982929	0.980787
9122.65	0.999289	1.01737	0.984478	0.996913
9122.94	1.00425	1.01126	0.994318	0.98495
9123.24	1.00699	1.00671	0.964432	0.991061
9123.53	0.997363	1.00942	0.986139	0.991108
9123.83	1.01691	1.00372	1.00151	0.98514
9124.12	1.02084	1.01763	1.00078	0.985816
9124.42	1.01141	1.00938	0.997979	0.983922
9124.71	1.0131	0.999585	0.984718	0.982847
9125.01	1.00758	1.00858	0.991718	0.987106
9125.31	1.01111	1.00884	0.996846	0.998462
9125.6	1.03046	1.01184	0.981991	1.00218
9125.9	1.0264	1.01323	0.997844	0.990929
9126.19	1.02711	1.01295	1.00332	0.995612
9126.49	1.01368	1.00841	0.992053	0.988589
9126.78	1.02017	1.02078	0.997463	0.987439
9127.08	1.01545	1.01496	1.00819	0.991849
9127.37	1.01425	1.0136	1.0044	0.977438
9127.67	1.03098	1.02145	0.990701	0.985137
9127.97	1.02548	1.01115	0.991072	0.992929
9128.26	1.02642	1.015	0.996968	0.987712
9128.56	1.0311	1.02868	1.011	1.00466
9128.85	1.02217	1.0256	0.994139	0.997051
9129.15	1.00896	1.01341	0.988708	1.00548
9129.44	1.0212	1.01465	1.00283	1.00876
9129.74	1.02455	1.0231	1.00701	0.997911
9130.04	1.02676	1.02043	1.02841	0.994455
9130.33	1.0299	1.01303	0.990402	0.993728
9130.63	1.01683	1.02294	0.988319	0.988791
9130.92	1.02673	1.02133	1.00992	1.00536
9131.22	1.01644	1.02918	1.01138	1.00884
9131.51	1.03363	1.02978	0.99339	1.00955
9131.81	1.02368	1.00665	0.994584	0.985432
9132.11	1.01761	1.03579	1.0168	0.998214
9132.4	1.01685	1.01707	1.00415	1.00906
9132.7	1.03875	1.03566	1.00381	1.00797
9132.99	1.02533	1.03097	0.99819	0.9914
9133.29	1.03464	1.01885	1.00315	0.993104
9133.59	1.0162	1.02097	1.00929	0.998314
9133.88	1.03501	1.03373	1.01628	1.01422
9134.18	1.05267	1.02803	1.00756	1.01253
9134.47	1.03166	1.02831	1.02214	0.983224
9134.77	1.02307	1.01945	0.998312	1.00925
9135.07	1.02596	1.01825	1.00782	0.998114
9135.36	1.03674	1.02461	1.00416	0.999494
9135.66	1.01766	1.01788	1.00081	1.00678
9135.95	1.04096	1.0368	0.992356	1.00674
9136.25	1.03353	1.03028	1.01506	1.00089
9136.55	1.04017	1.02783	0.996898	1.00441
9136.84	1.01136	1.02927	1.00591	1.00576
9137.14	1.04509	1.02907	1.0003	1.0083
9137.44	1.02518	1.01836	1.00723	1.00297
9137.73	1.0303	1.02329	1.0036	0.988072
9138.03	1.02568	1.02848	1.00959	0.993329
9138.32	1.03151	1.02199	1.01321	0.998176
9138.62	1.01924	1.02146	1.00532	1.00294
9138.92	1.02256	1.02034	1.00914	1.00873
9139.21	1.02065	1.02047	0.990814	0.98301
9139.51	1.01842	1.02026	1.01318	1.00521
9139.81	1.02109	1.0289	0.997204	1.00135
9140.1	1.01844	1.0163	1.00469	1.00113
9140.4	1.01794	1.02789	1.01831	0.998529
9140.7	1.01715	1.02219	1.00532	1.00835
9140.99	0.998654	1.02492	1.00874	1.02073
9141.29	1.01394	1.0108	0.990402	1.00232
9141.59	1.01809	1.00518	1.00049	1.00725
9141.88	1.01639	1.01849	1.00617	1.01229
9142.18	1.0137	1.01562	1.01975	1.02182
9142.48	1.01862	1.0113	0.985827	1.01143
9142.77	1.01307	1.00388	1.0032	0.993691
9143.07	0.994678	1.01932	1.00832	1.00686
9143.37	1.01769	1.01174	1.00732	0.993335
9143.66	1.00759	1.00468	0.991274	1.00388
9143.96	1.01407	0.998896	1.00693	1.00275
9144.26	1.01787	1.00544	1.00187	0.996324
9144.55	1.00751	1.01763	1.00111	1.00125
9144.85	1.00588	1.00966	1.00344	0.998907
9145.15	1.00334	1.00665	0.9956	1.00852
9145.44	1.01357	1.00936	1.00747	1.01375
9145.74	1.0146	0.998731	1.00459	1.00381
9146.04	1.00745	1.00319	1.00005	1.00874
9146.33	0.999943	1.00591	1.00255	1.00615
9146.63	0.996026	1.00017	1.02342	1.0017
9146.93	1.00179	1.00081	1.01236	0.994396
9147.22	1.00733	0.99355	1.01082	1.00447
9147.52	1.00021	1.0003	1.00861	0.999189
9147.82	1.00375	1.00367	0.9894	1.00672
9148.11	0.997682	0.994368	1.00183	1.00232
9148.41	0.999838	0.99678	1.01368	0.998691
9148.71	0.99432	0.996248	0.995923	1.0085
9149.01	0.990682	1.00001	0.990348	0.995448
9149.3	0.994251	1.00513	0.996057	1.0145
9149.6	0.997992	0.981305	1.0067	0.995047
9149.9	0.994323	0.987681	0.992527	1.01488
9150.19	0.985116	0.975708	1.01619	1.00872
9150.49	0.989626	0.989806	0.997145	0.994735
9150.79	0.982966	0.99087	1.0044	1.00419
9151.09	0.982545	0.99094	1.0001	0.988937
9151.38	0.989039	0.986279	0.991209	0.995107
9151.68	0.980316	0.984745	1.00918	1.00225
9151.98	0.989787	0.989103	1.01313	1.01534
9152.27	0.995758	0.993489	1.00945	1.00226
9152.57	0.976496	0.966968	0.999345	0.997815
9152.87	0.983034	0.989225	0.992837	0.993292
9153.17	0.98427	0.981617	0.99122	1.01652
9153.46	0.98512	0.987634	0.995562	0.996222
9153.76	0.969103	0.993	0.993681	1.00414
9154.06	0.975413	0.979128	0.9897	1.00517
9154.36	0.974701	0.979475	1.00257	1.00632
9154.65	0.976367	0.982549	0.986623	1.01816
9154.95	0.977198	0.977913	0.989003	1.00991
9155.25	0.975023	0.990348	1.00613	0.990093
9155.55	0.965735	0.964568	0.997894	0.985726
9155.84	0.985058	0.979871	1.00388	1.01525
9156.14	0.973934	0.974679	0.989547	1.00477
9156.44	0.968688	0.978236	1.00187	0.990526
9156.74	0.970769	0.985082	1.00399	0.995776
9157.03	0.9773	0.975321	1.00392	0.997685
9157.33	0.972711	0.97863	0.987784	1.00188
9157.63	0.992568	0.974152	1.00209	0.991479
9157.93	0.973026	0.980159	0.994104	0.999229
9158.22	0.976406	0.979785	0.997327	0.99278
9158.52	0.977952	0.967012	0.994217	1.00264
9158.82	0.961684	0.986167	0.981495	0.992308
9159.12	0.967624	0.97267	0.998044	0.990916
9159.41	0.971605	0.977055	0.991476	0.995424
9159.71	0.97808	0.982339	0.999367	1.01546
9160.01	0.988486	0.989009	0.996716	0.985946
9160.31	0.964219	0.976351	0.981528	1.01934
9160.61	0.968698	0.978802	1.00347	0.999883
9160.9	0.979316	0.983817	0.989764	1.00148
9161.2	0.984236	0.981468	0.996517	0.996387
9161.5	0.971592	0.976246	0.984407	1.00227
9161.8	0.978623	0.975844	0.990743	0.997695
9162.09	0.973391	0.986153	0.995927	1.0046
9162.39	0.971752	0.980154	0.997852	1.01111
9162.69	0.967571	0.981169	0.99442	1.00204
9162.99	0.969377	0.965902	0.998618	1.00222
9163.29	0.983979	0.96485	1.00941	1.00368
9163.58	0.980002	0.986494	1.00058	1.00583
9163.88	0.975264	0.986276	0.998166	1.00017
9164.18	0.968954	0.974316	0.989657	1.0015
9164.48	0.967298	0.972774	1.00009	0.9994
9164.78	0.981156	0.979559	1.00045	0.999936
9165.07	0.980878	0.963285	0.985687	1.00087
9165.37	0.973618	0.983696	0.990997	0.999835
9165.67	0.997872	0.975966	0.992158	1.01044
9165.97	0.98752	0.977154	0.995883	1.00879
9166.27	0.988279	0.992085	1.00053	0.998722
9166.57	0.985124	0.993747	1.00006	0.996569
9166.86	0.97612	0.992501	0.991249	1.00654
9167.16	0.977227	0.988056	0.990904	0.993693
9167.46	1.00308	0.975542	0.997371	1.00125
9167.76	0.972698	0.981302	0.990268	0.994993
9168.06	0.978579	0.989072	0.975294	0.992063
9168.35	0.985995	0.992777	1.01358	0.989764
9168.65	0.985178	0.97519	1.00064	0.99902
9168.95	0.97932	0.992635	0.987084	1.00226
9169.25	0.978355	0.985734	0.992289	0.994205
9169.55	0.99124	0.975319	0.991386	0.998974
9169.85	0.991112	1.00099	0.990756	0.99284
9170.15	0.99687	0.993504	0.99285	0.995354
9170.44	0.993465	0.979901	0.978849	0.996555
9170.74	1.00858	0.970555	1.01088	0.98627
9171.04	0.996427	0.986067	0.992856	0.99267
9171.34	0.984283	0.986589	1.00942	1.00325
9171.64	0.982927	0.990312	0.987534	1.00368
9171.94	0.991552	0.96906	0.996504	0.990857
9172.23	0.992885	0.98934	1.00241	1.00933
9172.53	0.998258	0.989761	0.998242	1.00171
9172.83	0.982642	0.994676	1.00566	0.997562
9173.13	0.994402	1.00889	0.984181	0.992571
9173.43	0.989244	0.986368	1.01191	1.00568
9173.73	0.99711	1.00115	0.995772	0.991001
9174.03	0.980952	0.994136	0.990384	0.989863
9174.33	0.985973	0.998044	1.00207	1.0121
9174.62	0.992807	0.992176	0.999716	0.991089
9174.92	0.989531	0.993348	0.997854	1.00086
9175.22	0.987684	0.993744	0.999104	1.01409
9175.52	1.01119	0.999721	0.983412	1.00343
9175.82	0.990742	0.986758	1.0016	0.989178
9176.12	0.985699	0.989216	1.00292	1.00258
9176.42	0.976822	1.00161	1.00185	0.99302
9176.72	0.993217	0.989006	0.988205	1.00155
9177.01	0.998276	0.995726	0.996829	1.00562
9177.31	1.00187	1.00446	1.01728	1.02
9177.61	0.997875	0.992652	0.99433	0.997587
9177.91	1.00437	0.988483	0.993746	1.00248
9178.21	0.996331	0.996983	0.989687	0.995206
9178.51	1.00938	0.99294	0.997395	1.00873
9178.81	0.986593	0.992788	1.01357	0.993481
9179.11	0.990347	0.993983	1.00163	0.999371
9179.41	0.989399	0.98898	0.987439	1.00265
9179.71	0.992696	0.973848	1.0105	0.999702
9180	0.991557	0.994629	0.997906	0.992598
9180.3	0.986562	0.996096	0.9958	0.992894
9180.6	0.999038	0.988634	1.00306	0.991354
9180.9	0.991451	0.988718	1.00745	0.997158
9181.2	0.998664	0.986869	0.991156	0.999962
9181.5	0.970836	0.996062	1.00534	0.977207
9181.8	1.00063	1.00234	1.00793	0.998784
9182.1	0.994966	0.996353	0.99494	0.988122
9182.4	1.00065	0.990076	1.01103	1.01095
9182.7	0.987273	0.982471	1.00769	0.996016
9183	0.999199	0.990736	1.00339	1.00979
9183.3	0.989492	0.997041	1.00452	0.998325
9183.6	0.991929	1.00369	0.998628	1.01046
9183.89	0.981765	0.994578	1.00547	0.995291
9184.19	0.997769	0.995197	1.0036	0.991572
9184.49	1.00746	1.00036	1.01277	0.999867
9184.79	0.983009	0.990948	0.996981	0.997684
9185.09	1.0059	1.00328	0.997418	1.00744
9185.39	0.995841	0.998283	1.0074	0.996382
9185.69	1.00188	0.991068	0.999317	0.987987
9185.99	0.997679	0.981241	0.988506	0.985977
9186.29	1.0036	0.985428	0.992127	0.992314
9186.59	0.99027	0.989033	0.992587	0.99228
9186.89	1.01034	0.998955	0.999501	1.01023
9187.19	0.985625	0.993587	0.990338	0.993328
9187.49	0.993032	1.00103	1.00238	0.99571
9187.79	0.990098	0.991223	0.992499	1.00088
9188.09	0.99859	0.992789	1.00479	0.990392
9188.39	1.00014	0.99054	0.997349	0.987804
9188.69	0.986015	0.994642	1.00279	0.988592
9188.99	0.997857	1.01215	0.992744	1.00218
9189.29	0.993434	1.0028	1.0051	1.0007
9189.59	0.995606	0.987689	0.984072	0.993439
9189.89	0.988102	0.992175	0.994586	0.99871
9190.19	1.00316	1.00182	0.992728	1.00212
9190.49	1.00156	1.00126	1.00018	1.00192
9190.79	1.00032	0.995605	0.989836	1.00229
9191.09	0.991584	1.00194	1.00082	1.0086
9191.39	0.984421	0.995713	1.00991	0.994289
9191.69	1.00223	1.00342	1.00004	0.99552
9191.99	0.997819	0.996512	1.00464	0.995815
9192.29	0.983703	0.999528	0.991447	0.990433
9192.58	0.991215	1.00309	1.01325	1.00194
9192.88	1.00344	0.990779	0.988819	0.990747
9193.18	0.999063	0.984421	1.00002	1.00661
9193.48	0.988926	1.00376	1.0082	0.984212
9193.78	0.986854	0.99839	0.99587	1.00124
9194.08	0.975228	1.00172	1.00152	1.00009
9194.39	0.987262	0.993653	0.996361	1.00566
9194.69	0.990074	1.00168	0.99844	1.0054
9194.99	0.98541	0.996988	0.992517	0.991099
9195.29	0.993449	0.99763	1.00958	1.00415
9195.59	0.993064	0.976803	0.998463	0.980938
9195.89	0.993601	1.00458	0.996169	1.00048
9196.19	0.987108	0.996921	1.00779	0.997421
9196.49	1.02341	1.00241	1.00102	1.00212
9196.79	1.0119	0.999857	0.99812	1.00699
9197.09	1.00012	0.993118	1.00384	1.00547
9197.39	0.999331	1.01047	1.00204	0.998899
9197.69	0.978353	0.983744	1.00291	0.993827
9197.99	1.00702	1.00721	0.990496	0.987405
9198.29	0.999528	1.01348	0.985447	0.98417
9198.59	1.015	1.00018	0.989462	0.994054
9198.89	1.00092	0.993183	1.02355	1.00582
9199.19	0.993505	0.990611	1.00079	0.991025
9199.49	1.01183	1.00142	1.0044	1.00305
9199.79	1.00935	1.01595	1.00764	0.988803
9200.09	1.01182	1.00108	0.987273	0.982936
9200.39	1.00756	1.02121	1.00669	0.990427
9200.69	1.01164	1.00451	1.00145	0.998105
9200.99	1.0044	0.990839	0.991725	1.00653
9201.29	0.998259	0.989174	0.994647	1.00322
9201.59	0.991537	1.00679	1.00271	0.990063
9201.89	1.01302	0.991258	0.991758	1.01897
9202.19	1.00488	1.02249	1.01398	0.991992
9202.49	1.01385	1.02115	0.996753	0.9918
9202.79	1.02656	1.00091	0.996052	0.999999
9203.1	1.01777	1.02233	1.01686	1.00041
9203.4	1.01344	1.00615	1.00822	0.997789
9203.7	1.01376	1.00177	1.00005	1.00361
9204	1.01081	1.02203	0.976508	0.988498
9204.3	1.00776	1.01134	1.00143	1.00397
9204.6	1.00139	1.01063	1.00279	1.00479
9204.9	1.0073	1.01244	0.991551	0.988154
9205.2	1.01568	1.00259	0.98387	0.997742
9205.5	1.01444	1.01221	1.00361	0.997867
9205.8	1.02283	1.00899	0.993017	1.00393
9206.1	1.01874	1.00899	0.98862	0.99545
9206.4	1.00856	1.01861	1.00064	1.01509
9206.7	1.00829	1.01152	1.00413	0.990466
9207.01	1.00588	1.01773	1.00189	1.00272
9207.31	1.01677	1.00085	1.01459	0.99512
9207.61	1.01762	1.02121	1.01125	0.99627
9207.91	0.989665	1.0206	1.00211	0.979142
9208.21	1.02605	1.01976	0.987837	0.99553
9208.51	0.99999	1.0169	1.00581	1.00391
9208.81	1.02587	1.01219	1.01368	0.990619
9209.11	1.00907	1.00881	0.991745	1.0048
9209.41	1.00091	1.01798	0.995696	0.984035
9209.71	1.00381	1.01664	0.988043	0.999618
9210.02	1.02916	1.01358	0.98461	0.99992
9210.32	1.01723	1.01513	0.998569	0.987901
9210.62	1.01309	1.01257	1.00923	0.997555
9210.92	1.01968	1.01504	1.00382	1.00401
9211.22	1.01417	1.00418	1.00343	1.00017
9211.52	1.02275	1.01872	0.993108	0.995793
9211.82	1.00548	1.00906	1.00942	0.997661
9212.12	1.01418	1.01159	1.01722	1.00772
9212.43	0.999279	1.00762	0.997513	1.00578
9212.73	1.0093	1.00018	0.996079	1.01236
9213.03	1.01822	1.00835	1.00926	0.99526
9213.33	1.01367	1.02271	1.0086	0.995601
9213.63	1.01488	1.01803	0.999301	1.00831
9213.93	1.02745	1.00802	0.995824	1.01487
9214.23	1.02436	1.02057	1.00269	1.00763
9214.53	1.02254	1.00981	0.984409	0.990056
9214.84	1.01164	1.01275	1.00383	0.998986
9215.14	1.00736	1.01981	1.00212	0.998656
9215.44	1.00878	1.00721	1.01574	1.0008
9215.74	0.999118	1.00722	0.992857	0.99763
9216.04	1.01199	1.01975	1.01595	0.991264
9216.34	1.0223	1.01931	0.993517	0.993193
9216.65	1.01437	1.01132	0.997858	0.997132
9216.95	1.00756	1.00553	1.0067	1.00261
9217.25	1.00807	1.0145	0.997531	1.00374
9217.55	1.01635	1.00695	1.00615	0.983344
9217.85	1.00596	1.00035	0.998651	1.00002
9218.15	1.0209	1.01489	1.00078	1.00059
9218.45	1.00237	1.02653	0.994614	1.00259
9218.76	1.00872	1.00841	0.997132	1.00499
9219.06	1.00695	1.01629	0.991046	0.988397
9219.36	1.00978	0.999332	1.00722	1.00559
9219.66	1.00831	1.01957	1.01496	0.994517
9219.96	1.00047	1.01268	0.994695	1.00732
9220.27	1.00837	1.01606	1.00636	0.999614
9220.57	1.01116	1.0137	1.00244	0.998473
9220.87	1.0073	1.0028	0.994279	1.0074
9221.17	1.00183	1.00372	1.00413	0.995228
9221.47	1.00753	1.01258	0.989552	0.999323
9221.77	0.991649	1.02119	0.995023	0.993383
9222.08	0.998072	1.00283	1.00068	0.994359
9222.38	0.997569	1.00606	1.00196	0.995702
9222.68	1.01264	1.01157	1.0139	1.01685
9222.98	1.00938	1.0199	1.00774	0.991798
9223.28	1.01008	0.996463	0.995476	0.99031
9223.59	1.00125	1.0124	0.988869	1.00067
9223.89	1.00936	1.0049	0.976364	1.00084
9224.19	1.01617	0.999912	1.00878	0.99627
9224.49	0.99973	1.0069	1.00235	1.00487
9224.79	1.00809	1.00434	1.0075	1.00062
9225.1	1.01205	1.00084	0.998679	0.99422
9225.4	0.999799	1.00984	0.991436	0.996436
9225.7	1.00251	1.00321	0.982701	1.0066
9226	0.998753	1.0055	1.00262	0.986489
9226.31	1.00116	1.00154	0.995719	1.00568
9226.61	1.00105	1.00601	0.986886	1.00449
9226.91	1.00167	1.00207	0.995925	0.991217
9227.21	1.00047	1.00846	0.996319	0.998028
9227.51	1.01734	0.995019	1.00608	0.997632
9227.82	0.989955	0.999821	1.00943	0.997897
9228.12	1.00601	0.996672	0.99656	0.992133
9228.42	1.00677	0.995425	0.996143	0.98881
9228.72	1.00187	1.00909	1.00324	1.0036
9229.03	1.00021	1.00152	1.00684	1.00963
9229.33	0.987968	0.999406	0.987582	0.991636
9229.63	0.994571	0.9914	0.998841	0.99824
9229.93	1.00739	0.993413	1.00045	1.00038
9230.24	1.01687	1.00044	1.00163	1.01234
9230.54	1.00284	1.00785	0.996775	0.994255
9230.84	0.990512	0.987434	0.998792	0.997937
9231.14	0.994074	1.00802	0.998755	1.00018
9231.45	0.993773	0.996724	1.00522	0.980031
9231.75	1.0243	0.985818	0.999613	0.993783
9232.05	0.996335	0.985721	0.986194	1.00781
9232.35	1.00512	0.98955	1.00011	1.00316
9232.66	0.993979	1.00562	0.992606	0.989504
9232.96	0.986739	1.0012	0.992232	0.983214
9233.26	0.989265	0.992706	0.999179	0.981942
9233.56	0.992486	0.995869	1.00703	1.00166
9233.87	1.0088	0.99967	1.00218	0.998791
9234.17	0.995765	0.984092	1.00249	0.998955
9234.47	0.987896	0.979379	0.985359	0.989858
9234.77	0.985063	0.999856	1.00031	1.00921
9235.08	0.992094	0.992258	0.987937	1.01011
9235.38	0.985131	0.988948	1.00567	1.0012
9235.68	0.985684	0.990462	0.999772	0.985403
9235.99	0.988906	0.99163	0.97858	1.00827
9236.29	0.991301	0.997377	0.992846	0.987747
9236.59	0.993873	0.996184	0.996849	0.990672
9236.89	1.0071	0.98338	0.992541	0.995977
9237.2	0.99891	0.990819	0.99499	0.991195
9237.5	0.98547	0.998877	1.00617	1.00094
9237.8	0.988383	0.991257	0.983887	1.00117
9238.11	1.00011	0.988173	0.991574	1.00284
9238.41	1.00885	0.987978	0.988932	0.986
9238.71	0.99897	0.987133	1.0016	1.00377
9239.02	0.983338	0.993827	1.00065	0.996101
9239.32	1.00051	1.00758	0.996608	0.984757
9239.62	0.999814	0.997725	0.990242	1.00048
9239.93	0.978732	1.00262	0.995027	1.01017
9240.23	1.00605	0.998799	0.993519	0.994792
9240.53	0.996646	0.996587	0.993634	1.00056
9240.83	0.980781	0.998948	1.00839	0.988578
9241.14	0.983948	0.996662	1.00718	0.974382
9241.44	0.988261	0.985685	0.980128	1.00909
9241.74	0.99607	1.0007	0.98287	0.98591
9242.05	0.981441	0.993477	1.01045	0.997021
9242.35	0.984338	0.99717	0.999911	1.00223
9242.65	0.987668	0.990932	0.988252	0.997848
9242.96	0.991087	0.999963	0.996465	0.995714
9243.26	1.00298	1.00401	0.990672	0.987321
9243.56	1.00586	0.986394	1.00586	0.988009
9243.87	0.998985	0.982177	0.999184	0.989432
9244.17	0.989373	0.985788	1.00697	1.00988
9244.47	0.989441	0.982691	0.997039	1.00445
9244.78	1.00206	0.986731	1.0016	0.992188
9245.08	0.984235	1.00565	0.984668	0.989582
9245.38	0.989899	1.00962	1.0024	1.00149
9245.69	0.986562	1.0057	1.00406	0.996381
9245.99	0.991215	0.98636	1.00365	0.989048
9246.3	0.982951	1.00611	0.99668	0.999185
9246.6	1.00103	0.988767	1.00352	0.992777
9246.9	0.97777	0.991356	1.00726	1.00469
9247.21	0.978938	0.983398	0.982687	1.00922
9247.51	0.98827	1.00433	0.989746	0.987778
9247.81	0.994094	0.9774	0.991743	0.994555
9248.12	0.998759	0.991846	1.0023	0.989391
9248.42	0.990796	0.998221	0.99097	1.00262
9248.72	0.996856	0.985177	0.975683	1.01041
9249.03	0.995094	0.997244	0.998893	1.00127
9249.33	0.984912	1.0007	1.01285	1.00175
9249.64	0.994224	0.988893	1.00437	1.0144
9249.94	0.98008	0.987954	0.992513	1.0028
9250.24	0.995414	0.989289	0.997456	0.987308
9250.55	0.984987	1.0003	1.01827	0.989463
9250.85	0.98252	0.996465	0.999819	0.999569
9251.15	0.993179	0.990887	1.0255	0.998323
9251.46	0.99283	0.981153	0.997448	1.00693
9251.76	0.999373	0.997229	1.00461	0.996895
9252.07	0.989255	0.980874	0.995827	1.00089
9252.37	0.987964	0.999842	0.989869	0.995511
9252.67	0.996352	0.997872	0.999859	0.998687
9252.98	0.991894	0.994941	0.983292	0.995321
9253.28	0.980843	1.00503	1.00589	1.0016
9253.59	0.989228	0.989303	1.00809	1.00662
9253.89	0.994484	0.986735	0.993296	0.991513
9254.19	0.988646	0.998646	1.00139	0.984726
9254.5	0.976241	1.00047	0.993312	1.00536
9254.8	0.989017	0.977438	1.00018	0.99164
9255.11	1.0055	0.992743	1.00571	0.997656
9255.41	0.99718	0.989449	0.998201	0.98671
9255.71	1.00356	0.993285	0.983222	1.00374
9256.02	0.996276	0.994331	1.00415	0.997104
9256.32	0.9871	0.971197	0.998526	1.00911
9256.63	0.990131	0.994672	0.98947	1.00053
9256.93	0.976837	0.990162	0.982831	1.01118
9257.24	0.994796	0.980853	0.9982	1.00553
9257.54	0.996355	1.00071	0.987997	1.00733
9257.84	1.00589	1.01734	0.998535	0.996726
9258.15	0.996345	0.996822	0.997913	1.00745
9258.45	0.998651	0.990713	1.0131	1.00758
9258.76	1.00523	1.00767	0.994993	1.00483
9259.06	0.994516	0.995057	0.98731	0.991391
9259.37	0.989375	0.978963	0.995891	0.997649
9259.67	0.994677	0.996933	1.00147	0.997319
9259.98	0.981894	1.00348	1.01106	0.98706
9260.28	0.993962	0.989834	0.995191	0.994434
9260.58	0.991643	0.987801	1.00072	1.00992
9260.89	1.00955	0.990508	0.997454	1.0026
9261.19	1.00782	0.992131	0.993868	0.988619
9261.5	0.998031	0.994059	0.991892	0.997859
9261.8	0.999457	0.987707	1.00711	0.998383
9262.11	1.01699	0.988687	1.01465	0.986465
9262.41	0.983896	1.00621	1.0021	0.996085
9262.72	0.996754	0.98636	0.996319	1.00707
9263.02	1.00775	0.985734	1.00639	0.997457
9263.33	1.01479	0.994417	1.00424	1.01571
9263.63	1.00734	0.993222	1.00187	1.00166
9263.94	1.00277	0.995112	1.00155	1.00681
9264.24	0.99043	0.99287	0.997009	1.00099
9264.54	0.995573	0.990215	0.996583	1.00649
9264.85	0.991468	0.996181	0.997656	0.998271
9265.15	1.00017	0.998673	0.997953	0.995696
9265.46	1.00012	1.00015	1.00725	1.01096
9265.76	1.00429	0.981939	1.0002	1.00841
9266.07	0.984955	0.994154	0.994284	0.99439
9266.37	1.00371	1.01015	1.0005	0.998149
9266.68	0.991172	0.991552	1.01637	1.00138
9266.98	1.00993	1.00057	1.01667	1.0066
9267.29	0.99704	1.01167	1.00553	1.00463
9267.59	0.997828	1.00345	1.01703	0.992128
9267.9	1.00545	0.993991	0.989759	0.996083
9268.2	1.00237	0.99285	1.00387	0.989271
9268.51	0.982805	0.993157	1.01097	1.00583
9268.81	0.990203	0.998001	1.00542	0.998812
9269.12	0.989013	0.989863	0.990324	0.995979
9269.42	0.989257	0.992041	1.0242	0.996282
9269.73	0.999916	0.997159	1.00915	0.998877
9270.03	0.998425	1.00262	1.00564	0.998047
9270.34	1.00061	1.0047	1.01045	1.0159
9270.64	0.997845	0.993039	1.00291	1.00144
9270.95	0.996864	0.994546	0.982636	1.00938
9271.25	0.988499	1.01969	1.00468	0.992901
9271.56	1.00451	0.991516	1.00078	0.998561
9271.87	1.0141	0.996113	0.998567	0.992632
9272.17	1.01117	0.997327	1.0111	0.997944
9272.48	0.987494	0.988341	0.995075	1.002
9272.78	1.00582	1.00163	0.997289	1.00206
9273.09	0.99472	0.990573	0.999976	1.01318
9273.39	0.993205	1.00292	0.985779	1.01406
9273.7	0.983649	1.00986	1.00403	1.00449
9274	1.00265	0.990984	0.998122	0.994004
9274.31	0.987292	0.994436	1.00374	0.999652
9274.61	1.00146	0.999689	1.00697	1.01271
9274.92	1.00301	1.00704	1.0156	1.0072
9275.22	1.00428	0.989368	1.00696	0.99541
9275.53	1.00589	1.01047	1.00455	0.992058
9275.84	0.991706	1.00619	1.00087	0.993713
9276.14	0.997423	1.00215	1.01241	1.00539
9276.45	1.00508	1.00502	1.01675	1.01547
9276.75	0.994442	1.00099	1.013	0.988681
9277.06	0.991318	1.01186	0.988092	0.999505
9277.36	1.01388	0.99663	1.0025	1.01134
9277.67	1.01041	0.9995	0.99722	1.01242
9277.97	1.01191	1.00714	0.998586	1.00508
9278.28	1.0064	1.00958	1.00305	0.990528
9278.59	1.00553	1.00318	0.991149	1.00857
9278.89	1.00414	1.01094	1.00967	0.993284
9279.2	1.01015	1.00707	1.01099	1.00661
9279.5	0.995881	0.990055	0.988497	1.00889
9279.81	1.00212	1.00409	1.00412	0.984197
9280.11	1.00002	1.01094	1.01808	1.00054
9280.42	1.0175	0.992825	1.00838	1.00064
9280.73	1.00159	0.995238	1.01038	1.01075
9281.03	0.998688	1.00954	1.00732	1.00338
9281.34	1.00143	1.00057	1.00492	0.996175
9281.64	1.00445	0.996643	1.01132	1.01958
9281.95	0.995265	0.994604	1.00895	1.01736
9282.26	1.00461	1.00381	0.995779	1.00985
9282.56	0.993668	1.00163	1.00074	1.01085
9282.87	0.996608	1.01263	1.01256	0.995376
9283.17	1.01128	1.00405	0.991642	1.01058
9283.48	1.01719	1.00913	0.988884	1.00869
9283.79	0.996674	1.01449	1.00724	1.0087
9284.09	0.992213	1.02113	1.00818	1.01409
9284.4	1.01264	0.999505	1.01757	1.00393
9284.7	0.994764	1.00179	0.99622	1.00807
9285.01	1.0066	1.01133	0.998338	0.990906
9285.32	1.00374	1.00436	1.01167	1.01617
9285.62	1.00835	1.01265	1.00031	1.0046
9285.93	0.995765	1.00051	1.00938	1.00101
9286.24	0.997362	1.00976	1.00714	1.0023
9286.54	1.01279	0.996728	1.01058	1.00089
9286.85	0.995813	0.994193	0.998718	1.00468
9287.15	0.994099	1.00566	1.01642	1.00169
9287.46	0.999142	1.01439	1.00496	1.00755
9287.77	0.99205	0.999856	1.00251	1.00801
9288.07	1.00279	1.00528	1.01457	0.996009
9288.38	0.997801	0.999029	1.02192	1.00394
9288.69	1.00056	0.995708	1.00018	1.00256
9288.99	1.00341	1.00746	1.0109	1.01559
9289.3	1.00287	1.00805	1.00146	1.00596
9289.61	0.997818	0.99458	0.997096	1.0043
9289.91	0.996103	1.00061	1.01618	1.00988
9290.22	1.0128	1.00128	1.00892	1.01108
9290.52	1.00315	1.00338	0.996991	1.02281
9290.83	1.00749	0.99925	1.00302	0.985823
9291.14	1.00715	0.995901	1.01469	1.00094
9291.44	1.00102	1.02076	0.992463	0.999911
9291.75	1.00292	1.00989	1.00004	1.00397
9292.06	1.01542	0.998039	1.01832	1.00333
9292.36	1.00234	1.00064	1.00243	1.00349
9292.67	0.999475	1.0156	0.993538	0.998294
9292.98	1.00457	0.991424	1.00788	1.00966
9293.28	1.00662	1.00567	0.995001	1.02397
9293.59	1.03005	1.00019	1.01184	1.02011
9293.9	1.01269	1.00806	1.00817	0.999424
9294.2	1.01507	1.00867	1.01418	1.00024
9294.51	1.0146	1.01072	1.01462	1.0057
9294.82	0.999063	0.998319	0.996742	1.01003
9295.13	1.00941	1.00026	1.00407	1.0066
9295.43	1.00259	1.0013	1.00558	1.00657
9295.74	1.0153	1.00994	1.00964	0.99787
9296.05	1.00811	1.00546	0.999004	0.998419
9296.35	1.00454	0.99557	1.00271	0.993997
9296.66	1.00756	0.994846	1.00218	1.00015
9296.97	0.993008	1.00716	1.01359	1.00466
9297.27	1.00232	1.00422	0.994545	1.00588
9297.58	1.00381	1.01299	1.00323	0.994905
9297.89	1.02164	1.01012	1.00481	1.02371
9298.19	1.00347	0.994144	1.01016	0.999935
9298.5	1.03007	0.997221	0.997578	0.991437
9298.81	1.01306	0.999024	1.00248	1.01635
9299.12	1.01305	0.99347	0.990658	1.00333
9299.42	1.00768	0.992521	0.9949	1.01491
9299.73	1.01546	1.00293	1.0072	1.00591
9300.04	1.01219	1.00578	1.00588	1.00086
9300.34	1.01281	1.01385	1.00228	0.998863
9300.65	1.01056	1.0131	0.994054	1.0095
9300.96	1.00664	0.998512	1.0034	1.01263
9301.27	0.986493	1.00383	0.999576	1.00398
9301.57	1.00741	1.00245	0.993147	1.00884
9301.88	0.990594	1.00838	0.988682	1.00381
9302.19	0.993922	1.00402	0.991069	0.98808
9302.5	1.00299	1.01275	0.994839	1.00326
9302.8	1.00953	1.00904	1.01177	1.00679
9303.11	1.00966	1.01316	1.00385	0.998748
9303.42	0.989267	1.01661	0.991968	0.995091
9303.72	1.00376	0.997678	0.998352	1.00904
9304.03	1.00347	0.995096	1.00279	1.00194
9304.34	1.00276	1.01262	1.00355	0.989165
9304.65	1.01878	1.01163	1.01337	1.00113
9304.95	1.01898	1.00139	0.995798	0.991763
9305.26	0.991839	1.0101	1.0011	0.992184
9305.57	1.00504	1.00428	0.996822	0.99804
9305.88	1.02124	1.00221	1.00309	1.01104
9306.18	1.00399	1.00424	1.01415	1.01081
9306.49	1.01144	1.00329	0.998173	0.993743
9306.8	1.00003	1.01162	0.997039	1.00319
9307.11	0.990329	1.02084	0.998413	1.00601
9307.42	1.00205	0.999254	1.01688	1.0071
9307.72	1.01093	1.01821	1.00641	1.00759
9308.03	0.993484	1.00212	0.990908	0.995309
9308.34	1.0031	1.00512	1.00639	0.983513
9308.65	1.00851	1.00926	1.01175	1.00284
9308.95	0.991367	1.0046	1.00305	0.994534
9309.26	1.00608	1.00226	1.00288	0.995221
9309.57	1.01974	0.99349	1.00692	1.01203
9309.88	1.01178	1.00047	1.00526	1.00313
9310.19	1.00198	1.00914	1.00142	1.00727
9310.49	1.00275	1.01721	0.993027	1.00206
9310.8	0.987289	1.00371	1.01946	1.00475
9311.11	1.01087	1.00987	1.00496	1.01869
9311.42	0.999891	1.01575	1.01409	1.00461
9311.72	1.00617	1.00994	0.995161	0.995493
9312.03	0.995217	1.0249	1.00322	1.00196
9312.34	1.01351	0.997354	1.01066	1.00486
9312.65	0.99495	0.997341	0.994649	1.00406
9312.96	0.996257	1.00424	1.00323	0.996263
9313.26	1.00346	0.999935	1.00655	1.00784
9313.57	0.994095	0.995906	1.01021	1.00523
9313.88	0.998815	0.996606	0.997069	1.00702
9314.19	1.00812	0.995455	1.01932	0.988079
9314.5	1.00454	1.00044	1.00351	1.00101
9314.81	1.00684	0.994564	1.0068	1.00714
9315.11	1.00109	1.00417	1.00519	1.01225
9315.42	1.00617	0.988672	1.00133	1.00502
9315.73	1.01458	0.9897	0.981518	1.00103
9316.04	1.00717	1.00288	0.999802	1.00097
9316.35	0.987869	1.00039	0.997138	0.994064
9316.65	1.00019	1.02112	1.00381	1.00375
9316.96	1.004	0.993437	1.0128	1.00137
9317.27	1.0007	1.00513	0.993059	1.00002
9317.58	1.0054	1.00465	1.00668	1.00672
9317.89	1.01617	1.01455	0.988746	0.997217
9318.2	1.01498	0.989924	0.995834	0.990738
9318.51	0.99496	1.00577	0.986825	1.00331
9318.81	0.999457	1.01277	1.01152	0.997234
9319.12	1.0077	0.990276	0.996963	1.00201
9319.43	1.00185	1.00544	1.00182	1.00787
9319.74	1.01326	0.997531	0.992533	1.00726
9320.05	0.999537	0.998364	1.00921	1.01136
9320.36	1.01326	1.01125	0.998923	1.00778
9320.66	1.01483	1.00532	0.993277	0.998658
9320.97	0.998148	1.01497	1.01689	1.00594
9321.28	0.998011	1.00128	0.99197	1.01148
9321.59	1.02415	0.99285	1.01452	0.990906
9321.9	0.996858	1.0036	1.00044	0.990497
9322.21	1.00557	0.985854	0.992667	0.996738
9322.52	1.00571	1.00051	0.999467	0.995435
9322.83	0.995769	1.00771	1.01276	1.00042
9323.13	0.997655	0.999539	0.991143	1.01131
9323.44	0.994491	0.988358	1.00332	1.00709
9323.75	1.0013	0.997451	1.00258	0.979542
9324.06	1.00833	1.00947	0.992115	1.00388
9324.37	0.983134	1.00207	0.984464	1.00236
9324.68	1.00945	1.00347	1.00275	1.00384
9324.99	0.996133	1.00328	0.996697	1.00961
9325.3	0.996403	0.998901	1.00204	0.991985
9325.6	1.00039	0.993652	1.00179	1.00864
9325.91	0.991128	0.993938	0.986538	0.99752
9326.22	0.988735	0.999118	0.999141	0.998583
9326.53	0.991642	0.994296	1.01042	1.00042
9326.84	0.991718	1.01226	0.992177	1.00512
9327.15	0.997378	1.0091	0.998207	1.01171
9327.46	0.983658	0.998095	1.00466	1.00804
9327.77	0.991757	1.00138	1.00069	1.00688
9328.08	0.996571	0.992799	1.00622	0.997127
9328.39	1.00166	0.995869	0.989235	1.00563
9328.69	1.01291	1.00395	1.00203	1.00766
9329	0.986792	0.994084	0.99738	0.991981
9329.31	0.996278	1.0074	0.996291	0.998547
9329.62	1.00728	0.995898	0.993764	1.01238
9329.93	0.991514	0.998122	1.00028	0.995632
9330.24	1.01407	0.994006	0.999523	0.995785
9330.55	1.0116	0.999764	0.992779	0.99991
9330.86	1.00987	1.02262	1.005	0.992164
9331.17	0.992373	1.01787	1.00186	0.998732
9331.48	0.994463	0.986005	1.00579	1.00923
9331.79	1.01321	0.997564	1.00102	0.999666
9332.1	1.00237	1.00838	1.00034	0.999338
9332.41	0.998433	1.00594	1.00544	1.00591
9332.71	0.989018	0.987213	0.996582	0.990096
9333.02	1.00753	0.996284	0.992138	0.993825
9333.33	0.995711	1.00925	1.00759	0.998896
9333.64	1.00776	0.998901	0.992604	0.989675
9333.95	0.99796	0.992852	0.999274	0.995802
9334.26	1.00714	0.994307	1.0123	1.00548
9334.57	0.985396	0.992787	0.990285	1.00789
9334.88	0.974368	1.01911	0.989583	1.00136
9335.19	1.00057	0.98928	0.997881	0.997036
9335.5	0.98981	0.997756	1.00351	0.990763
9335.81	0.993664	1.00149	0.998044	0.997156
9336.12	0.98759	1.00269	0.99456	1.0087
9336.43	1.00669	1.00252	1.00222	1.00368
9336.74	1.00252	0.994613	0.996051	0.998228
9337.05	0.989031	0.991913	0.994182	1.00584
9337.36	0.995226	0.999441	1.01589	0.996212
9337.67	1.00283	1.00208	1.00846	1.0038
9337.98	1.00161	1.00692	1.00515	1.01301
9338.29	0.998462	1.0069	0.996105	1.0054
9338.6	0.983817	1.00494	0.987759	0.990608
9338.91	1.00652	0.995339	1.01726	1.01321
9339.22	0.994394	1.00728	1.0007	1.00332
9339.53	0.999475	1.00391	0.993739	1.0027
9339.84	0.984712	0.993323	0.984411	0.998674
9340.15	1.00011	1.00382	1.00974	0.970542
9340.46	0.987312	0.997414	1.00713	0.998478
9340.77	0.981339	0.995566	0.991305	0.995536
9341.08	0.992428	0.99512	0.994527	1.01106
9341.39	1.00241	0.995443	1.00868	1.00172
9341.7	0.999536	0.995923	0.998379	0.997436
9342.01	0.995481	0.998345	1.00366	0.995923
9342.32	0.986224	0.997774	1.00093	1.01269
9342.63	0.995275	0.983218	1.00607	1.0023
9342.94	0.995492	1.0034	0.985607	0.986275
9343.25	0.9972	1.00501	0.99304	0.997208
9343.56	0.999994	0.996274	1.00417	1.01046
9343.87	1.01033	0.984725	1.01445	1.00301
9344.18	1.00102	0.985437	0.987238	0.994925
9344.49	1.01031	0.995773	0.997353	1.0009
9344.8	1.00834	0.986343	0.99033	0.972138
9345.11	0.999247	0.990435	0.994389	1.00603
9345.42	1.00738	0.994637	0.981874	0.988803
9345.73	0.982514	1.00499	0.996911	1.00695
9346.04	0.976719	0.99992	0.995077	0.998653
9346.35	0.994589	0.974129	1.00274	0.996855
9346.66	1.00075	0.987663	0.991508	1.00648
9346.97	1.00598	0.988845	0.999628	1.00071
9347.28	0.99014	0.989684	1.00502	0.997215
9347.59	0.977503	1.00209	0.991645	1.00232
9347.9	1.01465	1.00441	0.995176	0.990585
9348.21	1.02144	1.01123	0.993679	0.998826
9348.52	1.01014	1.00029	1.0099	0.993245
9348.83	1.01168	1.00604	0.995498	0.993106
9349.14	1.0079	0.990215	0.992466	1.00583
9349.45	0.994324	1.00458	1.00538	1.00733
9349.76	1.00304	1.00206	1.00924	0.999668
9350.07	0.995288	0.98896	1.0087	1.00417
9350.38	1.02216	0.999258	0.990446	1.00013
9350.69	0.982671	1.01726	0.989497	1.0003
9351	0.994795	1.00011	0.993875	0.996112
9351.32	0.997278	0.996059	0.995776	0.99026
9351.63	0.99278	0.990406	0.986733	1.0033
9351.94	1.00987	0.995468	0.984172	1.00597
9352.25	0.994364	0.999896	0.999587	1.00224
9352.56	0.998866	1.00055	0.985577	0.99949
9352.87	0.992126	0.986732	0.987411	0.984907
9353.18	0.996444	0.988772	0.996614	0.996785
9353.49	0.999636	1.0007	0.993618	0.997075
9353.8	1.00663	1.00239	0.996094	1.00672
9354.11	1.02062	0.999497	1.00364	0.99957
9354.42	0.991184	1.01413	1.00721	1.01026
9354.73	1.00193	1.01007	1.00799	0.996846
9355.04	1.00969	0.996272	1.00107	0.997043
9355.36	1.00015	0.999476	0.989868	1.00445
9355.67	1.01118	1.00174	1.00561	0.998744
9355.98	0.984287	1.00681	1.00019	0.990337
9356.29	0.992774	0.992661	0.990714	1.01334
9356.6	0.99768	0.989902	0.989175	0.997097
9356.91	0.987005	0.999655	0.989013	1.01068
9357.22	0.99719	0.984439	0.981988	1.00149
9357.53	1.00256	1.01763	0.994057	1.00722
9357.84	0.995013	0.99148	0.998356	0.995183
9358.15	1.01602	1.01123	0.992183	0.99336
9358.47	1.00132	0.991332	1.00644	1.00429
9358.78	0.989979	0.993568	0.988553	0.989579
9359.09	1.00431	0.988198	0.986862	0.991802
9359.4	0.99734	0.99533	1.00633	0.9913
9359.71	1.0068	0.997026	0.986886	0.989755
9360.02	0.991885	0.981127	1.0087	1.00085
9360.33	1.0162	1.00073	0.994493	0.984151
9360.64	0.991924	1.00327	0.998935	0.997896
9360.96	0.995176	0.99881	0.994304	0.994131
9361.27	0.995463	0.987475	0.998067	0.996671
[truncated: 865 more rows]
