# Supplementary material for: Unveiling active sites and the cooperative role of non-thermal plasma and copper–zinc catalysts in the hydrogenation of CO2 to methanol
Source: Nat Catal. 2026 Feb 13;9(2):134–47. doi: 10.1038/s41929-025-01477-5 (PMC12945693; doi:10.1038/s41929-025-01477-5)
Supplement: Supplementary file 6 — Source data for spectroscopy figure. [file 41929_2025_1477_MOESM6_ESM.xlsx]

## Sheet: Fig 5a and b
Wavenumber (cm-1)	0	Wavenumber (cm-1)	1 min	Wavenumber (cm-1)	3 min	Wavenumber (cm-1)	5min	Wavenumber (cm-1)	7min	Wavenumber (cm-1)	10min	Wavenumber (cm-1)	15min	Wavenumber (cm-1)	20min
3997.66	-0.00954	3997.66	0.00119	3997.66	0.02918	3997.66	0.04457	3997.66	0.05504	3997.66	0.06684	3997.66	0.07609	3997.66	0.08423
3995.73	-0.00954	3995.73	0.00119	3995.73	0.02918	3995.73	0.04457	3995.73	0.05504	3995.73	0.06684	3995.73	0.07609	3995.73	0.08423
3993.8	-0.00954	3993.8	0.00119	3993.8	0.02918	3993.8	0.04457	3993.8	0.05504	3993.8	0.06684	3993.8	0.07609	3993.8	0.08423
3991.87	-0.00954	3991.87	0.00119	3991.87	0.02918	3991.87	0.04457	3991.87	0.05504	3991.87	0.06684	3991.87	0.07609	3991.87	0.08423
3989.95	-0.00954	3989.95	0.00119	3989.95	0.02918	3989.95	0.04457	3989.95	0.05504	3989.95	0.06684	3989.95	0.07609	3989.95	0.08423
3988.02	-0.00954	3988.02	0.00119	3988.02	0.02918	3988.02	0.04457	3988.02	0.05504	3988.02	0.06684	3988.02	0.07609	3988.02	0.08423
3986.09	-0.00954	3986.09	0.00119	3986.09	0.02918	3986.09	0.04457	3986.09	0.05504	3986.09	0.06684	3986.09	0.07609	3986.09	0.08423
3984.16	-0.00954	3984.16	0.0011	3984.16	0.0292	3984.16	0.04475	3984.16	0.05493	3984.16	0.06681	3984.16	0.07609	3984.16	0.08413
3982.23	-0.00954	3982.23	0.00126	3982.23	0.02941	3982.23	0.04521	3982.23	0.05492	3982.23	0.06683	3982.23	0.07609	3982.23	0.08432
3980.3	-0.00954	3980.3	0.0015	3980.3	0.02972	3980.3	0.04586	3980.3	0.05489	3980.3	0.06665	3980.3	0.0762	3980.3	0.08477
3978.37	-0.00954	3978.37	0.00163	3978.37	0.02998	3978.37	0.04634	3978.37	0.05482	3978.37	0.06611	3978.37	0.07623	3978.37	0.08527
3976.45	-0.00942	3976.45	0.00167	3976.45	0.03009	3976.45	0.04651	3976.45	0.0548	3976.45	0.06542	3976.45	0.07614	3976.45	0.08567
3974.52	-0.00912	3974.52	0.00162	3974.52	0.03002	3974.52	0.04665	3974.52	0.05484	3974.52	0.06503	3974.52	0.07606	3974.52	0.08588
3972.59	-0.00874	3972.59	0.0015	3972.59	0.02984	3972.59	0.04699	3972.59	0.05496	3972.59	0.06516	3972.59	0.07609	3972.59	0.08595
3970.66	-0.0084	3970.66	0.0015	3970.66	0.0297	3970.66	0.04732	3970.66	0.05525	3970.66	0.06552	3970.66	0.07626	3970.66	0.08606
3968.73	-0.00818	3968.73	0.00173	3968.73	0.02977	3968.73	0.04742	3968.73	0.05565	3968.73	0.06579	3968.73	0.07646	3968.73	0.08627
3966.8	-0.00805	3966.8	0.00204	3966.8	0.03009	3966.8	0.04736	3966.8	0.05601	3966.8	0.06608	3966.8	0.07657	3966.8	0.08649
3964.88	-0.008	3964.88	0.00218	3964.88	0.03044	3964.88	0.0472	3964.88	0.05619	3964.88	0.06649	3964.88	0.07661	3964.88	0.08663
3962.95	-0.00809	3962.95	0.00219	3962.95	0.03064	3962.95	0.04696	3962.95	0.05622	3962.95	0.06697	3962.95	0.07667	3962.95	0.08662
3961.02	-0.00827	3961.02	0.00219	3961.02	0.03072	3961.02	0.04678	3961.02	0.05616	3961.02	0.06743	3961.02	0.07657	3961.02	0.08642
3959.09	-0.00842	3959.09	0.00224	3959.09	0.0307	3959.09	0.04665	3959.09	0.05596	3959.09	0.06764	3959.09	0.07619	3959.09	0.08617
3957.16	-0.00848	3957.16	0.00235	3957.16	0.0306	3957.16	0.0464	3957.16	0.05568	3957.16	0.0673	3957.16	0.07577	3957.16	0.086
3955.23	-0.00845	3955.23	0.00249	3955.23	0.03047	3955.23	0.04602	3955.23	0.05553	3955.23	0.06651	3955.23	0.0756	3955.23	0.08579
3953.3	-0.00843	3953.3	0.00251	3953.3	0.03028	3953.3	0.0457	3953.3	0.05544	3953.3	0.06573	3953.3	0.07563	3953.3	0.0855
3951.38	-0.00852	3951.38	0.00231	3951.38	0.03002	3951.38	0.04558	3951.38	0.05527	3951.38	0.06536	3951.38	0.07565	3951.38	0.08523
3949.45	-0.00871	3949.45	0.002	3949.45	0.02991	3949.45	0.04569	3949.45	0.05519	3949.45	0.06547	3949.45	0.07556	3949.45	0.08512
3947.52	-0.00891	3947.52	0.00181	3947.52	0.03017	3947.52	0.0459	3947.52	0.05534	3947.52	0.06581	3947.52	0.07546	3947.52	0.08529
3945.59	-0.00912	3945.59	0.0018	3945.59	0.03069	3945.59	0.04617	3945.59	0.05563	3945.59	0.06624	3945.59	0.07548	3945.59	0.08557
3943.66	-0.00932	3943.66	0.00185	3943.66	0.0312	3943.66	0.04655	3943.66	0.05602	3943.66	0.0668	3943.66	0.07569	3943.66	0.08575
3941.73	-0.00941	3941.73	0.00189	3941.73	0.03152	3941.73	0.04696	3941.73	0.05649	3941.73	0.06739	3941.73	0.07611	3941.73	0.08574
3939.81	-0.00942	3939.81	0.00182	3939.81	0.03171	3939.81	0.04722	3939.81	0.05695	3939.81	0.06778	3939.81	0.07664	3939.81	0.08562
3937.88	-0.00939	3937.88	0.00151	3937.88	0.0319	3937.88	0.04737	3937.88	0.05728	3937.88	0.06796	3937.88	0.07703	3937.88	0.08547
3935.95	-0.00929	3935.95	0.00109	3935.95	0.03216	3935.95	0.04737	3935.95	0.05742	3935.95	0.06802	3935.95	0.07716	3935.95	0.08537
3934.02	-0.00912	3934.02	0.000855	3934.02	0.03235	3934.02	0.04723	3934.02	0.05743	3934.02	0.06789	3934.02	0.07717	3934.02	0.08527
3932.09	-0.00895	3932.09	0.000771	3932.09	0.03231	3932.09	0.0471	3932.09	0.05742	3932.09	0.06771	3932.09	0.07714	3932.09	0.0851
3930.16	-0.00876	3930.16	0.000606	3930.16	0.03211	3930.16	0.04706	3930.16	0.05731	3930.16	0.06762	3930.16	0.077	3930.16	0.0851
3928.24	-0.00854	3928.24	0.000327	3928.24	0.03195	3928.24	0.04705	3928.24	0.05707	3928.24	0.06763	3928.24	0.07681	3928.24	0.08549
3926.31	-0.00838	3926.31	0.000168	3926.31	0.03187	3926.31	0.04701	3926.31	0.05696	3926.31	0.06777	3926.31	0.07675	3926.31	0.08612
3924.38	-0.00837	3924.38	0.00027	3924.38	0.03172	3924.38	0.04692	3924.38	0.05698	3924.38	0.06801	3924.38	0.07673	3924.38	0.08669
3922.45	-0.00839	3922.45	0.000579	3922.45	0.03134	3922.45	0.04687	3922.45	0.05694	3922.45	0.06822	3922.45	0.07646	3922.45	0.08699
3920.52	-0.00842	3920.52	0.000978	3920.52	0.03083	3920.52	0.04687	3920.52	0.05677	3920.52	0.06828	3920.52	0.07598	3920.52	0.08697
3918.59	-0.00846	3918.59	0.00134	3918.59	0.03042	3918.59	0.0467	3918.59	0.05646	3918.59	0.06826	3918.59	0.07571	3918.59	0.08673
3916.66	-0.00853	3916.66	0.00161	3916.66	0.03017	3916.66	0.04631	3916.66	0.05605	3916.66	0.06826	3916.66	0.07591	3916.66	0.08646
3914.74	-0.00868	3914.74	0.00188	3914.74	0.03002	3914.74	0.04613	3914.74	0.05588	3914.74	0.0682	3914.74	0.0764	3914.74	0.08625
3912.81	-0.00892	3912.81	0.00217	3912.81	0.03012	3912.81	0.04641	3912.81	0.05616	3912.81	0.06789	3912.81	0.07701	3912.81	0.08617
3910.88	-0.00912	3910.88	0.0024	3910.88	0.03049	3910.88	0.04691	3910.88	0.05675	3910.88	0.06741	3910.88	0.0776	3910.88	0.08614
3908.95	-0.00923	3908.95	0.00254	3908.95	0.031	3908.95	0.04736	3908.95	0.05736	3908.95	0.06714	3908.95	0.07798	3908.95	0.08619
3907.02	-0.00927	3907.02	0.00252	3907.02	0.03159	3907.02	0.04773	3907.02	0.05778	3907.02	0.06709	3907.02	0.07803	3907.02	0.08637
3905.09	-0.00929	3905.09	0.00243	3905.09	0.03223	3905.09	0.04805	3905.09	0.058	3905.09	0.06706	3905.09	0.07798	3905.09	0.08667
3903.17	-0.00938	3903.17	0.00248	3903.17	0.03283	3903.17	0.04841	3903.17	0.05815	3903.17	0.06704	3903.17	0.07802	3903.17	0.08696
3901.24	-0.00957	3901.24	0.00262	3901.24	0.03328	3901.24	0.04885	3901.24	0.05832	3901.24	0.0672	3901.24	0.07811	3901.24	0.08714
3899.31	-0.00963	3899.31	0.00275	3899.31	0.03338	3899.31	0.04924	3899.31	0.05842	3899.31	0.06749	3899.31	0.07809	3899.31	0.08712
3897.38	-0.00942	3897.38	0.00286	3897.38	0.03316	3897.38	0.04934	3897.38	0.0584	3897.38	0.06773	3897.38	0.07792	3897.38	0.08695
3895.45	-0.00907	3895.45	0.00285	3895.45	0.0328	3895.45	0.04904	3895.45	0.05814	3895.45	0.06774	3895.45	0.0777	3895.45	0.08676
3893.52	-0.00874	3893.52	0.0028	3893.52	0.03238	3893.52	0.04869	3893.52	0.05772	3893.52	0.06747	3893.52	0.07741	3893.52	0.08669
3891.59	-0.00846	3891.59	0.0029	3891.59	0.03203	3891.59	0.04866	3891.59	0.05762	3891.59	0.06701	3891.59	0.077	3891.59	0.08696
3889.67	-0.00828	3889.67	0.00288	3889.67	0.03199	3889.67	0.04872	3889.67	0.05795	3889.67	0.06657	3889.67	0.07669	3889.67	0.08747
3887.74	-0.00821	3887.74	0.00253	3887.74	0.03214	3887.74	0.04837	3887.74	0.05833	3887.74	0.06643	3887.74	0.07686	3887.74	0.08786
3885.81	-0.00824	3885.81	0.00213	3885.81	0.03228	3885.81	0.04751	3885.81	0.05843	3885.81	0.0667	3885.81	0.07744	3885.81	0.08808
3883.88	-0.00832	3883.88	0.002	3883.88	0.03237	3883.88	0.04638	3883.88	0.05816	3883.88	0.06717	3883.88	0.07815	3883.88	0.08813
3881.95	-0.00839	3881.95	0.00231	3881.95	0.03235	3881.95	0.04549	3881.95	0.05754	3881.95	0.06766	3881.95	0.0787	3881.95	0.08802
3880.02	-0.00832	3880.02	0.00283	3880.02	0.03229	3880.02	0.04522	3880.02	0.05684	3880.02	0.06821	3880.02	0.07893	3880.02	0.08792
3878.1	-0.00816	3878.1	0.00318	3878.1	0.03226	3878.1	0.04547	3878.1	0.05634	3878.1	0.06881	3878.1	0.07894	3878.1	0.08785
3876.17	-0.00812	3876.17	0.00334	3876.17	0.03221	3876.17	0.04592	3876.17	0.05608	3876.17	0.06932	3876.17	0.07898	3876.17	0.08772
3874.24	-0.00821	3874.24	0.00346	3874.24	0.03238	3874.24	0.04664	3874.24	0.05607	3874.24	0.06969	3874.24	0.07912	3874.24	0.08784
3872.31	-0.00822	3872.31	0.00351	3872.31	0.03295	3872.31	0.04775	3872.31	0.05622	3872.31	0.06978	3872.31	0.07923	3872.31	0.08836
3870.38	-0.00797	3870.38	0.00344	3870.38	0.03359	3870.38	0.04901	3870.38	0.05639	3870.38	0.06949	3870.38	0.07917	3870.38	0.08901
3868.45	-0.00763	3868.45	0.00326	3868.45	0.03405	3868.45	0.05002	3868.45	0.0567	3868.45	0.06903	3868.45	0.07908	3868.45	0.08962
3866.53	-0.00733	3866.53	0.00288	3866.53	0.03427	3866.53	0.05045	3866.53	0.05709	3866.53	0.06871	3866.53	0.07939	3866.53	0.09007
3864.6	-0.00712	3864.6	0.0025	3864.6	0.03434	3864.6	0.05018	3864.6	0.0574	3864.6	0.06885	3864.6	0.07997	3864.6	0.09039
3862.67	-0.00696	3862.67	0.00246	3862.67	0.0344	3862.67	0.0496	3862.67	0.05785	3862.67	0.06953	3862.67	0.08054	3862.67	0.09071
3860.74	-0.00671	3860.74	0.00279	3860.74	0.03444	3860.74	0.0491	3860.74	0.05842	3860.74	0.0705	3860.74	0.08096	3860.74	0.09091
3858.81	-0.00639	3858.81	0.00333	3858.81	0.03437	3858.81	0.04883	3858.81	0.05883	3858.81	0.07151	3858.81	0.08131	3858.81	0.09083
3856.88	-0.00619	3856.88	0.00371	3856.88	0.03433	3856.88	0.0487	3856.88	0.05906	3856.88	0.07229	3856.88	0.08171	3856.88	0.09047
3854.95	-0.00617	3854.95	0.00369	3854.95	0.03441	3854.95	0.04849	3854.95	0.05912	3854.95	0.07274	3854.95	0.0819	3854.95	0.08987
3853.03	-0.0062	3853.03	0.00344	3853.03	0.03449	3853.03	0.04842	3853.03	0.0591	3853.03	0.07301	3853.03	0.08179	3853.03	0.08926
3851.1	-0.00624	3851.1	0.00331	3851.1	0.03459	3851.1	0.04897	3851.1	0.05925	3851.1	0.07314	3851.1	0.0817	3851.1	0.08895
3849.17	-0.00627	3849.17	0.0034	3849.17	0.03467	3849.17	0.0499	3849.17	0.05959	3849.17	0.07297	3849.17	0.08176	3849.17	0.08892
3847.24	-0.00631	3847.24	0.00353	3847.24	0.03464	3847.24	0.05052	3847.24	0.05983	3847.24	0.07259	3847.24	0.08188	3847.24	0.08905
3845.31	-0.00641	3845.31	0.00362	3845.31	0.0345	3845.31	0.05061	3845.31	0.05983	3845.31	0.07221	3845.31	0.08184	3845.31	0.08944
3843.38	-0.00656	3843.38	0.00372	3843.38	0.0344	3843.38	0.05035	3843.38	0.05961	3843.38	0.07213	3843.38	0.08155	3843.38	0.09016
3841.46	-0.00679	3841.46	0.00398	3841.46	0.0345	3841.46	0.05006	3841.46	0.05926	3841.46	0.07257	3841.46	0.08113	3841.46	0.09108
3839.53	-0.00721	3839.53	0.00439	3839.53	0.03481	3839.53	0.0501	3839.53	0.05902	3839.53	0.07323	3839.53	0.08071	3839.53	0.09187
3837.6	-0.00761	3837.6	0.0047	3837.6	0.03528	3837.6	0.05036	3837.6	0.05893	3837.6	0.07373	3837.6	0.08049	3837.6	0.09228
3835.67	-0.00771	3835.67	0.00485	3835.67	0.03575	3835.67	0.0506	3835.67	0.05893	3835.67	0.07397	3835.67	0.08066	3835.67	0.09224
3833.74	-0.00732	3833.74	0.00493	3833.74	0.03603	3833.74	0.05073	3833.74	0.05893	3833.74	0.07395	3833.74	0.08097	3833.74	0.09179
3831.81	-0.00667	3831.81	0.0051	3831.81	0.03612	3831.81	0.05084	3831.81	0.05899	3831.81	0.07377	3831.81	0.08134	3831.81	0.09111
3829.88	-0.00611	3829.88	0.00547	3829.88	0.03612	3829.88	0.05118	3829.88	0.05929	3829.88	0.07343	3829.88	0.08174	3829.88	0.09042
3827.96	-0.0057	3827.96	0.006	3827.96	0.03611	3827.96	0.05177	3827.96	0.05989	3827.96	0.07306	3827.96	0.08204	3827.96	0.08988
3826.03	-0.00544	3826.03	0.00666	3826.03	0.03626	3826.03	0.05221	3826.03	0.06058	3826.03	0.07295	3826.03	0.08209	3826.03	0.08942
3824.1	-0.00528	3824.1	0.00728	3824.1	0.03659	3824.1	0.05221	3824.1	0.0611	3824.1	0.07296	3824.1	0.08186	3824.1	0.08902
3822.17	-0.00513	3822.17	0.0077	3822.17	0.03687	3822.17	0.05189	3822.17	0.06138	3822.17	0.07273	3822.17	0.08168	3822.17	0.08869
3820.24	-0.00501	3820.24	0.00778	3820.24	0.03707	3820.24	0.05152	3820.24	0.06141	3820.24	0.07228	3820.24	0.08185	3820.24	0.08843
3818.31	-0.00499	3818.31	0.00751	3818.31	0.03725	3818.31	0.05124	3818.31	0.06129	3818.31	0.07186	3818.31	0.08208	3818.31	0.08815
3816.39	-0.00495	3816.39	0.00701	3816.39	0.0374	3816.39	0.05098	3816.39	0.06127	3816.39	0.07155	3816.39	0.08216	3816.39	0.08775
3814.46	-0.00485	3814.46	0.00649	3814.46	0.03746	3814.46	0.05075	3814.46	0.06137	3814.46	0.07124	3814.46	0.08209	3814.46	0.0873
3812.53	-0.00481	3812.53	0.00615	3812.53	0.0375	3812.53	0.05073	3812.53	0.06154	3812.53	0.07108	3812.53	0.08201	3812.53	0.08704
3810.6	-0.00487	3810.6	0.00598	3810.6	0.03755	3810.6	0.05096	3810.6	0.06167	3810.6	0.07106	3810.6	0.08202	3810.6	0.08704
3808.67	-0.00502	3808.67	0.00597	3808.67	0.0376	3808.67	0.05134	3808.67	0.06178	3808.67	0.07095	3808.67	0.08207	3808.67	0.08728
3806.74	-0.00532	3806.74	0.00617	3806.74	0.03763	3806.74	0.0518	3806.74	0.06192	3806.74	0.07074	3806.74	0.08203	3806.74	0.08784
3804.81	-0.00572	3804.81	0.00657	3804.81	0.03765	3804.81	0.05213	3804.81	0.06203	3804.81	0.07062	3804.81	0.08199	3804.81	0.08854
3802.89	-0.00609	3802.89	0.00713	3802.89	0.03774	3802.89	0.05224	3802.89	0.06204	3802.89	0.0705	3802.89	0.08198	3802.89	0.08906
3800.96	-0.00634	3800.96	0.00764	3800.96	0.03783	3800.96	0.0522	3800.96	0.06188	3800.96	0.07008	3800.96	0.082	3800.96	0.08935
3799.03	-0.0063	3799.03	0.0079	3799.03	0.03792	3799.03	0.0521	3799.03	0.06158	3799.03	0.06955	3799.03	0.08206	3799.03	0.0896
3797.1	-0.00604	3797.1	0.00787	3797.1	0.0381	3797.1	0.05202	3797.1	0.06137	3797.1	0.0693	3797.1	0.08211	3797.1	0.0899
3795.17	-0.0057	3795.17	0.00772	3795.17	0.03839	3795.17	0.05203	3795.17	0.06152	3795.17	0.06957	3795.17	0.08219	3795.17	0.09017
3793.24	-0.00542	3793.24	0.00771	3793.24	0.03875	3793.24	0.05214	3793.24	0.06208	3793.24	0.07025	3793.24	0.08236	3793.24	0.09022
3791.32	-0.00523	3791.32	0.00801	3791.32	0.0393	3791.32	0.05246	3791.32	0.0628	3791.32	0.0711	3791.32	0.08253	3791.32	0.09014
3789.39	-0.00514	3789.39	0.00841	3789.39	0.0401	3789.39	0.0531	3789.39	0.06347	3789.39	0.07213	3789.39	0.08258	3789.39	0.09006
3787.46	-0.00511	3787.46	0.00853	3787.46	0.04097	3787.46	0.05387	3787.46	0.06383	3787.46	0.0732	3787.46	0.08254	3787.46	0.08984
3785.53	-0.00501	3785.53	0.00839	3785.53	0.04164	3785.53	0.05454	3785.53	0.06379	3785.53	0.07401	3785.53	0.08256	3785.53	0.08946
3783.6	-0.00482	3783.6	0.00825	3783.6	0.04203	3783.6	0.05503	3783.6	0.06352	3783.6	0.07444	3783.6	0.08268	3783.6	0.08912
3781.67	-0.0046	3781.67	0.00826	3781.67	0.04224	3781.67	0.05535	3781.67	0.06331	3781.67	0.07448	3781.67	0.0828	3781.67	0.08883
3779.75	-0.00435	3779.75	0.00837	3779.75	0.04237	3779.75	0.05555	3779.75	0.06316	3779.75	0.07421	3779.75	0.0829	3779.75	0.08862
3777.82	-0.00412	3777.82	0.0085	3777.82	0.04244	3777.82	0.05554	3777.82	0.0629	3777.82	0.07376	3777.82	0.08287	3777.82	0.08865
3775.89	-0.00396	3775.89	0.00867	3775.89	0.04251	3775.89	0.05533	3775.89	0.06269	3775.89	0.07329	3775.89	0.08259	3775.89	0.08895
3773.96	-0.00382	3773.96	0.00894	3773.96	0.04258	3773.96	0.05513	3773.96	0.06274	3773.96	0.07296	3773.96	0.08211	3773.96	0.08934
3772.03	-0.00361	3772.03	0.0093	3772.03	0.04259	3772.03	0.05498	3772.03	0.06299	3772.03	0.07282	3772.03	0.08158	3772.03	0.08964
3770.1	-0.00328	3770.1	0.00975	3770.1	0.04256	3770.1	0.0549	3770.1	0.06337	3770.1	0.07287	3770.1	0.08115	3770.1	0.09001
3768.17	-0.00291	3768.17	0.01026	3768.17	0.04257	3768.17	0.05512	3768.17	0.06394	3768.17	0.07307	3768.17	0.08098	3768.17	0.09064
3766.25	-0.00262	3766.25	0.01072	3766.25	0.04274	3766.25	0.05564	3766.25	0.06455	3766.25	0.07349	3766.25	0.08153	3766.25	0.09127
3764.32	-0.00247	3764.32	0.01104	3764.32	0.04318	3764.32	0.05625	3764.32	0.06496	3764.32	0.07424	3764.32	0.08301	3764.32	0.09178
3762.39	-0.00236	3762.39	0.01136	3762.39	0.04407	3762.39	0.05717	3762.39	0.06533	3762.39	0.07535	3762.39	0.08443	3762.39	0.09284
3760.46	-0.00227	3760.46	0.01211	3760.46	0.04543	3760.46	0.05867	3760.46	0.06579	3760.46	0.07637	3760.46	0.08512	3760.46	0.0945
3758.53	-0.00238	3758.53	0.01299	3758.53	0.04638	3758.53	0.0599	3758.53	0.06558	3758.53	0.07642	3758.53	0.08492	3758.53	0.09529
3756.6	-0.00279	3756.6	0.01348	3756.6	0.04636	3756.6	0.05994	3756.6	0.06409	3756.6	0.07492	3756.6	0.08416	3756.6	0.09438
3754.68	-0.00341	3754.68	0.0135	3754.68	0.04556	3754.68	0.05879	3754.68	0.06182	3754.68	0.07224	3754.68	0.08319	3754.68	0.09229
3752.75	-0.00411	3752.75	0.01305	3752.75	0.04446	3752.75	0.05712	3752.75	0.05988	3752.75	0.06973	3752.75	0.08213	3752.75	0.0903
3750.82	-0.00472	3750.82	0.01204	3750.82	0.04317	3750.82	0.05528	3750.82	0.05855	3750.82	0.06788	3750.82	0.08105	3750.82	0.08882
3748.89	-0.00497	3748.89	0.01058	3748.89	0.04175	3748.89	0.05343	3748.89	0.0578	3748.89	0.06678	3748.89	0.08031	3748.89	0.08798
3746.96	-0.00475	3746.96	0.00902	3746.96	0.04028	3746.96	0.05189	3746.96	0.05794	3746.96	0.06682	3746.96	0.08041	3746.96	0.08803
3745.03	-0.00416	3745.03	0.00785	3745.03	0.03921	3745.03	0.0511	3745.03	0.05928	3745.03	0.0686	3745.03	0.08133	3745.03	0.0891
3743.1	-0.00331	3743.1	0.00751	3743.1	0.03938	3743.1	0.05149	3743.1	0.06186	3743.1	0.07195	3743.1	0.08289	3743.1	0.09119
3741.18	-0.00218	3741.18	0.00827	3741.18	0.04127	3741.18	0.05335	3741.18	0.0654	3741.18	0.07643	3741.18	0.0849	3741.18	0.09442
3739.25	-0.000659	3739.25	0.01051	3739.25	0.04484	3739.25	0.05683	3739.25	0.06953	3739.25	0.08163	3739.25	0.08725	3739.25	0.09868
3737.32	0.00126	3737.32	0.01437	3737.32	0.04931	3737.32	0.06135	3737.32	0.0735	3737.32	0.08658	3737.32	0.09	3737.32	0.10274
3735.39	0.00344	3735.39	0.01884	3735.39	0.05342	3735.39	0.06549	3735.39	0.07646	3735.39	0.09006	3735.39	0.09334	3735.39	0.10496
3733.46	0.0057	3733.46	0.02307	3733.46	0.05698	3733.46	0.06879	3733.46	0.07843	3733.46	0.09176	3733.46	0.09667	3733.46	0.10565
3731.53	0.00782	3731.53	0.02686	3731.53	0.06024	3731.53	0.07156	3731.53	0.07997	3731.53	0.0925	3731.53	0.09881	3731.53	0.10603
3729.61	0.00965	3729.61	0.02996	3729.61	0.06295	3729.61	0.07373	3729.61	0.08127	3729.61	0.09303	3729.61	0.09957	3729.61	0.10669
3727.68	0.0114	3727.68	0.03214	3727.68	0.0645	3727.68	0.07481	3727.68	0.08184	3727.68	0.09269	3727.68	0.09909	3727.68	0.10681
3725.75	0.0132	3725.75	0.03337	3725.75	0.06475	3725.75	0.07472	3725.75	0.08145	3725.75	0.09118	3725.75	0.09767	3725.75	0.10582
3723.82	0.01508	3723.82	0.03372	3723.82	0.06375	3723.82	0.07353	3723.82	0.08029	3723.82	0.08894	3723.82	0.09584	3723.82	0.10378
3721.89	0.01687	3721.89	0.0335	3721.89	0.06217	3721.89	0.07149	3721.89	0.07896	3721.89	0.08675	3721.89	0.09397	3721.89	0.1012
3719.96	0.01843	3719.96	0.03346	3719.96	0.06135	3719.96	0.0695	3719.96	0.07799	3719.96	0.08477	3719.96	0.09227	3719.96	0.09874
3718.04	0.01984	3718.04	0.03414	3718.04	0.0616	3718.04	0.068	3718.04	0.07712	3718.04	0.08294	3718.04	0.09107	3718.04	0.09636
3716.11	0.02138	3716.11	0.03573	3716.11	0.06259	3716.11	0.06702	3716.11	0.07619	3716.11	0.08147	3716.11	0.09038	3716.11	0.09394
3714.18	0.02318	3714.18	0.0382	3714.18	0.06392	3714.18	0.06672	3714.18	0.07546	3714.18	0.08049	3714.18	0.0898	3714.18	0.09179
3712.25	0.02511	3712.25	0.04128	3712.25	0.06528	3712.25	0.06722	3712.25	0.07544	3712.25	0.07997	3712.25	0.08915	3712.25	0.09038
3710.32	0.02695	3710.32	0.04463	3710.32	0.06655	3710.32	0.06832	3710.32	0.07609	3710.32	0.07992	3710.32	0.08846	3710.32	0.08984
3708.39	0.02868	3708.39	0.04811	3708.39	0.06766	3708.39	0.06973	3708.39	0.07687	3708.39	0.0804	3708.39	0.08778	3708.39	0.08984
3706.46	0.0304	3706.46	0.05149	3706.46	0.06841	3706.46	0.07106	3706.46	0.0773	3706.46	0.081	3706.46	0.08712	3706.46	0.08984
3704.54	0.03189	3704.54	0.05436	3704.54	0.06872	3704.54	0.07198	3704.54	0.0769	3704.54	0.08104	3704.54	0.08648	3704.54	0.08937
3702.61	0.03298	3702.61	0.05635	3702.61	0.06859	3702.61	0.07232	3702.61	0.07557	3702.61	0.08012	3702.61	0.08588	3702.61	0.08833
3700.68	0.03354	3700.68	0.05726	3700.68	0.06826	3700.68	0.07225	3700.68	0.0742	3700.68	0.07887	3700.68	0.08517	3700.68	0.0871
3698.75	0.03344	3698.75	0.05699	3698.75	0.06834	3698.75	0.07214	3698.75	0.07387	3698.75	0.0785	3698.75	0.0841	3698.75	0.08616
3696.82	0.03268	3696.82	0.05595	3696.82	0.06904	3696.82	0.07191	3696.82	0.07393	3696.82	0.07864	3696.82	0.08257	3696.82	0.0855
3694.89	0.03139	3694.89	0.05435	3694.89	0.06988	3694.89	0.07118	3694.89	0.07349	3694.89	0.07844	3694.89	0.08078	3694.89	0.08465
3692.97	0.02964	3692.97	0.05234	3692.97	0.07038	3692.97	0.0698	3692.97	0.0724	3692.97	0.07763	3692.97	0.07922	3692.97	0.08342
3691.04	0.02762	3691.04	0.0503	3691.04	0.07026	3691.04	0.06802	3691.04	0.07101	3691.04	0.07629	3691.04	0.07795	3691.04	0.08197
3689.11	0.02561	3689.11	0.04876	3689.11	0.06945	3689.11	0.06621	3689.11	0.06986	3689.11	0.07452	3689.11	0.07674	3689.11	0.08057
3687.18	0.02348	3687.18	0.0479	3687.18	0.06814	3687.18	0.06489	3687.18	0.06921	3687.18	0.07261	3687.18	0.07547	3687.18	0.07934
3685.25	0.02136	3685.25	0.047	3685.25	0.06655	3685.25	0.06425	3685.25	0.0685	3685.25	0.07119	3685.25	0.07411	3685.25	0.07853
3683.32	0.01947	3683.32	0.04579	3683.32	0.06513	3683.32	0.06368	3683.32	0.06709	3683.32	0.07039	3683.32	0.07281	3683.32	0.07826
3681.39	0.01794	3681.39	0.04463	3681.39	0.06437	3681.39	0.063	3681.39	0.06502	3681.39	0.06989	3681.39	0.07186	3681.39	0.0782
3679.47	0.01685	3679.47	0.04384	3679.47	0.06441	3679.47	0.0624	3679.47	0.06293	3679.47	0.06949	3679.47	0.07132	3679.47	0.07769
3677.54	0.01638	3677.54	0.04354	3677.54	0.06499	3677.54	0.06239	3677.54	0.06184	3677.54	0.06967	3677.54	0.07102	3677.54	0.07696
3675.61	0.01642	3675.61	0.0436	3675.61	0.06589	3675.61	0.06299	3675.61	0.0618	3675.61	0.07053	3675.61	0.07076	3675.61	0.07628
3673.68	0.0166	3673.68	0.04397	3673.68	0.06671	3673.68	0.06341	3673.68	0.06179	3673.68	0.0709	3673.68	0.07049	3673.68	0.07538
3671.75	0.01681	3671.75	0.04461	3671.75	0.06743	3671.75	0.0633	3671.75	0.06152	3671.75	0.07046	3671.75	0.07049	3671.75	0.0742
3669.82	0.01711	3669.82	0.04551	3669.82	0.06822	3669.82	0.06284	3669.82	0.06123	3669.82	0.06949	3669.82	0.07078	3669.82	0.07295
3667.9	0.01743	3667.9	0.04684	3667.9	0.06915	3667.9	0.06251	3667.9	0.06137	3667.9	0.06822	3667.9	0.07111	3667.9	0.07187
3665.97	0.01813	3665.97	0.04867	3665.97	0.07008	3665.97	0.06286	3665.97	0.0622	3665.97	0.06683	3665.97	0.07131	3665.97	0.07123
3664.04	0.01915	3664.04	0.05049	3664.04	0.07071	3664.04	0.06408	3664.04	0.06338	3664.04	0.0657	3664.04	0.07139	3664.04	0.07126
3662.11	0.02022	3662.11	0.05135	3662.11	0.07085	3662.11	0.06548	3662.11	0.06399	3662.11	0.06527	3662.11	0.0716	3662.11	0.07194
3660.18	0.02114	3660.18	0.05134	3660.18	0.0712	3660.18	0.06627	3660.18	0.06361	3660.18	0.06537	3660.18	0.07203	3660.18	0.07315
3658.25	0.0219	3658.25	0.05107	3658.25	0.07285	3658.25	0.06663	3658.25	0.0636	3658.25	0.06595	3658.25	0.07242	3658.25	0.07464
3656.32	0.02252	3656.32	0.05104	3656.32	0.07509	3656.32	0.06691	3656.32	0.06441	3656.32	0.06683	3656.32	0.07271	3656.32	0.07558
3654.4	0.02296	3654.4	0.05141	3654.4	0.07688	3654.4	0.06731	3654.4	0.06562	3654.4	0.06796	3654.4	0.073	3654.4	0.07596
3652.47	0.02334	3652.47	0.05213	3652.47	0.07803	3652.47	0.0678	3652.47	0.06688	3652.47	0.06921	3652.47	0.07344	3652.47	0.07599
3650.54	0.02383	3650.54	0.05298	3650.54	0.07869	3650.54	0.06822	3650.54	0.06809	3650.54	0.07039	3650.54	0.07403	3650.54	0.07592
3648.61	0.02451	3648.61	0.05376	3648.61	0.07917	3648.61	0.06847	3648.61	0.06926	3648.61	0.07157	3648.61	0.07467	3648.61	0.07619
3646.68	0.0253	3646.68	0.05458	3646.68	0.07973	3646.68	0.06879	3646.68	0.07039	3646.68	0.07288	3646.68	0.07523	3646.68	0.07689
3644.75	0.02619	3644.75	0.05575	3644.75	0.08036	3644.75	0.06965	3644.75	0.07157	3644.75	0.07409	3644.75	0.07562	3644.75	0.0777
3642.83	0.02722	3642.83	0.05737	3642.83	0.08085	3642.83	0.07115	3642.83	0.07282	3642.83	0.07487	3642.83	0.07636	3642.83	0.07837
3640.9	0.02846	3640.9	0.05922	3640.9	0.08099	3640.9	0.07286	3640.9	0.07401	3640.9	0.07518	3640.9	0.07803	3640.9	0.0791
3638.97	0.02992	3638.97	0.06119	3638.97	0.08066	3638.97	0.07454	3638.97	0.0747	3638.97	0.07544	3638.97	0.08031	3638.97	0.08047
3637.04	0.03127	3637.04	0.063	3637.04	0.08067	3637.04	0.07604	3637.04	0.0748	3637.04	0.07601	3637.04	0.08257	3637.04	0.08267
3635.11	0.03212	3635.11	0.06455	3635.11	0.08176	3635.11	0.07741	3635.11	0.07532	3635.11	0.07713	3635.11	0.08439	3635.11	0.08525
3633.18	0.03255	3633.18	0.06601	3633.18	0.08305	3633.18	0.07882	3633.18	0.07612	3633.18	0.07864	3633.18	0.08577	3633.18	0.0874
3631.26	0.03286	3631.26	0.06747	3631.26	0.084	3631.26	0.0801	3631.26	0.07693	3631.26	0.0801	3631.26	0.08717	3631.26	0.08873
3629.33	0.03329	3629.33	0.06888	3629.33	0.08459	3629.33	0.08082	3629.33	0.07749	3629.33	0.08099	3629.33	0.08853	3629.33	0.08917
3627.4	0.03396	3627.4	0.06979	3627.4	0.08514	3627.4	0.08093	3627.4	0.07761	3627.4	0.08133	3627.4	0.08942	3627.4	0.08919
3625.47	0.03444	3625.47	0.06991	3625.47	0.08591	3625.47	0.08075	3625.47	0.07736	3625.47	0.08133	3625.47	0.08971	3625.47	0.08918
3623.54	0.03461	3623.54	0.0694	3623.54	0.08666	3623.54	0.08039	3623.54	0.07671	3623.54	0.08104	3623.54	0.08948	3623.54	0.08897
3621.61	0.03453	3621.61	0.06856	3621.61	0.08692	3621.61	0.07981	3621.61	0.07578	3621.61	0.08043	3621.61	0.0889	3621.61	0.08804
3619.68	0.03435	3619.68	0.06763	3619.68	0.08663	3619.68	0.07929	3619.68	0.07487	3619.68	0.07962	3619.68	0.08815	3619.68	0.08636
3617.76	0.03436	3617.76	0.06684	3617.76	0.0861	3617.76	0.07901	3617.76	0.07436	3617.76	0.07893	3617.76	0.08725	3617.76	0.08483
3615.83	0.03466	3615.83	0.06636	3615.83	0.08561	3615.83	0.07869	3615.83	0.07429	3615.83	0.07882	3615.83	0.08616	3615.83	0.08431
3613.9	0.03533	3613.9	0.066	3613.9	0.08539	3613.9	0.07813	3613.9	0.07443	3613.9	0.07935	3613.9	0.08506	3613.9	0.08442
3611.97	0.03631	3611.97	0.06566	3611.97	0.08532	3611.97	0.07769	3611.97	0.07491	3611.97	0.08042	3611.97	0.08452	3611.97	0.0848
3610.04	0.03733	3610.04	0.06574	3610.04	0.08524	3610.04	0.07776	3610.04	0.07593	3610.04	0.08182	3610.04	0.0845	3610.04	0.08565
3608.11	0.03809	3608.11	0.06649	3608.11	0.08525	3608.11	0.07796	3608.11	0.07747	3608.11	0.08299	3608.11	0.0846	3608.11	0.08668
3606.19	0.0387	3606.19	0.06755	3606.19	0.08555	3606.19	0.07799	3606.19	0.07898	3606.19	0.08366	3606.19	0.0846	3606.19	0.08748
3604.26	0.03928	3604.26	0.06824	3604.26	0.08645	3604.26	0.07832	3604.26	0.08001	3604.26	0.08412	3604.26	0.08427	3604.26	0.08817
3602.33	0.03972	3602.33	0.06841	3602.33	0.08755	3602.33	0.07902	3602.33	0.08061	3602.33	0.08423	3602.33	0.08381	3602.33	0.08874
3600.4	0.03978	3600.4	0.06805	3600.4	0.088	3600.4	0.0795	3600.4	0.0806	3600.4	0.08364	3600.4	0.08366	3600.4	0.08867
3598.47	0.03929	3598.47	0.06699	3598.47	0.08733	3598.47	0.07958	3598.47	0.07949	3598.47	0.08221	3598.47	0.0836	3598.47	0.08769
3596.54	0.03836	3596.54	0.06519	3596.54	0.08596	3596.54	0.07948	3596.54	0.07744	3596.54	0.08017	3596.54	0.08323	3596.54	0.08644
3594.61	0.03722	3594.61	0.06299	3594.61	0.08448	3594.61	0.07893	3594.61	0.07545	3594.61	0.07783	3594.61	0.08244	3594.61	0.08551
3592.69	0.03593	3592.69	0.06061	3592.69	0.0829	3592.69	0.07752	3592.69	0.07378	3592.69	0.07538	3592.69	0.08133	3592.69	0.0847
3590.76	0.03432	3590.76	0.05811	3590.76	0.08088	3590.76	0.07549	3590.76	0.07196	3590.76	0.07302	3590.76	0.08006	3590.76	0.0834
3588.83	0.03254	3588.83	0.05579	3588.83	0.07835	3588.83	0.07333	3588.83	0.06991	3588.83	0.07105	3588.83	0.0787	3588.83	0.08176
3586.9	0.03108	3586.9	0.05403	3586.9	0.0756	3586.9	0.07119	3586.9	0.06808	3586.9	0.06969	3586.9	0.07719	3586.9	0.08034
3584.97	0.02994	3584.97	0.05283	3584.97	0.07307	3584.97	0.06907	3584.97	0.06681	3584.97	0.06894	3584.97	0.07568	3584.97	0.07912
3583.04	0.02887	3583.04	0.0519	3583.04	0.07118	3583.04	0.06735	3583.04	0.06603	3583.04	0.06886	3583.04	0.07444	3583.04	0.07789
3581.12	0.02796	3581.12	0.05122	3581.12	0.07034	3581.12	0.06643	3581.12	0.06566	3581.12	0.06938	3581.12	0.07358	3581.12	0.07675
3579.19	0.02734	3579.19	0.05111	3579.19	0.07033	3579.19	0.06618	3579.19	0.06598	3579.19	0.07027	3579.19	0.07313	3579.19	0.0758
3577.26	0.02699	3577.26	0.0516	3577.26	0.07044	3577.26	0.06651	3577.26	0.0669	3577.26	0.07132	3577.26	0.07306	3577.26	0.07523
3575.33	0.02683	3575.33	0.05214	3575.33	0.0703	3575.33	0.06724	3575.33	0.06769	3575.33	0.07211	3575.33	0.07309	3575.33	0.07537
3573.4	0.02673	3573.4	0.0524	3573.4	0.07016	3573.4	0.06794	3573.4	0.06827	3573.4	0.07257	3573.4	0.07301	3573.4	0.07639
3571.47	0.02663	3571.47	0.05247	3571.47	0.06999	3571.47	0.0683	3571.47	0.06897	3571.47	0.07275	3571.47	0.07305	3571.47	0.07778
3569.55	0.02658	3569.55	0.05227	3569.55	0.06975	3569.55	0.06835	3569.55	0.06946	3569.55	0.0727	3569.55	0.0735	3569.55	0.07891
3567.62	0.02659	3567.62	0.05197	3567.62	0.0695	3567.62	0.06815	3567.62	0.0695	3567.62	0.07252	3567.62	0.07412	3567.62	0.07956
3565.69	0.02658	3565.69	0.05182	3565.69	0.06918	3565.69	0.06769	3565.69	0.06913	3565.69	0.07224	3565.69	0.0746	3565.69	0.0798
3563.76	0.02647	3563.76	0.0517	3563.76	0.06861	3563.76	0.06699	3563.76	0.06841	3563.76	0.07184	3563.76	0.07483	3563.76	0.07966
3561.83	0.02641	3561.83	0.05132	3561.83	0.06808	3561.83	0.06621	3561.83	0.06747	3561.83	0.07128	3561.83	0.07476	3561.83	0.07907
3559.9	0.02649	3559.9	0.05075	3559.9	0.06823	3559.9	0.06549	3559.9	0.06658	3559.9	0.07061	3559.9	0.07455	3559.9	0.07808
3557.97	0.02661	3557.97	0.05039	3557.97	0.06929	3557.97	0.06499	3557.97	0.06603	3557.97	0.06994	3557.97	0.07447	3557.97	0.07692
3556.05	0.02662	3556.05	0.05066	3556.05	0.0709	3556.05	0.06499	3556.05	0.06604	3556.05	0.06954	3556.05	0.07457	3556.05	0.07596
3554.12	0.02652	3554.12	0.05158	3554.12	0.07234	3554.12	0.06556	3554.12	0.06638	3554.12	0.06958	3554.12	0.07484	3554.12	0.07553
3552.19	0.02638	3552.19	0.05258	3552.19	0.07337	3552.19	0.06646	3552.19	0.06656	3552.19	0.06985	3552.19	0.07517	3552.19	0.07561
3550.26	0.02638	3550.26	0.05333	3550.26	0.07416	3550.26	0.06748	3550.26	0.06669	3550.26	0.07027	3550.26	0.0754	3550.26	0.07602
3548.33	0.02654	3548.33	0.05378	3548.33	0.07461	3548.33	0.06834	3548.33	0.06697	3548.33	0.07084	3548.33	0.07544	3548.33	0.07655
3546.4	0.02664	3546.4	0.05392	3546.4	0.07456	3546.4	0.06876	3546.4	0.06724	3546.4	0.07156	3546.4	0.07523	3546.4	0.07698
3544.48	0.0265	3544.48	0.05381	3544.48	0.07404	3544.48	0.06893	3544.48	0.06739	3544.48	0.0723	3544.48	0.07479	3544.48	0.07724
3542.55	0.02631	3542.55	0.0535	3542.55	0.07313	3542.55	0.06909	3542.55	0.06736	3542.55	0.07276	3542.55	0.07442	3542.55	0.07717
3540.62	0.02625	3540.62	0.053	3540.62	0.07195	3540.62	0.06904	3540.62	0.06721	3540.62	0.07278	3540.62	0.07431	3540.62	0.07669
3538.69	0.02631	3538.69	0.0524	3538.69	0.07089	3538.69	0.06855	3538.69	0.06717	3538.69	0.0724	3538.69	0.0743	3538.69	0.07601
3536.76	0.0264	3536.76	0.0519	3536.76	0.0704	3536.76	0.06778	3536.76	0.06737	3536.76	0.07168	3536.76	0.07417	3536.76	0.0754
3534.83	0.02653	3534.83	0.05175	3534.83	0.07057	3534.83	0.06713	3534.83	0.0677	3534.83	0.07077	3534.83	0.07378	3534.83	0.07504
3532.9	0.02675	3532.9	0.05217	3532.9	0.07127	3532.9	0.06693	3532.9	0.06807	3532.9	0.07	3532.9	0.07318	3532.9	0.07511
3530.98	0.02706	3530.98	0.05305	3530.98	0.07231	3530.98	0.067	3530.98	0.06828	3530.98	0.06953	3530.98	0.0726	3530.98	0.0755
3529.05	0.02735	3529.05	0.05399	3529.05	0.07347	3529.05	0.06708	3529.05	0.06839	3529.05	0.06924	3529.05	0.07229	3529.05	0.07591
3527.12	0.02756	3527.12	0.05467	3527.12	0.07458	3527.12	0.06707	3527.12	0.06863	3527.12	0.06904	3527.12	0.07218	3527.12	0.07624
3525.19	0.02777	3525.19	0.05498	3525.19	0.07533	3525.19	0.0668	3525.19	0.06889	3525.19	0.06896	3525.19	0.07211	3525.19	0.07633
3523.26	0.02804	3523.26	0.05499	3523.26	0.07551	3523.26	0.06625	3523.26	0.06884	3523.26	0.06902	3523.26	0.07214	3523.26	0.07607
3521.33	0.02838	3521.33	0.05484	3521.33	0.07538	3521.33	0.06593	3521.33	0.06866	3521.33	0.06931	3521.33	0.07219	3521.33	0.07573
3519.41	0.02876	3519.41	0.05464	3519.41	0.07523	3519.41	0.06617	3519.41	0.06871	3519.41	0.06983	3519.41	0.0721	3519.41	0.07556
3517.48	0.02907	3517.48	0.05455	3517.48	0.07494	3517.48	0.0666	3517.48	0.06884	3517.48	0.07052	3517.48	0.07207	3517.48	0.07549
3515.55	0.02933	3515.55	0.05465	3515.55	0.07441	3515.55	0.06678	3515.55	0.06877	3515.55	0.07125	3515.55	0.07228	3515.55	0.07553
3513.62	0.02962	3513.62	0.055	3513.62	0.07405	3513.62	0.06683	3513.62	0.06859	3513.62	0.07191	3513.62	0.0727	3513.62	0.07587
3511.69	0.02992	3511.69	0.05556	3511.69	0.07425	3511.69	0.06713	3511.69	0.06844	3511.69	0.07256	3511.69	0.07322	3511.69	0.07655
3509.76	0.03008	3509.76	0.0562	3509.76	0.07482	3509.76	0.06754	3509.76	0.06817	3509.76	0.0732	3509.76	0.07369	3509.76	0.0773
3507.83	0.02999	3507.83	0.05685	3507.83	0.07557	3507.83	0.06775	3507.83	0.06766	3507.83	0.07349	3507.83	0.07393	3507.83	0.07772
3505.91	0.02981	3505.91	0.05748	3505.91	0.07639	3505.91	0.06781	3505.91	0.06714	3505.91	0.07324	3505.91	0.07396	3505.91	0.07768
3503.98	0.02985	3503.98	0.05788	3503.98	0.07694	3503.98	0.06776	3503.98	0.06678	3503.98	0.0725	3503.98	0.07391	3503.98	0.0773
3502.05	0.03017	3502.05	0.05796	3502.05	0.07708	3502.05	0.06748	3502.05	0.06637	3502.05	0.07157	3502.05	0.07395	3502.05	0.0766
3500.12	0.03055	3500.12	0.05808	3500.12	0.07696	3500.12	0.06709	3500.12	0.06585	3500.12	0.07074	3500.12	0.07415	3500.12	0.07586
3498.19	0.03084	3498.19	0.05848	3498.19	0.07683	3498.19	0.06696	3498.19	0.06565	3498.19	0.07018	3498.19	0.07427	3498.19	0.07548
3496.26	0.03098	3496.26	0.05887	3496.26	0.07674	3496.26	0.06713	3496.26	0.06592	3496.26	0.06988	3496.26	0.07417	3496.26	0.07541
3494.34	0.03098	3494.34	0.05911	3494.34	0.07657	3494.34	0.06722	3494.34	0.06626	3494.34	0.06982	3494.34	0.07397	3494.34	0.07545
3492.41	0.03092	3492.41	0.05939	3492.41	0.07636	3492.41	0.06719	3492.41	0.06656	3492.41	0.06993	3492.41	0.07374	3492.41	0.07584
3490.48	0.03083	3490.48	0.05979	3490.48	0.07642	3490.48	0.06733	3490.48	0.06693	3490.48	0.07004	3490.48	0.07343	3490.48	0.07669
3488.55	0.03069	3488.55	0.06016	3488.55	0.07675	3488.55	0.06771	3488.55	0.06724	3488.55	0.07024	3488.55	0.07312	3488.55	0.0776
3486.62	0.03053	3486.62	0.0604	3486.62	0.077	3486.62	0.06807	3486.62	0.06723	3486.62	0.07062	3486.62	0.07291	3486.62	0.07823
3484.69	0.03048	3484.69	0.06061	3484.69	0.07721	3484.69	0.06831	3484.69	0.0669	3484.69	0.07105	3484.69	0.07273	3484.69	0.07843
3482.77	0.03069	3482.77	0.06091	3482.77	0.07747	3482.77	0.06846	3482.77	0.06645	3482.77	0.0712	3482.77	0.07244	3482.77	0.0781
3480.84	0.03111	3480.84	0.06117	3480.84	0.07748	3480.84	0.06848	3480.84	0.06612	3480.84	0.07097	3480.84	0.07222	3480.84	0.07737
3478.91	0.03154	3478.91	0.06134	3478.91	0.07722	3478.91	0.06854	3478.91	0.06609	3478.91	0.07078	3478.91	0.07232	3478.91	0.07664
3476.98	0.03187	3476.98	0.06166	3476.98	0.07702	3476.98	0.06876	3476.98	0.06637	3476.98	0.0709	3476.98	0.07268	3476.98	0.07625
3475.05	0.0321	3475.05	0.06219	3475.05	0.07699	3475.05	0.06906	3475.05	0.06689	3475.05	0.07122	3475.05	0.07308	3475.05	0.07619
3473.12	0.03222	3473.12	0.0626	3473.12	0.07691	3473.12	0.06927	3473.12	0.06764	3473.12	0.07154	3473.12	0.07342	3473.12	0.07633
3471.19	0.0323	3471.19	0.06281	3471.19	0.07672	3471.19	0.06935	3471.19	0.06859	3471.19	0.07173	3471.19	0.07379	3471.19	0.07676
3469.27	0.03244	3469.27	0.06288	3469.27	0.07645	3469.27	0.06946	3469.27	0.06946	3469.27	0.07162	3469.27	0.07421	3469.27	0.0775
3467.34	0.03269	3467.34	0.06282	3467.34	0.07618	3467.34	0.0696	3467.34	0.06993	3467.34	0.07124	3467.34	0.07462	3467.34	0.07827
3465.41	0.03303	3465.41	0.0627	3465.41	0.07598	3465.41	0.06974	3465.41	0.06989	3465.41	0.07098	3465.41	0.07491	3465.41	0.0789
3463.48	0.03338	3463.48	0.06251	3463.48	0.07584	3463.48	0.06989	3463.48	0.0695	3463.48	0.07117	3463.48	0.07499	3463.48	0.07931
3461.55	0.03362	3461.55	0.06222	3461.55	0.07582	3461.55	0.07001	3461.55	0.06881	3461.55	0.07155	3461.55	0.07489	3461.55	0.07927
3459.62	0.0337	3459.62	0.0619	3459.62	0.07584	3459.62	0.07005	3459.62	0.06802	3459.62	0.07166	3459.62	0.07469	3459.62	0.07868
3457.7	0.03367	3457.7	0.06162	3457.7	0.07573	3457.7	0.07006	3457.7	0.06765	3457.7	0.07144	3457.7	0.07429	3457.7	0.07786
3455.77	0.03362	3455.77	0.06146	3455.77	0.07562	3455.77	0.07004	3455.77	0.06781	3455.77	0.07122	3455.77	0.0736	3455.77	0.07719
3453.84	0.03363	3453.84	0.06156	3453.84	0.07577	3453.84	0.06989	3453.84	0.06803	3453.84	0.07109	3453.84	0.0728	3453.84	0.07668
3451.91	0.03375	3451.91	0.06199	3451.91	0.07614	3451.91	0.06962	3451.91	0.06799	3451.91	0.07092	3451.91	0.0722	3451.91	0.07625
3449.98	0.03396	3449.98	0.06259	3449.98	0.0765	3449.98	0.06924	3449.98	0.06787	3449.98	0.07059	3449.98	0.07196	3449.98	0.07589
3448.05	0.03421	3448.05	0.0631	3448.05	0.07668	3448.05	0.06873	3448.05	0.0678	3448.05	0.07004	3448.05	0.07199	3448.05	0.07554
3446.12	0.03448	3446.12	0.06328	3446.12	0.07676	3446.12	0.06822	3446.12	0.0675	3446.12	0.06937	3446.12	0.07212	3446.12	0.07515
3444.2	0.03479	3444.2	0.06333	3444.2	0.07685	3444.2	0.06801	3444.2	0.06697	3444.2	0.06904	3444.2	0.0722	3444.2	0.07488
3442.27	0.03503	3442.27	0.06363	3442.27	0.077	3442.27	0.06818	3442.27	0.06645	3442.27	0.06939	3442.27	0.07224	3442.27	0.07494
3440.34	0.03506	3440.34	0.06408	3440.34	0.07725	3440.34	0.06854	3440.34	0.06603	3440.34	0.07017	3440.34	0.07237	3440.34	0.07521
3438.41	0.03496	3438.41	0.06432	3438.41	0.07756	3438.41	0.06891	3438.41	0.0658	3438.41	0.07086	3438.41	0.07271	3438.41	0.07552
3436.48	0.03492	3436.48	0.0643	3436.48	0.0777	3436.48	0.06925	3436.48	0.06599	3436.48	0.07128	3436.48	0.07318	3436.48	0.07601
3434.55	0.03508	3434.55	0.06423	3434.55	0.0775	3434.55	0.06947	3434.55	0.06664	3434.55	0.07141	3434.55	0.07361	3434.55	0.07676
3432.63	0.03538	3432.63	0.06422	3432.63	0.07711	3432.63	0.06942	3432.63	0.06746	3432.63	0.07124	3432.63	0.074	3432.63	0.07742
3430.7	0.03568	3430.7	0.06427	3430.7	0.0768	3430.7	0.06923	3430.7	0.06806	3430.7	0.07083	3430.7	0.0744	3430.7	0.0778
3428.77	0.03591	3428.77	0.0644	3428.77	0.07683	3428.77	0.06921	3428.77	0.06846	3428.77	0.07046	3428.77	0.07463	3428.77	0.07795
3426.84	0.0361	3426.84	0.06457	3426.84	0.07707	3426.84	0.06934	3426.84	0.06891	3426.84	0.07036	3426.84	0.07456	3426.84	0.0778
3424.91	0.03623	3424.91	0.06449	3424.91	0.07715	3424.91	0.06946	3424.91	0.0693	3424.91	0.07036	3424.91	0.07431	3424.91	0.07718
3422.98	0.0363	3422.98	0.06412	3422.98	0.07703	3422.98	0.06964	3422.98	0.06943	3422.98	0.07037	3422.98	0.074	3422.98	0.07626
3421.06	0.03635	3421.06	0.06385	3421.06	0.07691	3421.06	0.06992	3421.06	0.06942	3421.06	0.07057	3421.06	0.07365	3421.06	0.07546
3419.13	0.0364	3419.13	0.06386	3419.13	0.07693	3419.13	0.07018	3419.13	0.06939	3419.13	0.07092	3419.13	0.07338	3419.13	0.07509
3417.2	0.03642	3417.2	0.06376	3417.2	0.07715	3417.2	0.07036	3417.2	0.06936	3417.2	0.07126	3417.2	0.07332	3417.2	0.0752
3415.27	0.0364	3415.27	0.06324	3415.27	0.07727	3415.27	0.07042	3415.27	0.06946	3415.27	0.07163	3415.27	0.07348	3415.27	0.0757
3413.34	0.03644	3413.34	0.0625	3413.34	0.07691	3413.34	0.0703	3413.34	0.06959	3413.34	0.07201	3413.34	0.0737	3413.34	0.07646
3411.41	0.03657	3411.41	0.06184	3411.41	0.07631	3411.41	0.06991	3411.41	0.06948	3411.41	0.07225	3411.41	0.0737	3411.41	0.07716
3409.48	0.03667	3409.48	0.06146	3409.48	0.07589	3409.48	0.06912	3409.48	0.06899	3409.48	0.07218	3409.48	0.07348	3409.48	0.07749
3407.56	0.03669	3407.56	0.06145	3407.56	0.07573	3407.56	0.06811	3407.56	0.0683	3407.56	0.0719	3407.56	0.07325	3407.56	0.07742
3405.63	0.03663	3405.63	0.06183	3405.63	0.07571	3405.63	0.06724	3405.63	0.06775	3405.63	0.07162	3405.63	0.07313	3405.63	0.07701
3403.7	0.03659	3403.7	0.0623	3403.7	0.07569	3403.7	0.06651	3403.7	0.06745	3403.7	0.07136	3403.7	0.07305	3403.7	0.07637
3401.77	0.03666	3401.77	0.06254	3401.77	0.07562	3401.77	0.0658	3401.77	0.06736	3401.77	0.07114	3401.77	0.07293	3401.77	0.07569
3399.84	0.03677	3399.84	0.06247	3399.84	0.07557	3399.84	0.06517	3399.84	0.0674	3399.84	0.07112	3399.84	0.07276	3399.84	0.07513
3397.91	0.03691	3397.91	0.06219	3397.91	0.07565	3397.91	0.06479	3397.91	0.06744	3397.91	0.07135	3397.91	0.07246	3397.91	0.07477
3395.99	0.03707	3395.99	0.06177	3395.99	0.07583	3395.99	0.06481	3395.99	0.06737	3395.99	0.07168	3395.99	0.0721	3395.99	0.07473
3394.06	0.03717	3394.06	0.06133	3394.06	0.07608	3394.06	0.06537	3394.06	0.06732	3394.06	0.07208	3394.06	0.07178	3394.06	0.07515
3392.13	0.03718	3392.13	0.06096	3392.13	0.07623	3392.13	0.06626	3392.13	0.06751	3392.13	0.07252	3392.13	0.0715	3392.13	0.0759
3390.2	0.03715	3390.2	0.06073	3390.2	0.0762	3390.2	0.06705	3390.2	0.06779	3390.2	0.07284	3390.2	0.07131	3390.2	0.07665
3388.27	0.03708	3388.27	0.06072	3388.27	0.07624	3388.27	0.06754	3388.27	0.06771	3388.27	0.07288	3388.27	0.07134	3388.27	0.0771
3386.34	0.03699	3386.34	0.06098	3386.34	0.07645	3386.34	0.06779	3386.34	0.06725	3386.34	0.07251	3386.34	0.07154	3386.34	0.07711
3384.41	0.03698	3384.41	0.06153	3384.41	0.07659	3384.41	0.06796	3384.41	0.06683	3384.41	0.07175	3384.41	0.07178	3384.41	0.07675
3382.49	0.03703	3382.49	0.06222	3382.49	0.07652	3382.49	0.06814	3382.49	0.06663	3382.49	0.07084	3382.49	0.07194	3382.49	0.07634
3380.56	0.03707	3380.56	0.06278	3380.56	0.07632	3380.56	0.06828	3380.56	0.06657	3380.56	0.07007	3380.56	0.07193	3380.56	0.07632
3378.63	0.0371	3378.63	0.0631	3378.63	0.07615	3378.63	0.06835	3378.63	0.06674	3378.63	0.06967	3378.63	0.07197	3378.63	0.07676
3376.7	0.03715	3376.7	0.06319	3376.7	0.07598	3376.7	0.0685	3376.7	0.06709	3376.7	0.06969	3376.7	0.07227	3376.7	0.07723
3374.77	0.03729	3374.77	0.06302	3374.77	0.07571	3374.77	0.06886	3374.77	0.06726	3374.77	0.06992	3374.77	0.07265	3374.77	0.07737
3372.84	0.03759	3372.84	0.06273	3372.84	0.07549	3372.84	0.06932	3372.84	0.06715	3372.84	0.07024	3372.84	0.07281	3372.84	0.07744
3370.92	0.03799	3370.92	0.06267	3370.92	0.07556	3370.92	0.06976	3370.92	0.06715	3370.92	0.07072	3370.92	0.07278	3370.92	0.07774
3368.99	0.03839	3368.99	0.06293	3368.99	0.07585	3368.99	0.06993	3368.99	0.06754	3368.99	0.07131	3368.99	0.07282	3368.99	0.07818
3367.06	0.03877	3367.06	0.06328	3367.06	0.07611	3367.06	0.06958	3367.06	0.06809	3367.06	0.07182	3367.06	0.07296	3367.06	0.0785
3365.13	0.03904	3365.13	0.06354	3365.13	0.07631	3365.13	0.06889	3365.13	0.06845	3365.13	0.07218	3365.13	0.07307	3365.13	0.07872
3363.2	0.03908	3363.2	0.06374	3363.2	0.07655	3363.2	0.0683	3363.2	0.06873	3363.2	0.07233	3363.2	0.07306	3363.2	0.07899
3361.27	0.03893	3361.27	0.06391	3361.27	0.07673	3361.27	0.06797	3361.27	0.06906	3361.27	0.07229	3361.27	0.07297	3361.27	0.07934
3359.34	0.03884	3359.34	0.06398	3359.34	0.07662	3359.34	0.06775	3359.34	0.0692	3359.34	0.07219	3359.34	0.07292	3359.34	0.07966
3357.42	0.03889	3357.42	0.06392	3357.42	0.07611	3357.42	0.06759	3357.42	0.06896	3357.42	0.07201	3357.42	0.07295	3357.42	0.07988
3355.49	0.03893	3355.49	0.06386	3355.49	0.07542	3355.49	0.06776	3355.49	0.06855	3355.49	0.07169	3355.49	0.07297	3355.49	0.08007
3353.56	0.03891	3353.56	0.0638	3353.56	0.07478	3353.56	0.06846	3353.56	0.06824	3353.56	0.0714	3353.56	0.07298	3353.56	0.08008
3351.63	0.03887	3351.63	0.06363	3351.63	0.07427	3351.63	0.06942	3351.63	0.06808	3351.63	0.07131	3351.63	0.0731	3351.63	0.07981
3349.7	0.03884	3349.7	0.06342	3349.7	0.07412	3349.7	0.07013	3349.7	0.06808	3349.7	0.07135	3349.7	0.07352	3349.7	0.07944
3347.77	0.0389	3347.77	0.06332	3347.77	0.07448	3347.77	0.07045	3347.77	0.06835	3347.77	0.07147	3347.77	0.0743	3347.77	0.07911
3345.85	0.03902	3345.85	0.0634	3345.85	0.07515	3345.85	0.07046	3345.85	0.0688	3345.85	0.0716	3345.85	0.07519	3345.85	0.07889
3343.92	0.03915	3343.92	0.06355	3343.92	0.07586	3343.92	0.07028	3343.92	0.06926	3343.92	0.07177	3343.92	0.0758	3343.92	0.07892
3341.99	0.03932	3341.99	0.06373	3341.99	0.0766	3341.99	0.07	3341.99	0.06964	3341.99	0.07214	3341.99	0.07613	3341.99	0.07933
3340.06	0.03947	3340.06	0.06395	3340.06	0.07737	3340.06	0.06975	3340.06	0.06994	3340.06	0.07281	3340.06	0.07645	3340.06	0.08003
3338.13	0.03959	3338.13	0.06395	3338.13	0.07796	3338.13	0.06958	3338.13	0.07004	3338.13	0.07345	3338.13	0.07683	3338.13	0.08071
3336.2	0.03973	3336.2	0.06354	3336.2	0.07816	3336.2	0.06955	3336.2	0.06991	3336.2	0.07368	3336.2	0.07715	3336.2	0.08103
3334.28	0.03984	3334.28	0.06301	3334.28	0.07805	3334.28	0.06978	3334.28	0.06966	3334.28	0.07368	3334.28	0.07731	3334.28	0.08099
3332.35	0.03989	3332.35	0.0627	3332.35	0.0778	3332.35	0.07039	3332.35	0.0695	3332.35	0.07379	3332.35	0.07736	3332.35	0.0809
3330.42	0.0399	3330.42	0.06269	3330.42	0.07751	3330.42	0.07134	3330.42	0.06967	3330.42	0.07422	3330.42	0.07738	3330.42	0.08097
3328.49	0.03989	3328.49	0.0628	3328.49	0.07728	3328.49	0.0723	3328.49	0.07017	3328.49	0.07496	3328.49	0.07747	3328.49	0.08111
3326.56	0.0398	3326.56	0.06285	3326.56	0.07727	3326.56	0.07296	3326.56	0.07084	3326.56	0.07572	3326.56	0.07768	3326.56	0.08109
3324.63	0.03965	3324.63	0.06293	3324.63	0.07739	3324.63	0.07334	3324.63	0.07159	3324.63	0.07619	3324.63	0.0779	3324.63	0.08088
3322.7	0.03954	3322.7	0.06317	3322.7	0.07736	3322.7	0.07358	3322.7	0.07226	3322.7	0.07635	3322.7	0.07811	3322.7	0.08084
3320.78	0.03957	3320.78	0.06333	3320.78	0.07712	3320.78	0.07362	3320.78	0.07268	3320.78	0.07637	3320.78	0.07838	3320.78	0.08106
3318.85	0.03963	3318.85	0.06311	3318.85	0.07695	3318.85	0.07336	3318.85	0.07282	3318.85	0.07645	3318.85	0.07881	3318.85	0.08131
3316.92	0.0396	3316.92	0.06248	3316.92	0.07701	3316.92	0.07286	3316.92	0.07279	3316.92	0.07661	3316.92	0.07928	3316.92	0.08154
3314.99	0.03948	3314.99	0.06167	3314.99	0.07712	3314.99	0.0724	3314.99	0.07268	3314.99	0.07648	3314.99	0.0795	3314.99	0.08186
3313.06	0.03937	3313.06	0.06101	3313.06	0.07719	3313.06	0.07217	3313.06	0.07262	3313.06	0.07598	3313.06	0.07937	3313.06	0.08214
3311.13	0.03932	3311.13	0.06074	3311.13	0.07728	3311.13	0.07208	3311.13	0.07258	3311.13	0.07558	3311.13	0.0791	3311.13	0.08233
3309.21	0.03935	3309.21	0.06085	3309.21	0.07728	3309.21	0.07196	3309.21	0.07247	3309.21	0.07557	3309.21	0.07876	3309.21	0.08258
3307.28	0.03938	3307.28	0.06113	3307.28	0.07709	3307.28	0.07187	3307.28	0.07234	3307.28	0.07583	3307.28	0.07826	3307.28	0.08293
3305.35	0.03937	3305.35	0.06124	3305.35	0.07687	3305.35	0.07175	3305.35	0.07225	3305.35	0.07617	3305.35	0.07772	3305.35	0.08319
3303.42	0.03934	3303.42	0.0612	3303.42	0.07671	3303.42	0.07149	3303.42	0.07227	3303.42	0.07634	3303.42	0.07729	3303.42	0.08318
3301.49	0.03933	3301.49	0.06127	3301.49	0.07651	3301.49	0.07115	3301.49	0.07244	3301.49	0.07613	3301.49	0.07696	3301.49	0.08298
3299.56	0.03935	3299.56	0.06138	3299.56	0.07617	3299.56	0.07072	3299.56	0.07265	3299.56	0.07564	3299.56	0.07683	3299.56	0.08277
3297.63	0.03933	3297.63	0.06116	3297.63	0.07561	3297.63	0.0701	3297.63	0.07273	3297.63	0.07505	3297.63	0.07695	3297.63	0.0825
3295.71	0.03927	3295.71	0.06059	3295.71	0.07501	3295.71	0.06944	3295.71	0.07257	3295.71	0.07447	3295.71	0.07712	3295.71	0.08215
3293.78	0.03937	3293.78	0.05999	3293.78	0.0746	3293.78	0.06895	3293.78	0.07212	3293.78	0.07408	3293.78	0.07721	3293.78	0.0819
3291.85	0.03969	3291.85	0.05961	3291.85	0.07439	3291.85	0.06862	3291.85	0.07146	3291.85	0.07394	3291.85	0.07741	3291.85	0.08189
3289.92	0.04008	3289.92	0.05953	3289.92	0.07441	3289.92	0.06841	3289.92	0.07082	3289.92	0.07407	3289.92	0.07793	3289.92	0.08206
3287.99	0.04028	3287.99	0.0597	3287.99	0.07475	3287.99	0.06845	3287.99	0.07044	3287.99	0.07452	3287.99	0.07867	3287.99	0.08243
3286.06	0.04024	3286.06	0.06017	3286.06	0.07524	3286.06	0.06887	3286.06	0.07047	3286.06	0.07522	3286.06	0.07936	3286.06	0.083
3284.14	0.04013	3284.14	0.06087	3284.14	0.07568	3284.14	0.06957	3284.14	0.07078	3284.14	0.07598	3284.14	0.07983	3284.14	0.08362
3282.21	0.04015	3282.21	0.06157	3282.21	0.07605	3282.21	0.07022	3282.21	0.07111	3282.21	0.07655	3282.21	0.08016	3282.21	0.08425
3280.28	0.04033	3280.28	0.06222	3280.28	0.07645	3280.28	0.07073	3280.28	0.07136	3280.28	0.07682	3280.28	0.08056	3280.28	0.08499
3278.35	0.04055	3278.35	0.06292	3278.35	0.077	3278.35	0.07122	3278.35	0.07159	3278.35	0.07694	3278.35	0.081	3278.35	0.0857
3276.42	0.04071	3276.42	0.0636	3276.42	0.07762	3276.42	0.07174	3276.42	0.07187	3276.42	0.07701	3276.42	0.08125	3276.42	0.08621
3274.49	0.04075	3274.49	0.06405	3274.49	0.07822	3274.49	0.07222	3274.49	0.07224	3274.49	0.07697	3274.49	0.08121	3274.49	0.08652
3272.57	0.04065	3272.57	0.06409	3272.57	0.07875	3272.57	0.0726	3272.57	0.07245	3272.57	0.07682	3272.57	0.08102	3272.57	0.08663
3270.64	0.04048	3270.64	0.06362	3270.64	0.07908	3270.64	0.07283	3270.64	0.07217	3270.64	0.07654	3270.64	0.08093	3270.64	0.08639
3268.71	0.04025	3268.71	0.06273	3268.71	0.07923	3268.71	0.07299	3268.71	0.07166	3268.71	0.07612	3268.71	0.08095	3268.71	0.08592
3266.78	0.03996	3266.78	0.06172	3266.78	0.07922	3266.78	0.07316	3266.78	0.07155	3266.78	0.07572	3266.78	0.08075	3266.78	0.08549
3264.85	0.0397	3264.85	0.06087	3264.85	0.07893	3264.85	0.07336	3264.85	0.072	3264.85	0.07543	3264.85	0.08037	3264.85	0.08515
3262.92	0.03956	3262.92	0.06032	3262.92	0.07828	3262.92	0.07362	3262.92	0.07269	3262.92	0.0752	3262.92	0.08016	3262.92	0.08474
3260.99	0.03948	3260.99	0.06008	3260.99	0.07738	3260.99	0.07385	3260.99	0.07329	3260.99	0.075	3260.99	0.08023	3260.99	0.08432
3259.07	0.0394	3259.07	0.06009	3259.07	0.07643	3259.07	0.07388	3259.07	0.07361	3259.07	0.07489	3259.07	0.08039	3259.07	0.08404
3257.14	0.03932	3257.14	0.06023	3257.14	0.07563	3257.14	0.07361	3257.14	0.07358	3257.14	0.07504	3257.14	0.08051	3257.14	0.08389
3255.21	0.03936	3255.21	0.06046	3255.21	0.07511	3255.21	0.07308	3255.21	0.07331	3255.21	0.07566	3255.21	0.08053	3255.21	0.08382
3253.28	0.03955	3253.28	0.06074	3253.28	0.0749	3253.28	0.0725	3253.28	0.07317	3253.28	0.07667	3253.28	0.08049	3253.28	0.08392
3251.35	0.03974	3251.35	0.06093	3251.35	0.07491	3251.35	0.07193	3251.35	0.07326	3251.35	0.07777	3251.35	0.08045	3251.35	0.08411
3249.42	0.03986	3249.42	0.06104	3249.42	0.07497	3249.42	0.07137	3249.42	0.07316	3249.42	0.07864	3249.42	0.08051	3249.42	0.08416
3247.5	0.03997	3247.5	0.06119	3247.5	0.07499	3247.5	0.07107	3247.5	0.07265	3247.5	0.07918	3247.5	0.08058	3247.5	0.0841
3245.57	0.04021	3245.57	0.06129	3245.57	0.075	3245.57	0.07113	3245.57	0.07209	3245.57	0.07942	3245.57	0.08047	3245.57	0.08411
3243.64	0.04056	3243.64	0.06117	3243.64	0.07497	3243.64	0.07129	3243.64	0.07186	3243.64	0.0793	3243.64	0.08015	3243.64	0.08416
3241.71	0.04085	3241.71	0.06093	3241.71	0.07478	3241.71	0.07144	3241.71	0.07189	3241.71	0.07865	3241.71	0.07985	3241.71	0.08412
3239.78	0.04098	3239.78	0.06075	3239.78	0.07447	3239.78	0.07162	3239.78	0.07202	3239.78	0.07757	3239.78	0.07968	3239.78	0.08395
3237.85	0.04096	3237.85	0.0607	3237.85	0.07434	3237.85	0.0719	3237.85	0.07225	3237.85	0.07642	3237.85	0.07948	3237.85	0.08378
3235.92	0.04087	3235.92	0.06063	3235.92	0.07447	3235.92	0.07214	3235.92	0.0724	3235.92	0.07542	3235.92	0.07932	3235.92	0.08349
3234	0.04078	3234	0.0604	3234	0.07468	3234	0.07201	3234	0.07223	3234	0.0746	3234	0.07933	3234	0.08286
3232.07	0.04069	3232.07	0.06011	3232.07	0.0747	3232.07	0.07145	3232.07	0.07181	3232.07	0.074	3232.07	0.07938	3232.07	0.08229
3230.14	0.04055	3230.14	0.05984	3230.14	0.07456	3230.14	0.0708	3230.14	0.07142	3230.14	0.07372	3230.14	0.0793	3230.14	0.08221
3228.21	0.04034	3228.21	0.05959	3228.21	0.07459	3228.21	0.07033	3228.21	0.07114	3228.21	0.07374	3228.21	0.07922	3228.21	0.08237
3226.28	0.04016	3226.28	0.05945	3226.28	0.0749	3226.28	0.07013	3226.28	0.07081	3226.28	0.07386	3226.28	0.07925	3226.28	0.08257
3224.35	0.04007	3224.35	0.0594	3224.35	0.07524	3224.35	0.07028	3224.35	0.07044	3224.35	0.07397	3224.35	0.07923	3224.35	0.08292
3222.43	0.03999	3222.43	0.05919	3222.43	0.07546	3222.43	0.0707	3222.43	0.07024	3222.43	0.07396	3222.43	0.07902	3222.43	0.08333
3220.5	0.03983	3220.5	0.05887	3220.5	0.07579	3220.5	0.07111	3220.5	0.07037	3220.5	0.07374	3220.5	0.07874	3220.5	0.08369
3218.57	0.03963	3218.57	0.05863	3218.57	0.07615	3218.57	0.07142	3218.57	0.07072	3218.57	0.07343	3218.57	0.07856	3218.57	0.084
3216.64	0.03957	3216.64	0.05855	3216.64	0.07634	3216.64	0.07168	3216.64	0.07121	3216.64	0.07323	3216.64	0.07845	3216.64	0.08428
3214.71	0.03969	3214.71	0.05852	3214.71	0.07639	3214.71	0.07191	3214.71	0.07177	3214.71	0.07317	3214.71	0.07824	3214.71	0.08446
3212.78	0.03984	3212.78	0.05849	3212.78	0.07629	3212.78	0.07197	3212.78	0.07221	3212.78	0.0731	3212.78	0.07791	3212.78	0.08428
3210.85	0.03994	3210.85	0.05855	3210.85	0.07584	3210.85	0.07181	3210.85	0.07236	3210.85	0.07306	3210.85	0.07756	3210.85	0.08374
3208.93	0.03996	3208.93	0.05868	3208.93	0.07514	3208.93	0.07142	3208.93	0.07224	3208.93	0.07318	3208.93	0.07729	3208.93	0.08319
3207	0.03981	3207	0.05869	3207	0.07449	3207	0.07095	3207	0.07204	3207	0.07349	3207	0.07719	3207	0.0828
3205.07	0.03942	3205.07	0.05844	3205.07	0.07398	3205.07	0.07049	3205.07	0.07185	3205.07	0.07389	3205.07	0.07719	3205.07	0.08238
3203.14	0.03895	3203.14	0.05804	3203.14	0.07344	3203.14	0.07005	3203.14	0.0716	3203.14	0.07414	3203.14	0.0771	3203.14	0.08196
3201.21	0.03857	3201.21	0.05761	3201.21	0.07283	3201.21	0.06965	3201.21	0.07128	3201.21	0.07417	3201.21	0.07698	3201.21	0.08163
3199.28	0.03835	3199.28	0.05722	3199.28	0.0724	3199.28	0.06937	3199.28	0.07105	3199.28	0.07412	3199.28	0.07692	3199.28	0.08139
3197.36	0.03827	3197.36	0.05695	3197.36	0.07235	3197.36	0.06912	3197.36	0.07091	3197.36	0.07412	3197.36	0.07691	3197.36	0.08126
3195.43	0.03823	3195.43	0.05676	3195.43	0.07259	3195.43	0.06888	3195.43	0.07074	3195.43	0.07413	3195.43	0.07694	3195.43	0.0813
3193.5	0.03808	3193.5	0.05656	3193.5	0.07288	3193.5	0.06874	3193.5	0.07055	3193.5	0.07405	3193.5	0.07701	3193.5	0.08147
3191.57	0.03778	3191.57	0.05634	3191.57	0.07309	3191.57	0.0687	3191.57	0.0704	3191.57	0.07383	3191.57	0.07709	3191.57	0.08159
3189.64	0.03744	3189.64	0.05619	3189.64	0.07319	3189.64	0.06872	3189.64	0.07026	3189.64	0.07359	3189.64	0.07708	3189.64	0.08155
3187.71	0.03714	3187.71	0.05619	3187.71	0.07316	3187.71	0.06875	3187.71	0.07002	3187.71	0.07345	3187.71	0.07688	3187.71	0.08149
3185.79	0.03686	3185.79	0.0562	3185.79	0.07302	3185.79	0.06865	3185.79	0.06973	3185.79	0.07323	3185.79	0.07654	3185.79	0.08133
3183.86	0.03658	3183.86	0.05608	3183.86	0.07269	3183.86	0.0684	3183.86	0.06948	3183.86	0.07285	3183.86	0.07624	3183.86	0.08091
3181.93	0.03635	3181.93	0.05582	3181.93	0.07213	3181.93	0.06816	3181.93	0.06924	3181.93	0.07243	3181.93	0.07608	3181.93	0.08032
3180	0.03623	3180	0.05544	3180	0.07154	3180	0.06796	3180	0.06896	3180	0.0721	3180	0.07599	3180	0.07969
3178.07	0.03625	3178.07	0.05495	3178.07	0.0711	3178.07	0.06771	3178.07	0.06868	3178.07	0.07188	3178.07	0.0759	3178.07	0.07915
3176.14	0.03636	3176.14	0.05443	3176.14	0.07075	3176.14	0.06743	3176.14	0.06857	3176.14	0.07173	3176.14	0.07582	3176.14	0.07895
3174.21	0.03639	3174.21	0.05409	3174.21	0.07046	3174.21	0.06721	3174.21	0.06861	3174.21	0.07153	3174.21	0.0757	3174.21	0.07917
3172.29	0.0363	3172.29	0.05396	3172.29	0.07027	3172.29	0.06703	3172.29	0.06863	3172.29	0.07124	3172.29	0.07547	3172.29	0.07959
3170.36	0.0361	3170.36	0.05395	3170.36	0.0701	3170.36	0.06691	3170.36	0.06853	3170.36	0.07098	3170.36	0.07521	3170.36	0.08
3168.43	0.0358	3168.43	0.05393	3168.43	0.06993	3168.43	0.06686	3168.43	0.06841	3168.43	0.07087	3168.43	0.07498	3168.43	0.08025
3166.5	0.03553	3166.5	0.05385	3166.5	0.06981	3166.5	0.06677	3166.5	0.06833	3166.5	0.07086	3166.5	0.07479	3166.5	0.08027
3164.57	0.03542	3164.57	0.05366	3164.57	0.06961	3164.57	0.06658	3164.57	0.06823	3164.57	0.07084	3164.57	0.07469	3164.57	0.08007
3162.64	0.03542	3162.64	0.0533	3162.64	0.06921	3162.64	0.06634	3162.64	0.06801	3162.64	0.07087	3162.64	0.07466	3162.64	0.0796
3160.72	0.03546	3160.72	0.05292	3160.72	0.06869	3160.72	0.06627	3160.72	0.06766	3160.72	0.07097	3160.72	0.07455	3160.72	0.07888
3158.79	0.03552	3158.79	0.05263	3158.79	0.06829	3158.79	0.06645	3158.79	0.06734	3158.79	0.07109	3158.79	0.07424	3158.79	0.07813
3156.86	0.03551	3156.86	0.05224	3156.86	0.06808	3156.86	0.06656	3156.86	0.06708	3156.86	0.07118	3156.86	0.07389	3156.86	0.07752
3154.93	0.03536	3154.93	0.05168	3154.93	0.06785	3154.93	0.06632	3154.93	0.06688	3154.93	0.07112	3154.93	0.07375	3154.93	0.07724
3153	0.03512	3153	0.05121	3153	0.06748	3153	0.06592	3153	0.06681	3153	0.07082	3153	0.07382	3153	0.07742
3151.07	0.03492	3151.07	0.05103	3151.07	0.06706	3151.07	0.06571	3151.07	0.06684	3151.07	0.07036	3151.07	0.07384	3151.07	0.07786
3149.14	0.03475	3149.14	0.05102	3149.14	0.06668	3149.14	0.06569	3149.14	0.06679	3149.14	0.06983	3149.14	0.07371	3149.14	0.07821
3147.22	0.03457	3147.22	0.05098	3147.22	0.06642	3147.22	0.0656	3147.22	0.06662	3147.22	0.06932	3147.22	0.07356	3147.22	0.0783
3145.29	0.03438	3145.29	0.05075	3145.29	0.06633	3145.29	0.06524	3145.29	0.06641	3145.29	0.06891	3145.29	0.07349	3145.29	0.0781
3143.36	0.03421	3143.36	0.05019	3143.36	0.06629	3143.36	0.06467	3143.36	0.0662	3143.36	0.06861	3143.36	0.07342	3143.36	0.07763
3141.43	0.03409	3141.43	0.04941	3141.43	0.06612	3141.43	0.06415	3141.43	0.0659	3141.43	0.06844	3141.43	0.07319	3141.43	0.077
3139.5	0.03396	3139.5	0.04868	3139.5	0.06584	3139.5	0.06376	3139.5	0.06543	3139.5	0.06835	3139.5	0.07281	3139.5	0.07637
3137.57	0.03371	3137.57	0.04819	3137.57	0.06552	3137.57	0.06335	3137.57	0.06495	3137.57	0.06817	3137.57	0.07242	3137.57	0.07583
3135.65	0.03334	3135.65	0.04789	3135.65	0.06515	3135.65	0.06282	3135.65	0.06458	3135.65	0.06795	3135.65	0.072	3135.65	0.07549
3133.72	0.03301	3133.72	0.04761	3133.72	0.06471	3133.72	0.06229	3133.72	0.06418	3133.72	0.06792	3133.72	0.07151	3133.72	0.07546
3131.79	0.03276	3131.79	0.04734	3131.79	0.0642	3131.79	0.06197	3131.79	0.06362	3131.79	0.06802	3131.79	0.071	3131.79	0.07574
3129.86	0.03254	3129.86	0.04719	3129.86	0.06369	3129.86	0.06195	3129.86	0.06306	3129.86	0.06804	3129.86	0.07054	3129.86	0.07619
3127.93	0.03232	3127.93	0.04729	3127.93	0.06326	3127.93	0.06213	3127.93	0.06267	3127.93	0.06798	3127.93	0.07021	3127.93	0.0766
3126	0.03208	3126	0.04754	3126	0.06298	3126	0.06247	3126	0.06254	3126	0.06795	3126	0.07005	3126	0.07676
3124.08	0.03183	3124.08	0.04776	3124.08	0.06286	3124.08	0.06295	3124.08	0.06263	3124.08	0.06793	3124.08	0.06996	3124.08	0.07666
3122.15	0.03154	3122.15	0.04779	3122.15	0.06285	3122.15	0.06339	3122.15	0.06286	3122.15	0.06788	3122.15	0.06984	3122.15	0.07642
3120.22	0.03123	3120.22	0.04757	3120.22	0.06291	3120.22	0.06359	3120.22	0.06314	3120.22	0.06775	3120.22	0.06969	3120.22	0.07609
3118.29	0.03089	3118.29	0.0472	3118.29	0.06296	3118.29	0.06357	3118.29	0.06343	3118.29	0.06743	3118.29	0.06958	3118.29	0.07569
3116.36	0.0306	3116.36	0.04678	3116.36	0.06291	3116.36	0.06331	3116.36	0.06378	3116.36	0.0668	3116.36	0.06956	3116.36	0.07529
3114.43	0.03045	3114.43	0.04635	3114.43	0.06276	3114.43	0.06274	3114.43	0.06413	3114.43	0.06603	3114.43	0.06966	3114.43	0.07495
3112.5	0.0304	3112.5	0.04593	3112.5	0.0626	3112.5	0.06201	3112.5	0.06428	3112.5	0.06547	3112.5	0.06979	3112.5	0.07463
3110.58	0.03034	3110.58	0.0455	3110.58	0.0625	3110.58	0.06145	3110.58	0.06405	3110.58	0.0653	3110.58	0.06981	3110.58	0.0743
3108.65	0.03019	3108.65	0.04503	3108.65	0.06243	3108.65	0.06111	3108.65	0.06359	3108.65	0.06539	3108.65	0.06974	3108.65	0.07402
3106.72	0.02998	3106.72	0.04463	3106.72	0.06236	3106.72	0.06075	3106.72	0.06311	3106.72	0.06555	3106.72	0.06953	3106.72	0.07384
3104.79	0.02981	3104.79	0.04446	3104.79	0.06227	3104.79	0.06027	3104.79	0.06269	3104.79	0.06585	3104.79	0.06914	3104.79	0.07376
3102.86	0.0297	3102.86	0.04448	3102.86	0.06216	3102.86	0.0599	3102.86	0.06223	3102.86	0.06631	3102.86	0.06866	3102.86	0.07374
3100.93	0.02955	3100.93	0.04442	3100.93	0.06197	3100.93	0.05979	3100.93	0.06169	3100.93	0.06674	3100.93	0.06829	3100.93	0.07374
3099.01	0.02939	3099.01	0.04415	3099.01	0.06169	3099.01	0.05968	3099.01	0.06104	3099.01	0.06699	3099.01	0.06804	3099.01	0.07368
3097.08	0.02925	3097.08	0.04372	3097.08	0.0614	3097.08	0.05935	3097.08	0.06041	3097.08	0.06698	3097.08	0.06785	3097.08	0.07347
3095.15	0.02913	3095.15	0.04314	3095.15	0.06104	3095.15	0.05891	3095.15	0.05995	3095.15	0.06675	3095.15	0.06765	3095.15	0.07314
3093.22	0.02897	3093.22	0.04247	3093.22	0.06059	3093.22	0.05848	3093.22	0.05969	3093.22	0.06638	3093.22	0.0674	3093.22	0.07281
3091.29	0.02874	3091.29	0.04184	3091.29	0.06023	3091.29	0.05806	3091.29	0.05953	3091.29	0.06595	3091.29	0.06714	3091.29	0.07249
3089.36	0.02851	3089.36	0.04134	3089.36	0.06004	3089.36	0.05775	3089.36	0.05944	3089.36	0.0655	3089.36	0.06696	3089.36	0.07209
3087.43	0.0283	3087.43	0.04099	3087.43	0.05987	3087.43	0.05758	3087.43	0.05944	3087.43	0.06506	3087.43	0.06688	3087.43	0.07161
3085.51	0.02811	3085.51	0.04077	3085.51	0.05954	3085.51	0.05745	3085.51	0.05945	3085.51	0.06462	3085.51	0.06695	3085.51	0.07124
3083.58	0.02796	3083.58	0.04071	3083.58	0.05911	3083.58	0.05734	3083.58	0.05945	3083.58	0.06421	3083.58	0.06721	3083.58	0.07116
3081.65	0.02787	3081.65	0.04082	3081.65	0.05873	3081.65	0.05734	3081.65	0.05952	3081.65	0.06392	3081.65	0.0676	3081.65	0.07134
3079.72	0.02784	3079.72	0.04106	3079.72	0.05844	3079.72	0.05745	3079.72	0.0597	3079.72	0.06378	3079.72	0.068	3079.72	0.07157
3077.79	0.02787	3077.79	0.0413	3077.79	0.05819	3077.79	0.05757	3077.79	0.05989	3077.79	0.0637	3077.79	0.06829	3077.79	0.07171
3075.86	0.0279	3075.86	0.04145	3075.86	0.05801	3075.86	0.05765	3075.86	0.06002	3075.86	0.06358	3075.86	0.06837	3075.86	0.07172
3073.94	0.02786	3073.94	0.04147	3073.94	0.05786	3073.94	0.05767	3073.94	0.06012	3073.94	0.06343	3073.94	0.06831	3073.94	0.0716
3072.01	0.02771	3072.01	0.04134	3072.01	0.05763	3072.01	0.05767	3072.01	0.06013	3072.01	0.06328	3072.01	0.06821	3072.01	0.07141
3070.08	0.02748	3070.08	0.04111	3070.08	0.0574	3070.08	0.0577	3070.08	0.05998	3070.08	0.06324	3070.08	0.06805	3070.08	0.07127
3068.15	0.02729	3068.15	0.04088	3068.15	0.05731	3068.15	0.05776	3068.15	0.05968	3068.15	0.06325	3068.15	0.06776	3068.15	0.07113
3066.22	0.02714	3066.22	0.04067	3066.22	0.05731	3066.22	0.05779	3066.22	0.05934	3066.22	0.06325	3066.22	0.06739	3066.22	0.07088
3064.29	0.02694	3064.29	0.04051	3064.29	0.05718	3064.29	0.05766	3064.29	0.05899	3064.29	0.06325	3064.29	0.06704	3064.29	0.07062
3062.36	0.02669	3062.36	0.04042	3062.36	0.05682	3062.36	0.05741	3062.36	0.05854	3062.36	0.06329	3062.36	0.0667	3062.36	0.07053
3060.44	0.0264	3060.44	0.0404	3060.44	0.05646	3060.44	0.05722	3060.44	0.05817	3060.44	0.06335	3060.44	0.0664	3060.44	0.07062
3058.51	0.02609	3058.51	0.04037	3058.51	0.05635	3058.51	0.05705	3058.51	0.0581	3058.51	0.0635	3058.51	0.06617	3058.51	0.07079
3056.58	0.02576	3056.58	0.04028	3056.58	0.05645	3056.58	0.05672	3056.58	0.0583	3056.58	0.06377	3056.58	0.06599	3056.58	0.07093
3054.65	0.02543	3054.65	0.04013	3054.65	0.05665	3054.65	0.05629	3054.65	0.05853	3054.65	0.06405	3054.65	0.06589	3054.65	0.0711
3052.72	0.02513	3052.72	0.03992	3052.72	0.05687	3052.72	0.05596	3052.72	0.05864	3052.72	0.06423	3052.72	0.06594	3052.72	0.07127
3050.79	0.02492	3050.79	0.03962	3050.79	0.05694	3050.79	0.05577	3050.79	0.05863	3050.79	0.0642	3050.79	0.06613	3050.79	0.07139
3048.87	0.0248	3048.87	0.03934	3048.87	0.05681	3048.87	0.05572	3048.87	0.05856	3048.87	0.06394	3048.87	0.06637	3048.87	0.07147
3046.94	0.02474	3046.94	0.03911	3046.94	0.05657	3046.94	0.05578	3046.94	0.05845	3046.94	0.06355	3046.94	0.06659	3046.94	0.07148
3045.01	0.02471	3045.01	0.03896	3045.01	0.05634	3045.01	0.05588	3045.01	0.05832	3045.01	0.06317	3045.01	0.06681	3045.01	0.07136
3043.08	0.02463	3043.08	0.03895	3043.08	0.0562	3043.08	0.05603	3043.08	0.05829	3043.08	0.06295	3043.08	0.06696	3043.08	0.07117
3041.15	0.0245	3041.15	0.03911	3041.15	0.05608	3041.15	0.05621	3041.15	0.05832	3041.15	0.06295	3041.15	0.06694	3041.15	0.07108
3039.22	0.02435	3039.22	0.03933	3039.22	0.05586	3039.22	0.05639	3039.22	0.05834	3039.22	0.06308	3039.22	0.06678	3039.22	0.07107
3037.3	0.02418	3037.3	0.03947	3037.3	0.05561	3037.3	0.05649	3037.3	0.05847	3037.3	0.06319	3037.3	0.06666	3037.3	0.07104
3035.37	0.02401	3035.37	0.03941	3035.37	0.05544	3035.37	0.05643	3035.37	0.05876	3035.37	0.0633	3035.37	0.06662	3035.37	0.071
3033.44	0.02384	3033.44	0.03917	3033.44	0.0553	3033.44	0.05616	3033.44	0.05901	3033.44	0.06348	3033.44	0.06661	3033.44	0.07108
3031.51	0.02372	3031.51	0.03878	3031.51	0.0551	3031.51	0.05588	3031.51	0.05905	3031.51	0.06362	3031.51	0.06668	3031.51	0.0713
3029.58	0.02363	3029.58	0.0383	3029.58	0.05486	3029.58	0.05571	3029.58	0.05896	3029.58	0.06369	3029.58	0.06683	3029.58	0.07152
3027.65	0.02353	3027.65	0.03792	3027.65	0.05468	3027.65	0.05565	3027.65	0.05886	3027.65	0.06373	3027.65	0.06699	3027.65	0.07167
3025.72	0.0234	3025.72	0.03766	3025.72	0.05456	3025.72	0.05565	3025.72	0.05876	3025.72	0.06377	3025.72	0.0671	3025.72	0.07177
3023.8	0.02329	3023.8	0.03741	3023.8	0.05444	3023.8	0.0557	3023.8	0.05861	3023.8	0.06376	3023.8	0.0672	3023.8	0.07184
3021.87	0.02323	3021.87	0.03716	3021.87	0.05439	3021.87	0.05586	3021.87	0.05847	3021.87	0.06368	3021.87	0.06735	3021.87	0.07192
3019.94	0.02324	3019.94	0.037	3019.94	0.0545	3019.94	0.05617	3019.94	0.05843	3019.94	0.06351	3019.94	0.0675	3019.94	0.07191
3018.01	0.02327	3018.01	0.0369	3018.01	0.05467	3018.01	0.05647	3018.01	0.05836	3018.01	0.0633	3018.01	0.06757	3018.01	0.07177
3016.08	0.02323	3016.08	0.03672	3016.08	0.05476	3016.08	0.05657	3016.08	0.05818	3016.08	0.06315	3016.08	0.06757	3016.08	0.07157
3014.15	0.02316	3014.15	0.03637	3014.15	0.05477	3014.15	0.05652	3014.15	0.05804	3014.15	0.06307	3014.15	0.06752	3014.15	0.07144
3012.23	0.02313	3012.23	0.03589	3012.23	0.05469	3012.23	0.05637	3012.23	0.05797	3012.23	0.06298	3012.23	0.0674	3012.23	0.07147
3010.3	0.02313	3010.3	0.03535	3010.3	0.05451	3010.3	0.05611	3010.3	0.05785	3010.3	0.06286	3010.3	0.06722	3010.3	0.07169
3008.37	0.02312	3008.37	0.03474	3008.37	0.05433	3008.37	0.05578	3008.37	0.05773	3008.37	0.06279	3008.37	0.06706	3008.37	0.07198
3006.44	0.02305	3006.44	0.0342	3006.44	0.05424	3006.44	0.05552	3006.44	0.05775	3006.44	0.0628	3006.44	0.06699	3006.44	0.07219
3004.51	0.02289	3004.51	0.03389	3004.51	0.05421	3004.51	0.05537	3004.51	0.05787	3004.51	0.06295	3004.51	0.06699	3004.51	0.07236
3002.58	0.02266	3002.58	0.03376	3002.58	0.05407	3002.58	0.05529	3002.58	0.05796	3002.58	0.06323	3002.58	0.06707	3002.58	0.07264
3000.65	0.02245	3000.65	0.03371	3000.65	0.05377	3000.65	0.05533	3000.65	0.05805	3000.65	0.06357	3000.65	0.06726	3000.65	0.07301
2998.73	0.02225	2998.73	0.03374	2998.73	0.05353	2998.73	0.05552	2998.73	0.05824	2998.73	0.06382	2998.73	0.06749	2998.73	0.07323
2996.8	0.02208	2996.8	0.03387	2996.8	0.05345	2996.8	0.05574	2996.8	0.05857	2996.8	0.06387	2996.8	0.06769	2996.8	0.07318
2994.87	0.02195	2994.87	0.03411	2994.87	0.05348	2994.87	0.05582	2994.87	0.05891	2994.87	0.06383	2994.87	0.06784	2994.87	0.07294
2992.94	0.02186	2992.94	0.03439	2992.94	0.05354	2992.94	0.05575	2992.94	0.05907	2992.94	0.06377	2992.94	0.0679	2992.94	0.07271
2991.01	0.02181	2991.01	0.03461	2991.01	0.05351	2991.01	0.05564	2991.01	0.05903	2991.01	0.06364	2991.01	0.06785	2991.01	0.07262
2989.08	0.02177	2989.08	0.03476	2989.08	0.05325	2989.08	0.05554	2989.08	0.05888	2989.08	0.06343	2989.08	0.0677	2989.08	0.07267
2987.16	0.02173	2987.16	0.03483	2987.16	0.05286	2987.16	0.0554	2987.16	0.05876	2987.16	0.06318	2987.16	0.06748	2987.16	0.07272
2985.23	0.0218	2985.23	0.03477	2985.23	0.05254	2985.23	0.05524	2985.23	0.05872	2985.23	0.06288	2985.23	0.06721	2985.23	0.07265
2983.3	0.02203	2983.3	0.03465	2983.3	0.05229	2983.3	0.0551	2983.3	0.05867	2983.3	0.06257	2983.3	0.06696	2983.3	0.07256
2981.37	0.02231	2981.37	0.03462	2981.37	0.05197	2981.37	0.05495	2981.37	0.05842	2981.37	0.06239	2981.37	0.06676	2981.37	0.07263
2979.44	0.02253	2979.44	0.03475	2979.44	0.05158	2979.44	0.05479	2979.44	0.05805	2979.44	0.06242	2979.44	0.06664	2979.44	0.0728
2977.51	0.02269	2977.51	0.03494	2977.51	0.05134	2977.51	0.05476	2977.51	0.0578	2977.51	0.06263	2977.51	0.06662	2977.51	0.07289
2975.59	0.02282	2975.59	0.03513	2975.59	0.05137	2975.59	0.05485	2975.59	0.05779	2975.59	0.06292	2975.59	0.06669	2975.59	0.07284
2973.66	0.0229	2973.66	0.03537	2973.66	0.05169	2973.66	0.05491	2973.66	0.05793	2973.66	0.06319	2973.66	0.0668	2973.66	0.07287
2971.73	0.02289	2971.73	0.03557	2971.73	0.05218	2971.73	0.05489	2971.73	0.05812	2971.73	0.06338	2971.73	0.06694	2971.73	0.07297
2969.8	0.02281	2969.8	0.03559	2969.8	0.05263	2969.8	0.05479	2969.8	0.05823	2969.8	0.06346	2969.8	0.06715	2969.8	0.07301
2967.87	0.02264	2967.87	0.03539	2967.87	0.05279	2967.87	0.05464	2967.87	0.05819	2967.87	0.06349	2967.87	0.06742	2967.87	0.073
2965.94	0.02238	2965.94	0.03504	2965.94	0.05265	2965.94	0.05446	2965.94	0.058	2965.94	0.06358	2965.94	0.06768	2965.94	0.07294
2964.01	0.02211	2964.01	0.03452	2964.01	0.0524	2964.01	0.0543	2964.01	0.05774	2964.01	0.06357	2964.01	0.06785	2964.01	0.07274
2962.09	0.02187	2962.09	0.03393	2962.09	0.05217	2962.09	0.05423	2962.09	0.05743	2962.09	0.06334	2962.09	0.0679	2962.09	0.07253
2960.16	0.02163	2960.16	0.03343	2960.16	0.05193	2960.16	0.05423	2960.16	0.05708	2960.16	0.06309	2960.16	0.06787	2960.16	0.07246
2958.23	0.02134	2958.23	0.03306	2958.23	0.05158	2958.23	0.05421	2958.23	0.05679	2958.23	0.06297	2958.23	0.06786	2958.23	0.0725
2956.3	0.021	2956.3	0.03276	2956.3	0.05119	2956.3	0.05415	2956.3	0.05672	2956.3	0.06287	2956.3	0.06787	2956.3	0.07254
2954.37	0.02064	2954.37	0.03251	2954.37	0.05087	2954.37	0.05406	2954.37	0.05692	2954.37	0.06271	2954.37	0.06787	2954.37	0.07262
2952.44	0.02028	2952.44	0.03233	2952.44	0.05071	2952.44	0.05391	2952.44	0.05717	2952.44	0.0626	2952.44	0.06784	2952.44	0.07277
2950.52	0.01991	2950.52	0.03218	2950.52	0.05068	2950.52	0.05372	2950.52	0.05733	2950.52	0.06255	2950.52	0.06781	2950.52	0.07296
2948.59	0.01959	2948.59	0.03199	2948.59	0.0507	2948.59	0.05349	2948.59	0.05753	2948.59	0.06248	2948.59	0.06782	2948.59	0.07309
2946.66	0.01938	2946.66	0.03173	2946.66	0.05072	2946.66	0.05326	2946.66	0.05784	2946.66	0.06243	2946.66	0.06782	2946.66	0.0732
2944.73	0.01927	2944.73	0.03145	2944.73	0.05072	2944.73	0.05304	2944.73	0.05807	2944.73	0.06251	2944.73	0.06775	2944.73	0.07343
2942.8	0.01921	2942.8	0.03109	2942.8	0.05071	2942.8	0.05282	2942.8	0.05804	2942.8	0.06273	2942.8	0.06765	2942.8	0.07377
2940.87	0.0192	2940.87	0.03063	2940.87	0.05073	2940.87	0.05263	2940.87	0.05776	2940.87	0.06289	2940.87	0.06749	2940.87	0.07403
2938.94	0.01927	2938.94	0.03025	2938.94	0.05079	2938.94	0.05252	2938.94	0.05738	2938.94	0.06295	2938.94	0.06728	2938.94	0.07414
2937.02	0.01933	2937.02	0.03002	2937.02	0.05078	2937.02	0.05249	2937.02	0.05708	2937.02	0.06305	2937.02	0.06707	2937.02	0.07413
2935.09	0.01926	2935.09	0.02986	2935.09	0.05062	2935.09	0.05256	2935.09	0.05703	2935.09	0.06317	2935.09	0.06683	2935.09	0.07408
2933.16	0.01913	2933.16	0.02983	2933.16	0.05035	2933.16	0.05271	2933.16	0.05725	2933.16	0.06316	2933.16	0.06657	2933.16	0.07396
2931.23	0.01907	2931.23	0.02995	2931.23	0.0501	2931.23	0.05287	2931.23	0.05754	2931.23	0.063	2931.23	0.06633	2931.23	0.07367
2929.3	0.01905	2929.3	0.0301	2929.3	0.04991	2929.3	0.05298	2929.3	0.05767	2929.3	0.06282	2929.3	0.06618	2929.3	0.0732
2927.37	0.01901	2927.37	0.03018	2927.37	0.04976	2927.37	0.05307	2927.37	0.05763	2927.37	0.06265	2927.37	0.06618	2927.37	0.07263
2925.45	0.01896	2925.45	0.03024	2925.45	0.04968	2925.45	0.05311	2925.45	0.05755	2925.45	0.0624	2925.45	0.06637	2925.45	0.07211
2923.52	0.01893	2923.52	0.03033	2923.52	0.04968	2923.52	0.05315	2923.52	0.05744	2923.52	0.06208	2923.52	0.06665	2923.52	0.07181
2921.59	0.01885	2921.59	0.03035	2921.59	0.04964	2921.59	0.05322	2921.59	0.05723	2921.59	0.06183	2921.59	0.06687	2921.59	0.07176
2919.66	0.01871	2919.66	0.03014	2919.66	0.04948	2919.66	0.05325	2919.66	0.05693	2919.66	0.0617	2919.66	0.06698	2919.66	0.07183
2917.73	0.01851	2917.73	0.02971	2917.73	0.04924	2917.73	0.05322	2917.73	0.05651	2917.73	0.06166	2917.73	0.06705	2917.73	0.07187
2915.8	0.01828	2915.8	0.02918	2915.8	0.04899	2915.8	0.05311	2915.8	0.05604	2915.8	0.06172	2915.8	0.06714	2915.8	0.0719
2913.87	0.01802	2913.87	0.02862	2913.87	0.04866	2913.87	0.05295	2913.87	0.05565	2913.87	0.06183	2913.87	0.06719	2913.87	0.07202
2911.95	0.01775	2911.95	0.02816	2911.95	0.04817	2911.95	0.0528	2911.95	0.05554	2911.95	0.06188	2911.95	0.06714	2911.95	0.07227
2910.02	0.01747	2910.02	0.02786	2910.02	0.0476	2910.02	0.05262	2910.02	0.05569	2910.02	0.06182	2910.02	0.06703	2910.02	0.07248
2908.09	0.01721	2908.09	0.02767	2908.09	0.04713	2908.09	0.05235	2908.09	0.05588	2908.09	0.06168	2908.09	0.06694	2908.09	0.07254
2906.16	0.01703	2906.16	0.02748	2906.16	0.04682	2906.16	0.05198	2906.16	0.05599	2906.16	0.06156	2906.16	0.06691	2906.16	0.07253
2904.23	0.01691	2904.23	0.02728	2904.23	0.04669	2904.23	0.05155	2904.23	0.05598	2904.23	0.0615	2904.23	0.06683	2904.23	0.07245
2902.3	0.01683	2902.3	0.02717	2902.3	0.04674	2902.3	0.05115	2902.3	0.05586	2902.3	0.06141	2902.3	0.06666	2902.3	0.07219
2900.38	0.01677	2900.38	0.02719	2900.38	0.04691	2900.38	0.05083	2900.38	0.05572	2900.38	0.06133	2900.38	0.06646	2900.38	0.07185
2898.45	0.01669	2898.45	0.02722	2898.45	0.04705	2898.45	0.0507	2898.45	0.05565	2898.45	0.06134	2898.45	0.06632	2898.45	0.07164
2896.52	0.0166	2896.52	0.02717	2896.52	0.04711	2896.52	0.05077	2896.52	0.05562	2896.52	0.06146	2896.52	0.06626	2896.52	0.07159
2894.59	0.01654	2894.59	0.02704	2894.59	0.04714	2894.59	0.05095	2894.59	0.05553	2894.59	0.06166	2894.59	0.06626	2894.59	0.07158
2892.66	0.01652	2892.66	0.02686	2892.66	0.04711	2892.66	0.0511	2892.66	0.05536	2892.66	0.06192	2892.66	0.06622	2892.66	0.07148
2890.73	0.01652	2890.73	0.0267	2890.73	0.04696	2890.73	0.05117	2890.73	0.05523	2890.73	0.06216	2890.73	0.06606	2890.73	0.07139
2888.81	0.01652	2888.81	0.02661	2888.81	0.04668	2888.81	0.05115	2888.81	0.05519	2888.81	0.06225	2888.81	0.06583	2888.81	0.07142
2886.88	0.01654	2886.88	0.02654	2886.88	0.04638	2886.88	0.05112	2886.88	0.0552	2886.88	0.06218	2886.88	0.06564	2886.88	0.07158
2884.95	0.01654	2884.95	0.02646	2884.95	0.04619	2884.95	0.05116	2884.95	0.05522	2884.95	0.06202	2884.95	0.06555	2884.95	0.07182
2883.02	0.01652	2883.02	0.02635	2883.02	0.04609	2883.02	0.05118	2883.02	0.05528	2883.02	0.06181	2883.02	0.06549	2883.02	0.07207
2881.09	0.01648	2881.09	0.02616	2881.09	0.04605	2881.09	0.05113	2881.09	0.05529	2881.09	0.0616	2881.09	0.0655	2881.09	0.07227
2879.16	0.01638	2879.16	0.02594	2879.16	0.04606	2879.16	0.051	2879.16	0.05528	2879.16	0.06141	2879.16	0.06564	2879.16	0.07237
2877.23	0.01622	2877.23	0.02575	2877.23	0.04607	2877.23	0.05089	2877.23	0.05541	2877.23	0.06125	2877.23	0.06589	2877.23	0.07248
2875.31	0.01604	2875.31	0.02555	2875.31	0.04603	2875.31	0.05093	2875.31	0.05565	2875.31	0.06107	2875.31	0.06611	2875.31	0.07268
2873.38	0.01584	2873.38	0.0253	2873.38	0.04587	2873.38	0.0511	2873.38	0.05581	2873.38	0.06089	2873.38	0.06619	2873.38	0.07279
2871.45	0.01561	2871.45	0.025	2871.45	0.04563	2871.45	0.05121	2871.45	0.0558	2871.45	0.06074	2871.45	0.06618	2871.45	0.07267
2869.52	0.01537	2869.52	0.02471	2869.52	0.04536	2869.52	0.05116	2869.52	0.05572	2869.52	0.06065	2869.52	0.06615	2869.52	0.0724
2867.59	0.01517	2867.59	0.02446	2867.59	0.04509	2867.59	0.051	2867.59	0.05556	2867.59	0.06056	2867.59	0.0661	2867.59	0.07212
2865.66	0.01503	2865.66	0.02422	2865.66	0.04488	2865.66	0.0508	2865.66	0.05527	2865.66	0.06038	2865.66	0.06603	2865.66	0.07189
2863.74	0.0149	2863.74	0.02397	2863.74	0.04473	2863.74	0.05061	2863.74	0.05491	2863.74	0.06011	2863.74	0.06596	2863.74	0.07167
2861.81	0.01476	2861.81	0.02373	2861.81	0.04457	2861.81	0.05044	2861.81	0.05465	2861.81	0.05986	2861.81	0.06586	2861.81	0.07147
2859.88	0.01463	2859.88	0.02352	2859.88	0.04436	2859.88	0.05025	2859.88	0.05449	2859.88	0.05977	2859.88	0.0657	2859.88	0.07132
2857.95	0.01451	2857.95	0.02335	2857.95	0.04422	2857.95	0.05005	2857.95	0.05435	2857.95	0.0598	2857.95	0.06552	2857.95	0.07124
2856.02	0.01437	2856.02	0.02322	2856.02	0.04417	2856.02	0.04989	2856.02	0.0542	2856.02	0.05982	2856.02	0.06538	2856.02	0.07117
2854.09	0.01421	2854.09	0.02319	2854.09	0.04417	2854.09	0.04986	2854.09	0.05408	2854.09	0.05976	2854.09	0.06526	2854.09	0.07109
2852.16	0.01407	2852.16	0.02324	2852.16	0.04412	2852.16	0.04998	2852.16	0.05393	2852.16	0.05968	2852.16	0.06515	2852.16	0.07103
2850.24	0.014	2850.24	0.02332	2850.24	0.04389	2850.24	0.05011	2850.24	0.05368	2850.24	0.05961	2850.24	0.06509	2850.24	0.07099
2848.31	0.01397	2848.31	0.02342	2848.31	0.04354	2848.31	0.05015	2848.31	0.05341	2848.31	0.05958	2848.31	0.06506	2848.31	0.07101
2846.38	0.01397	2846.38	0.02347	2846.38	0.04326	2846.38	0.05007	2846.38	0.0532	2846.38	0.05959	2846.38	0.06502	2846.38	0.07104
2844.45	0.01397	2844.45	0.02331	2844.45	0.04308	2844.45	0.0499	2844.45	0.05301	2844.45	0.05966	2844.45	0.06495	2844.45	0.07103
2842.52	0.01391	2842.52	0.02297	2842.52	0.04298	2842.52	0.04966	2842.52	0.05287	2842.52	0.05979	2842.52	0.06484	2842.52	0.07096
2840.59	0.01377	2840.59	0.02255	2840.59	0.0429	2840.59	0.04941	2840.59	0.05286	2840.59	0.06	2840.59	0.0647	2840.59	0.0708
2838.67	0.01362	2838.67	0.0221	2838.67	0.04279	2838.67	0.0492	2838.67	0.05298	2838.67	0.06027	2838.67	0.06458	2838.67	0.07055
2836.74	0.01348	2836.74	0.02169	2836.74	0.04268	2836.74	0.04905	2836.74	0.05315	2836.74	0.06048	2836.74	0.06455	2836.74	0.07036
2834.81	0.01337	2834.81	0.02137	2834.81	0.04263	2834.81	0.04888	2834.81	0.05333	2834.81	0.06054	2834.81	0.06463	2834.81	0.07033
2832.88	0.0133	2832.88	0.02116	2832.88	0.04267	2832.88	0.04867	2832.88	0.05348	2832.88	0.06042	2832.88	0.06476	2832.88	0.07041
2830.95	0.01325	2830.95	0.0211	2830.95	0.04279	2830.95	0.04851	2830.95	0.05355	2830.95	0.06019	2830.95	0.06488	2830.95	0.07059
2829.02	0.01321	2829.02	0.02117	2829.02	0.04294	2829.02	0.04844	2829.02	0.05352	2829.02	0.05991	2829.02	0.06496	2829.02	0.07083
2827.1	0.01312	2827.1	0.02131	2827.1	0.04299	2827.1	0.04847	2827.1	0.05342	2827.1	0.05963	2827.1	0.06502	2827.1	0.07105
2825.17	0.01295	2825.17	0.02139	2825.17	0.04296	2825.17	0.04849	2825.17	0.05328	2825.17	0.05938	2825.17	0.06508	2825.17	0.07115
2823.24	0.01277	2823.24	0.02127	2823.24	0.04286	2823.24	0.04842	2823.24	0.05313	2823.24	0.05924	2823.24	0.06506	2823.24	0.0711
2821.31	0.01261	2821.31	0.02092	2821.31	0.04269	2821.31	0.04833	2821.31	0.05302	2821.31	0.0593	2821.31	0.06494	2821.31	0.071
2819.38	0.01245	2819.38	0.02049	2819.38	0.04248	2819.38	0.0483	2819.38	0.05294	2819.38	0.05955	2819.38	0.06479	2819.38	0.07086
2817.45	0.01224	2817.45	0.02011	2817.45	0.04222	2817.45	0.04824	2817.45	0.05287	2817.45	0.05984	2817.45	0.06463	2817.45	0.07059
2815.52	0.012	2815.52	0.01983	2815.52	0.04187	2815.52	0.04814	2815.52	0.05279	2815.52	0.06004	2815.52	0.06445	2815.52	0.07022
2813.6	0.01183	2813.6	0.01968	2813.6	0.04142	2813.6	0.04804	2813.6	0.05275	2813.6	0.06011	2813.6	0.06427	2813.6	0.06995
2811.67	0.01174	2811.67	0.01964	2811.67	0.041	2811.67	0.04792	2811.67	0.05281	2811.67	0.0601	2811.67	0.06412	2811.67	0.06984
2809.74	0.01164	2809.74	0.01965	2809.74	0.04074	2809.74	0.04776	2809.74	0.05293	2809.74	0.06005	2809.74	0.064	2809.74	0.06981
2807.81	0.01146	2807.81	0.01967	2807.81	0.04065	2807.81	0.04762	2807.81	0.05306	2807.81	0.05994	2807.81	0.06394	2807.81	0.06989
2805.88	0.01124	2805.88	0.01968	2805.88	0.04068	2805.88	0.04757	2805.88	0.05317	2805.88	0.05981	2805.88	0.06398	2805.88	0.07011
2803.95	0.01104	2803.95	0.01969	2803.95	0.04077	2803.95	0.04761	2803.95	0.05325	2803.95	0.05971	2803.95	0.06406	2803.95	0.07034
2802.03	0.01085	2802.03	0.01968	2802.03	0.0408	2802.03	0.04761	2802.03	0.0533	2802.03	0.05964	2802.03	0.0641	2802.03	0.07049
2800.1	0.01064	2800.1	0.01963	2800.1	0.04072	2800.1	0.04752	2800.1	0.0533	2800.1	0.0596	2800.1	0.06412	2800.1	0.07059
2798.17	0.0104	2798.17	0.01955	2798.17	0.04059	2798.17	0.04739	2798.17	0.05322	2798.17	0.05962	2798.17	0.06415	2798.17	0.07069
2796.24	0.01021	2796.24	0.01946	2796.24	0.04043	2796.24	0.04721	2796.24	0.05305	2796.24	0.05971	2796.24	0.06418	2796.24	0.07076
2794.31	0.01009	2794.31	0.01935	2794.31	0.04025	2794.31	0.04697	2794.31	0.05282	2794.31	0.0598	2794.31	0.0642	2794.31	0.07078
2792.38	0.00996	2792.38	0.01923	2792.38	0.04003	2792.38	0.0467	2792.38	0.05252	2792.38	0.05977	2792.38	0.06418	2792.38	0.07072
2790.45	0.00984	2790.45	0.01905	2790.45	0.03981	2790.45	0.0465	2790.45	0.05219	2790.45	0.05956	2790.45	0.06414	2790.45	0.07065
2788.53	0.00977	2788.53	0.01881	2788.53	0.03962	2788.53	0.0464	2788.53	0.05191	2788.53	0.05922	2788.53	0.06413	2788.53	0.07058
2786.6	0.00979	2786.6	0.01856	2786.6	0.03941	2786.6	0.04636	2786.6	0.05169	2786.6	0.05878	2786.6	0.06417	2786.6	0.07055
2784.67	0.00984	2784.67	0.01838	2784.67	0.03923	2784.67	0.04642	2784.67	0.05153	2784.67	0.05837	2784.67	0.06418	2784.67	0.07063
2782.74	0.00983	2782.74	0.01831	2782.74	0.03922	2782.74	0.04661	2782.74	0.05148	2782.74	0.05814	2782.74	0.06418	2782.74	0.07083
2780.81	0.00978	2780.81	0.01829	2780.81	0.03938	2780.81	0.04689	2780.81	0.0516	2780.81	0.05807	2780.81	0.06416	2780.81	0.07101
2778.88	0.00973	2778.88	0.01823	2778.88	0.03957	2778.88	0.04708	2778.88	0.05186	2778.88	0.05809	2778.88	0.06409	2778.88	0.0711
2776.96	0.00972	2776.96	0.0181	2776.96	0.03971	2776.96	0.04714	2776.96	0.0521	2776.96	0.05815	2776.96	0.064	2776.96	0.0711
2775.03	0.00976	2775.03	0.01794	2775.03	0.03978	2775.03	0.04715	2775.03	0.0522	2775.03	0.05834	2775.03	0.06393	2775.03	0.07103
2773.1	0.0098	2773.1	0.01778	2773.1	0.0398	2773.1	0.04722	2773.1	0.05216	2773.1	0.05869	2773.1	0.06385	2773.1	0.07091
2771.17	0.00977	2771.17	0.0176	2771.17	0.03978	2771.17	0.04731	2771.17	0.05204	2771.17	0.05901	2771.17	0.06375	2771.17	0.07077
2769.24	0.00965	2769.24	0.01738	2769.24	0.03967	2769.24	0.04734	2769.24	0.05194	2769.24	0.05913	2769.24	0.06368	2769.24	0.07069
2767.31	0.00952	2767.31	0.01717	2767.31	0.03943	2767.31	0.04732	2767.31	0.0519	2767.31	0.0591	2767.31	0.06369	2767.31	0.07072
2765.38	0.00941	2765.38	0.01703	2765.38	0.03905	2765.38	0.04731	2765.38	0.05189	2765.38	0.05904	2765.38	0.06375	2765.38	0.0708
2763.46	0.00929	2763.46	0.01697	2763.46	0.03861	2763.46	0.04731	2763.46	0.0518	2763.46	0.059	2763.46	0.06387	2763.46	0.07086
2761.53	0.00911	2761.53	0.01697	2761.53	0.03828	2761.53	0.04725	2761.53	0.05167	2761.53	0.05899	2761.53	0.06404	2761.53	0.07092
2759.6	0.00892	2759.6	0.01696	2759.6	0.03823	2759.6	0.0471	2759.6	0.05159	2759.6	0.05896	2759.6	0.06425	2759.6	0.07103
2757.67	0.00879	2757.67	0.01694	2757.67	0.03839	2757.67	0.0469	2757.67	0.05156	2757.67	0.05889	2757.67	0.06449	2757.67	0.07115
2755.74	0.00874	2755.74	0.0169	2755.74	0.03857	2755.74	0.04672	2755.74	0.05156	2755.74	0.05883	2755.74	0.06472	2755.74	0.07124
2753.81	0.00875	2753.81	0.01684	2753.81	0.03863	2753.81	0.04661	2753.81	0.05152	2753.81	0.05878	2753.81	0.06488	2753.81	0.07121
2751.89	0.00879	2751.89	0.01677	2751.89	0.03862	2751.89	0.04655	2751.89	0.05146	2751.89	0.05868	2751.89	0.06494	2751.89	0.07109
2749.96	0.00883	2749.96	0.01666	2749.96	0.03865	2749.96	0.04649	2749.96	0.05143	2749.96	0.05849	2749.96	0.06493	2749.96	0.07096
2748.03	0.00884	2748.03	0.01649	2748.03	0.03868	2748.03	0.04639	2748.03	0.0515	2748.03	0.05823	2748.03	0.06488	2748.03	0.0709
2746.1	0.00876	2746.1	0.0163	2746.1	0.0386	2746.1	0.04626	2746.1	0.05167	2746.1	0.05792	2746.1	0.06483	2746.1	0.07087
2744.17	0.0086	2744.17	0.01611	2744.17	0.03838	2744.17	0.04619	2744.17	0.05186	2744.17	0.05766	2744.17	0.06476	2744.17	0.07089
2742.24	0.00841	2742.24	0.01592	2742.24	0.0381	2742.24	0.04617	2742.24	0.052	2742.24	0.05754	2742.24	0.06468	2742.24	0.07093
2740.32	0.00824	2740.32	0.01574	2740.32	0.03793	2740.32	0.04609	2740.32	0.05208	2740.32	0.05758	2740.32	0.0646	2740.32	0.07102
2738.39	0.00815	2738.39	0.01567	2738.39	0.03795	2738.39	0.0459	2738.39	0.05212	2738.39	0.05769	2738.39	0.06448	2738.39	0.07118
2736.46	0.00814	2736.46	0.01571	2736.46	0.03808	2736.46	0.0457	2736.46	0.05211	2736.46	0.05782	2736.46	0.0643	2736.46	0.07133
2734.53	0.00813	2734.53	0.01579	2734.53	0.03824	2734.53	0.04556	2734.53	0.05205	2734.53	0.05807	2734.53	0.06413	2734.53	0.07141
2732.6	0.00806	2732.6	0.01586	2732.6	0.0383	2732.6	0.04546	2732.6	0.05195	2732.6	0.05842	2732.6	0.064	2732.6	0.07141
2730.67	0.008	2730.67	0.01588	2730.67	0.03823	2730.67	0.04534	2730.67	0.05181	2730.67	0.05872	2730.67	0.06396	2730.67	0.07129
2728.74	0.00799	2728.74	0.01579	2728.74	0.03813	2728.74	0.04517	2728.74	0.05162	2728.74	0.05893	2728.74	0.06399	2728.74	0.07112
2726.82	0.00804	2726.82	0.01561	2726.82	0.03803	2726.82	0.04496	2726.82	0.05144	2726.82	0.05914	2726.82	0.06406	2726.82	0.07101
2724.89	0.00807	2724.89	0.01544	2724.89	0.03785	2724.89	0.04482	2724.89	0.05128	2724.89	0.05935	2724.89	0.06412	2724.89	0.07103
2722.96	0.00808	2722.96	0.01529	2722.96	0.03753	2722.96	0.04487	2722.96	0.05114	2722.96	0.05945	2722.96	0.06417	2722.96	0.07113
2721.03	0.0081	2721.03	0.01511	2721.03	0.03712	2721.03	0.0451	2721.03	0.05108	2721.03	0.05945	2721.03	0.06419	2721.03	0.07124
2719.1	0.00821	2719.1	0.01496	2719.1	0.03675	2719.1	0.04531	2719.1	0.05115	2719.1	0.05943	2719.1	0.06421	2719.1	0.07129
2717.17	0.00838	2717.17	0.01497	2717.17	0.03653	2717.17	0.0454	2717.17	0.05125	2717.17	0.05943	2717.17	0.06426	2717.17	0.07129
2715.25	0.00855	2715.25	0.0152	2715.25	0.03647	2715.25	0.04539	2715.25	0.0513	2715.25	0.05939	2715.25	0.06436	2715.25	0.07121
2713.32	0.00866	2713.32	0.01547	2713.32	0.03652	2713.32	0.04538	2713.32	0.05136	2713.32	0.05928	2713.32	0.06447	2713.32	0.07107
2711.39	0.00865	2711.39	0.01564	2711.39	0.03664	2711.39	0.04539	2711.39	0.05148	2711.39	0.05912	2711.39	0.06452	2711.39	0.07092
2709.46	0.00857	2709.46	0.0157	2709.46	0.03675	2709.46	0.04543	2709.46	0.05162	2709.46	0.05889	2709.46	0.06449	2709.46	0.07084
2707.53	0.00844	2707.53	0.0157	2707.53	0.03685	2707.53	0.04545	2707.53	0.05171	2707.53	0.05869	2707.53	0.06437	2707.53	0.07082
2705.6	0.00834	2705.6	0.01565	2705.6	0.03699	2705.6	0.04539	2705.6	0.05173	2705.6	0.05859	2705.6	0.06418	2705.6	0.07084
2703.67	0.00828	2703.67	0.01556	2703.67	0.03717	2703.67	0.04525	2703.67	0.05168	2703.67	0.05849	2703.67	0.06404	2703.67	0.07092
2701.75	0.00828	2701.75	0.0155	2701.75	0.03723	2701.75	0.04516	2701.75	0.05161	2701.75	0.05834	2701.75	0.06404	2701.75	0.07111
2699.82	0.00828	2699.82	0.01544	2699.82	0.03713	2699.82	0.04513	2699.82	0.05154	2699.82	0.05818	2699.82	0.06419	2699.82	0.07135
2697.89	0.00827	2697.89	0.01538	2697.89	0.037	2697.89	0.04509	2697.89	0.05151	2697.89	0.05809	2697.89	0.06436	2697.89	0.07156
2695.96	0.00827	2695.96	0.01534	2695.96	0.03696	2695.96	0.04505	2695.96	0.05147	2695.96	0.05804	2695.96	0.06446	2695.96	0.07167
2694.03	0.00828	2694.03	0.01538	2694.03	0.03699	2694.03	0.04499	2694.03	0.05131	2694.03	0.05798	2694.03	0.06451	2694.03	0.07167
2692.1	0.0083	2692.1	0.01548	2692.1	0.03702	2692.1	0.04492	2692.1	0.05107	2692.1	0.05799	2692.1	0.06452	2692.1	0.07158
2690.18	0.0083	2690.18	0.01557	2690.18	0.037	2690.18	0.04494	2690.18	0.05093	2690.18	0.05814	2690.18	0.06452	2690.18	0.07153
2688.25	0.00824	2688.25	0.01562	2688.25	0.03693	2688.25	0.0451	2688.25	0.05098	2688.25	0.0584	2688.25	0.06456	2688.25	0.0716
2686.32	0.00817	2686.32	0.01556	2686.32	0.03685	2686.32	0.04533	2686.32	0.05113	2686.32	0.05866	2686.32	0.06467	2686.32	0.07175
2684.39	0.00815	2684.39	0.01537	2684.39	0.03683	2684.39	0.0455	2684.39	0.05129	2684.39	0.05891	2684.39	0.06482	2684.39	0.07196
2682.46	0.00824	2682.46	0.01507	2682.46	0.03684	2682.46	0.04557	2682.46	0.0514	2682.46	0.0591	2682.46	0.06496	2682.46	0.07216
2680.53	0.0084	2680.53	0.01474	2680.53	0.03681	2680.53	0.04563	2680.53	0.05147	2680.53	0.05917	2680.53	0.06502	2680.53	0.07228
2678.61	0.00857	2678.61	0.01448	2678.61	0.0367	2678.61	0.04567	2678.61	0.05155	2678.61	0.05916	2678.61	0.06502	2678.61	0.07233
2676.68	0.00871	2676.68	0.01435	2676.68	0.03657	2676.68	0.0457	2676.68	0.05169	2676.68	0.05919	2676.68	0.06499	2676.68	0.07242
2674.75	0.00876	2674.75	0.01438	2674.75	0.03651	2674.75	0.04578	2674.75	0.05186	2674.75	0.0592	2674.75	0.06495	2674.75	0.07251
2672.82	0.00876	2672.82	0.01451	2672.82	0.0365	2672.82	0.04593	2672.82	0.05195	2672.82	0.05911	2672.82	0.06497	2672.82	0.07252
2670.89	0.00876	2670.89	0.0147	2670.89	0.03649	2670.89	0.04607	2670.89	0.05193	2670.89	0.05898	2670.89	0.06504	2670.89	0.07244
2668.96	0.00882	2668.96	0.01494	2668.96	0.03649	2668.96	0.04617	2668.96	0.05191	2668.96	0.05896	2668.96	0.06511	2668.96	0.07237
2667.03	0.00893	2667.03	0.01517	2667.03	0.0365	2667.03	0.04627	2667.03	0.05195	2667.03	0.05909	2667.03	0.06506	2667.03	0.07238
2665.11	0.00903	2665.11	0.01535	2665.11	0.03652	2665.11	0.04633	2665.11	0.05204	2665.11	0.05931	2665.11	0.0649	2665.11	0.07245
2663.18	0.00908	2663.18	0.01542	2663.18	0.03658	2663.18	0.04632	2663.18	0.05209	2663.18	0.05946	2663.18	0.06474	2663.18	0.0725
2661.25	0.00909	2661.25	0.01536	2661.25	0.03663	2661.25	0.04625	2661.25	0.052	2661.25	0.05947	2661.25	0.06468	2661.25	0.07249
2659.32	0.00911	2659.32	0.01525	2659.32	0.03665	2659.32	0.04614	2659.32	0.05181	2659.32	0.05938	2659.32	0.06474	2659.32	0.07245
2657.39	0.00915	2657.39	0.01518	2657.39	0.03667	2657.39	0.046	2657.39	0.05164	2657.39	0.0593	2657.39	0.06488	2657.39	0.0724
2655.46	0.00918	2655.46	0.01516	2655.46	0.03673	2655.46	0.04584	2655.46	0.0516	2655.46	0.05926	2655.46	0.06503	2655.46	0.07238
2653.54	0.00916	2653.54	0.0152	2653.54	0.03678	2653.54	0.04572	2653.54	0.05172	2653.54	0.05921	2653.54	0.06516	2653.54	0.07242
2651.61	0.00911	2651.61	0.01535	2651.61	0.03678	2651.61	0.04566	2651.61	0.05191	2651.61	0.05915	2651.61	0.06528	2651.61	0.07252
2649.68	0.00909	2649.68	0.01557	2649.68	0.0368	2649.68	0.04567	2649.68	0.05206	2649.68	0.05912	2649.68	0.06541	2649.68	0.07266
2647.75	0.00912	2647.75	0.01575	2647.75	0.0369	2647.75	0.04574	2647.75	0.05217	2647.75	0.05914	2647.75	0.06553	2647.75	0.07285
2645.82	0.0092	2645.82	0.01582	2645.82	0.03702	2645.82	0.04585	2645.82	0.0523	2645.82	0.05923	2645.82	0.06566	2645.82	0.07303
2643.89	0.0093	2643.89	0.01578	2643.89	0.03706	2643.89	0.04595	2643.89	0.05245	2643.89	0.05942	2643.89	0.06578	2643.89	0.07313
2641.96	0.00941	2641.96	0.01566	2641.96	0.03702	2641.96	0.046	2641.96	0.05259	2641.96	0.05965	2641.96	0.06585	2641.96	0.07314
2640.04	0.0095	2640.04	0.01548	2640.04	0.03694	2640.04	0.04598	2640.04	0.05266	2640.04	0.05978	2640.04	0.06589	2640.04	0.07308
2638.11	0.00955	2638.11	0.01528	2638.11	0.03682	2638.11	0.04593	2638.11	0.05256	2638.11	0.0598	2638.11	0.06588	2638.11	0.07296
2636.18	0.00956	2636.18	0.0151	2636.18	0.03672	2636.18	0.04586	2636.18	0.05232	2636.18	0.05978	2636.18	0.06582	2636.18	0.07282
2634.25	0.00955	2634.25	0.01497	2634.25	0.03664	2634.25	0.04575	2634.25	0.05208	2634.25	0.05973	2634.25	0.06579	2634.25	0.07278
2632.32	0.00954	2632.32	0.01489	2632.32	0.03658	2632.32	0.04563	2632.32	0.052	2632.32	0.05966	2632.32	0.06586	2632.32	0.07288
2630.39	0.00951	2630.39	0.01489	2630.39	0.03651	2630.39	0.04553	2630.39	0.05209	2630.39	0.05962	2630.39	0.06598	2630.39	0.07311
2628.47	0.0095	2628.47	0.015	2628.47	0.03647	2628.47	0.04548	2628.47	0.05222	2628.47	0.0597	2628.47	0.06609	2628.47	0.07342
2626.54	0.0095	2626.54	0.0152	2626.54	0.03648	2626.54	0.04548	2626.54	0.05233	2626.54	0.05989	2626.54	0.06614	2626.54	0.0738
2624.61	0.0095	2624.61	0.01538	2624.61	0.03642	2624.61	0.04554	2624.61	0.05244	2624.61	0.06012	2624.61	0.06617	2624.61	0.07413
2622.68	0.0095	2622.68	0.01546	2622.68	0.03628	2622.68	0.04565	2622.68	0.05262	2622.68	0.06043	2622.68	0.06622	2622.68	0.07434
2620.75	0.00949	2620.75	0.01542	2620.75	0.03616	2620.75	0.04576	2620.75	0.05289	2620.75	0.0608	2620.75	0.06634	2620.75	0.07445
2618.82	0.00944	2618.82	0.01531	2618.82	0.03611	2618.82	0.04589	2618.82	0.05316	2618.82	0.06108	2618.82	0.06651	2618.82	0.07453
2616.89	0.00938	2616.89	0.01514	2616.89	0.03612	2616.89	0.04599	2616.89	0.05334	2616.89	0.06121	2616.89	0.06668	2616.89	0.07458
2614.97	0.00933	2614.97	0.01499	2614.97	0.03614	2614.97	0.04603	2614.97	0.05335	2614.97	0.06123	2614.97	0.06679	2614.97	0.07451
2613.04	0.00931	2613.04	0.01486	2613.04	0.0361	2613.04	0.04597	2613.04	0.05319	2613.04	0.06116	2613.04	0.06688	2613.04	0.07436
2611.11	0.00928	2611.11	0.0147	2611.11	0.03601	2611.11	0.04587	2611.11	0.05296	2611.11	0.06105	2611.11	0.06697	2611.11	0.07421
2609.18	0.00923	2609.18	0.01453	2609.18	0.03595	2609.18	0.04578	2609.18	0.0528	2609.18	0.06098	2609.18	0.06706	2609.18	0.07414
2607.25	0.00918	2607.25	0.01441	2607.25	0.03596	2607.25	0.04567	2607.25	0.05274	2607.25	0.06096	2607.25	0.06711	2607.25	0.07417
2605.32	0.00914	2605.32	0.01439	2605.32	0.036	2605.32	0.04557	2605.32	0.05272	2605.32	0.06092	2605.32	0.06711	2605.32	0.07428
2603.4	0.00915	2603.4	0.01443	2603.4	0.03601	2603.4	0.04553	2603.4	0.05273	2603.4	0.06084	2603.4	0.06713	2603.4	0.07436
2601.47	0.00916	2601.47	0.01446	2601.47	0.03596	2601.47	0.04558	2601.47	0.05278	2601.47	0.06073	2601.47	0.06716	2601.47	0.07442
2599.54	0.0091	2599.54	0.01445	2599.54	0.03593	2599.54	0.04569	2599.54	0.05287	2599.54	0.06064	2599.54	0.06718	2599.54	0.07452
2597.61	0.00898	2597.61	0.01444	2597.61	0.03597	2597.61	0.04583	2597.61	0.05291	2597.61	0.06061	2597.61	0.06724	2597.61	0.0747
2595.68	0.00882	2595.68	0.01442	2595.68	0.03607	2595.68	0.04595	2595.68	0.05286	2595.68	0.06061	2595.68	0.06735	2595.68	0.07489
2593.75	0.00868	2593.75	0.01435	2593.75	0.03616	2593.75	0.04598	2593.75	0.05274	2593.75	0.06062	2593.75	0.06747	2593.75	0.07504
2591.83	0.00858	2591.83	0.01424	2591.83	0.03618	2591.83	0.04588	2591.83	0.05256	2591.83	0.06067	2591.83	0.06759	2591.83	0.07514
2589.9	0.00852	2589.9	0.01406	2589.9	0.03603	2589.9	0.04577	2589.9	0.05237	2589.9	0.06075	2589.9	0.06774	2589.9	0.07522
2587.97	0.00847	2587.97	0.01381	2587.97	0.03581	2587.97	0.04577	2587.97	0.05224	2587.97	0.06085	2587.97	0.06788	2587.97	0.0753
2586.04	0.00841	2586.04	0.01356	2586.04	0.03564	2586.04	0.04586	2586.04	0.05225	2586.04	0.0609	2586.04	0.06794	2586.04	0.07539
2584.11	0.00834	2584.11	0.01336	2584.11	0.03555	2584.11	0.04596	2584.11	0.05238	2584.11	0.06088	2584.11	0.06788	2584.11	0.07546
2582.18	0.00822	2582.18	0.01324	2582.18	0.03552	2582.18	0.04603	2582.18	0.05253	2582.18	0.0608	2582.18	0.06774	2582.18	0.07545
2580.25	0.00804	2580.25	0.01318	2580.25	0.03546	2580.25	0.04602	2580.25	0.05262	2580.25	0.06067	2580.25	0.06758	2580.25	0.07529
2578.33	0.00784	2578.33	0.01317	2578.33	0.03534	2578.33	0.04591	2578.33	0.05262	2578.33	0.06048	2578.33	0.06739	2578.33	0.07506
2576.4	0.0077	2576.4	0.01321	2576.4	0.03522	2576.4	0.04572	2576.4	0.05254	2576.4	0.06032	2576.4	0.06714	2576.4	0.07485
2574.47	0.00759	2574.47	0.01323	2574.47	0.03509	2574.47	0.0455	2574.47	0.05238	2574.47	0.06027	2574.47	0.06689	2574.47	0.07466
2572.54	0.00748	2572.54	0.01312	2572.54	0.03496	2572.54	0.0452	2572.54	0.05214	2572.54	0.06034	2572.54	0.06674	2572.54	0.07443
2570.61	0.00738	2570.61	0.01291	2570.61	0.03486	2570.61	0.04489	2570.61	0.05187	2570.61	0.06044	2570.61	0.06676	2570.61	0.07424
2568.68	0.00734	2568.68	0.0127	2568.68	0.03485	2568.68	0.04469	2568.68	0.05161	2568.68	0.06051	2568.68	0.06688	2568.68	0.07417
2566.76	0.00733	2566.76	0.01255	2566.76	0.03488	2566.76	0.04474	2566.76	0.05147	2566.76	0.06054	2566.76	0.06703	2566.76	0.07425
2564.83	0.00732	2564.83	0.01248	2564.83	0.03492	2564.83	0.04497	2564.83	0.05155	2564.83	0.06052	2564.83	0.06713	2564.83	0.07441
2562.9	0.00726	2562.9	0.01242	2562.9	0.03498	2562.9	0.04526	2562.9	0.0518	2562.9	0.06048	2562.9	0.06721	2562.9	0.07461
2560.97	0.00713	2560.97	0.01237	2560.97	0.03501	2560.97	0.04551	2560.97	0.05206	2560.97	0.06041	2560.97	0.06732	2560.97	0.07479
2559.04	0.00696	2559.04	0.01231	2559.04	0.03498	2559.04	0.04566	2559.04	0.05219	2559.04	0.06033	2559.04	0.06745	2559.04	0.07491
2557.11	0.00682	2557.11	0.01225	2557.11	0.03484	2557.11	0.04569	2557.11	0.05216	2557.11	0.06024	2557.11	0.06754	2557.11	0.07498
2555.18	0.00675	2555.18	0.0122	2555.18	0.03458	2555.18	0.04563	2555.18	0.05206	2555.18	0.06015	2555.18	0.06752	2555.18	0.07505
2553.26	0.00672	2553.26	0.01214	2553.26	0.03423	2553.26	0.0455	2553.26	0.05197	2553.26	0.06008	2553.26	0.06742	2553.26	0.07507
2551.33	0.00667	2551.33	0.012	2551.33	0.03385	2551.33	0.04532	2551.33	0.05185	2551.33	0.06006	2551.33	0.06735	2551.33	0.07496
2549.4	0.00655	2549.4	0.01178	2549.4	0.0336	2549.4	0.04512	2549.4	0.05171	2549.4	0.06011	2549.4	0.06734	2549.4	0.07474
2547.47	0.00639	2547.47	0.01157	2547.47	0.03355	2547.47	0.04498	2547.47	0.05159	2547.47	0.06017	2547.47	0.06736	2547.47	0.07457
2545.54	0.00619	2545.54	0.01144	2545.54	0.03362	2545.54	0.04494	2545.54	0.05159	2545.54	0.06025	2545.54	0.06734	2545.54	0.07456
2543.61	0.00594	2543.61	0.01139	2543.61	0.03371	2543.61	0.04494	2543.61	0.05173	2543.61	0.06038	2543.61	0.0673	2543.61	0.07465
2541.69	0.00567	2541.69	0.01134	2541.69	0.0338	2541.69	0.04486	2541.69	0.05191	2541.69	0.06052	2541.69	0.06729	2541.69	0.07475
2539.76	0.00542	2539.76	0.01125	2539.76	0.03385	2539.76	0.04467	2539.76	0.052	2539.76	0.06061	2539.76	0.06732	2539.76	0.07478
2537.83	0.00524	2537.83	0.01117	2537.83	0.03389	2537.83	0.0444	2537.83	0.05196	2537.83	0.06067	2537.83	0.06737	2537.83	0.07473
2535.9	0.00512	2535.9	0.01107	2535.9	0.03388	2535.9	0.04414	2535.9	0.05183	2535.9	0.06073	2535.9	0.06739	2535.9	0.07468
2533.97	0.00504	2533.97	0.01096	2533.97	0.03381	2533.97	0.04395	2533.97	0.05166	2533.97	0.06075	2533.97	0.06739	2533.97	0.07471
2532.04	0.005	2532.04	0.01087	2532.04	0.03368	2532.04	0.04385	2532.04	0.05151	2532.04	0.06071	2532.04	0.0674	2532.04	0.0748
2530.12	0.00497	2530.12	0.01078	2530.12	0.03353	2530.12	0.04375	2530.12	0.05137	2530.12	0.06063	2530.12	0.06741	2530.12	0.07482
2528.19	0.00493	2528.19	0.01064	2528.19	0.03345	2528.19	0.04369	2528.19	0.05128	2528.19	0.06052	2528.19	0.0674	2528.19	0.07474
2526.26	0.00485	2526.26	0.01047	2526.26	0.03347	2526.26	0.04371	2526.26	0.05126	2526.26	0.06038	2526.26	0.06735	2526.26	0.07464
2524.33	0.00473	2524.33	0.01032	2524.33	0.03351	2524.33	0.04379	2524.33	0.05132	2524.33	0.06026	2524.33	0.06728	2524.33	0.07463
2522.4	0.00457	2522.4	0.01018	2522.4	0.03349	2522.4	0.04388	2522.4	0.05149	2522.4	0.06021	2522.4	0.06723	2522.4	0.07474
2520.47	0.00446	2520.47	0.01008	2520.47	0.03343	2520.47	0.04394	2520.47	0.05176	2520.47	0.06018	2520.47	0.06723	2520.47	0.07486
2518.54	0.00442	2518.54	0.01	2518.54	0.03335	2518.54	0.04395	2518.54	0.05196	2518.54	0.06008	2518.54	0.0673	2518.54	0.07487
2516.62	0.00444	2516.62	0.00994	2516.62	0.03326	2516.62	0.0439	2516.62	0.05198	2516.62	0.05994	2516.62	0.06734	2516.62	0.07477
2514.69	0.00445	2514.69	0.00988	2514.69	0.03318	2514.69	0.04381	2514.69	0.05187	2514.69	0.05989	2514.69	0.06729	2514.69	0.07467
2512.76	0.00441	2512.76	0.00981	2512.76	0.03309	2512.76	0.04371	2512.76	0.05178	2512.76	0.05992	2512.76	0.06721	2512.76	0.07467
2510.83	0.00433	2510.83	0.00971	2510.83	0.03297	2510.83	0.04369	2510.83	0.05175	2510.83	0.05997	2510.83	0.06719	2510.83	0.07475
2508.9	0.00424	2508.9	0.00955	2508.9	0.03287	2508.9	0.04373	2508.9	0.0517	2508.9	0.06	2508.9	0.06724	2508.9	0.07484
2506.97	0.00416	2506.97	0.00937	2506.97	0.03276	2506.97	0.04375	2506.97	0.05155	2506.97	0.06002	2506.97	0.06731	2506.97	0.07491
2505.05	0.00406	2505.05	0.00921	2505.05	0.03258	2505.05	0.04373	2505.05	0.05136	2505.05	0.05999	2505.05	0.06737	2505.05	0.07498
2503.12	0.00396	2503.12	0.00914	2503.12	0.03238	2503.12	0.04371	2503.12	0.05118	2503.12	0.05994	2503.12	0.06741	2503.12	0.07505
2501.19	0.0039	2501.19	0.0091	2501.19	0.03222	2501.19	0.04369	2501.19	0.05096	2501.19	0.05996	2501.19	0.06744	2501.19	0.07515
2499.26	0.00389	2499.26	0.00906	2499.26	0.03212	2499.26	0.04365	2499.26	0.05078	2499.26	0.06004	2499.26	0.06746	2499.26	0.07527
2497.33	0.00395	2497.33	0.00906	2497.33	0.03204	2497.33	0.04358	2497.33	0.05067	2497.33	0.06005	2497.33	0.06745	2497.33	0.07534
2495.4	0.004	2495.4	0.00907	2495.4	0.03194	2495.4	0.04353	2495.4	0.05055	2495.4	0.05993	2495.4	0.0674	2495.4	0.07535
2493.47	0.00401	2493.47	0.00903	2493.47	0.03192	2493.47	0.04353	2493.47	0.0504	2493.47	0.05983	2493.47	0.06731	2493.47	0.07536
2491.55	0.00398	2491.55	0.00894	2491.55	0.03201	2491.55	0.0436	2491.55	0.05034	2491.55	0.05983	2491.55	0.06721	2491.55	0.0754
2489.62	0.00395	2489.62	0.00885	2489.62	0.03211	2489.62	0.04368	2489.62	0.0504	2489.62	0.05987	2489.62	0.06711	2489.62	0.07545
2487.69	0.00394	2487.69	0.00878	2487.69	0.03219	2487.69	0.04375	2487.69	0.0506	2487.69	0.0599	2487.69	0.06702	2487.69	0.07549
2485.76	0.00392	2485.76	0.00874	2485.76	0.03223	2485.76	0.04379	2485.76	0.05085	2485.76	0.05992	2485.76	0.06688	2485.76	0.07553
2483.83	0.00392	2483.83	0.00874	2483.83	0.03215	2483.83	0.04375	2483.83	0.05107	2483.83	0.05991	2483.83	0.06677	2483.83	0.07558
2481.9	0.00393	2481.9	0.00877	2481.9	0.03193	2481.9	0.04365	2481.9	0.05123	2481.9	0.05986	2481.9	0.06676	2481.9	0.07562
2479.98	0.00394	2479.98	0.00883	2479.98	0.03174	2479.98	0.04356	2479.98	0.05134	2479.98	0.05983	2479.98	0.06681	2479.98	0.07563
2478.05	0.00398	2478.05	0.00886	2478.05	0.03167	2478.05	0.04349	2478.05	0.05135	2478.05	0.05989	2478.05	0.06685	2478.05	0.07565
2476.12	0.00406	2476.12	0.00885	2476.12	0.03167	2476.12	0.04343	2476.12	0.05126	2476.12	0.05998	2476.12	0.06687	2476.12	0.0757
2474.19	0.00414	2474.19	0.0088	2474.19	0.03164	2474.19	0.04334	2474.19	0.05116	2474.19	0.05997	2474.19	0.0669	2474.19	0.07576
2472.26	0.00419	2472.26	0.00869	2472.26	0.03157	2472.26	0.04323	2472.26	0.05107	2472.26	0.05981	2472.26	0.06694	2472.26	0.07575
2470.33	0.00424	2470.33	0.00851	2470.33	0.03151	2470.33	0.04319	2470.33	0.051	2470.33	0.0596	2470.33	0.06695	2470.33	0.07562
2468.41	0.00429	2468.41	0.00828	2468.41	0.03147	2468.41	0.04326	2468.41	0.05093	2468.41	0.0594	2468.41	0.06691	2468.41	0.07547
2466.48	0.00435	2466.48	0.00809	2466.48	0.03137	2466.48	0.04333	2466.48	0.05082	2466.48	0.05925	2466.48	0.06681	2466.48	0.07538
2464.55	0.00442	2464.55	0.00797	2464.55	0.0312	2464.55	0.04327	2464.55	0.05067	2464.55	0.05919	2464.55	0.06672	2464.55	0.0753
2462.62	0.00454	2462.62	0.00788	2462.62	0.03101	2462.62	0.04308	2462.62	0.05053	2462.62	0.0592	2462.62	0.06666	2462.62	0.07516
2460.69	0.00471	2460.69	0.00776	2460.69	0.03086	2460.69	0.0428	2460.69	0.05042	2460.69	0.0592	2460.69	0.06665	2460.69	0.07498
2458.76	0.0049	2458.76	0.0077	2458.76	0.03076	2458.76	0.04254	2458.76	0.05034	2458.76	0.0592	2458.76	0.06665	2458.76	0.07487
2456.83	0.00505	2456.83	0.00775	2456.83	0.03071	2456.83	0.04244	2456.83	0.05033	2456.83	0.0593	2456.83	0.06664	2456.83	0.0749
2454.91	0.00515	2454.91	0.00788	2454.91	0.03071	2454.91	0.0425	2454.91	0.05036	2454.91	0.05949	2454.91	0.06667	2454.91	0.07505
2452.98	0.00527	2452.98	0.00803	2452.98	0.03073	2452.98	0.04253	2452.98	0.05041	2452.98	0.0597	2452.98	0.06674	2452.98	0.07521
2451.05	0.00543	2451.05	0.00817	2451.05	0.03073	2451.05	0.04242	2451.05	0.05049	2451.05	0.05984	2451.05	0.06685	2451.05	0.07528
2449.12	0.0056	2449.12	0.00834	2449.12	0.03065	2449.12	0.04223	2449.12	0.05058	2449.12	0.05982	2449.12	0.06698	2449.12	0.07524
2447.19	0.00577	2447.19	0.00852	2447.19	0.03051	2447.19	0.04212	2447.19	0.05064	2447.19	0.05974	2447.19	0.06713	2447.19	0.07513
2445.26	0.00595	2445.26	0.00871	2445.26	0.0304	2445.26	0.04218	2445.26	0.05067	2445.26	0.05973	2445.26	0.06729	2445.26	0.07509
2443.34	0.00618	2443.34	0.00895	2443.34	0.03034	2443.34	0.04231	2443.34	0.05068	2443.34	0.0598	2443.34	0.0674	2443.34	0.07511
2441.41	0.00645	2441.41	0.00919	2441.41	0.03031	2441.41	0.04238	2441.41	0.05071	2441.41	0.05988	2441.41	0.06743	2441.41	0.07511
2439.48	0.0068	2439.48	0.00941	2439.48	0.03032	2439.48	0.04237	2439.48	0.05076	2439.48	0.05989	2439.48	0.06743	2439.48	0.07506
2437.55	0.00723	2437.55	0.00967	2437.55	0.03036	2437.55	0.04239	2437.55	0.05081	2437.55	0.05978	2437.55	0.06742	2437.55	0.07506
2435.62	0.0077	2435.62	0.01008	2435.62	0.03044	2435.62	0.04253	2435.62	0.05083	2435.62	0.0596	2435.62	0.06737	2435.62	0.07519
2433.69	0.00821	2433.69	0.01062	2433.69	0.03054	2433.69	0.04281	2433.69	0.05081	2433.69	0.05945	2433.69	0.06734	2433.69	0.07545
2431.76	0.00882	2431.76	0.01116	2431.76	0.03072	2431.76	0.0431	2431.76	0.05079	2431.76	0.05938	2431.76	0.06734	2431.76	0.07573
2429.84	0.00953	2429.84	0.01166	2429.84	0.03097	2429.84	0.04329	2429.84	0.05082	2429.84	0.05939	2429.84	0.06738	2429.84	0.07595
2427.91	0.01034	2427.91	0.01209	2427.91	0.03118	2427.91	0.04337	2427.91	0.05088	2427.91	0.05942	2427.91	0.06742	2427.91	0.07608
2425.98	0.01126	2425.98	0.01249	2425.98	0.03132	2425.98	0.04337	2425.98	0.05095	2425.98	0.05946	2425.98	0.06747	2425.98	0.07612
2424.05	0.01232	2424.05	0.01288	2424.05	0.03143	2424.05	0.04342	2424.05	0.05103	2424.05	0.05962	2424.05	0.06758	2424.05	0.07609
2422.12	0.01353	2422.12	0.01329	2422.12	0.03163	2422.12	0.04356	2422.12	0.05116	2422.12	0.05997	2422.12	0.0678	2422.12	0.07608
2420.19	0.01481	2420.19	0.01369	2420.19	0.03196	2420.19	0.04377	2420.19	0.05138	2420.19	0.06041	2420.19	0.06812	2420.19	0.07612
2418.27	0.01615	2418.27	0.01416	2418.27	0.03236	2418.27	0.044	2418.27	0.05167	2418.27	0.06084	2418.27	0.06844	2418.27	0.07621
2416.34	0.01758	2416.34	0.01481	2416.34	0.03277	2416.34	0.04423	2416.34	0.05197	2416.34	0.06118	2416.34	0.06874	2416.34	0.07633
2414.41	0.01916	2414.41	0.01571	2414.41	0.03322	2414.41	0.04448	2414.41	0.05227	2414.41	0.06143	2414.41	0.06904	2414.41	0.0765
2412.48	0.02087	2412.48	0.01686	2412.48	0.03374	2412.48	0.04473	2412.48	0.05261	2412.48	0.06164	2412.48	0.06935	2412.48	0.07676
2410.55	0.02266	2410.55	0.0182	2410.55	0.03433	2410.55	0.04501	2410.55	0.05296	2410.55	0.06189	2410.55	0.06969	2410.55	0.07711
2408.62	0.02449	2408.62	0.01967	2408.62	0.03493	2408.62	0.0454	2408.62	0.05335	2408.62	0.0622	2408.62	0.07002	2408.62	0.07747
2406.69	0.02631	2406.69	0.02125	2406.69	0.03552	2406.69	0.04593	2406.69	0.05379	2406.69	0.06257	2406.69	0.0703	2406.69	0.07784
2404.77	0.02805	2404.77	0.02295	2404.77	0.03604	2404.77	0.04652	2404.77	0.05426	2404.77	0.06295	2404.77	0.07044	2404.77	0.07824
2402.84	0.02969	2402.84	0.02475	2402.84	0.03648	2402.84	0.04711	2402.84	0.05472	2402.84	0.06327	2402.84	0.07039	2402.84	0.07865
2400.91	0.03134	2400.91	0.02659	2400.91	0.0369	2400.91	0.04768	2400.91	0.05504	2400.91	0.06357	2400.91	0.07012	2400.91	0.07897
2398.98	0.03328	2398.98	0.02844	2398.98	0.03735	2398.98	0.04822	2398.98	0.05521	2398.98	0.06382	2398.98	0.06983	2398.98	0.07913
2397.05	0.03587	2397.05	0.03032	2397.05	0.0379	2397.05	0.04876	2397.05	0.05536	2397.05	0.06405	2397.05	0.06991	2397.05	0.07924
2395.12	0.03943	2395.12	0.03249	2395.12	0.03873	2395.12	0.04949	2395.12	0.05586	2395.12	0.06447	2395.12	0.07085	2395.12	0.07964
2393.2	0.04416	2393.2	0.0354	2393.2	0.04023	2393.2	0.05086	2393.2	0.0572	2393.2	0.06565	2393.2	0.07306	2393.2	0.08092
2391.27	0.05023	2391.27	0.03963	2391.27	0.04303	2391.27	0.0535	2391.27	0.06004	2391.27	0.0684	2391.27	0.07679	2391.27	0.08375
2389.34	0.05796	2389.34	0.0458	2389.34	0.0477	2389.34	0.05798	2389.34	0.06496	2389.34	0.07329	2389.34	0.08214	2389.34	0.08871
2387.41	0.06791	2387.41	0.0544	2387.41	0.05463	2387.41	0.06465	2387.41	0.07222	2387.41	0.08042	2387.41	0.08922	2387.41	0.09611
2385.48	0.08074	2385.48	0.0657	2385.48	0.06396	2385.48	0.07371	2385.48	0.08185	2385.48	0.08971	2385.48	0.0983	2385.48	0.10593
2383.55	0.09692	2383.55	0.07989	2383.55	0.07578	2383.55	0.0854	2383.55	0.09381	2383.55	0.10128	2383.55	0.10982	2383.55	0.11799
2381.63	0.1167	2381.63	0.09734	2381.63	0.09033	2381.63	0.09983	2381.63	0.10798	2381.63	0.11526	2381.63	0.12418	2381.63	0.13218
2379.7	0.14033	2379.7	0.11846	2379.7	0.10784	2379.7	0.11678	2379.7	0.12403	2379.7	0.13159	2379.7	0.14148	2379.7	0.14822
2377.77	0.16803	2377.77	0.14334	2377.77	0.12825	2377.77	0.13581	2377.77	0.14181	2377.77	0.15009	2377.77	0.16139	2377.77	0.16559
2375.84	0.19967	2375.84	0.17208	2375.84	0.15144	2375.84	0.15657	2375.84	0.1616	2375.84	0.17048	2375.84	0.18338	2375.84	0.18397
2373.91	0.23436	2373.91	0.20472	2373.91	0.17719	2373.91	0.17928	2373.91	0.18362	2373.91	0.19237	2373.91	0.2066	2373.91	0.20368
2371.98	0.27122	2371.98	0.24091	2371.98	0.20479	2371.98	0.2046	2371.98	0.20742	2371.98	0.21556	2371.98	0.23028	2371.98	0.2251
2370.05	0.30974	2370.05	0.28013	2370.05	0.2336	2370.05	0.23216	2370.05	0.23233	2370.05	0.24008	2370.05	0.25406	2370.05	0.24804
2368.13	0.3486	2368.13	0.32074	2368.13	0.26292	2368.13	0.25998	2368.13	0.25766	2368.13	0.26555	2368.13	0.27748	2368.13	0.27189
2366.2	0.38581	2366.2	0.35958	2366.2	0.29076	2366.2	0.28597	2366.2	0.28223	2366.2	0.29046	2366.2	0.29974	2366.2	0.29548
2364.27	0.41991	2364.27	0.39425	2364.27	0.31496	2364.27	0.309	2364.27	0.3049	2364.27	0.31284	2364.27	0.31968	2364.27	0.3174
2362.34	0.45147	2362.34	0.42357	2362.34	0.33423	2362.34	0.32824	2362.34	0.3247	2362.34	0.33156	2362.34	0.33594	2362.34	0.3366
2360.41	0.48216	2360.41	0.44616	2360.41	0.3476	2360.41	0.34253	2360.41	0.34016	2360.41	0.34578	2360.41	0.34786	2360.41	0.35187
2358.48	0.51285	2358.48	0.4611	2358.48	0.35465	2358.48	0.35083	2358.48	0.34985	2358.48	0.35465	2358.48	0.35637	2358.48	0.36206
2356.56	0.54354	2356.56	0.46921	2356.56	0.35621	2356.56	0.35335	2356.56	0.35368	2356.56	0.35831	2356.56	0.36343	2356.56	0.3671
2354.63	0.5732	2354.63	0.47479	2354.63	0.3557	2354.63	0.35297	2354.63	0.35443	2354.63	0.35934	2354.63	0.37042	2354.63	0.36909
2352.7	0.59988	2352.7	0.48429	2352.7	0.35804	2352.7	0.35391	2352.7	0.35652	2352.7	0.36112	2352.7	0.37758	2352.7	0.371
2350.77	0.62175	2350.77	0.50183	2350.77	0.36644	2350.77	0.35948	2350.77	0.36213	2350.77	0.36523	2350.77	0.38424	2350.77	0.37443
2348.84	0.63781	2348.84	0.52781	2348.84	0.38136	2348.84	0.37075	2348.84	0.37075	2348.84	0.37209	2348.84	0.38933	2348.84	0.37945
2346.91	0.64777	2346.91	0.55872	2346.91	0.40072	2346.91	0.38488	2346.91	0.38047	2346.91	0.38052	2346.91	0.39213	2346.91	0.38496
2344.98	0.65164	2344.98	0.58777	2344.98	0.42021	2344.98	0.39727	2344.98	0.38866	2344.98	0.38796	2344.98	0.39263	2344.98	0.38915
2343.06	0.64967	2343.06	0.60846	2343.06	0.43493	2343.06	0.40521	2343.06	0.39311	2343.06	0.39206	2343.06	0.39101	2343.06	0.39022
2341.13	0.64222	2341.13	0.61749	2341.13	0.44207	2341.13	0.40788	2341.13	0.39305	2341.13	0.39183	2341.13	0.3873	2341.13	0.38737
2339.2	0.62945	2339.2	0.61335	2339.2	0.44068	2339.2	0.4044	2339.2	0.38793	2339.2	0.38696	2339.2	0.38143	2339.2	0.3804
2337.27	0.61116	2337.27	0.59466	2337.27	0.42984	2337.27	0.39363	2337.27	0.37667	2337.27	0.37661	2337.27	0.37315	2337.27	0.36863
2335.34	0.58711	2335.34	0.56179	2335.34	0.40953	2335.34	0.37568	2335.34	0.35928	2335.34	0.36056	2335.34	0.36214	2335.34	0.3521
2333.41	0.55771	2333.41	0.51877	2333.41	0.38209	2333.41	0.35286	2333.41	0.33794	2333.41	0.34073	2333.41	0.34809	2333.41	0.33301
2331.49	0.52368	2331.49	0.47272	2331.49	0.3523	2331.49	0.329	2331.49	0.31654	2331.49	0.32076	2331.49	0.33106	2331.49	0.31481
2329.56	0.48546	2329.56	0.42977	2329.56	0.32439	2329.56	0.307	2329.56	0.29805	2329.56	0.30304	2329.56	0.31205	2329.56	0.2992
2327.63	0.44423	2327.63	0.39223	2327.63	0.30004	2327.63	0.28779	2327.63	0.2824	2327.63	0.28745	2327.63	0.29323	2327.63	0.28553
2325.7	0.40247	2325.7	0.35983	2325.7	0.27907	2325.7	0.27079	2325.7	0.26819	2325.7	0.27311	2325.7	0.27657	2325.7	0.27299
2323.77	0.36336	2323.77	0.33078	2323.77	0.25998	2323.77	0.25426	2323.77	0.25412	2323.77	0.25882	2323.77	0.26243	2323.77	0.261
2321.84	0.32887	2321.84	0.30339	2321.84	0.24146	2321.84	0.23739	2321.84	0.23967	2321.84	0.24415	2321.84	0.24996	2321.84	0.24922
2319.92	0.29922	2319.92	0.27734	2319.92	0.22352	2319.92	0.22101	2319.92	0.22527	2319.92	0.23002	2319.92	0.23803	2319.92	0.23791
2317.99	0.27389	2317.99	0.25311	2317.99	0.20697	2317.99	0.20608	2317.99	0.21156	2317.99	0.21728	2317.99	0.22605	2317.99	0.22744
2316.06	0.25159	2316.06	0.23102	2316.06	0.19218	2316.06	0.19268	2316.06	0.19866	2316.06	0.20577	2316.06	0.21413	2316.06	0.21756
2314.13	0.23099	2314.13	0.21089	2314.13	0.17881	2314.13	0.18045	2314.13	0.18646	2314.13	0.19486	2314.13	0.2028	2314.13	0.20769
2312.2	0.2116	2312.2	0.19272	2312.2	0.16643	2312.2	0.16926	2312.2	0.17513	2312.2	0.18443	2312.2	0.19221	2312.2	0.19785
2310.27	0.19358	2310.27	0.17675	2310.27	0.15498	2310.27	0.1591	2310.27	0.16491	2310.27	0.17469	2310.27	0.18215	2310.27	0.18856
2308.34	0.17718	2308.34	0.16274	2308.34	0.14432	2308.34	0.1496	2308.34	0.1556	2308.34	0.16564	2308.34	0.17268	2308.34	0.17996
2306.42	0.16242	2306.42	0.14985	2306.42	0.13404	2306.42	0.14034	2306.42	0.14659	2306.42	0.15682	2306.42	0.16394	2306.42	0.17148
2304.49	0.14911	2304.49	0.13732	2304.49	0.12383	2304.49	0.1311	2304.49	0.13733	2304.49	0.14767	2304.49	0.15576	2304.49	0.1626
2302.56	0.1369	2302.56	0.12495	2302.56	0.11368	2302.56	0.12177	2302.56	0.12779	2302.56	0.13812	2302.56	0.14772	2302.56	0.1533
2300.63	0.12536	2300.63	0.11308	2300.63	0.1039	2300.63	0.1126	2300.63	0.11852	2300.63	0.12869	2300.63	0.13943	2300.63	0.14402
2298.7	0.1142	2298.7	0.10209	2298.7	0.095	2298.7	0.10419	2298.7	0.11016	2298.7	0.12012	2298.7	0.13076	2298.7	0.1355
2296.77	0.10338	2296.77	0.09201	2296.77	0.08713	2296.77	0.09682	2296.77	0.10277	2296.77	0.11269	2296.77	0.12215	2296.77	0.12813
2294.85	0.09314	2294.85	0.08259	2294.85	0.07999	2294.85	0.09018	2294.85	0.09604	2294.85	0.10606	2294.85	0.11432	2294.85	0.12164
2292.92	0.08391	2292.92	0.07357	2292.92	0.07319	2292.92	0.08382	2292.92	0.08971	2292.92	0.09973	2292.92	0.10753	2292.92	0.11549
2290.99	0.076	2290.99	0.06499	2290.99	0.06664	2290.99	0.07763	2290.99	0.0837	2290.99	0.0936	2290.99	0.10159	2290.99	0.10949
2289.06	0.06933	2289.06	0.05727	2289.06	0.06064	2289.06	0.07186	2289.06	0.07816	2289.06	0.08798	2289.06	0.09629	2289.06	0.10388
2287.13	0.06356	2287.13	0.05089	2287.13	0.05563	2287.13	0.06683	2287.13	0.07343	2287.13	0.08322	2287.13	0.09155	2287.13	0.09903
2285.2	0.05835	2285.2	0.04607	2285.2	0.05178	2285.2	0.06281	2285.2	0.0697	2285.2	0.0794	2285.2	0.08748	2285.2	0.09511
2283.27	0.05359	2283.27	0.04271	2283.27	0.04901	2283.27	0.05983	2283.27	0.06691	2283.27	0.0764	2283.27	0.08422	2283.27	0.09209
2281.35	0.04929	2281.35	0.04045	2281.35	0.0472	2281.35	0.05776	2281.35	0.06486	2281.35	0.0741	2281.35	0.08177	2281.35	0.08985
2279.42	0.04546	2279.42	0.03884	2279.42	0.04612	2279.42	0.05639	2279.42	0.06342	2279.42	0.07246	2279.42	0.08	2279.42	0.08822
2277.49	0.04205	2277.49	0.03745	2277.49	0.04546	2277.49	0.05551	2277.49	0.06249	2277.49	0.0714	2277.49	0.07877	2277.49	0.08703
2275.56	0.03901	2275.56	0.03601	2275.56	0.04495	2275.56	0.05489	2275.56	0.06187	2275.56	0.07074	2275.56	0.07794	2275.56	0.08618
2273.63	0.0362	2273.63	0.03431	2273.63	0.04444	2273.63	0.0543	2273.63	0.06135	2273.63	0.0703	2273.63	0.07736	2273.63	0.08558
2271.7	0.03346	2271.7	0.03218	2271.7	0.04376	2271.7	0.0536	2271.7	0.06082	2271.7	0.06987	2271.7	0.07688	2271.7	0.08507
2269.78	0.0307	2269.78	0.02965	2269.78	0.04285	2269.78	0.05278	2269.78	0.06021	2269.78	0.06931	2269.78	0.07637	2269.78	0.08452
2267.85	0.02787	2267.85	0.02689	2267.85	0.04173	2267.85	0.0519	2267.85	0.05943	2267.85	0.06863	2267.85	0.07573	2267.85	0.08385
2265.92	0.02498	2265.92	0.0241	2265.92	0.04052	2265.92	0.05096	2265.92	0.05849	2265.92	0.06788	2265.92	0.07493	2265.92	0.08309
2263.99	0.02208	2263.99	0.0215	2263.99	0.03931	2263.99	0.05007	2263.99	0.05754	2263.99	0.06707	2263.99	0.07406	2263.99	0.08234
2262.06	0.01921	2262.06	0.01928	2262.06	0.0382	2262.06	0.04925	2262.06	0.0567	2262.06	0.06616	2262.06	0.07321	2262.06	0.08159
2260.13	0.01644	2260.13	0.01742	2260.13	0.0372	2260.13	0.04842	2260.13	0.05594	2260.13	0.06514	2260.13	0.07243	2260.13	0.08081
2258.2	0.01391	2258.2	0.0158	2258.2	0.0363	2258.2	0.04758	2258.2	0.0552	2258.2	0.0641	2258.2	0.07174	2258.2	0.08012
2256.28	0.01176	2256.28	0.01435	2256.28	0.03546	2256.28	0.04678	2256.28	0.05452	2256.28	0.06313	2256.28	0.07114	2256.28	0.07956
2254.35	0.01002	2254.35	0.01303	2254.35	0.03466	2254.35	0.04605	2254.35	0.05393	2254.35	0.06233	2254.35	0.07064	2254.35	0.07909
2252.42	0.00864	2252.42	0.01185	2252.42	0.03398	2252.42	0.04543	2252.42	0.05339	2252.42	0.06175	2252.42	0.07023	2252.42	0.07862
2250.49	0.0075	2250.49	0.0108	2250.49	0.03342	2250.49	0.04488	2250.49	0.0529	2250.49	0.06134	2250.49	0.06984	2250.49	0.07817
2248.56	0.0065	2248.56	0.00982	2248.56	0.03298	2248.56	0.04438	2248.56	0.05246	2248.56	0.06103	2248.56	0.06944	2248.56	0.0778
2246.63	0.00557	2246.63	0.00885	2246.63	0.03263	2246.63	0.04394	2246.63	0.05206	2246.63	0.0608	2246.63	0.06905	2246.63	0.07747
2244.71	0.00473	2244.71	0.00793	2244.71	0.03232	2244.71	0.04354	2244.71	0.05164	2244.71	0.06066	2244.71	0.06872	2244.71	0.07718
2242.78	0.00398	2242.78	0.00712	2242.78	0.032	2242.78	0.04317	2242.78	0.05124	2242.78	0.0606	2242.78	0.0684	2242.78	0.0769
2240.85	0.00333	2240.85	0.00639	2240.85	0.03166	2240.85	0.04282	2240.85	0.05086	2240.85	0.06057	2240.85	0.06809	2240.85	0.07662
2238.92	0.00275	2238.92	0.00576	2238.92	0.03133	2238.92	0.04253	2238.92	0.05054	2238.92	0.06049	2238.92	0.06778	2238.92	0.07631
2236.99	0.00223	2236.99	0.00522	2236.99	0.03106	2236.99	0.04232	2236.99	0.05029	2236.99	0.06034	2236.99	0.06746	2236.99	0.07602
2235.06	0.00175	2235.06	0.00481	2235.06	0.03078	2235.06	0.0422	2235.06	0.05011	2235.06	0.06013	2235.06	0.06711	2235.06	0.0758
2233.14	0.00132	2233.14	0.00452	2233.14	0.03045	2233.14	0.0421	2233.14	0.0499	2233.14	0.05986	2233.14	0.0668	2233.14	0.07564
2231.21	0.000922	2231.21	0.0043	2231.21	0.03013	2231.21	0.042	2231.21	0.04964	2231.21	0.05957	2231.21	0.06657	2231.21	0.07548
2229.28	0.000539	2229.28	0.00412	2229.28	0.02986	2229.28	0.04192	2229.28	0.04935	2229.28	0.05927	2229.28	0.0664	2229.28	0.07532
2227.35	0.000202	2227.35	0.004	2227.35	0.02966	2227.35	0.04186	2227.35	0.04912	2227.35	0.05895	2227.35	0.06628	2227.35	0.07523
2225.42	-7.4e-05	2225.42	0.0039	2225.42	0.02955	2225.42	0.04176	2225.42	0.04895	2225.42	0.05858	2225.42	0.06622	2225.42	0.07524
2223.49	-0.00032	2223.49	0.00377	2223.49	0.02952	2223.49	0.04163	2223.49	0.0488	2223.49	0.05825	2223.49	0.06626	2223.49	0.0753
2221.56	-0.000552	2221.56	0.00362	2221.56	0.02952	2221.56	0.04149	2221.56	0.04865	2221.56	0.05805	2221.56	0.06638	2221.56	0.07542
2219.64	-0.000761	2219.64	0.00351	2219.64	0.0295	2219.64	0.04137	2219.64	0.04853	2219.64	0.05802	2219.64	0.06651	2219.64	0.07555
2217.71	-0.000943	2217.71	0.00339	2217.71	0.02944	2217.71	0.0413	2217.71	0.04848	2217.71	0.05809	2217.71	0.06662	2217.71	0.07565
2215.78	-0.0011	2215.78	0.00327	2215.78	0.02938	2215.78	0.04133	2215.78	0.04856	2215.78	0.05822	2215.78	0.06675	2215.78	0.07575
2213.85	-0.00122	2213.85	0.00317	2213.85	0.02939	2213.85	0.04147	2213.85	0.04877	2213.85	0.05839	2213.85	0.06691	2213.85	0.07584
2211.92	-0.00133	2211.92	0.00307	2211.92	0.02944	2211.92	0.04165	2211.92	0.04904	2211.92	0.0586	2211.92	0.06705	2211.92	0.07587
2209.99	-0.00145	2209.99	0.00295	2209.99	0.02948	2209.99	0.04179	2209.99	0.0493	2209.99	0.0588	2209.99	0.06716	2209.99	0.07585
2208.07	-0.0016	2208.07	0.00285	2208.07	0.02951	2208.07	0.04192	2208.07	0.04953	2208.07	0.05896	2208.07	0.06722	2208.07	0.0758
2206.14	-0.00176	2206.14	0.00283	2206.14	0.02951	2206.14	0.04209	2206.14	0.04971	2206.14	0.05906	2206.14	0.06722	2206.14	0.07579
2204.21	-0.0019	2204.21	0.00287	2204.21	0.02949	2204.21	0.04231	2204.21	0.04985	2204.21	0.05909	2204.21	0.06718	2204.21	0.07584
2202.28	-0.00205	2202.28	0.00293	2202.28	0.02947	2202.28	0.04247	2202.28	0.04998	2202.28	0.05909	2202.28	0.06717	2202.28	0.07592
2200.35	-0.0022	2200.35	0.00299	2200.35	0.02949	2200.35	0.04254	2200.35	0.05006	2200.35	0.05907	2200.35	0.06721	2200.35	0.07595
2198.42	-0.00236	2198.42	0.00305	2198.42	0.02957	2198.42	0.04257	2198.42	0.05005	2198.42	0.05905	2198.42	0.06722	2198.42	0.07593
2196.49	-0.00249	2196.49	0.00311	2196.49	0.02967	2196.49	0.04254	2196.49	0.05001	2196.49	0.05902	2196.49	0.06714	2196.49	0.07592
2194.57	-0.00256	2194.57	0.00317	2194.57	0.02975	2194.57	0.04243	2194.57	0.04999	2194.57	0.05901	2194.57	0.06702	2194.57	0.07594
2192.64	-0.00262	2192.64	0.00326	2192.64	0.02981	2192.64	0.04223	2192.64	0.04995	2192.64	0.05898	2192.64	0.06695	2192.64	0.07592
2190.71	-0.00265	2190.71	0.00338	2190.71	0.02988	2190.71	0.04196	2190.71	0.04985	2190.71	0.05892	2190.71	0.06688	2190.71	0.07582
2188.78	-0.00267	2188.78	0.00347	2188.78	0.02995	2188.78	0.04165	2188.78	0.04968	2188.78	0.05883	2188.78	0.06676	2188.78	0.07565
2186.85	-0.00269	2186.85	0.00353	2186.85	0.03001	2186.85	0.04137	2186.85	0.0495	2186.85	0.05876	2186.85	0.06662	2186.85	0.07547
2184.92	-0.00274	2184.92	0.0036	2184.92	0.03004	2184.92	0.04118	2184.92	0.04933	2184.92	0.05868	2184.92	0.06655	2184.92	0.07532
2183	-0.00279	2183	0.00363	2183	0.03002	2183	0.0411	2183	0.04912	2183	0.05858	2183	0.06651	2183	0.07522
2181.07	-0.00281	2181.07	0.00355	2181.07	0.02994	2181.07	0.04109	2181.07	0.04893	2181.07	0.05849	2181.07	0.06646	2181.07	0.07514
2179.14	-0.00281	2179.14	0.00338	2179.14	0.02983	2179.14	0.04111	2179.14	0.04887	2179.14	0.05846	2179.14	0.06644	2179.14	0.07503
2177.21	-0.00285	2177.21	0.00317	2177.21	0.02978	2177.21	0.04113	2177.21	0.04891	2177.21	0.05848	2177.21	0.0665	2177.21	0.07489
2175.28	-0.00293	2175.28	0.00299	2175.28	0.02981	2175.28	0.0412	2175.28	0.04898	2175.28	0.05854	2175.28	0.06661	2175.28	0.07479
2173.35	-0.00302	2173.35	0.00286	2173.35	0.02988	2173.35	0.0413	2173.35	0.04905	2173.35	0.05864	2173.35	0.06671	2173.35	0.0748
2171.43	-0.0031	2171.43	0.00276	2171.43	0.0299	2171.43	0.04136	2171.43	0.04908	2171.43	0.05871	2171.43	0.0668	2171.43	0.07489
2169.5	-0.00321	2169.5	0.00268	2169.5	0.02985	2169.5	0.04132	2169.5	0.04901	2169.5	0.05867	2169.5	0.06688	2169.5	0.07496
2167.57	-0.00334	2167.57	0.00259	2167.57	0.02976	2167.57	0.04121	2167.57	0.04887	2167.57	0.0585	2167.57	0.0669	2167.57	0.075
2165.64	-0.00346	2165.64	0.00249	2165.64	0.02966	2165.64	0.04111	2165.64	0.04874	2165.64	0.05832	2165.64	0.06684	2165.64	0.07505
2163.71	-0.00356	2163.71	0.00239	2163.71	0.02954	2163.71	0.04105	2163.71	0.04865	2163.71	0.05817	2163.71	0.06676	2163.71	0.07509
2161.78	-0.00368	2161.78	0.00225	2161.78	0.02941	2161.78	0.04105	2161.78	0.04854	2161.78	0.05801	2161.78	0.06667	2161.78	0.07512
2159.85	-0.00381	2159.85	0.00207	2159.85	0.02931	2159.85	0.04111	2159.85	0.04845	2159.85	0.05785	2159.85	0.06658	2159.85	0.07513
2157.93	-0.0039	2157.93	0.00186	2157.93	0.02923	2157.93	0.04114	2157.93	0.04847	2157.93	0.05779	2157.93	0.0665	2157.93	0.07512
2156	-0.00393	2156	0.00167	2156	0.02918	2156	0.04113	2156	0.04857	2156	0.05788	2156	0.06641	2156	0.07511
2154.07	-0.00393	2154.07	0.00151	2154.07	0.02916	2154.07	0.04112	2154.07	0.04871	2154.07	0.05804	2154.07	0.06629	2154.07	0.07515
2152.14	-0.00394	2152.14	0.00137	2152.14	0.02911	2152.14	0.04115	2152.14	0.04882	2152.14	0.0582	2152.14	0.06611	2152.14	0.07527
2150.21	-0.00397	2150.21	0.00129	2150.21	0.02901	2150.21	0.04118	2150.21	0.04889	2150.21	0.05837	2150.21	0.06593	2150.21	0.07542
2148.28	-0.00402	2148.28	0.00132	2148.28	0.02891	2148.28	0.04116	2148.28	0.04896	2148.28	0.05858	2148.28	0.06586	2148.28	0.07563
2146.36	-0.00406	2146.36	0.00154	2146.36	0.02888	2146.36	0.04117	2146.36	0.04911	2146.36	0.05883	2146.36	0.06614	2146.36	0.07598
2144.43	-0.00407	2144.43	0.00207	2144.43	0.02907	2144.43	0.04137	2144.43	0.04947	2144.43	0.05923	2144.43	0.06732	2144.43	0.07662
2142.5	-0.00404	2142.5	0.0031	2142.5	0.02978	2142.5	0.04214	2142.5	0.05041	2142.5	0.06023	2142.5	0.07004	2142.5	0.07794
2140.57	-0.00401	2140.57	0.00492	2140.57	0.03161	2140.57	0.0442	2140.57	0.05264	2140.57	0.0626	2140.57	0.07435	2140.57	0.08075
2138.64	-0.00402	2138.64	0.00771	2138.64	0.03519	2138.64	0.04824	2138.64	0.05684	2138.64	0.06697	2138.64	0.0796	2138.64	0.08574
2136.71	-0.00404	2136.71	0.01128	2136.71	0.04051	2136.71	0.05403	2136.71	0.06287	2136.71	0.07314	2136.71	0.08501	2136.71	0.09258
2134.78	-0.00406	2134.78	0.01514	2134.78	0.04668	2134.78	0.06053	2134.78	0.06965	2134.78	0.08001	2134.78	0.08993	2134.78	0.09998
2132.86	-0.00411	2132.86	0.01859	2132.86	0.05254	2132.86	0.06652	2132.86	0.07584	2132.86	0.0862	2132.86	0.09395	2132.86	0.10651
2130.93	-0.00421	2130.93	0.0211	2130.93	0.05711	2130.93	0.0711	2130.93	0.08048	2130.93	0.09072	2130.93	0.09683	2130.93	0.11109
2129	-0.00431	2129	0.02238	2129	0.05983	2129	0.0737	2129	0.08302	2129	0.09309	2129	0.09844	2129	0.11316
2127.07	-0.00437	2127.07	0.02244	2127.07	0.06056	2127.07	0.07403	2127.07	0.08319	2127.07	0.09316	2127.07	0.09874	2127.07	0.11263
2125.14	-0.00442	2125.14	0.02141	2125.14	0.05938	2125.14	0.07214	2125.14	0.08106	2125.14	0.09095	2125.14	0.09771	2125.14	0.1098
2123.21	-0.00449	2123.21	0.01947	2123.21	0.05657	2123.21	0.0684	2123.21	0.07703	2123.21	0.08676	2123.21	0.09542	2123.21	0.10515
2121.29	-0.00457	2121.29	0.01696	2121.29	0.05265	2121.29	0.06355	2121.29	0.07183	2121.29	0.08137	2121.29	0.09208	2121.29	0.09943
2119.36	-0.00463	2119.36	0.0144	2119.36	0.0484	2119.36	0.05861	2119.36	0.06656	2119.36	0.0759	2119.36	0.08797	2119.36	0.09376
2117.43	-0.00467	2117.43	0.01232	2117.43	0.04484	2117.43	0.05467	2117.43	0.0624	2117.43	0.07162	2117.43	0.08358	2117.43	0.0894
2115.5	-0.00475	2115.5	0.01095	2115.5	0.04263	2115.5	0.05229	2115.5	0.06001	2115.5	0.06914	2115.5	0.07958	2115.5	0.08696
2113.57	-0.00488	2113.57	0.0101	2113.57	0.04158	2113.57	0.05117	2113.57	0.05901	2113.57	0.06803	2113.57	0.07668	2113.57	0.08597
2111.64	-0.00504	2111.64	0.00943	2111.64	0.04095	2111.64	0.05059	2111.64	0.05854	2111.64	0.06744	2111.64	0.07518	2111.64	0.08552
2109.71	-0.00521	2109.71	0.00865	2109.71	0.04023	2109.71	0.05002	2109.71	0.05805	2109.71	0.06686	2109.71	0.07463	2109.71	0.08495
2107.79	-0.00539	2107.79	0.00769	2107.79	0.03922	2107.79	0.04926	2107.79	0.05739	2107.79	0.06618	2107.79	0.07435	2107.79	0.08405
2105.86	-0.00554	2105.86	0.0066	2105.86	0.03797	2105.86	0.04834	2105.86	0.05655	2105.86	0.06546	2105.86	0.07397	2105.86	0.08295
2103.93	-0.00567	2103.93	0.00545	2103.93	0.03659	2103.93	0.04729	2103.93	0.05555	2103.93	0.06469	2103.93	0.07342	2103.93	0.08191
2102	-0.00583	2102	0.00426	2102	0.03519	2102	0.0462	2102	0.05446	2102	0.06386	2102	0.07273	2102	0.08104
2100.07	-0.00604	2100.07	0.00309	2100.07	0.03389	2100.07	0.04521	2100.07	0.05345	2100.07	0.06306	2100.07	0.07198	2100.07	0.08035
2098.14	-0.0063	2098.14	0.00203	2098.14	0.03269	2098.14	0.0444	2098.14	0.0526	2098.14	0.0624	2098.14	0.07126	2098.14	0.07978
2096.22	-0.00659	2096.22	0.00107	2096.22	0.03153	2096.22	0.04367	2096.22	0.05184	2096.22	0.06187	2096.22	0.07064	2096.22	0.07929
2094.29	-0.00691	2094.29	0.000224	2094.29	0.0304	2094.29	0.04291	2094.29	0.05121	2094.29	0.06143	2094.29	0.07012	2094.29	0.07887
2092.36	-0.00722	2092.36	-0.000473	2092.36	0.02939	2092.36	0.04219	2092.36	0.05077	2092.36	0.06103	2092.36	0.0697	2092.36	0.07853
2090.43	-0.0075	2090.43	-0.001	2090.43	0.02855	2090.43	0.0416	2090.43	0.05045	2090.43	0.06062	2090.43	0.0694	2090.43	0.07828
2088.5	-0.00773	2088.5	-0.00143	2088.5	0.02784	2088.5	0.04115	2088.5	0.05014	2088.5	0.06029	2088.5	0.06916	2088.5	0.07811
2086.57	-0.00793	2086.57	-0.00184	2086.57	0.02719	2086.57	0.04079	2086.57	0.04983	2086.57	0.06009	2086.57	0.0689	2086.57	0.07797
2084.65	-0.00809	2084.65	-0.00228	2084.65	0.02662	2084.65	0.04052	2084.65	0.04954	2084.65	0.05991	2084.65	0.06858	2084.65	0.07782
2082.72	-0.00824	2082.72	-0.00277	2082.72	0.02611	2082.72	0.04031	2082.72	0.04924	2082.72	0.05966	2082.72	0.06818	2082.72	0.07763
2080.79	-0.00843	2080.79	-0.00329	2080.79	0.02564	2080.79	0.04007	2080.79	0.04892	2080.79	0.05932	2080.79	0.06777	2080.79	0.07736
2078.86	-0.00869	2078.86	-0.00379	2078.86	0.02521	2078.86	0.03975	2078.86	0.04854	2078.86	0.05888	2078.86	0.06737	2078.86	0.07699
2076.93	-0.00897	2076.93	-0.00424	2076.93	0.02478	2076.93	0.03934	2076.93	0.04817	2076.93	0.05841	2076.93	0.06696	2076.93	0.07652
2075	-0.00923	2075	-0.00464	2075	0.02432	2075	0.03887	2075	0.04778	2075	0.05799	2075	0.06655	2075	0.07598
2073.07	-0.00945	2073.07	-0.00504	2073.07	0.02373	2073.07	0.03831	2073.07	0.04734	2073.07	0.05758	2073.07	0.06612	2073.07	0.0754
2071.15	-0.00965	2071.15	-0.00545	2071.15	0.02298	2071.15	0.03768	2071.15	0.04689	2071.15	0.05711	2071.15	0.06563	2071.15	0.07484
2069.22	-0.00987	2069.22	-0.00579	2069.22	0.02215	2069.22	0.03699	2069.22	0.04641	2069.22	0.0566	2069.22	0.06507	2069.22	0.0743
2067.29	-0.01014	2067.29	-0.00605	2067.29	0.02138	2067.29	0.03629	2067.29	0.04587	2067.29	0.05613	2067.29	0.06447	2067.29	0.07379
2065.36	-0.01048	2065.36	-0.00636	2065.36	0.02069	2065.36	0.03563	2065.36	0.04529	2065.36	0.0557	2065.36	0.06388	2065.36	0.07339
2063.43	-0.01092	2063.43	-0.00679	2063.43	0.02007	2063.43	0.03502	2063.43	0.0447	2063.43	0.05519	2063.43	0.06331	2063.43	0.07309
2061.5	-0.01141	2061.5	-0.00734	2061.5	0.0195	2061.5	0.03442	2061.5	0.04406	2061.5	0.05453	2061.5	0.06277	2061.5	0.07272
2059.58	-0.01192	2059.58	-0.00794	2059.58	0.01901	2059.58	0.0338	2059.58	0.04338	2059.58	0.05375	2059.58	0.0622	2059.58	0.07219
2057.65	-0.0124	2057.65	-0.00851	2057.65	0.01858	2057.65	0.03313	2057.65	0.04271	2057.65	0.05296	2057.65	0.06164	2057.65	0.07153
2055.72	-0.01284	2055.72	-0.00904	2055.72	0.01809	2055.72	0.03246	2055.72	0.04205	2055.72	0.05222	2055.72	0.06117	2055.72	0.07081
2053.79	-0.01325	2053.79	-0.00952	2053.79	0.01748	2053.79	0.03183	2053.79	0.04144	2053.79	0.05154	2053.79	0.06084	2053.79	0.07009
2051.86	-0.01364	2051.86	-0.0099	2051.86	0.0168	2051.86	0.03128	2051.86	0.04096	2051.86	0.05099	2051.86	0.06053	2051.86	0.06947
2049.93	-0.01398	2049.93	-0.01013	2049.93	0.01615	2049.93	0.03079	2049.93	0.04057	2049.93	0.05053	2049.93	0.06016	2049.93	0.06904
2048	-0.01426	2048	-0.01023	2048	0.01551	2048	0.03032	2048	0.0402	2048	0.0501	2048	0.05978	2048	0.06883
2046.08	-0.01446	2046.08	-0.01028	2046.08	0.01489	2046.08	0.02988	2046.08	0.03985	2046.08	0.04978	2046.08	0.05943	2046.08	0.06873
2044.15	-0.01463	2044.15	-0.01036	2044.15	0.01442	2044.15	0.02949	2044.15	0.03958	2044.15	0.04956	2044.15	0.05914	2044.15	0.06872
2042.22	-0.0148	2042.22	-0.01048	2042.22	0.01416	2042.22	0.02921	2042.22	0.03932	2042.22	0.04937	2042.22	0.05889	2042.22	0.06883
2040.29	-0.01496	2040.29	-0.0106	2040.29	0.01403	2040.29	0.02902	2040.29	0.03903	2040.29	0.04923	2040.29	0.05869	2040.29	0.06893
2038.36	-0.01506	2038.36	-0.0107	2038.36	0.01403	2038.36	0.02886	2038.36	0.03877	2038.36	0.0492	2038.36	0.05856	2038.36	0.06885
2036.43	-0.01511	2036.43	-0.01082	2036.43	0.01418	2036.43	0.02871	2036.43	0.03864	2036.43	0.04928	2036.43	0.05856	2036.43	0.0686
2034.51	-0.01516	2034.51	-0.01096	2034.51	0.01437	2034.51	0.02861	2034.51	0.03865	2034.51	0.04944	2034.51	0.05863	2034.51	0.06824
2032.58	-0.01525	2032.58	-0.01105	2032.58	0.01446	2032.58	0.02862	2032.58	0.0387	2032.58	0.04963	2032.58	0.05869	2032.58	0.06781
2030.65	-0.01543	2030.65	-0.01102	2030.65	0.01449	2030.65	0.02879	2030.65	0.0388	2030.65	0.04983	2030.65	0.05872	2030.65	0.06746
2028.72	-0.01569	2028.72	-0.01086	2028.72	0.0146	2028.72	0.02904	2028.72	0.03906	2028.72	0.05004	2028.72	0.05878	2028.72	0.06744
2026.79	-0.01595	2026.79	-0.01066	2026.79	0.01483	2026.79	0.0293	2026.79	0.0395	2026.79	0.05017	2026.79	0.05898	2026.79	0.06777
2024.86	-0.01614	2024.86	-0.01048	2024.86	0.01503	2024.86	0.02957	2024.86	0.04005	2024.86	0.05018	2024.86	0.05937	2024.86	0.06833
2022.94	-0.01625	2022.94	-0.01036	2022.94	0.01512	2022.94	0.02987	2022.94	0.04058	2022.94	0.0502	2022.94	0.05982	2022.94	0.06899
2021.01	-0.01628	2021.01	-0.01036	2021.01	0.01528	2021.01	0.03025	2021.01	0.04104	2021.01	0.05032	2021.01	0.06021	2021.01	0.06975
2019.08	-0.01624	2019.08	-0.01038	2019.08	0.01561	2019.08	0.03073	2019.08	0.04139	2019.08	0.05058	2019.08	0.06058	2019.08	0.07059
2017.15	-0.01618	2017.15	-0.01026	2017.15	0.01606	2017.15	0.03127	2017.15	0.04169	2017.15	0.05106	2017.15	0.061	2017.15	0.07142
2015.22	-0.01611	2015.22	-0.00999	2015.22	0.01653	2015.22	0.03176	2015.22	0.04203	2015.22	0.05175	2015.22	0.06148	2015.22	0.07216
2013.29	-0.01602	2013.29	-0.00974	2013.29	0.01693	2013.29	0.03214	2013.29	0.04244	2013.29	0.05255	2013.29	0.06205	2013.29	0.07278
2011.36	-0.01589	2011.36	-0.00953	2011.36	0.01717	2011.36	0.03242	2011.36	0.04278	2011.36	0.05339	2011.36	0.06269	2011.36	0.07325
2009.44	-0.0157	2009.44	-0.00933	2009.44	0.01726	2009.44	0.03268	2009.44	0.04303	2009.44	0.05422	2009.44	0.06336	2009.44	0.07361
2007.51	-0.01547	2007.51	-0.00916	2007.51	0.01738	2007.51	0.03295	2007.51	0.0433	2007.51	0.055	2007.51	0.06404	2007.51	0.07405
2005.58	-0.01529	2005.58	-0.00908	2005.58	0.01768	2005.58	0.03318	2005.58	0.04369	2005.58	0.0557	2005.58	0.06472	2005.58	0.07469
2003.65	-0.01517	2003.65	-0.00902	2003.65	0.0181	2003.65	0.03336	2003.65	0.04424	2003.65	0.05629	2003.65	0.06542	2003.65	0.0755
2001.72	-0.01511	2001.72	-0.0089	2001.72	0.0185	2001.72	0.0336	2001.72	0.04487	2001.72	0.05678	2001.72	0.06608	2001.72	0.07637
1999.79	-0.01505	1999.79	-0.00873	1999.79	0.01883	1999.79	0.03403	1999.79	0.0455	1999.79	0.05715	1999.79	0.06664	1999.79	0.07721
1997.87	-0.01503	1997.87	-0.00861	1997.87	0.01925	1997.87	0.03469	1997.87	0.04609	1997.87	0.05747	1997.87	0.06711	1997.87	0.07802
1995.94	-0.01506	1995.94	-0.00851	1995.94	0.01978	1995.94	0.0355	1995.94	0.0466	1995.94	0.05784	1995.94	0.06758	1995.94	0.07875
1994.01	-0.01511	1994.01	-0.00831	1994.01	0.02027	1994.01	0.03638	1994.01	0.047	1994.01	0.05828	1994.01	0.0681	1994.01	0.07934
1992.08	-0.01518	1992.08	-0.00808	1992.08	0.02059	1992.08	0.03722	1992.08	0.04735	1992.08	0.05866	1992.08	0.06855	1992.08	0.07973
1990.15	-0.01527	1990.15	-0.00794	1990.15	0.02075	1990.15	0.03791	1990.15	0.04766	1990.15	0.05886	1990.15	0.06892	1990.15	0.07995
1988.22	-0.01534	1988.22	-0.0079	1988.22	0.0208	1988.22	0.0384	1988.22	0.0478	1988.22	0.05892	1988.22	0.06922	1988.22	0.08011
1986.29	-0.01539	1986.29	-0.00795	1986.29	0.0208	1986.29	0.03862	1986.29	0.04778	1986.29	0.05891	1986.29	0.06947	1986.29	0.08022
1984.37	-0.01541	1984.37	-0.00806	1984.37	0.02082	1984.37	0.03856	1984.37	0.04774	1984.37	0.05886	1984.37	0.06962	1984.37	0.08034
1982.44	-0.01541	1982.44	-0.00815	1982.44	0.02084	1982.44	0.03835	1982.44	0.04775	1982.44	0.05886	1982.44	0.06968	1982.44	0.08055
1980.51	-0.01538	1980.51	-0.00813	1980.51	0.02088	1980.51	0.03812	1980.51	0.04783	1980.51	0.05906	1980.51	0.06967	1980.51	0.08085
1978.58	-0.01532	1978.58	-0.00806	1978.58	0.02096	1978.58	0.03786	1978.58	0.04796	1978.58	0.0594	1978.58	0.06967	1978.58	0.0812
1976.65	-0.01524	1976.65	-0.00803	1976.65	0.02111	1976.65	0.03758	1976.65	0.04816	1976.65	0.05974	1976.65	0.06969	1976.65	0.08155
1974.72	-0.01515	1974.72	-0.00812	1974.72	0.02133	1974.72	0.0374	1974.72	0.0484	1974.72	0.0601	1974.72	0.06978	1974.72	0.08187
1972.8	-0.01507	1972.8	-0.00823	1972.8	0.02155	1972.8	0.03747	1972.8	0.04858	1972.8	0.06061	1972.8	0.06995	1972.8	0.08212
1970.87	-0.01502	1970.87	-0.00832	1970.87	0.0217	1970.87	0.03778	1970.87	0.04866	1970.87	0.06119	1970.87	0.07007	1970.87	0.08223
1968.94	-0.01499	1968.94	-0.00845	1968.94	0.02174	1968.94	0.03824	1968.94	0.04872	1968.94	0.06165	1968.94	0.07007	1968.94	0.08223
1967.01	-0.01498	1967.01	-0.0086	1967.01	0.02173	1967.01	0.0387	1967.01	0.04879	1967.01	0.0619	1967.01	0.07006	1967.01	0.0822
1965.08	-0.01497	1965.08	-0.00872	1965.08	0.0217	1965.08	0.03903	1965.08	0.04883	1965.08	0.06201	1965.08	0.07018	1965.08	0.08215
1963.15	-0.01497	1963.15	-0.00876	1963.15	0.02164	1963.15	0.03923	1963.15	0.04887	1963.15	0.06199	1963.15	0.07039	1963.15	0.08206
1961.22	-0.01499	1961.22	-0.00869	1961.22	0.02156	1961.22	0.03945	1961.22	0.04902	1961.22	0.06192	1961.22	0.07056	1961.22	0.08199
1959.3	-0.01505	1959.3	-0.00854	1959.3	0.02151	1959.3	0.03976	1959.3	0.04934	1959.3	0.06198	1959.3	0.07068	1959.3	0.08198
1957.37	-0.01505	1957.37	-0.00844	1957.37	0.02156	1957.37	0.04003	1957.37	0.04977	1957.37	0.06216	1957.37	0.07079	1957.37	0.08202
1955.44	-0.01501	1955.44	-0.00847	1955.44	0.02171	1955.44	0.04012	1955.44	0.0502	1955.44	0.0623	1955.44	0.07097	1955.44	0.08213
1953.51	-0.015	1953.51	-0.00858	1953.51	0.02188	1953.51	0.04008	1953.51	0.05058	1953.51	0.06234	1953.51	0.07121	1953.51	0.08241
1951.58	-0.01507	1951.58	-0.00874	1951.58	0.02203	1951.58	0.04004	1951.58	0.05083	1951.58	0.06238	1951.58	0.07149	1951.58	0.08283
1949.65	-0.01518	1949.65	-0.00889	1949.65	0.02218	1949.65	0.04002	1949.65	0.05094	1949.65	0.06247	1949.65	0.07183	1949.65	0.08328
1947.73	-0.01525	1947.73	-0.00902	1947.73	0.02226	1947.73	0.03998	1947.73	0.05093	1947.73	0.06254	1947.73	0.07219	1947.73	0.08361
1945.8	-0.01529	1945.8	-0.0092	1945.8	0.02224	1945.8	0.03986	1945.8	0.05079	1945.8	0.06251	1945.8	0.07249	1945.8	0.08374
1943.87	-0.01537	1943.87	-0.00943	1943.87	0.02216	1943.87	0.0396	1943.87	0.05052	1943.87	0.0624	1943.87	0.07271	1943.87	0.0837
1941.94	-0.01546	1941.94	-0.00962	1941.94	0.02207	1941.94	0.03926	1941.94	0.05016	1941.94	0.06223	1941.94	0.07275	1941.94	0.0836
1940.01	-0.01548	1940.01	-0.0097	1940.01	0.02196	1940.01	0.03899	1940.01	0.04975	1940.01	0.06198	1940.01	0.07249	1940.01	0.08335
1938.08	-0.01546	1938.08	-0.00973	1938.08	0.02181	1938.08	0.03881	1938.08	0.04928	1938.08	0.06173	1938.08	0.07204	1938.08	0.08285
1936.16	-0.01549	1936.16	-0.0098	1936.16	0.02161	1936.16	0.0386	1936.16	0.04873	1936.16	0.06142	1936.16	0.0716	1936.16	0.08212
1934.23	-0.01561	1934.23	-0.00999	1934.23	0.02132	1934.23	0.0383	1934.23	0.04818	1934.23	0.06092	1934.23	0.07118	1934.23	0.08128
1932.3	-0.01576	1932.3	-0.01022	1932.3	0.02086	1932.3	0.03789	1932.3	0.04764	1932.3	0.06025	1932.3	0.07066	1932.3	0.08049
1930.37	-0.01591	1930.37	-0.01045	1930.37	0.02028	1930.37	0.03733	1930.37	0.04708	1930.37	0.05955	1930.37	0.06987	1930.37	0.07976
1928.44	-0.01611	1928.44	-0.01071	1928.44	0.01963	1928.44	0.03661	1928.44	0.0464	1928.44	0.05881	1928.44	0.06885	1928.44	0.07893
1926.51	-0.0164	1926.51	-0.01102	1926.51	0.01884	1926.51	0.03575	1926.51	0.04556	1926.51	0.05789	1926.51	0.0677	1926.51	0.07797
1924.58	-0.01672	1924.58	-0.01124	1924.58	0.01793	1924.58	0.03476	1924.58	0.0446	1924.58	0.05678	1924.58	0.0665	1924.58	0.07691
1922.66	-0.01697	1922.66	-0.01136	1922.66	0.017	1922.66	0.03366	1922.66	0.04353	1922.66	0.0556	1922.66	0.06525	1922.66	0.07576
1920.73	-0.01712	1920.73	-0.01147	1920.73	0.0161	1920.73	0.03247	1920.73	0.04247	1920.73	0.05447	1920.73	0.06403	1920.73	0.07458
1918.8	-0.01717	1918.8	-0.01162	1918.8	0.01527	1918.8	0.03129	1918.8	0.04162	1918.8	0.05343	1918.8	0.06293	1918.8	0.07347
1916.87	-0.01717	1916.87	-0.01171	1916.87	0.01458	1916.87	0.03022	1916.87	0.041	1916.87	0.05258	1916.87	0.062	1916.87	0.07249
1914.94	-0.01724	1914.94	-0.01169	1914.94	0.01406	1914.94	0.02931	1914.94	0.04054	1914.94	0.05206	1914.94	0.06129	1914.94	0.07167
1913.01	-0.01742	1913.01	-0.01157	1913.01	0.01374	1913.01	0.02869	1913.01	0.04031	1913.01	0.05184	1913.01	0.0607	1913.01	0.07107
1911.09	-0.01769	1911.09	-0.0113	1911.09	0.01364	1911.09	0.02849	1911.09	0.04043	1911.09	0.0518	1911.09	0.06019	1911.09	0.0707
1909.16	-0.01801	1909.16	-0.01093	1909.16	0.01369	1909.16	0.02857	1909.16	0.04079	1909.16	0.05182	1909.16	0.05989	1909.16	0.07057
1907.23	-0.01832	1907.23	-0.01061	1907.23	0.01376	1907.23	0.0288	1907.23	0.04108	1907.23	0.05184	1907.23	0.05995	1907.23	0.07054
1905.3	-0.01851	1905.3	-0.01046	1905.3	0.01375	1905.3	0.02921	1905.3	0.04117	1905.3	0.05185	1905.3	0.06027	1905.3	0.07058
1903.37	-0.01856	1903.37	-0.01035	1903.37	0.01368	1903.37	0.02973	1903.37	0.04116	1903.37	0.05183	1903.37	0.06075	1903.37	0.07085
1901.44	-0.01852	1901.44	-0.0101	1901.44	0.01377	1901.44	0.03023	1901.44	0.04122	1901.44	0.05176	1901.44	0.06131	1901.44	0.07131
1899.51	-0.01847	1899.51	-0.0097	1899.51	0.01416	1899.51	0.0307	1899.51	0.0414	1899.51	0.05167	1899.51	0.06182	1899.51	0.0718
1897.59	-0.01842	1897.59	-0.00937	1897.59	0.01473	1897.59	0.03115	1897.59	0.0417	1897.59	0.05168	1897.59	0.06228	1897.59	0.07229
1895.66	-0.01837	1895.66	-0.00917	1895.66	0.01533	1895.66	0.03151	1895.66	0.04211	1895.66	0.05192	1895.66	0.06286	1895.66	0.07285
1893.73	-0.01836	1893.73	-0.00895	1893.73	0.01597	1893.73	0.03184	1893.73	0.04265	1893.73	0.05256	1893.73	0.0636	1893.73	0.07355
1891.8	-0.01838	1891.8	-0.00863	1891.8	0.01667	1891.8	0.03236	1891.8	0.04345	1891.8	0.05367	1891.8	0.06445	1891.8	0.0744
1889.87	-0.01839	1889.87	-0.0082	1889.87	0.0174	1889.87	0.03321	1889.87	0.04449	1889.87	0.05507	1889.87	0.06538	1889.87	0.07533
1887.94	-0.01834	1887.94	-0.00764	1887.94	0.01809	1887.94	0.03422	1887.94	0.04557	1887.94	0.05646	1887.94	0.0664	1887.94	0.07622
1886.02	-0.01814	1886.02	-0.0071	1886.02	0.01867	1886.02	0.03516	1886.02	0.04657	1886.02	0.0578	1886.02	0.06752	1886.02	0.07707
1884.09	-0.01784	1884.09	-0.00674	1884.09	0.01916	1884.09	0.03598	1884.09	0.04755	1884.09	0.05913	1884.09	0.06874	1884.09	0.07797
1882.16	-0.01752	1882.16	-0.00649	1882.16	0.01971	1882.16	0.03677	1882.16	0.04864	1882.16	0.06049	1882.16	0.07001	1882.16	0.07906
1880.23	-0.0172	1880.23	-0.00623	1880.23	0.02046	1880.23	0.03749	1880.23	0.0498	1880.23	0.06174	1880.23	0.07126	1880.23	0.08045
1878.3	-0.01694	1878.3	-0.00588	1878.3	0.02141	1878.3	0.03821	1878.3	0.05092	1878.3	0.06276	1878.3	0.07249	1878.3	0.08209
1876.37	-0.01678	1876.37	-0.00553	1876.37	0.02241	1876.37	0.03916	1876.37	0.05193	1876.37	0.06354	1876.37	0.07366	1876.37	0.08381
1874.45	-0.01673	1874.45	-0.00535	1874.45	0.02329	1874.45	0.04032	1874.45	0.05277	1874.45	0.06423	1874.45	0.07482	1874.45	0.08557
1872.52	-0.0167	1872.52	-0.00531	1872.52	0.02402	1872.52	0.04158	1872.52	0.05351	1872.52	0.065	1872.52	0.07607	1872.52	0.08736
1870.59	-0.01661	1870.59	-0.00531	1870.59	0.02472	1870.59	0.0429	1870.59	0.05431	1870.59	0.06602	1870.59	0.07731	1870.59	0.08911
1868.66	-0.01642	1868.66	-0.00534	1868.66	0.02539	1868.66	0.0442	1868.66	0.05523	1868.66	0.06732	1868.66	0.07842	1868.66	0.09073
1866.73	-0.0162	1866.73	-0.00539	1866.73	0.02598	1866.73	0.04534	1866.73	0.05618	1866.73	0.06873	1866.73	0.07945	1866.73	0.09214
1864.8	-0.01604	1864.8	-0.00549	1864.8	0.02649	1864.8	0.04622	1864.8	0.05713	1864.8	0.0701	1864.8	0.08047	1864.8	0.09326
1862.87	-0.01593	1862.87	-0.00565	1862.87	0.02694	1862.87	0.04683	1862.87	0.05807	1862.87	0.0714	1862.87	0.0814	1862.87	0.09415
1860.95	-0.01582	1860.95	-0.00585	1860.95	0.02739	1860.95	0.04721	1860.95	0.05901	1860.95	0.0725	1860.95	0.08208	1860.95	0.09486
1859.02	-0.01572	1859.02	-0.00607	1859.02	0.02784	1859.02	0.04732	1859.02	0.05985	1859.02	0.07323	1859.02	0.08256	1859.02	0.09533
1857.09	-0.01566	1857.09	-0.00635	1857.09	0.02816	1857.09	0.04714	1857.09	0.06042	1857.09	0.07353	1857.09	0.08302	1857.09	0.09561
1855.16	-0.01564	1855.16	-0.00662	1855.16	0.02831	1855.16	0.04688	1855.16	0.06063	1855.16	0.07353	1855.16	0.08343	1855.16	0.09575
1853.23	-0.0156	1853.23	-0.00686	1853.23	0.02835	1853.23	0.04683	1853.23	0.06049	1853.23	0.07333	1853.23	0.08371	1853.23	0.09576
1851.3	-0.01551	1851.3	-0.00714	1851.3	0.02829	1851.3	0.04695	1851.3	0.0601	1851.3	0.07294	1851.3	0.08382	1851.3	0.09569
1849.38	-0.0154	1849.38	-0.00743	1849.38	0.0281	1849.38	0.04708	1849.38	0.05954	1849.38	0.07241	1849.38	0.08367	1849.38	0.09551
1847.45	-0.01529	1847.45	-0.00771	1847.45	0.02779	1847.45	0.04704	1847.45	0.05892	1847.45	0.07183	1847.45	0.08331	1847.45	0.0951
1845.52	-0.01521	1845.52	-0.00802	1845.52	0.0274	1845.52	0.04675	1845.52	0.05825	1845.52	0.07121	1845.52	0.0829	1845.52	0.09446
1843.59	-0.01514	1843.59	-0.00838	1843.59	0.02693	1843.59	0.04634	1843.59	0.05754	1843.59	0.07049	1843.59	0.08245	1843.59	0.09366
1841.66	-0.01511	1841.66	-0.00877	1841.66	0.02632	1841.66	0.04592	1841.66	0.0567	1841.66	0.06965	1841.66	0.08187	1841.66	0.0928
1839.73	-0.01515	1839.73	-0.00908	1839.73	0.02557	1839.73	0.04534	1839.73	0.05563	1839.73	0.06872	1839.73	0.08118	1839.73	0.09181
1837.8	-0.01523	1837.8	-0.00927	1837.8	0.02477	1837.8	0.04451	1837.8	0.05452	1837.8	0.06778	1837.8	0.08042	1837.8	0.0906
1835.88	-0.01535	1835.88	-0.00931	1835.88	0.02403	1835.88	0.04354	1835.88	0.05363	1835.88	0.06696	1835.88	0.07964	1835.88	0.08935
1833.95	-0.01547	1833.95	-0.00918	1833.95	0.0234	1833.95	0.04256	1833.95	0.053	1833.95	0.06634	1833.95	0.0788	1833.95	0.08832
1832.02	-0.01558	1832.02	-0.00887	1832.02	0.02302	1832.02	0.04176	1832.02	0.05254	1832.02	0.06603	1832.02	0.07789	1832.02	0.08758
1830.09	-0.01564	1830.09	-0.00858	1830.09	0.02285	1830.09	0.04121	1830.09	0.05224	1830.09	0.06591	1830.09	0.07699	1830.09	0.08713
1828.16	-0.01565	1828.16	-0.00848	1828.16	0.02257	1828.16	0.04077	1828.16	0.05208	1828.16	0.06581	1828.16	0.07622	1828.16	0.08689
1826.23	-0.01563	1826.23	-0.00858	1826.23	0.02209	1826.23	0.04034	1826.23	0.05202	1826.23	0.06569	1826.23	0.07568	1826.23	0.08673
1824.31	-0.01559	1824.31	-0.00885	1824.31	0.02163	1824.31	0.04005	1824.31	0.05203	1824.31	0.06555	1824.31	0.07534	1824.31	0.08652
1822.38	-0.01556	1822.38	-0.00919	1822.38	0.02133	1822.38	0.04002	1822.38	0.05209	1822.38	0.0654	1822.38	0.0751	1822.38	0.08636
1820.45	-0.01552	1820.45	-0.00951	1820.45	0.02118	1820.45	0.04022	1820.45	0.05216	1820.45	0.06519	1820.45	0.07491	1820.45	0.08635
1818.52	-0.01547	1818.52	-0.0098	1818.52	0.02108	1818.52	0.04036	1818.52	0.05213	1818.52	0.06487	1818.52	0.07479	1818.52	0.08636
1816.59	-0.01543	1816.59	-0.0101	1816.59	0.021	1816.59	0.04024	1816.59	0.05199	1816.59	0.06443	1816.59	0.07476	1816.59	0.08622
1814.66	-0.01544	1814.66	-0.01038	1814.66	0.02101	1814.66	0.03996	1814.66	0.05184	1814.66	0.06399	1814.66	0.0748	1814.66	0.08598
1812.73	-0.01549	1812.73	-0.01054	1812.73	0.0211	1812.73	0.03977	1812.73	0.05173	1812.73	0.06366	1812.73	0.07482	1812.73	0.08582
1810.81	-0.01554	1810.81	-0.01053	1810.81	0.02121	1810.81	0.03974	1810.81	0.05164	1810.81	0.0634	1810.81	0.0748	1810.81	0.08583
1808.88	-0.0156	1808.88	-0.01047	1808.88	0.02137	1808.88	0.0398	1808.88	0.05161	1808.88	0.06321	1808.88	0.07485	1808.88	0.08599
1806.95	-0.01568	1806.95	-0.01044	1806.95	0.02153	1806.95	0.03982	1806.95	0.0516	1806.95	0.06315	1806.95	0.07501	1806.95	0.08623
1805.02	-0.01579	1805.02	-0.01037	1805.02	0.02156	1805.02	0.03978	1805.02	0.05154	1805.02	0.06328	1805.02	0.07521	1805.02	0.08654
1803.09	-0.01594	1803.09	-0.01017	1803.09	0.02153	1803.09	0.0398	1803.09	0.05139	1803.09	0.06351	1803.09	0.07533	1803.09	0.08679
1801.16	-0.01606	1801.16	-0.00989	1801.16	0.02156	1801.16	0.03997	1801.16	0.05122	1801.16	0.06375	1801.16	0.07535	1801.16	0.08694
1799.24	-0.01615	1799.24	-0.00964	1799.24	0.02174	1799.24	0.04023	1799.24	0.0511	1799.24	0.06392	1799.24	0.07531	1799.24	0.08706
1797.31	-0.01621	1797.31	-0.00949	1797.31	0.02207	1797.31	0.04049	1797.31	0.05113	1797.31	0.06398	1797.31	0.07529	1797.31	0.08717
1795.38	-0.0162	1795.38	-0.00946	1795.38	0.0224	1795.38	0.04066	1795.38	0.05133	1795.38	0.06399	1795.38	0.07535	1795.38	0.08714
1793.45	-0.01604	1793.45	-0.00956	1793.45	0.02254	1793.45	0.04066	1793.45	0.05159	1793.45	0.06406	1793.45	0.07547	1793.45	0.08691
1791.52	-0.01573	1791.52	-0.00974	1791.52	0.02244	1791.52	0.04051	1791.52	0.05176	1791.52	0.06422	1791.52	0.07553	1791.52	0.08652
1789.59	-0.0154	1789.59	-0.00992	1789.59	0.02216	1789.59	0.04036	1789.59	0.05182	1789.59	0.0644	1789.59	0.07552	1789.59	0.08616
1787.67	-0.0151	1787.67	-0.01008	1787.67	0.02188	1787.67	0.0403	1787.67	0.05192	1787.67	0.06451	1787.67	0.07555	1787.67	0.08609
1785.74	-0.01481	1785.74	-0.01019	1785.74	0.02187	1785.74	0.04036	1785.74	0.05218	1785.74	0.06465	1785.74	0.07566	1785.74	0.08631
1783.81	-0.01454	1783.81	-0.01008	1783.81	0.02229	1783.81	0.04054	1783.81	0.05258	1783.81	0.06501	1783.81	0.07583	1783.81	0.08675
1781.88	-0.01431	1781.88	-0.00977	1781.88	0.02296	1781.88	0.04092	1781.88	0.05313	1781.88	0.06557	1781.88	0.07611	1781.88	0.08734
1779.95	-0.01414	1779.95	-0.00939	1779.95	0.02352	1779.95	0.04149	1779.95	0.05373	1779.95	0.06611	1779.95	0.0765	1779.95	0.08808
1778.02	-0.01409	1778.02	-0.00908	1778.02	0.02388	1778.02	0.04211	1778.02	0.05432	1778.02	0.06652	1778.02	0.07695	1778.02	0.08885
1776.09	-0.01418	1776.09	-0.00888	1776.09	0.02413	1776.09	0.04272	1776.09	0.05489	1776.09	0.06683	1776.09	0.0773	1776.09	0.0895
1774.17	-0.01431	1774.17	-0.00877	1774.17	0.02431	1774.17	0.04331	1774.17	0.0554	1774.17	0.06704	1774.17	0.07752	1774.17	0.08994
1772.24	-0.01445	1772.24	-0.00881	1772.24	0.0244	1772.24	0.04373	1772.24	0.05577	1772.24	0.06718	1772.24	0.07778	1772.24	0.09014
1770.31	-0.01454	1770.31	-0.00908	1770.31	0.02427	1770.31	0.04381	1770.31	0.05598	1770.31	0.06736	1770.31	0.07813	1770.31	0.09019
1768.38	-0.01447	1768.38	-0.00943	1768.38	0.02394	1768.38	0.04365	1768.38	0.05612	1768.38	0.06764	1768.38	0.07847	1768.38	0.09025
1766.45	-0.01423	1766.45	-0.00967	1766.45	0.02357	1766.45	0.04346	1766.45	0.05628	1766.45	0.0679	1766.45	0.07876	1766.45	0.09033
1764.52	-0.01397	1764.52	-0.00976	1764.52	0.0234	1764.52	0.04331	1764.52	0.05639	1764.52	0.06803	1764.52	0.07912	1764.52	0.09041
1762.6	-0.01374	1762.6	-0.00972	1762.6	0.02367	1762.6	0.04325	1762.6	0.05642	1762.6	0.06818	1762.6	0.07956	1762.6	0.0906
1760.67	-0.01357	1760.67	-0.0095	1760.67	0.02441	1760.67	0.04351	1760.67	0.05649	1760.67	0.06865	1760.67	0.07997	1760.67	0.09113
1758.74	-0.01346	1758.74	-0.00912	1758.74	0.02533	1758.74	0.04428	1758.74	0.05667	1758.74	0.06948	1758.74	0.08038	1758.74	0.09201
1756.81	-0.01334	1756.81	-0.00863	1756.81	0.02613	1756.81	0.04543	1756.81	0.0569	1756.81	0.07049	1756.81	0.0809	1756.81	0.09306
1754.88	-0.01315	1754.88	-0.00798	1754.88	0.02684	1754.88	0.04672	1754.88	0.0572	1754.88	0.07161	1754.88	0.08154	1754.88	0.09404
1752.95	-0.01287	1752.95	-0.00726	1752.95	0.02746	1752.95	0.04794	1752.95	0.05756	1752.95	0.07274	1752.95	0.0822	1752.95	0.09481
1751.02	-0.01257	1751.02	-0.00664	1751.02	0.02804	1751.02	0.04891	1751.02	0.05792	1751.02	0.07369	1751.02	0.08275	1751.02	0.09535
1749.1	-0.01229	1749.1	-0.00633	1749.1	0.02851	1749.1	0.04943	1749.1	0.05821	1749.1	0.07424	1749.1	0.08317	1749.1	0.09565
1747.17	-0.01204	1747.17	-0.00637	1747.17	0.02871	1747.17	0.04946	1747.17	0.05847	1747.17	0.07443	1747.17	0.08347	1747.17	0.09572
1745.24	-0.01179	1745.24	-0.00655	1745.24	0.02863	1745.24	0.04916	1745.24	0.0589	1745.24	0.0744	1745.24	0.08347	1745.24	0.09573
1743.31	-0.01149	1743.31	-0.00652	1743.31	0.02854	1743.31	0.0486	1743.31	0.05949	1743.31	0.07411	1743.31	0.08327	1743.31	0.09572
1741.38	-0.01112	1741.38	-0.00635	1741.38	0.02851	1741.38	0.04772	1741.38	0.05986	1741.38	0.0734	1741.38	0.08298	1741.38	0.09552
1739.45	-0.01071	1739.45	-0.00615	1739.45	0.02856	1739.45	0.04668	1739.45	0.05978	1739.45	0.07244	1739.45	0.08251	1739.45	0.09522
1737.53	-0.01029	1737.53	-0.00585	1737.53	0.02865	1737.53	0.04581	1737.53	0.05927	1737.53	0.0715	1737.53	0.08191	1737.53	0.0949
1735.6	-0.00977	1735.6	-0.00537	1735.6	0.02868	1735.6	0.04528	1735.6	0.05847	1735.6	0.07075	1735.6	0.08135	1735.6	0.09444
1733.67	-0.00893	1733.67	-0.00472	1733.67	0.02864	1733.67	0.04501	1733.67	0.05762	1733.67	0.07012	1733.67	0.08086	1733.67	0.09372
1731.74	-0.00774	1731.74	-0.00389	1731.74	0.02853	1731.74	0.04492	1731.74	0.0569	1731.74	0.06957	1731.74	0.08027	1731.74	0.0928
1729.81	-0.00628	1729.81	-0.00286	1729.81	0.02838	1729.81	0.04494	1729.81	0.05633	1729.81	0.06916	1729.81	0.07987	1729.81	0.09194
1727.88	-0.00466	1727.88	-0.00153	1727.88	0.02839	1727.88	0.04511	1727.88	0.05595	1727.88	0.06911	1727.88	0.07982	1727.88	0.09149
1725.96	-0.0029	1725.96	0.000287	1725.96	0.02885	1725.96	0.04547	1725.96	0.05592	1725.96	0.06938	1725.96	0.08002	1725.96	0.09127
1724.03	-0.00102	1724.03	0.00244	1724.03	0.02968	1724.03	0.04596	1724.03	0.0563	1724.03	0.06982	1724.03	0.08039	1724.03	0.0912
1722.1	0.00106	1722.1	0.00482	1722.1	0.03093	1722.1	0.04666	1722.1	0.0572	1722.1	0.07058	1722.1	0.08088	1722.1	0.09159
1720.17	0.00336	1720.17	0.00746	1720.17	0.03258	1720.17	0.04763	1720.17	0.05861	1720.17	0.0717	1720.17	0.08156	1720.17	0.09247
1718.24	0.00567	1718.24	0.01019	1718.24	0.03435	1718.24	0.04878	1718.24	0.06019	1718.24	0.07291	1718.24	0.08261	1718.24	0.0935
1716.31	0.00787	1716.31	0.01289	1716.31	0.03595	1716.31	0.05	1716.31	0.06164	1716.31	0.07407	1716.31	0.08391	1716.31	0.09454
1714.38	0.01018	1714.38	0.01557	1714.38	0.03738	1714.38	0.05124	1714.38	0.06288	1714.38	0.07523	1714.38	0.08501	1714.38	0.09552
1712.46	0.01269	1712.46	0.01799	1712.46	0.03871	1712.46	0.05256	1712.46	0.06409	1712.46	0.07631	1712.46	0.0861	1712.46	0.09643
1710.53	0.01529	1710.53	0.02002	1710.53	0.03999	1710.53	0.0541	1710.53	0.06554	1710.53	0.0771	1710.53	0.08758	1710.53	0.0974
1708.6	0.01793	1708.6	0.02219	1708.6	0.04131	1708.6	0.0558	1708.6	0.0673	1708.6	0.07777	1708.6	0.08937	1708.6	0.09878
1706.67	0.02065	1706.67	0.02482	1706.67	0.04277	1706.67	0.05733	1706.67	0.06902	1706.67	0.07883	1706.67	0.09123	1706.67	0.10061
1704.74	0.02341	1704.74	0.02785	1704.74	0.04447	1704.74	0.05877	1704.74	0.07061	1704.74	0.08043	1704.74	0.09294	1704.74	0.10252
1702.81	0.02628	1702.81	0.0311	1702.81	0.04646	1702.81	0.06032	1702.81	0.0722	1702.81	0.08221	1702.81	0.09438	1702.81	0.10408
1700.89	0.0292	1700.89	0.03414	1700.89	0.04847	1700.89	0.06193	1700.89	0.07372	1700.89	0.08391	1700.89	0.09563	1700.89	0.10534
1698.96	0.03184	1698.96	0.03682	1698.96	0.05037	1698.96	0.06361	1698.96	0.07518	1698.96	0.08563	1698.96	0.09708	1698.96	0.10656
1697.03	0.03412	1697.03	0.03931	1697.03	0.05207	1697.03	0.06539	1697.03	0.07672	1697.03	0.08732	1697.03	0.09879	1697.03	0.10765
1695.1	0.03609	1695.1	0.0419	1695.1	0.05366	1695.1	0.06732	1695.1	0.07853	1695.1	0.08907	1695.1	0.10032	1695.1	0.10843
1693.17	0.03755	1693.17	0.04417	1693.17	0.05522	1693.17	0.06921	1693.17	0.08036	1693.17	0.09086	1693.17	0.10139	1693.17	0.10903
1691.24	0.03835	1691.24	0.04553	1691.24	0.05664	1691.24	0.07073	1691.24	0.08165	1691.24	0.09228	1691.24	0.1019	1691.24	0.10954
1689.31	0.03861	1689.31	0.04578	1689.31	0.0578	1689.31	0.07184	1689.31	0.08233	1689.31	0.093	1689.31	0.10198	1689.31	0.10983
1687.39	0.03858	1687.39	0.04524	1687.39	0.0585	1687.39	0.07249	1687.39	0.08265	1687.39	0.093	1687.39	0.10166	1687.39	0.10985
1685.46	0.03811	1685.46	0.04456	1685.46	0.05868	1685.46	0.07229	1685.46	0.0826	1685.46	0.09269	1685.46	0.10084	1685.46	0.1097
1683.53	0.0371	1683.53	0.04365	1683.53	0.0584	1683.53	0.07098	1683.53	0.08169	1683.53	0.09209	1683.53	0.09942	1683.53	0.10899
1681.6	0.03553	1681.6	0.04221	1681.6	0.05765	1681.6	0.06912	1681.6	0.08008	1681.6	0.091	1681.6	0.09777	1681.6	0.10758
1679.67	0.03327	1679.67	0.04011	1679.67	0.05631	1679.67	0.06725	1679.67	0.07829	1679.67	0.08961	1679.67	0.09616	1679.67	0.10589
1677.74	0.03043	1677.74	0.03736	1677.74	0.0543	1677.74	0.06534	1677.74	0.07641	1677.74	0.08789	1677.74	0.09446	1677.74	0.10418
1675.82	0.02739	1675.82	0.03448	1675.82	0.05188	1675.82	0.06339	1675.82	0.07459	1675.82	0.08591	1675.82	0.0926	1675.82	0.1025
1673.89	0.02439	1673.89	0.03206	1673.89	0.04937	1673.89	0.06166	1673.89	0.07325	1673.89	0.08414	1673.89	0.09068	1673.89	0.10099
1671.96	0.02168	1671.96	0.03008	1671.96	0.04708	1671.96	0.06049	1671.96	0.07243	1671.96	0.08294	1671.96	0.08888	1671.96	0.09974
1670.03	0.01901	1670.03	0.02778	1670.03	0.04504	1670.03	0.05975	1670.03	0.07147	1670.03	0.08189	1670.03	0.0873	1670.03	0.09886
1668.1	0.01638	1668.1	0.0251	1668.1	0.04316	1668.1	0.05921	1668.1	0.06996	1668.1	0.08055	1668.1	0.08593	1668.1	0.09826
1666.17	0.01405	1666.17	0.02268	1666.17	0.04164	1666.17	0.0589	1666.17	0.0682	1666.17	0.07911	1666.17	0.0851	1666.17	0.09778
1664.24	0.01222	1664.24	0.02105	1664.24	0.04073	1664.24	0.05863	1664.24	0.06654	1664.24	0.07768	1664.24	0.08453	1664.24	0.09714
1662.32	0.01056	1662.32	0.02009	1662.32	0.04058	1662.32	0.05797	1662.32	0.06521	1662.32	0.07602	1662.32	0.084	1662.32	0.09622
1660.39	0.00873	1660.39	0.01934	1660.39	0.04103	1660.39	0.05697	1660.39	0.06397	1660.39	0.07449	1660.39	0.08364	1660.39	0.0953
1658.46	0.00683	1658.46	0.01876	1658.46	0.04196	1658.46	0.0559	1658.46	0.06302	1658.46	0.07371	1658.46	0.08355	1658.46	0.09444
1656.53	0.00504	1656.53	0.0185	1656.53	0.04306	1656.53	0.05501	1656.53	0.06301	1656.53	0.07409	1656.53	0.08355	1656.53	0.09366
1654.6	0.00327	1654.6	0.01843	1654.6	0.04374	1654.6	0.05439	1654.6	0.06364	1654.6	0.07486	1654.6	0.08345	1654.6	0.0929
1652.67	0.00156	1652.67	0.01838	1652.67	0.0439	1652.67	0.05406	1652.67	0.06441	1652.67	0.0757	1652.67	0.08319	1652.67	0.09222
1650.75	0.000167	1650.75	0.0182	1650.75	0.04362	1650.75	0.0541	1650.75	0.06515	1650.75	0.07667	1650.75	0.0828	1650.75	0.09192
1648.82	-0.000849	1648.82	0.01746	1648.82	0.04296	1648.82	0.05441	1648.82	0.0655	1648.82	0.07752	1648.82	0.0826	1648.82	0.09211
1646.89	-0.00178	1646.89	0.01591	1646.89	0.0418	1646.89	0.05463	1646.89	0.065	1646.89	0.07813	1646.89	0.0827	1646.89	0.09277
1644.96	-0.00259	1644.96	0.01432	1644.96	0.0405	1644.96	0.05488	1644.96	0.06395	1644.96	0.07879	1644.96	0.08289	1644.96	0.0937
1643.03	-0.003	1643.03	0.01336	1643.03	0.03968	1643.03	0.05544	1643.03	0.06294	1643.03	0.07924	1643.03	0.08287	1643.03	0.09457
1641.1	-0.003	1641.1	0.01307	1641.1	0.03964	1641.1	0.05617	1641.1	0.06229	1641.1	0.07903	1641.1	0.08255	1641.1	0.095
1639.18	-0.00265	1639.18	0.0131	1639.18	0.04038	1639.18	0.05677	1639.18	0.06217	1639.18	0.07813	1639.18	0.08194	1639.18	0.09498
1637.25	-0.00176	1637.25	0.01365	1637.25	0.04194	1637.25	0.05725	1637.25	0.06249	1637.25	0.07718	1637.25	0.08123	1637.25	0.09473
1635.32	-0.000126	1635.32	0.0154	1635.32	0.04446	1635.32	0.0575	1635.32	0.0634	1635.32	0.07654	1635.32	0.08109	1635.32	0.09408
1633.39	0.00213	1633.39	0.01858	1633.39	0.0477	1633.39	0.05789	1633.39	0.06509	1633.39	0.07646	1633.39	0.08147	1633.39	0.09322
1631.46	0.00437	1631.46	0.02257	1631.46	0.05105	1631.46	0.05902	1631.46	0.06694	1631.46	0.07667	1631.46	0.08202	1631.46	0.0926
1629.53	0.00658	1629.53	0.02684	1629.53	0.05428	1629.53	0.06079	1629.53	0.06843	1629.53	0.07703	1629.53	0.08273	1629.53	0.09235
1627.6	0.00881	1627.6	0.03106	1627.6	0.0574	1627.6	0.06297	1627.6	0.06948	1627.6	0.0774	1627.6	0.08362	1627.6	0.09265
1625.68	0.01085	1625.68	0.03452	1625.68	0.06006	1625.68	0.0651	1625.68	0.07023	1625.68	0.07785	1625.68	0.08464	1625.68	0.09385
1623.75	0.01241	1623.75	0.03673	1623.75	0.06174	1623.75	0.06665	1623.75	0.07072	1623.75	0.07872	1623.75	0.08572	1623.75	0.09579
1621.82	0.01351	1621.82	0.03795	1621.82	0.06255	1621.82	0.06769	1621.82	0.07118	1621.82	0.08005	1621.82	0.08678	1621.82	0.09785
1619.89	0.01422	1619.89	0.03804	1619.89	0.06271	1619.89	0.06839	1619.89	0.07172	1619.89	0.08135	1619.89	0.08788	1619.89	0.09971
1617.96	0.01442	1617.96	0.03665	1617.96	0.06203	1617.96	0.06859	1617.96	0.07216	1617.96	0.08242	1617.96	0.08927	1617.96	0.10144
1616.03	0.01398	1616.03	0.03393	1616.03	0.0606	1616.03	0.06822	1616.03	0.07261	1616.03	0.08314	1616.03	0.09084	1616.03	0.10306
1614.11	0.01298	1614.11	0.03053	1614.11	0.0588	1614.11	0.06725	1614.11	0.07315	1614.11	0.08345	1614.11	0.0923	1614.11	0.10461
1612.18	0.01158	1612.18	0.02703	1612.18	0.05688	1612.18	0.06578	1612.18	0.07376	1612.18	0.08367	1612.18	0.0935	1612.18	0.10616
1610.25	0.00987	1610.25	0.02354	1610.25	0.05481	1610.25	0.06418	1610.25	0.0743	1610.25	0.08424	1610.25	0.09454	1610.25	0.1078
1608.32	0.00798	1608.32	0.02013	1608.32	0.05261	1608.32	0.06285	1608.32	0.07466	1608.32	0.08506	1608.32	0.09555	1608.32	0.10942
1606.39	0.0061	1606.39	0.01707	1606.39	0.05049	1606.39	0.06184	1606.39	0.07483	1606.39	0.08574	1606.39	0.09663	1606.39	0.11076
1604.46	0.00436	1604.46	0.01454	1604.46	0.04869	1604.46	0.06119	1604.46	0.07489	1604.46	0.08621	1604.46	0.09784	1604.46	0.11183
1602.53	0.00269	1602.53	0.01234	1602.53	0.04708	1602.53	0.06083	1602.53	0.07501	1602.53	0.08665	1602.53	0.09896	1602.53	0.11284
1600.61	0.00107	1600.61	0.01047	1600.61	0.0456	1600.61	0.0607	1600.61	0.07525	1600.61	0.08714	1600.61	0.09972	1600.61	0.11368
1598.68	-0.000355	1598.68	0.00896	1598.68	0.04428	1598.68	0.06077	1598.68	0.0754	1598.68	0.08756	1598.68	0.10015	1598.68	0.11419
1596.75	-0.00144	1596.75	0.0076	1596.75	0.0431	1596.75	0.06087	1596.75	0.07514	1596.75	0.08787	1596.75	0.10041	1596.75	0.11435
1594.82	-0.00228	1594.82	0.00623	1594.82	0.04201	1594.82	0.06094	1594.82	0.07444	1594.82	0.08805	1594.82	0.10048	1594.82	0.1143
1592.89	-0.00304	1592.89	0.00481	1592.89	0.04106	1592.89	0.061	1592.89	0.07362	1592.89	0.08803	1592.89	0.10029	1592.89	0.11425
1590.96	-0.00374	1590.96	0.00345	1590.96	0.04036	1590.96	0.06109	1590.96	0.07287	1590.96	0.08782	1590.96	0.09996	1590.96	0.1143
1589.04	-0.00437	1589.04	0.00227	1589.04	0.03986	1589.04	0.06114	1589.04	0.07233	1589.04	0.08756	1589.04	0.09979	1589.04	0.11449
1587.11	-0.00483	1587.11	0.00139	1587.11	0.03949	1587.11	0.06107	1587.11	0.07223	1587.11	0.0874	1587.11	0.09982	1587.11	0.11487
1585.18	-0.0051	1585.18	0.000732	1585.18	0.03924	1585.18	0.06095	1585.18	0.07252	1585.18	0.08733	1585.18	0.1	1585.18	0.11509
1583.25	-0.00518	1583.25	0.000146	1583.25	0.03917	1583.25	0.06074	1583.25	0.07295	1583.25	0.08726	1583.25	0.10033	1583.25	0.11495
1581.32	-0.00513	1581.32	-0.00029	1581.32	0.0393	1581.32	0.06047	1581.32	0.07352	1581.32	0.08729	1581.32	0.1008	1581.32	0.11477
1579.39	-0.00505	1579.39	-0.000356	1579.39	0.03952	1579.39	0.06037	1579.39	0.07426	1579.39	0.08759	1579.39	0.10143	1579.39	0.11498
1577.47	-0.00501	1577.47	-9.6e-05	1577.47	0.03971	1577.47	0.06056	1577.47	0.07496	1577.47	0.0881	1577.47	0.10202	1577.47	0.11543
1575.54	-0.00486	1575.54	0.000201	1575.54	0.03986	1575.54	0.06085	1575.54	0.07542	1575.54	0.08861	1575.54	0.10241	1575.54	0.11587
1573.61	-0.00455	1573.61	0.000336	1573.61	0.03987	1573.61	0.061	1573.61	0.07556	1573.61	0.08911	1573.61	0.10271	1573.61	0.11607
1571.68	-0.00413	1571.68	0.000198	1571.68	0.0396	1571.68	0.06089	1571.68	0.0755	1571.68	0.08959	1571.68	0.10301	1571.68	0.11587
1569.75	-0.00367	1569.75	-0.000215	1569.75	0.03901	1569.75	0.06058	1569.75	0.0755	1569.75	0.09001	1569.75	0.10317	1569.75	0.11545
1567.82	-0.00325	1567.82	-0.000407	1567.82	0.0386	1567.82	0.06058	1567.82	0.07554	1567.82	0.09011	1567.82	0.10322	1567.82	0.11542
1565.89	-0.00299	1565.89	-0.000244	1565.89	0.03839	1565.89	0.06079	1565.89	0.07554	1565.89	0.08988	1565.89	0.1032	1565.89	0.11573
1563.97	-0.00291	1563.97	0.000144	1563.97	0.03816	1563.97	0.06096	1563.97	0.07547	1563.97	0.08945	1563.97	0.10306	1563.97	0.1161
1562.04	-0.00287	1562.04	0.000354	1562.04	0.03778	1562.04	0.06088	1562.04	0.07508	1562.04	0.0888	1562.04	0.10272	1562.04	0.11591
1560.11	-0.00282	1560.11	0.000184	1560.11	0.03729	1560.11	0.06039	1560.11	0.07423	1560.11	0.08791	1560.11	0.10226	1560.11	0.11507
1558.18	-0.00309	1558.18	-0.000224	1558.18	0.03675	1558.18	0.0595	1558.18	0.07307	1558.18	0.08687	1558.18	0.10177	1558.18	0.11399
1556.25	-0.00371	1556.25	-0.00068	1556.25	0.03614	1556.25	0.05846	1556.25	0.07155	1556.25	0.08592	1556.25	0.10138	1556.25	0.11279
1554.32	-0.00461	1554.32	-0.00127	1554.32	0.03542	1554.32	0.05756	1554.32	0.06972	1554.32	0.08527	1554.32	0.10099	1554.32	0.11136
1552.4	-0.00563	1552.4	-0.00221	1552.4	0.03456	1552.4	0.0572	1552.4	0.06833	1552.4	0.08465	1552.4	0.10031	1552.4	0.11007
1550.47	-0.00656	1550.47	-0.0031	1550.47	0.03391	1550.47	0.05715	1550.47	0.06785	1550.47	0.0838	1550.47	0.09941	1550.47	0.1094
1548.54	-0.00739	1548.54	-0.00392	1548.54	0.03338	1548.54	0.05664	1548.54	0.06764	1548.54	0.08313	1548.54	0.09849	1548.54	0.10888
1546.61	-0.00825	1546.61	-0.00477	1546.61	0.03301	1546.61	0.05581	1546.61	0.06767	1546.61	0.08264	1546.61	0.0976	1546.61	0.10859
1544.68	-0.0092	1544.68	-0.00535	1544.68	0.03339	1544.68	0.05537	1544.68	0.068	1544.68	0.08213	1544.68	0.09663	1544.68	0.10906
1542.75	-0.0101	1542.75	-0.00578	1542.75	0.03413	1542.75	0.05525	1542.75	0.06845	1542.75	0.08185	1542.75	0.09569	1542.75	0.10994
1540.82	-0.0108	1540.82	-0.0062	1540.82	0.03455	1540.82	0.055	1540.82	0.06852	1540.82	0.08181	1540.82	0.09498	1540.82	0.11063
1538.9	-0.01112	1538.9	-0.00669	1538.9	0.03453	1538.9	0.05432	1538.9	0.06798	1538.9	0.08179	1538.9	0.09452	1538.9	0.11068
1536.97	-0.01092	1536.97	-0.00727	1536.97	0.03422	1536.97	0.05327	1536.97	0.06715	1536.97	0.08171	1536.97	0.09433	1536.97	0.11027
1535.04	-0.01034	1535.04	-0.00777	1535.04	0.03377	1535.04	0.05225	1535.04	0.06649	1535.04	0.08162	1535.04	0.09457	1535.04	0.10985
1533.11	-0.00965	1533.11	-0.00808	1533.11	0.03329	1533.11	0.05192	1533.11	0.0659	1533.11	0.08164	1533.11	0.09525	1533.11	0.10952
1531.18	-0.00899	1531.18	-0.00816	1531.18	0.03294	1531.18	0.05271	1531.18	0.0654	1531.18	0.08176	1531.18	0.09603	1531.18	0.1094
1529.25	-0.00839	1529.25	-0.00788	1529.25	0.03265	1529.25	0.05419	1529.25	0.06581	1529.25	0.0818	1529.25	0.09662	1529.25	0.10989
1527.33	-0.00782	1527.33	-0.00708	1527.33	0.03252	1527.33	0.05548	1527.33	0.06718	1527.33	0.08172	1527.33	0.09696	1527.33	0.11089
1525.4	-0.00761	1525.4	-0.00633	1525.4	0.03235	1525.4	0.05604	1525.4	0.06843	1525.4	0.08183	1525.4	0.09716	1525.4	0.11148
1523.47	-0.00786	1523.47	-0.00594	1523.47	0.03212	1523.47	0.05623	1523.47	0.06937	1523.47	0.08188	1523.47	0.09709	1523.47	0.11145
1521.54	-0.00842	1521.54	-0.00572	1521.54	0.03202	1521.54	0.05632	1521.54	0.07012	1521.54	0.08197	1521.54	0.09658	1521.54	0.11092
1519.61	-0.00935	1519.61	-0.00565	1519.61	0.03204	1519.61	0.05639	1519.61	0.07063	1519.61	0.08252	1519.61	0.09575	1519.61	0.11006
1517.68	-0.01039	1517.68	-0.00638	1517.68	0.03216	1517.68	0.05589	1517.68	0.07052	1517.68	0.08338	1517.68	0.09479	1517.68	0.10965
1515.75	-0.01135	1515.75	-0.0078	1515.75	0.03204	1515.75	0.05465	1515.75	0.06942	1515.75	0.08355	1515.75	0.09353	1515.75	0.10932
1513.83	-0.01214	1513.83	-0.00926	1513.83	0.03185	1513.83	0.05323	1513.83	0.068	1513.83	0.08314	1513.83	0.09188	1513.83	0.10875
1511.9	-0.0128	1511.9	-0.01051	1511.9	0.03181	1511.9	0.05218	1511.9	0.06669	1511.9	0.0826	1511.9	0.09043	1511.9	0.10826
1509.97	-0.01354	1509.97	-0.01151	1509.97	0.03195	1509.97	0.05176	1509.97	0.06525	1509.97	0.08199	1509.97	0.08976	1509.97	0.10773
1508.04	-0.0145	1508.04	-0.01205	1508.04	0.03217	1508.04	0.0516	1508.04	0.06371	1508.04	0.08114	1508.04	0.08962	1508.04	0.10705
1506.11	-0.01562	1506.11	-0.01212	1506.11	0.0321	1506.11	0.051	1506.11	0.06261	1506.11	0.08021	1506.11	0.08968	1506.11	0.10656
1504.18	-0.01651	1504.18	-0.01206	1504.18	0.03156	1504.18	0.05015	1504.18	0.06191	1504.18	0.07934	1504.18	0.09008	1504.18	0.10622
1502.26	-0.01688	1502.26	-0.01202	1502.26	0.03075	1502.26	0.04926	1502.26	0.06111	1502.26	0.07854	1502.26	0.09066	1502.26	0.10567
1500.33	-0.01668	1500.33	-0.01164	1500.33	0.02979	1500.33	0.04818	1500.33	0.06038	1500.33	0.07804	1500.33	0.09106	1500.33	0.10483
1498.4	-0.01617	1498.4	-0.01078	1498.4	0.02854	1498.4	0.04705	1498.4	0.06049	1498.4	0.07819	1498.4	0.09133	1498.4	0.10386
1496.47	-0.01572	1496.47	-0.00991	1496.47	0.02726	1496.47	0.04622	1496.47	0.06144	1496.47	0.07903	1496.47	0.09161	1496.47	0.10315
1494.54	-0.01563	1494.54	-0.00954	1494.54	0.02623	1494.54	0.04566	1494.54	0.06254	1494.54	0.08007	1494.54	0.09184	1494.54	0.10325
1492.61	-0.01598	1492.61	-0.00921	1492.61	0.02516	1492.61	0.0455	1492.61	0.06325	1492.61	0.08054	1492.61	0.09195	1492.61	0.10325
1490.69	-0.01636	1490.69	-0.00886	1490.69	0.0242	1490.69	0.04584	1490.69	0.06386	1490.69	0.08078	1490.69	0.09171	1490.69	0.10279
1488.76	-0.01661	1488.76	-0.00893	1488.76	0.02349	1488.76	0.04635	1488.76	0.06432	1488.76	0.08098	1488.76	0.091	1488.76	0.10212
1486.83	-0.01706	1486.83	-0.00942	1486.83	0.02317	1486.83	0.04668	1486.83	0.06447	1486.83	0.08097	1486.83	0.09015	1486.83	0.1013
1484.9	-0.01758	1484.9	-0.01013	1484.9	0.02322	1484.9	0.04657	1484.9	0.06418	1484.9	0.0801	1484.9	0.08937	1484.9	0.10048
1482.97	-0.01801	1482.97	-0.0111	1482.97	0.02319	1482.97	0.04632	1482.97	0.06358	1482.97	0.07841	1482.97	0.08881	1482.97	0.10002
1481.04	-0.01845	1481.04	-0.01238	1481.04	0.02298	1481.04	0.04639	1481.04	0.06284	1481.04	0.0768	1481.04	0.08861	1481.04	0.09999
1479.11	-0.01892	1479.11	-0.01364	1479.11	0.02295	1479.11	0.04659	1479.11	0.06213	1479.11	0.07552	1479.11	0.08842	1479.11	0.10025
1477.19	-0.01955	1477.19	-0.01454	1477.19	0.0232	1477.19	0.04679	1477.19	0.06189	1477.19	0.07455	1477.19	0.08788	1477.19	0.10078
1475.26	-0.02012	1475.26	-0.01505	1475.26	0.02306	1475.26	0.04724	1475.26	0.06221	1475.26	0.07396	1475.26	0.08723	1475.26	0.1015
1473.33	-0.02038	1473.33	-0.01544	1473.33	0.02237	1473.33	0.04794	1473.33	0.06244	1473.33	0.07365	1473.33	0.08676	1473.33	0.1022
1471.4	-0.02056	1471.4	-0.01576	1471.4	0.02157	1471.4	0.04867	1471.4	0.06239	1471.4	0.07341	1471.4	0.0869	1471.4	0.10274
1469.47	-0.02086	1469.47	-0.01614	1469.47	0.0206	1469.47	0.0491	1469.47	0.06186	1469.47	0.07297	1469.47	0.08777	1469.47	0.10299
1467.54	-0.02114	1467.54	-0.01662	1467.54	0.01936	1467.54	0.04916	1467.54	0.06087	1467.54	0.07259	1467.54	0.08889	1467.54	0.10274
1465.62	-0.02103	1465.62	-0.01684	1465.62	0.01899	1465.62	0.04918	1465.62	0.06036	1465.62	0.07299	1465.62	0.08964	1465.62	0.10245
1463.69	-0.02056	1463.69	-0.01661	1463.69	0.01962	1463.69	0.0489	1463.69	0.06035	1463.69	0.07386	1463.69	0.08998	1463.69	0.10238
1461.76	-0.02011	1461.76	-0.01595	1461.76	0.02063	1461.76	0.04818	1461.76	0.06064	1461.76	0.07446	1461.76	0.09044	1461.76	0.10245
1459.83	-0.01984	1459.83	-0.01507	1459.83	0.02153	1459.83	0.04742	1459.83	0.06128	1459.83	0.07482	1459.83	0.0911	1459.83	0.10263
1457.9	-0.01971	1457.9	-0.01428	1457.9	0.02258	1457.9	0.0468	1457.9	0.06214	1457.9	0.07552	1457.9	0.0918	1457.9	0.10307
1455.97	-0.01966	1455.97	-0.01348	1455.97	0.0241	1455.97	0.04652	1455.97	0.06317	1455.97	0.07641	1455.97	0.09275	1455.97	0.10387
1454.04	-0.01964	1454.04	-0.01251	1454.04	0.02586	1454.04	0.04697	1454.04	0.06449	1454.04	0.07742	1454.04	0.09387	1454.04	0.10515
1452.12	-0.01945	1452.12	-0.01168	1452.12	0.02725	1452.12	0.04804	1452.12	0.06571	1452.12	0.07861	1452.12	0.09475	1452.12	0.10686
1450.19	-0.01927	1450.19	-0.01128	1450.19	0.02816	1450.19	0.04913	1450.19	0.06624	1450.19	0.07977	1450.19	0.09532	1450.19	0.10865
1448.26	-0.01937	1448.26	-0.01124	1448.26	0.02891	1448.26	0.05013	1448.26	0.06597	1448.26	0.0805	1448.26	0.09562	1448.26	0.11029
1446.33	-0.0197	1446.33	-0.01155	1446.33	0.02934	1446.33	0.05129	1446.33	0.06521	1446.33	0.08061	1446.33	0.0958	1446.33	0.11133
1444.4	-0.02025	1444.4	-0.01206	1444.4	0.0294	1444.4	0.05256	1444.4	0.06447	1444.4	0.08052	1444.4	0.096	1444.4	0.11143
1442.47	-0.02084	1442.47	-0.01235	1442.47	0.02973	1442.47	0.05377	1442.47	0.06439	1442.47	0.08075	1442.47	0.09625	1442.47	0.11115
1440.55	-0.02136	1440.55	-0.01225	1440.55	0.02985	1440.55	0.05431	1440.55	0.06451	1440.55	0.08118	1440.55	0.09663	1440.55	0.11062
1438.62	-0.02185	1438.62	-0.01188	1438.62	0.02963	1438.62	0.05389	1438.62	0.0646	1438.62	0.08161	1438.62	0.09679	1438.62	0.10982
1436.69	-0.02196	1436.69	-0.01144	1436.69	0.02935	1436.69	0.05261	1436.69	0.06458	1436.69	0.08173	1436.69	0.0961	1436.69	0.10913
1434.76	-0.02157	1434.76	-0.01094	1434.76	0.02918	1434.76	0.05101	1434.76	0.06457	1434.76	0.08168	1434.76	0.0947	1434.76	0.10891
1432.83	-0.021	1432.83	-0.01027	1432.83	0.02888	1432.83	0.04986	1432.83	0.06494	1432.83	0.08193	1432.83	0.09332	1432.83	0.10883
1430.9	-0.02027	1430.9	-0.00966	1430.9	0.02813	1430.9	0.04937	1430.9	0.06556	1430.9	0.08271	1430.9	0.09253	1430.9	0.10843
1428.98	-0.01932	1428.98	-0.00934	1428.98	0.02708	1428.98	0.04913	1428.98	0.06577	1428.98	0.08383	1428.98	0.09213	1428.98	0.10797
1427.05	-0.0182	1427.05	-0.00889	1427.05	0.02639	1427.05	0.04904	1427.05	0.06547	1427.05	0.08484	1427.05	0.09186	1427.05	0.10797
1425.12	-0.01711	1425.12	-0.00806	1425.12	0.0264	1425.12	0.0495	1425.12	0.06509	1425.12	0.08545	1425.12	0.09174	1425.12	0.10828
1423.19	-0.01602	1423.19	-0.00709	1423.19	0.02677	1423.19	0.05048	1423.19	0.06497	1423.19	0.08552	1423.19	0.09176	1423.19	0.10842
1421.26	-0.01477	1421.26	-0.00635	1421.26	0.02691	1421.26	0.05123	1421.26	0.06483	1421.26	0.08498	1421.26	0.09185	1421.26	0.10825
1419.33	-0.01355	1419.33	-0.00575	1419.33	0.02681	1419.33	0.05151	1419.33	0.0645	1419.33	0.08391	1419.33	0.09203	1419.33	0.10811
1417.4	-0.01266	1417.4	-0.00519	1417.4	0.02685	1417.4	0.05149	1417.4	0.06426	1417.4	0.08265	1417.4	0.09232	1417.4	0.10807
1415.48	-0.01223	1415.48	-0.00489	1415.48	0.02722	1415.48	0.05122	1415.48	0.06425	1415.48	0.08139	1415.48	0.09266	1415.48	0.10794
1413.55	-0.01208	1413.55	-0.00493	1413.55	0.02772	1413.55	0.05083	1413.55	0.06414	1413.55	0.07989	1413.55	0.093	1413.55	0.1079
1411.62	-0.01211	1411.62	-0.00501	1411.62	0.02783	1411.62	0.05056	1411.62	0.0638	1411.62	0.07799	1411.62	0.09329	1411.62	0.10801
1409.69	-0.0123	1409.69	-0.00513	1409.69	0.02699	1409.69	0.05021	1409.69	0.06325	1409.69	0.07584	1409.69	0.09324	1409.69	0.10779
1407.76	-0.01269	1407.76	-0.00567	1407.76	0.02514	1407.76	0.04928	1407.76	0.06224	1407.76	0.07365	1407.76	0.09255	1407.76	0.10696
1405.83	-0.01325	1405.83	-0.00658	1405.83	0.02289	1405.83	0.0479	1405.83	0.06094	1405.83	0.07145	1405.83	0.09138	1405.83	0.10591
1403.91	-0.01379	1403.91	-0.00733	1403.91	0.02137	1403.91	0.04678	1403.91	0.06023	1403.91	0.06969	1403.91	0.09005	1403.91	0.10489
1401.98	-0.01418	1401.98	-0.0078	1401.98	0.0209	1401.98	0.04633	1401.98	0.06012	1401.98	0.06893	1401.98	0.08896	1401.98	0.1036
1400.05	-0.01453	1400.05	-0.00809	1400.05	0.02109	1400.05	0.04636	1400.05	0.06012	1400.05	0.069	1400.05	0.08821	1400.05	0.1023
1398.12	-0.01498	1398.12	-0.00837	1398.12	0.02159	1398.12	0.04644	1398.12	0.05983	1398.12	0.06949	1398.12	0.08752	1398.12	0.10136
1396.19	-0.01543	1396.19	-0.00868	1396.19	0.0223	1396.19	0.04634	1396.19	0.05909	1396.19	0.0703	1396.19	0.08683	1396.19	0.10044
1394.26	-0.01583	1394.26	-0.00907	1394.26	0.02319	1394.26	0.04627	1394.26	0.05835	1394.26	0.07161	1394.26	0.08628	1394.26	0.09911
1392.33	-0.01617	1392.33	-0.00972	1392.33	0.0242	1392.33	0.04636	1392.33	0.05803	1392.33	0.07335	1392.33	0.08591	1392.33	0.09747
1390.41	-0.01636	1390.41	-0.01047	1390.41	0.02515	1390.41	0.04633	1390.41	0.05764	1390.41	0.0748	1390.41	0.0857	1390.41	0.09592
1388.48	-0.01634	1388.48	-0.01089	1388.48	0.0257	1388.48	0.04586	1388.48	0.05652	1388.48	0.07552	1388.48	0.08582	1388.48	0.09495
1386.55	-0.01614	1386.55	-0.01099	1386.55	0.0256	1386.55	0.04491	1386.55	0.05483	1386.55	0.07571	1386.55	0.08629	1386.55	0.09495
1384.62	-0.0158	1384.62	-0.01129	1384.62	0.02487	1384.62	0.04357	1384.62	0.0533	1384.62	0.07547	1384.62	0.08677	1384.62	0.09557
1382.69	-0.01552	1382.69	-0.01186	1382.69	0.02396	1382.69	0.04211	1382.69	0.05267	1382.69	0.07447	1382.69	0.08704	1382.69	0.09615
1380.76	-0.01546	1380.76	-0.01215	1380.76	0.02339	1380.76	0.04102	1380.76	0.05312	1380.76	0.07311	1380.76	0.08716	1380.76	0.09641
1378.84	-0.01546	1378.84	-0.01178	1378.84	0.023	1378.84	0.04059	1378.84	0.05414	1378.84	0.07217	1378.84	0.08692	1378.84	0.09659
1376.91	-0.01539	1376.91	-0.01084	1376.91	0.02242	1376.91	0.04091	1376.91	0.05525	1376.91	0.07191	1376.91	0.08633	1376.91	0.09744
1374.98	-0.01526	1374.98	-0.0096	1374.98	0.02163	1374.98	0.0416	1374.98	0.05602	1374.98	0.07204	1374.98	0.08577	1374.98	0.09893
1373.05	-0.01523	1373.05	-0.00818	1373.05	0.02084	1373.05	0.04199	1373.05	0.05617	1373.05	0.07222	1373.05	0.08544	1373.05	0.10003
1371.12	-0.01521	1371.12	-0.00688	1371.12	0.02047	1371.12	0.04206	1371.12	0.05618	1371.12	0.07245	1371.12	0.08538	1371.12	0.10063
1369.19	-0.01493	1369.19	-0.0061	1369.19	0.02068	1369.19	0.04216	1369.19	0.05643	1369.19	0.07269	1369.19	0.08554	1369.19	0.10121
1367.26	-0.01437	1367.26	-0.00601	1367.26	0.02134	1367.26	0.04229	1367.26	0.0565	1367.26	0.07281	1367.26	0.08593	1367.26	0.1017
1365.34	-0.01369	1365.34	-0.00642	1365.34	0.0222	1365.34	0.04256	1365.34	0.05602	1365.34	0.0728	1365.34	0.08655	1365.34	0.10222
1363.41	-0.01303	1363.41	-0.00691	1363.41	0.02323	1363.41	0.04318	1363.41	0.05553	1363.41	0.07288	1363.41	0.08714	1363.41	0.10317
1361.48	-0.01247	1361.48	-0.00718	1361.48	0.0245	1361.48	0.04393	1361.48	0.05569	1361.48	0.07288	1361.48	0.0876	1361.48	0.1042
1359.55	-0.01193	1359.55	-0.00715	1359.55	0.02582	1359.55	0.04458	1359.55	0.05646	1359.55	0.07246	1359.55	0.08821	1359.55	0.10478
1357.62	-0.01122	1357.62	-0.00677	1357.62	0.0269	1357.62	0.04533	1357.62	0.0577	1357.62	0.07217	1357.62	0.08905	1357.62	0.10508
1355.69	-0.01027	1355.69	-0.00593	1355.69	0.0277	1355.69	0.04645	1355.69	0.05947	1355.69	0.07286	1355.69	0.08995	1355.69	0.10563
1353.77	-0.00902	1353.77	-0.00436	1353.77	0.02839	1353.77	0.0481	1353.77	0.06145	1353.77	0.07451	1353.77	0.09095	1353.77	0.10662
1351.84	-0.0074	1351.84	-0.00196	1351.84	0.02928	1351.84	0.04983	1351.84	0.06322	1351.84	0.07631	1351.84	0.09225	1351.84	0.10766
1349.91	-0.00557	1349.91	0.000951	1349.91	0.03072	1349.91	0.05107	1349.91	0.06478	1349.91	0.07793	1349.91	0.09379	1349.91	0.10861
1347.98	-0.00365	1347.98	0.00388	1347.98	0.03281	1347.98	0.05222	1347.98	0.0665	1347.98	0.07977	1347.98	0.09544	1347.98	0.11002
1346.05	-0.00155	1346.05	0.00663	1346.05	0.03526	1346.05	0.05391	1346.05	0.06846	1346.05	0.082	1346.05	0.09722	1346.05	0.11192
1344.12	0.000779	1344.12	0.00937	1344.12	0.03786	1344.12	0.05613	1344.12	0.07057	1344.12	0.08434	1344.12	0.09934	1344.12	0.11398
1342.2	0.00335	1342.2	0.01236	1342.2	0.04064	1342.2	0.05881	1342.2	0.07289	1342.2	0.08682	1342.2	0.10188	1342.2	0.11629
1340.27	0.00607	1340.27	0.01593	1340.27	0.04391	1340.27	0.06205	1340.27	0.07568	1340.27	0.08989	1340.27	0.10487	1340.27	0.11906
1338.34	0.00873	1338.34	0.0201	1338.34	0.04776	1338.34	0.06586	1338.34	0.07905	1338.34	0.09368	1338.34	0.10836	1338.34	0.12222
1336.41	0.01125	1336.41	0.02453	1336.41	0.05194	1336.41	0.06999	1336.41	0.08276	1336.41	0.09796	1336.41	0.11232	1336.41	0.12587
1334.48	0.01374	1334.48	0.02887	1334.48	0.05631	1334.48	0.07427	1334.48	0.08678	1334.48	0.10264	1334.48	0.11652	1334.48	0.13006
1332.55	0.01623	1332.55	0.03323	1332.55	0.06081	1332.55	0.07872	1332.55	0.09116	1332.55	0.10761	1332.55	0.1208	1332.55	0.13454
1330.62	0.01852	1330.62	0.03784	1330.62	0.06535	1330.62	0.08326	1330.62	0.09569	1330.62	0.11249	1330.62	0.12522	1330.62	0.13912
1328.7	0.02027	1328.7	0.04252	1328.7	0.07	1328.7	0.08767	1328.7	0.10021	1328.7	0.11697	1328.7	0.12982	1328.7	0.14381
1326.77	0.02135	1326.77	0.04669	1326.77	0.07469	1326.77	0.09182	1326.77	0.10479	1326.77	0.12113	1326.77	0.1345	1326.77	0.14876
1324.84	0.02187	1324.84	0.05012	1324.84	0.07914	1324.84	0.09585	1324.84	0.10932	1324.84	0.12519	1324.84	0.13925	1324.84	0.15379
1322.91	0.02191	1322.91	0.05297	1322.91	0.08309	1322.91	0.09974	1322.91	0.11359	1322.91	0.12901	1322.91	0.14401	1322.91	0.15851
1320.98	0.02148	1320.98	0.05521	1320.98	0.08641	1320.98	0.10338	1320.98	0.11748	1320.98	0.13246	1320.98	0.14847	1320.98	0.16278
1319.05	0.0205	1319.05	0.05677	1319.05	0.08908	1319.05	0.10678	1319.05	0.12089	1319.05	0.13564	1319.05	0.15225	1319.05	0.16651
1317.13	0.019	1317.13	0.05769	1317.13	0.09128	1317.13	0.10994	1317.13	0.12381	1317.13	0.1387	1317.13	0.15531	1317.13	0.16958
1315.2	0.01714	1315.2	0.05814	1315.2	0.09312	1315.2	0.11266	1315.2	0.12624	1315.2	0.1415	1315.2	0.15779	1315.2	0.17207
1313.27	0.015	1313.27	0.05819	1313.27	0.09461	1313.27	0.11472	1313.27	0.12813	1313.27	0.14385	1313.27	0.15978	1313.27	0.17416
1311.34	0.01262	1311.34	0.05776	1311.34	0.09569	1311.34	0.1162	1311.34	0.12956	1311.34	0.14575	1311.34	0.16135	1311.34	0.17585
1309.41	0.01012	1309.41	0.0569	1309.41	0.09629	1309.41	0.11729	1309.41	0.13066	1309.41	0.14726	1309.41	0.1626	1309.41	0.17713
1307.48	0.00765	1307.48	0.05583	1307.48	0.09653	1307.48	0.11802	1307.48	0.13148	1307.48	0.14844	1307.48	0.1636	1307.48	0.17808
1305.55	0.00525	1305.55	0.05467	1305.55	0.0966	1305.55	0.11843	1305.55	0.13204	1305.55	0.14931	1305.55	0.16436	1305.55	0.17877
1303.63	0.00293	1303.63	0.05341	1303.63	0.09652	1303.63	0.11859	1303.63	0.1324	1303.63	0.14994	1303.63	0.16489	1303.63	0.17924
1301.7	0.000689	1301.7	0.05208	1301.7	0.09627	1301.7	0.11861	1301.7	0.13269	1301.7	0.15038	1301.7	0.16521	1301.7	0.17956
1299.77	-0.00142	1299.77	0.05074	1299.77	0.09593	1299.77	0.11856	1299.77	0.13295	1299.77	0.15063	1299.77	0.16534	1299.77	0.1798
1297.84	-0.00333	1297.84	0.04936	1297.84	0.09553	1297.84	0.1185	1297.84	0.1331	1297.84	0.15069	1297.84	0.16536	1297.84	0.18
1295.91	-0.00505	1295.91	0.04794	1295.91	0.09506	1295.91	0.11843	1295.91	0.13306	1295.91	0.1506	1295.91	0.16536	1295.91	0.18008
1293.98	-0.00664	1293.98	0.04653	1293.98	0.09455	1293.98	0.11831	1293.98	0.13289	1293.98	0.15043	1293.98	0.16537	1293.98	0.18005
1292.06	-0.00811	1292.06	0.04516	1292.06	0.09406	1292.06	0.11816	1292.06	0.13271	1292.06	0.15019	1292.06	0.16536	1292.06	0.17997
1290.13	-0.00944	1290.13	0.04387	1290.13	0.09368	1290.13	0.11799	1290.13	0.1326	1290.13	0.14992	1290.13	0.16526	1290.13	0.1799
1288.2	-0.01063	1288.2	0.04266	1288.2	0.09337	1288.2	0.11784	1288.2	0.13256	1288.2	0.14965	1288.2	0.16506	1288.2	0.17983
1286.27	-0.01169	1286.27	0.0415	1286.27	0.09308	1286.27	0.11776	1286.27	0.13252	1286.27	0.1494	1286.27	0.16481	1286.27	0.17969
1284.34	-0.01265	1284.34	0.04045	1284.34	0.09278	1284.34	0.11771	1284.34	0.13242	1284.34	0.14919	1284.34	0.16459	1284.34	0.17946
1282.41	-0.01352	1282.41	0.03955	1282.41	0.09247	1282.41	0.11762	1282.41	0.13226	1282.41	0.149	1282.41	0.16444	1282.41	0.17921
1280.49	-0.01429	1280.49	0.0388	1280.49	0.0922	1280.49	0.11749	1280.49	0.13211	1280.49	0.14886	1280.49	0.16434	1280.49	0.17898
1278.56	-0.01496	1278.56	0.0382	1278.56	0.092	1278.56	0.11736	1278.56	0.13202	1278.56	0.14878	1278.56	0.16426	1278.56	0.17875
1276.63	-0.01553	1276.63	0.0377	1276.63	0.09187	1276.63	0.11724	1276.63	0.13195	1276.63	0.14876	1276.63	0.16415	1276.63	0.1785
1274.7	-0.01606	1274.7	0.03725	1274.7	0.09179	1274.7	0.11713	1274.7	0.13189	1274.7	0.1488	1274.7	0.16399	1274.7	0.17824
1272.77	-0.01659	1272.77	0.03684	1272.77	0.09173	1272.77	0.11703	1272.77	0.13182	1272.77	0.14886	1272.77	0.16376	1272.77	0.17796
1270.84	-0.01712	1270.84	0.03649	1270.84	0.09168	1270.84	0.11694	1270.84	0.13171	1270.84	0.14885	1270.84	0.16345	1270.84	0.17767
1268.91	-0.01764	1268.91	0.03618	1268.91	0.09163	1268.91	0.11686	1268.91	0.13154	1268.91	0.14871	1268.91	0.16303	1268.91	0.17729
1266.99	-0.01815	1266.99	0.03583	1266.99	0.09153	1266.99	0.1167	1266.99	0.13123	1266.99	0.14834	1266.99	0.16245	1266.99	0.17674
1265.06	-0.01866	1265.06	0.03534	1265.06	0.09131	1265.06	0.11636	1265.06	0.13069	1265.06	0.14766	1265.06	0.16164	1265.06	0.17591
1263.13	-0.01919	1263.13	0.03475	1263.13	0.09091	1263.13	0.11582	1263.13	0.12989	1263.13	0.14665	1263.13	0.1606	1263.13	0.17471
1261.2	-0.0197	1261.2	0.03415	1261.2	0.09032	1261.2	0.11503	1261.2	0.12882	1261.2	0.14536	1261.2	0.15932	1261.2	0.17318
1259.27	-0.02019	1259.27	0.03361	1259.27	0.0896	1259.27	0.11398	1259.27	0.12749	1259.27	0.14378	1259.27	0.15783	1259.27	0.17136
1257.34	-0.02068	1257.34	0.03314	1257.34	0.08876	1257.34	0.11267	1257.34	0.1259	1257.34	0.14197	1257.34	0.15612	1257.34	0.16929
1255.42	-0.02121	1255.42	0.03272	1255.42	0.08786	1255.42	0.1112	1255.42	0.12413	1255.42	0.13999	1255.42	0.15417	1255.42	0.16697
1253.49	-0.02176	1253.49	0.03234	1253.49	0.0869	1253.49	0.10965	1253.49	0.12225	1253.49	0.13792	1253.49	0.15195	1253.49	0.16446
1251.56	-0.02226	1251.56	0.03197	1251.56	0.08586	1251.56	0.10799	1251.56	0.12027	1251.56	0.13574	1251.56	0.14952	1251.56	0.1618
1249.63	-0.02269	1249.63	0.03159	1249.63	0.08474	1249.63	0.10626	1249.63	0.11817	1249.63	0.13344	1249.63	0.14692	1249.63	0.15904
1247.7	-0.02309	1247.7	0.03127	1247.7	0.08356	1247.7	0.10448	1247.7	0.11586	1247.7	0.131	1247.7	0.14421	1247.7	0.15618
1245.77	-0.02347	1245.77	0.031	1245.77	0.08227	1245.77	0.10263	1245.77	0.1134	1245.77	0.1285	1245.77	0.14144	1245.77	0.15323
1243.84	-0.02381	1243.84	0.0307	1243.84	0.08083	1243.84	0.10074	1243.84	0.11093	1243.84	0.12595	1243.84	0.13872	1243.84	0.15024
1241.92	-0.02405	1241.92	0.03027	1241.92	0.0793	1241.92	0.09887	1241.92	0.10855	1241.92	0.12334	1241.92	0.13602	1241.92	0.14723
1239.99	-0.0242	1239.99	0.02982	1239.99	0.07776	1239.99	0.09709	1239.99	0.10634	1239.99	0.12077	1239.99	0.13333	1239.99	0.14425
1238.06	-0.02428	1238.06	0.02957	1238.06	0.07632	1238.06	0.09533	1238.06	0.10443	1238.06	0.1184	1238.06	0.13075	1238.06	0.14147
1236.13	-0.0243	1236.13	0.02962	1236.13	0.07502	1236.13	0.09358	1236.13	0.10283	1236.13	0.11629	1236.13	0.12845	1236.13	0.13909
1234.2	-0.02422	1234.2	0.02982	1234.2	0.07396	1234.2	0.09197	1234.2	0.10149	1234.2	0.11454	1234.2	0.12645	1234.2	0.13712
1232.27	-0.02396	1232.27	0.03	1232.27	0.07321	1232.27	0.09062	1232.27	0.10048	1232.27	0.11324	1232.27	0.12472	1232.27	0.13558
1230.35	-0.02351	1230.35	0.03016	1230.35	0.07266	1230.35	0.08957	1230.35	0.09994	1230.35	0.11241	1230.35	0.12346	1230.35	0.1345
1228.42	-0.02291	1228.42	0.0303	1228.42	0.07229	1228.42	0.08881	1228.42	0.09995	1228.42	0.11199	1228.42	0.12295	1228.42	0.1339
1226.49	-0.0222	1226.49	0.03049	1226.49	0.07222	1226.49	0.08843	1226.49	0.10042	1226.49	0.11203	1226.49	0.12328	1226.49	0.1338
1224.56	-0.02144	1224.56	0.03083	1224.56	0.07255	1224.56	0.08863	1224.56	0.1012	1224.56	0.11267	1224.56	0.12433	1224.56	0.13437
1222.63	-0.02063	1222.63	0.0314	1222.63	0.07327	1222.63	0.08952	1222.63	0.10241	1222.63	0.11406	1222.63	0.12604	1222.63	0.13586
1220.7	-0.01979	1220.7	0.03209	1220.7	0.07432	1220.7	0.09113	1220.7	0.1042	1220.7	0.11615	1220.7	0.12835	1220.7	0.1383
1218.77	-0.01898	1218.77	0.03289	1218.77	0.07571	1218.77	0.09338	1218.77	0.10651	1218.77	0.11876	1218.77	0.1312	1218.77	0.14144
1216.85	-0.01823	1216.85	0.03387	1216.85	0.07747	1216.85	0.09607	1216.85	0.10909	1216.85	0.12175	1216.85	0.13453	1216.85	0.14509
1214.92	-0.01753	1214.92	0.03505	1214.92	0.0795	1214.92	0.09899	1214.92	0.11176	1214.92	0.125	1214.92	0.13815	1214.92	0.14922
1212.99	-0.0169	1212.99	0.03636	1212.99	0.08173	1212.99	0.10199	1212.99	0.11435	1212.99	0.12836	1212.99	0.14182	1212.99	0.15367
1211.06	-0.01642	1211.06	0.03762	1211.06	0.08411	1211.06	0.10488	1211.06	0.1168	1211.06	0.13167	1211.06	0.14535	1211.06	0.15813
1209.13	-0.0161	1209.13	0.03865	1209.13	0.08641	1209.13	0.10753	1209.13	0.11913	1209.13	0.13478	1209.13	0.14858	1209.13	0.16222
1207.2	-0.01589	1207.2	0.03939	1207.2	0.08836	1207.2	0.10981	1207.2	0.12133	1207.2	0.13743	1207.2	0.15141	1207.2	0.16561
1205.28	-0.01575	1205.28	0.03981	1205.28	0.08987	1205.28	0.11156	1205.28	0.12328	1205.28	0.13945	1205.28	0.15373	1205.28	0.16806
1203.35	-0.01569	1203.35	0.03989	1203.35	0.09098	1203.35	0.11281	1203.35	0.12476	1203.35	0.14091	1203.35	0.15538	1203.35	0.16959
1201.42	-0.01575	1201.42	0.03971	1201.42	0.09177	1201.42	0.11367	1201.42	0.1257	1201.42	0.14198	1201.42	0.1564	1201.42	0.17047
1199.49	-0.01594	1199.49	0.03935	1199.49	0.09228	1199.49	0.11419	1199.49	0.12621	1199.49	0.14269	1199.49	0.157	1199.49	0.17098
1197.56	-0.01621	1197.56	0.03888	1197.56	0.09248	1197.56	0.11435	1197.56	0.12644	1197.56	0.14309	1197.56	0.15727	1197.56	0.17114
1195.63	-0.01646	1195.63	0.03834	1195.63	0.09244	1195.63	0.11419	1195.63	0.12642	1195.63	0.14317	1195.63	0.15718	1195.63	0.17088
1193.71	-0.01668	1193.71	0.03769	1193.71	0.09225	1193.71	0.11383	1193.71	0.12605	1193.71	0.14293	1193.71	0.15673	1193.71	0.17028
1191.78	-0.01689	1191.78	0.037	1191.78	0.09189	1191.78	0.11333	1191.78	0.12538	1191.78	0.14242	1191.78	0.15604	1191.78	0.16956
1189.85	-0.01711	1189.85	0.03643	1189.85	0.09138	1189.85	0.11275	1189.85	0.12466	1189.85	0.14177	1189.85	0.15521	1189.85	0.1689
1187.92	-0.01738	1187.92	0.03601	1187.92	0.0908	1187.92	0.11214	1187.92	0.12406	1187.92	0.14112	1187.92	0.15434	1187.92	0.16831
1185.99	-0.0177	1185.99	0.03568	1185.99	0.09019	1185.99	0.11161	1185.99	0.12362	1185.99	0.14049	1185.99	0.15353	1185.99	0.16765
1184.06	-0.01804	1184.06	0.03539	1184.06	0.08951	1184.06	0.11112	1184.06	0.12328	1184.06	0.1398	1184.06	0.15271	1184.06	0.16681
1182.13	-0.01838	1182.13	0.03512	1182.13	0.08877	1182.13	0.11058	1182.13	0.12295	1182.13	0.13906	1182.13	0.15193	1182.13	0.16583
1180.21	-0.01874	1180.21	0.03482	1180.21	0.08808	1180.21	0.11004	1180.21	0.1226	1180.21	0.13838	1180.21	0.15131	1180.21	0.16493
1178.28	-0.0191	1178.28	0.03448	1178.28	0.08757	1178.28	0.10959	1178.28	0.12226	1178.28	0.13779	1178.28	0.15084	1178.28	0.16424
1176.35	-0.01944	1176.35	0.03412	1176.35	0.08729	1176.35	0.10923	1176.35	0.12191	1176.35	0.13726	1176.35	0.15044	1176.35	0.16377
1174.42	-0.01979	1174.42	0.03381	1174.42	0.08717	1174.42	0.10891	1174.42	0.12156	1174.42	0.13678	1174.42	0.15011	1174.42	0.16346
1172.49	-0.02013	1172.49	0.03351	1172.49	0.08714	1172.49	0.10863	1172.49	0.12128	1172.49	0.13638	1172.49	0.1499	1172.49	0.16325
1170.56	-0.02042	1170.56	0.03319	1170.56	0.08709	1170.56	0.10836	1170.56	0.12108	1170.56	0.13607	1170.56	0.14974	1170.56	0.16308
1168.64	-0.02062	1168.64	0.03294	1168.64	0.08696	1168.64	0.10809	1168.64	0.12086	1168.64	0.13583	1168.64	0.14946	1168.64	0.16285
1166.71	-0.02074	1166.71	0.03273	1166.71	0.08673	1166.71	0.10785	1166.71	0.12057	1166.71	0.13567	1166.71	0.14897	1166.71	0.16251
1164.78	-0.02087	1164.78	0.03246	1164.78	0.08641	1164.78	0.10759	1164.78	0.12021	1164.78	0.13544	1164.78	0.14837	1164.78	0.16202
1162.85	-0.02105	1162.85	0.03213	1162.85	0.086	1162.85	0.10728	1162.85	0.11978	1162.85	0.13505	1162.85	0.14781	1162.85	0.1614
1160.92	-0.02124	1160.92	0.03184	1160.92	0.0855	1160.92	0.10687	1160.92	0.11931	1160.92	0.13455	1160.92	0.1473	1160.92	0.16067
1158.99	-0.02138	1158.99	0.03161	1158.99	0.08498	1158.99	0.10637	1158.99	0.11881	1158.99	0.13408	1158.99	0.14678	1158.99	0.15993
1157.06	-0.02147	1157.06	0.03134	1157.06	0.0845	1157.06	0.10582	1157.06	0.11826	1157.06	0.13366	1157.06	0.14626	1157.06	0.15923
1155.14	-0.02156	1155.14	0.03086	1155.14	0.08407	1155.14	0.10528	1155.14	0.11759	1155.14	0.13324	1155.14	0.14572	1155.14	0.15857
1153.21	-0.02166	1153.21	0.03027	1153.21	0.0837	1153.21	0.10472	1153.21	0.11683	1153.21	0.13274	1153.21	0.14514	1153.21	0.15796
1151.28	-0.02175	1151.28	0.02973	1151.28	0.08333	1151.28	0.10411	1151.28	0.11609	1151.28	0.13217	1151.28	0.14457	1151.28	0.15741
1149.35	-0.02181	1149.35	0.0293	1149.35	0.08289	1149.35	0.10346	1149.35	0.11551	1149.35	0.13156	1149.35	0.14405	1149.35	0.15687
1147.42	-0.02185	1147.42	0.029	1147.42	0.08244	1147.42	0.10275	1147.42	0.11497	1147.42	0.13097	1147.42	0.14353	1147.42	0.15627
1145.49	-0.02187	1145.49	0.02881	1145.49	0.08203	1145.49	0.10206	1145.49	0.11433	1145.49	0.13044	1145.49	0.14288	1145.49	0.1556
1143.57	-0.02189	1143.57	0.02865	1143.57	0.08159	1143.57	0.10147	1143.57	0.11364	1143.57	0.1299	1143.57	0.14207	1143.57	0.15476
1141.64	-0.02193	1141.64	0.02845	1141.64	0.08108	1141.64	0.10092	1141.64	0.11299	1141.64	0.1292	1141.64	0.14123	1141.64	0.15373
1139.71	-0.02196	1139.71	0.02828	1139.71	0.08052	1139.71	0.10039	1139.71	0.11237	1139.71	0.12836	1139.71	0.14033	1139.71	0.15264
1137.78	-0.02193	1137.78	0.02821	1137.78	0.07998	1137.78	0.09988	1137.78	0.11176	1137.78	0.12749	1137.78	0.13926	1137.78	0.15167
1135.85	-0.02186	1135.85	0.02819	1135.85	0.07945	1135.85	0.09927	1135.85	0.11111	1135.85	0.12664	1135.85	0.13804	1135.85	0.15083
1133.92	-0.02176	1133.92	0.02801	1133.92	0.07888	1133.92	0.0984	1133.92	0.1103	1133.92	0.12575	1133.92	0.13683	1133.92	0.14997
1132	-0.02162	1132	0.02755	1132	0.07827	1132	0.09729	1132	0.10934	1132	0.12474	1132	0.13571	1132	0.14904
1130.07	-0.02147	1130.07	0.02689	1130.07	0.07764	1130.07	0.09609	1130.07	0.10831	1130.07	0.12362	1130.07	0.13459	1130.07	0.1481
1128.14	-0.02137	1128.14	0.02624	1128.14	0.07697	1128.14	0.09497	1128.14	0.10728	1128.14	0.12251	1128.14	0.13342	1128.14	0.14713
1126.21	-0.02136	1126.21	0.02573	1126.21	0.07631	1126.21	0.09395	1126.21	0.10624	1126.21	0.12147	1126.21	0.1322	1126.21	0.14614
1124.28	-0.02141	1124.28	0.02543	1124.28	0.0757	1124.28	0.09298	1124.28	0.10517	1124.28	0.12048	1124.28	0.13098	1124.28	0.14514
1122.35	-0.02145	1122.35	0.02525	1122.35	0.0751	1122.35	0.09212	1122.35	0.10416	1122.35	0.11956	1122.35	0.12984	1122.35	0.14411
1120.42	-0.0215	1120.42	0.02501	1120.42	0.07449	1120.42	0.09141	1120.42	0.10331	1120.42	0.11874	1120.42	0.12884	1120.42	0.14292
1118.5	-0.02163	1118.5	0.02469	1118.5	0.07391	1118.5	0.09082	1118.5	0.1025	1118.5	0.11803	1118.5	0.12801	1118.5	0.14159
1116.57	-0.02181	1116.57	0.02439	1116.57	0.07339	1116.57	0.09039	1116.57	0.10167	1116.57	0.11742	1116.57	0.12728	1116.57	0.14037
1114.64	-0.02197	1114.64	0.02417	1114.64	0.07289	1114.64	0.09005	1114.64	0.10096	1114.64	0.11689	1114.64	0.12652	1114.64	0.13944
1112.71	-0.02205	1112.71	0.02401	1112.71	0.07236	1112.71	0.0895	1112.71	0.1004	1112.71	0.11633	1112.71	0.12572	1112.71	0.13867
1110.78	-0.02211	1110.78	0.02385	1110.78	0.07174	1110.78	0.0886	1110.78	0.09992	1110.78	0.1156	1110.78	0.12497	1110.78	0.13786
1108.85	-0.0222	1108.85	0.02361	1108.85	0.07107	1108.85	0.08757	1108.85	0.0995	1108.85	0.11463	1108.85	0.12423	1108.85	0.13695
1106.93	-0.02226	1106.93	0.02333	1106.93	0.07041	1106.93	0.08665	1106.93	0.09906	1106.93	0.11351	1106.93	0.12353	1106.93	0.13599
1105	-0.02224	1105	0.02315	1105	0.06978	1105	0.0859	1105	0.09851	1105	0.11235	1105	0.12291	1105	0.13506
1103.07	-0.02213	1103.07	0.02316	1103.07	0.06912	1103.07	0.08522	1103.07	0.09781	1103.07	0.1112	1103.07	0.12225	1103.07	0.13417
1101.14	-0.02202	1101.14	0.02319	1101.14	0.06829	1101.14	0.08449	1101.14	0.097	1101.14	0.11006	1101.14	0.12143	1101.14	0.13333
1099.21	-0.02191	1099.21	0.023	1099.21	0.06727	1099.21	0.08373	1099.21	0.09614	1099.21	0.109	1099.21	0.12056	1099.21	0.13252
1097.28	-0.02176	1097.28	0.02256	1097.28	0.0662	1097.28	0.08306	1097.28	0.09525	1097.28	0.1081	1097.28	0.11976	1097.28	0.13168
1095.35	-0.02161	1095.35	0.02205	1095.35	0.06532	1095.35	0.08256	1095.35	0.09439	1095.35	0.10744	1095.35	0.11901	1095.35	0.13077
1093.43	-0.02148	1093.43	0.02165	1093.43	0.06476	1093.43	0.08221	1093.43	0.09365	1093.43	0.10692	1093.43	0.11832	1093.43	0.12988
1091.5	-0.02135	1091.5	0.02139	1091.5	0.06448	1091.5	0.08186	1091.5	0.09312	1091.5	0.10658	1091.5	0.11768	1091.5	0.12922
1089.57	-0.02121	1089.57	0.02117	1089.57	0.06435	1089.57	0.08139	1089.57	0.09283	1089.57	0.10643	1089.57	0.11708	1089.57	0.1289
1087.64	-0.02109	1087.64	0.02087	1087.64	0.06432	1087.64	0.08078	1087.64	0.09276	1087.64	0.10631	1087.64	0.11656	1087.64	0.12873
1085.71	-0.02097	1085.71	0.02061	1085.71	0.06443	1085.71	0.08016	1085.71	0.09282	1085.71	0.10616	1085.71	0.11621	1085.71	0.12852
1083.78	-0.02083	1083.78	0.02063	1083.78	0.06463	1083.78	0.07963	1083.78	0.09286	1083.78	0.1061	1083.78	0.11587	1083.78	0.12836
1081.86	-0.02072	1081.86	0.02089	1081.86	0.06471	1081.86	0.07914	1081.86	0.09272	1081.86	0.10604	1081.86	0.11537	1081.86	0.12843
1079.93	-0.02064	1079.93	0.02103	1079.93	0.06452	1079.93	0.07858	1079.93	0.09236	1079.93	0.10577	1079.93	0.11482	1079.93	0.12867
1078	-0.02053	1078	0.02086	1078	0.06409	1078	0.07802	1078	0.09184	1078	0.10528	1078	0.11435	1078	0.12877
1076.07	-0.02035	1076.07	0.02049	1076.07	0.0635	1076.07	0.07752	1076.07	0.09128	1076.07	0.10472	1076.07	0.11396	1076.07	0.12853
1074.14	-0.0202	1074.14	0.02013	1074.14	0.06279	1074.14	0.07696	1074.14	0.09072	1074.14	0.10416	1074.14	0.11354	1074.14	0.12785
1072.21	-0.02014	1072.21	0.01981	1072.21	0.06209	1072.21	0.07639	1072.21	0.09008	1072.21	0.1035	1072.21	0.11297	1072.21	0.12677
1070.28	-0.02009	1070.28	0.01948	1070.28	0.06144	1070.28	0.07598	1070.28	0.08938	1070.28	0.10272	1070.28	0.11241	1070.28	0.12551
1068.36	-0.01998	1068.36	0.0191	1068.36	0.06079	1068.36	0.07579	1068.36	0.08871	1068.36	0.10198	1068.36	0.11211	1068.36	0.12431
1066.43	-0.0199	1066.43	0.01859	1066.43	0.06021	1066.43	0.07571	1066.43	0.08822	1066.43	0.10134	1066.43	0.11193	1066.43	0.12327
1064.5	-0.02	1064.5	0.01798	1064.5	0.05974	1064.5	0.07561	1064.5	0.08787	1064.5	0.10077	1064.5	0.11163	1064.5	0.1224
1062.57	-0.02031	1062.57	0.01745	1062.57	0.05933	1062.57	0.0755	1062.57	0.08759	1062.57	0.10038	1062.57	0.1112	1062.57	0.12187
1060.64	-0.02072	1060.64	0.01711	1060.64	0.0588	1060.64	0.07542	1060.64	0.08735	1060.64	0.10029	1060.64	0.11074	1060.64	0.1218
1058.71	-0.02115	1058.71	0.0167	1058.71	0.05818	1058.71	0.07523	1058.71	0.08713	1058.71	0.10022	1058.71	0.11026	1058.71	0.12211
1056.79	-0.02156	1056.79	0.01596	1056.79	0.05767	1056.79	0.07485	1056.79	0.0869	1056.79	0.09998	1056.79	0.10989	1056.79	0.12252
1054.86	-0.02189	1054.86	0.01509	1054.86	0.05734	1054.86	0.07434	1054.86	0.08664	1054.86	0.0997	1054.86	0.10971	1054.86	0.12283
1052.93	-0.02206	1052.93	0.01439	1052.93	0.05702	1052.93	0.07365	1052.93	0.08638	1052.93	0.09956	1052.93	0.10959	1052.93	0.12309
1051	-0.02213	1051	0.01382	1051	0.05658	1051	0.07275	1051	0.08605	1051	0.0995	1051	0.10946	1051	0.12333
1049.07	-0.02217	1049.07	0.01318	1049.07	0.05605	1049.07	0.07185	1049.07	0.08566	1049.07	0.09932	1049.07	0.1094	1049.07	0.12349
1047.14	-0.02219	1047.14	0.01244	1047.14	0.05554	1047.14	0.07122	1047.14	0.08527	1047.14	0.099	1047.14	0.10934	1047.14	0.12349
1045.22	-0.02218	1045.22	0.01169	1045.22	0.05509	1045.22	0.07091	1045.22	0.08491	1045.22	0.09858	1045.22	0.10916	1045.22	0.12318
1043.29	-0.0221	1043.29	0.01101	1043.29	0.05469	1043.29	0.07079	1043.29	0.08446	1043.29	0.09806	1043.29	0.10891	1043.29	0.1226
1041.36	-0.02195	1041.36	0.01042	1041.36	0.05431	1041.36	0.07079	1041.36	0.08389	1041.36	0.09748	1041.36	0.10866	1041.36	0.12201
1039.43	-0.02165	1039.43	0.00993	1039.43	0.05385	1039.43	0.07086	1039.43	0.08336	1039.43	0.09703	1039.43	0.10845	1039.43	0.12153
1037.5	-0.02129	1037.5	0.00963	1037.5	0.05328	1037.5	0.07098	1037.5	0.08292	1037.5	0.09677	1037.5	0.10822	1037.5	0.12101
1035.57	-0.02097	1035.57	0.00945	1035.57	0.05274	1035.57	0.071	1035.57	0.08245	1035.57	0.09659	1035.57	0.10791	1035.57	0.12036
1033.64	-0.02065	1033.64	0.00931	1033.64	0.05232	1033.64	0.07083	1033.64	0.08199	1033.64	0.0965	1033.64	0.1075	1033.64	0.11972
1031.72	-0.0203	1031.72	0.00926	1031.72	0.05201	1031.72	0.07052	1031.72	0.08162	1031.72	0.09658	1031.72	0.1071	1031.72	0.11918
1029.79	-0.02005	1029.79	0.00942	1029.79	0.05174	1029.79	0.07013	1029.79	0.08128	1029.79	0.09675	1029.79	0.10682	1029.79	0.11881
1027.86	-0.01997	1027.86	0.00966	1027.86	0.05151	1027.86	0.06965	1027.86	0.08103	1027.86	0.09687	1027.86	0.10668	1027.86	0.11868
1025.93	-0.02003	1025.93	0.00984	1025.93	0.05143	1025.93	0.06916	1025.93	0.08098	1025.93	0.09689	1025.93	0.10663	1025.93	0.11878
1024	-0.0202	1024	0.00993	1024	0.0515	1024	0.0687	1024	0.08101	1024	0.09683	1024	0.10669	1024	0.11889
1022.07	-0.02043	1022.07	0.0099	1022.07	0.05166	1022.07	0.06833	1022.07	0.08097	1022.07	0.09668	1022.07	0.10685	1022.07	0.11882
1020.15	-0.02065	1020.15	0.00972	1020.15	0.05187	1020.15	0.06805	1020.15	0.0809	1020.15	0.0964	1020.15	0.10702	1020.15	0.11875
1018.22	-0.0208	1018.22	0.00938	1018.22	0.05204	1018.22	0.06793	1018.22	0.08087	1018.22	0.09593	1018.22	0.10707	1018.22	0.11891
1016.29	-0.02084	1016.29	0.00898	1016.29	0.05209	1016.29	0.06806	1016.29	0.08088	1016.29	0.0954	1016.29	0.10694	1016.29	0.11919
1014.36	-0.0208	1014.36	0.00871	1014.36	0.05197	1014.36	0.06843	1014.36	0.0809	1014.36	0.09498	1014.36	0.10669	1014.36	0.11942
1012.43	-0.02081	1012.43	0.00863	1012.43	0.05174	1012.43	0.06891	1012.43	0.081	1012.43	0.0948	1012.43	0.10643	1012.43	0.11963
1010.5	-0.02088	1010.5	0.00867	1010.5	0.05151	1010.5	0.06931	1010.5	0.08124	1010.5	0.09487	1010.5	0.10626	1010.5	0.11994
1008.57	-0.02097	1008.57	0.0088	1008.57	0.05127	1008.57	0.06955	1008.57	0.08154	1008.57	0.09516	1008.57	0.10616	1008.57	0.1203
1006.65	-0.02101	1006.65	0.00901	1006.65	0.05102	1006.65	0.06963	1006.65	0.08172	1006.65	0.09556	1006.65	0.10614	1006.65	0.12069
1004.72	-0.02099	1004.72	0.00929	1004.72	0.05088	1004.72	0.06957	1004.72	0.08187	1004.72	0.09597	1004.72	0.10626	1004.72	0.12106
1002.79	-0.02092	1002.79	0.00962	1002.79	0.05094	1002.79	0.06943	1002.79	0.08215	1002.79	0.09636	1002.79	0.10649	1002.79	0.12132
1000.86	-0.02084	1000.86	0.00993	1000.86	0.05117	1000.86	0.06923	1000.86	0.08247	1000.86	0.09673	1000.86	0.10681	1000.86	0.1214
998.933	-0.02072	998.933	0.01014	998.933	0.05152	998.933	0.06902	998.933	0.08274	998.933	0.09706	998.933	0.10728	998.933	0.12149
997.004	-0.02056	997.004	0.01012	997.004	0.05195	997.004	0.06897	997.004	0.08297	997.004	0.09726	997.004	0.10785	997.004	0.12172
995.076	-0.02035	995.076	0.00981	995.076	0.0523	995.076	0.06913	995.076	0.08313	995.076	0.09728	995.076	0.10837	995.076	0.12206
993.147	-0.02017	993.147	0.00936	993.147	0.05247	993.147	0.06944	993.147	0.08318	993.147	0.09728	993.147	0.1088	993.147	0.12231
991.219	-0.02006	991.219	0.00898	991.219	0.05243	991.219	0.06984	991.219	0.08321	991.219	0.09741	991.219	0.10916	991.219	0.12238
989.29	-0.02006	989.29	0.0088	989.29	0.05226	989.29	0.07026	989.29	0.08327	989.29	0.09772	989.29	0.10942	989.29	0.12236
987.362	-0.02015	987.362	0.00877	987.362	0.05197	987.362	0.07054	987.362	0.08333	987.362	0.09809	987.362	0.10957	987.362	0.12241
985.434	-0.02026	985.434	0.00875	985.434	0.05158	985.434	0.07064	985.434	0.08332	985.434	0.09835	985.434	0.10963	985.434	0.12252
983.505	-0.02033	983.505	0.00868	983.505	0.05114	983.505	0.07058	983.505	0.0832	983.505	0.09847	983.505	0.10964	983.505	0.12254
981.577	-0.02033	981.577	0.00864	981.577	0.05076	981.577	0.07041	981.577	0.08305	981.577	0.0985	981.577	0.10961	981.577	0.12232
979.648	-0.0203	979.648	0.00872	979.648	0.05048	979.648	0.07018	979.648	0.08297	979.648	0.09846	979.648	0.10953	979.648	0.12198
977.72	-0.02026	977.72	0.00893	977.72	0.05031	977.72	0.06998	977.72	0.08292	977.72	0.09832	977.72	0.10945	977.72	0.12176
975.791	-0.02021	975.791	0.00926	975.791	0.05026	975.791	0.0699	975.791	0.08289	975.791	0.09815	975.791	0.10937	975.791	0.1218
973.863	-0.0202	973.863	0.00956	973.863	0.05029	973.863	0.06996	973.863	0.0829	973.863	0.09799	973.863	0.1093	973.863	0.12197
971.934	-0.02024	971.934	0.00967	971.934	0.05041	971.934	0.0701	971.934	0.08295	971.934	0.09789	971.934	0.10917	971.934	0.12216
970.006	-0.0203	970.006	0.00963	970.006	0.05068	970.006	0.07025	970.006	0.08309	970.006	0.09794	970.006	0.10899	970.006	0.12237
968.078	-0.02033	968.078	0.00964	968.078	0.05103	968.078	0.07041	968.078	0.08334	968.078	0.09812	968.078	0.10887	968.078	0.12259
966.149	-0.02034	966.149	0.00974	966.149	0.05133	966.149	0.07062	966.149	0.08358	966.149	0.09841	966.149	0.10884	966.149	0.12286
964.221	-0.02037	964.221	0.00979	964.221	0.05147	964.221	0.07083	964.221	0.08371	964.221	0.09872	964.221	0.1088	964.221	0.12324
962.292	-0.02036	962.292	0.00965	962.292	0.05143	962.292	0.07099	962.292	0.08368	962.292	0.09888	962.292	0.10883	962.292	0.12365
960.364	-0.02028	960.364	0.0094	960.364	0.05133	960.364	0.07108	960.364	0.0835	960.364	0.09889	960.364	0.10912	960.364	0.12391
958.435	-0.02014	958.435	0.00925	958.435	0.05125	958.435	0.07112	958.435	0.0833	958.435	0.09894	958.435	0.10963	958.435	0.12399
956.507	-0.02	956.507	0.00926	956.507	0.05118	956.507	0.07111	956.507	0.08317	956.507	0.09904	956.507	0.11019	956.507	0.12397
954.578	-0.01988	954.578	0.00936	954.578	0.05106	954.578	0.0711	954.578	0.08313	954.578	0.09912	954.578	0.11065	954.578	0.12405
952.65	-0.01979	952.65	0.00941	952.65	0.05084	952.65	0.07113	952.65	0.0832	952.65	0.09919	952.65	0.11098	952.65	0.12426
950.722	-0.01974	950.722	0.00939	950.722	0.05057	950.722	0.07119	950.722	0.08329	950.722	0.09929	950.722	0.11118	950.722	0.12436
948.793	-0.01967	948.793	0.00934	948.793	0.05037	948.793	0.07118	948.793	0.08334	948.793	0.09944	948.793	0.11126	948.793	0.12422
946.865	-0.01958	946.865	0.00935	946.865	0.0503	946.865	0.07101	946.865	0.08347	946.865	0.09962	946.865	0.11125	946.865	0.12398
944.936	-0.0195	944.936	0.00944	944.936	0.05026	944.936	0.07074	944.936	0.08366	944.936	0.09983	944.936	0.11119	944.936	0.12382
943.008	-0.01944	943.008	0.00952	943.008	0.05014	943.008	0.07046	943.008	0.08378	943.008	0.1001	943.008	0.11108	943.008	0.12384
941.079	-0.01935	941.079	0.00954	941.079	0.04991	941.079	0.07022	941.079	0.08376	941.079	0.10039	941.079	0.1109	941.079	0.124
939.151	-0.01925	939.151	0.0095	939.151	0.04964	939.151	0.07005	939.151	0.08364	939.151	0.10055	939.151	0.11069	939.151	0.12418
937.223	-0.01917	937.223	0.00947	937.223	0.04951	937.223	0.06999	937.223	0.08352	937.223	0.10053	937.223	0.11057	937.223	0.12434
935.294	-0.01916	935.294	0.00952	935.294	0.04962	935.294	0.06999	935.294	0.08354	935.294	0.10052	935.294	0.11053	935.294	0.12454
933.366	-0.01922	933.366	0.00957	933.366	0.04994	933.366	0.07003	933.366	0.08375	933.366	0.10062	933.366	0.1106	933.366	0.12478
931.437	-0.01933	931.437	0.00953	931.437	0.05034	931.437	0.07016	931.437	0.08405	931.437	0.10073	931.437	0.11091	931.437	0.12504
929.509	-0.01942	929.509	0.00944	929.509	0.05073	929.509	0.07043	929.509	0.08433	929.509	0.10072	929.509	0.1114	929.509	0.12531
927.58	-0.01946	927.58	0.00942	927.58	0.05108	927.58	0.07079	927.58	0.08455	927.58	0.10062	927.58	0.11183	927.58	0.12561
925.652	-0.01946	925.652	0.0094	925.652	0.05133	925.652	0.07109	925.652	0.08475	925.652	0.10046	925.652	0.11207	925.652	0.12587
923.723	-0.0194	923.723	0.0092	923.723	0.05141	923.723	0.07128	923.723	0.08488	923.723	0.10033	923.723	0.11218	923.723	0.126
921.795	-0.01926	921.795	0.00887	921.795	0.05135	921.795	0.07142	921.795	0.08486	921.795	0.10037	921.795	0.11226	921.795	0.12615
919.867	-0.0191	919.867	0.00869	919.867	0.05119	919.867	0.07161	919.867	0.08475	919.867	0.1006	919.867	0.11235	919.867	0.12647
917.938	-0.01894	917.938	0.00871	917.938	0.05095	917.938	0.07186	917.938	0.08464	917.938	0.1009	917.938	0.11247	917.938	0.12679
916.01	-0.01894	916.01	0.00877	916.01	0.05057	916.01	0.07209	916.01	0.0846	916.01	0.10107	916.01	0.1126	916.01	0.12685
914.081	-0.01894	914.081	0.00876	914.081	0.05009	914.081	0.07217	914.081	0.08467	914.081	0.10111	914.081	0.11275	914.081	0.12674
912.153	-0.01894	912.153	0.00874	912.153	0.04962	912.153	0.07206	912.153	0.08477	912.153	0.1012	912.153	0.11275	912.153	0.12654
910.224	-0.01894	910.224	0.00878	910.224	0.04924	910.224	0.07182	910.224	0.08473	910.224	0.10144	910.224	0.11275	910.224	0.12623
908.296	-0.01894	908.296	0.00878	908.296	0.04924	908.296	0.07182	908.296	0.08473	908.296	0.10144	908.296	0.11275	908.296	0.12623
906.367	-0.01894	906.367	0.00878	906.367	0.04924	906.367	0.07182	906.367	0.08473	906.367	0.10144	906.367	0.11275	906.367	0.12623
904.439	-0.01894	904.439	0.00878	904.439	0.04924	904.439	0.07182	904.439	0.08473	904.439	0.10144	904.439	0.11275	904.439	0.12623
902.511	-0.01894	902.511	0.00878	902.511	0.04924	902.511	0.07182	902.511	0.08473	902.511	0.10144	902.511	0.11275	902.511	0.12623
900.582	-0.01894	900.582	0.00878	900.582	0.04924	900.582	0.07182	900.582	0.08473	900.582	0.10144	900.582	0.11275	900.582	0.12623
898.654	-0.01894	898.654	0.00878	898.654	0.04924	898.654	0.07182	898.654	0.08473	898.654	0.10144	898.654	0.11275	898.654	0.12623

## Sheet: Fig 5c and d
Wavenumber (cm-1)	30s	Wavenumber (cm-1)	1min	Wavenumber (cm-1)	2min	Wavenumber (cm-1)	3min	Wavenumber (cm-1)	5min	Wavenumber (cm-1)	7min	Wavenumber (cm-1)	10min	Wavenumber (cm-1)	15min
3997.66	0.08283	3997.66	0.06499	3997.66	0.05281	3997.66	0.04619	3997.66	0.02937	3997.66	0.01805	3997.66	0.00678	3997.66	-0.00393
3995.73	0.08283	3995.73	0.06499	3995.73	0.05281	3995.73	0.04619	3995.73	0.02937	3995.73	0.01805	3995.73	0.00678	3995.73	-0.00393
3993.8	0.08283	3993.8	0.06499	3993.8	0.05281	3993.8	0.04619	3993.8	0.02937	3993.8	0.01805	3993.8	0.00678	3993.8	-0.00393
3991.87	0.08283	3991.87	0.06499	3991.87	0.05281	3991.87	0.04619	3991.87	0.02937	3991.87	0.01805	3991.87	0.00678	3991.87	-0.00393
3989.95	0.08283	3989.95	0.06499	3989.95	0.05281	3989.95	0.04619	3989.95	0.02937	3989.95	0.01805	3989.95	0.00678	3989.95	-0.00393
3988.02	0.08283	3988.02	0.06499	3988.02	0.05281	3988.02	0.04619	3988.02	0.02937	3988.02	0.01805	3988.02	0.00678	3988.02	-0.00393
3986.09	0.08283	3986.09	0.06499	3986.09	0.05281	3986.09	0.04619	3986.09	0.02937	3986.09	0.01805	3986.09	0.00678	3986.09	-0.00393
3984.16	0.08281	3984.16	0.06486	3984.16	0.0525	3984.16	0.04605	3984.16	0.02959	3984.16	0.01791	3984.16	0.00685	3984.16	-0.00386
3982.23	0.08299	3982.23	0.06513	3982.23	0.05251	3982.23	0.04611	3982.23	0.02982	3982.23	0.01806	3982.23	0.00717	3982.23	-0.00354
3980.3	0.0832	3980.3	0.06559	3980.3	0.05292	3980.3	0.0462	3980.3	0.02996	3980.3	0.01851	3980.3	0.0077	3980.3	-0.0032
3978.37	0.08331	3978.37	0.06603	3978.37	0.05337	3978.37	0.04616	3978.37	0.02995	3978.37	0.01907	3978.37	0.0083	3978.37	-0.00298
3976.45	0.08336	3976.45	0.06631	3976.45	0.05364	3976.45	0.04618	3976.45	0.02989	3976.45	0.01955	3976.45	0.00881	3976.45	-0.00295
3974.52	0.08347	3974.52	0.06634	3974.52	0.05372	3974.52	0.04638	3974.52	0.02977	3974.52	0.01982	3974.52	0.00908	3974.52	-0.00301
3972.59	0.08357	3972.59	0.0662	3972.59	0.05368	3972.59	0.04654	3972.59	0.02948	3972.59	0.01988	3972.59	0.00902	3972.59	-0.00298
3970.66	0.08353	3970.66	0.06604	3970.66	0.05362	3970.66	0.04646	3970.66	0.02911	3970.66	0.0198	3970.66	0.00876	3970.66	-0.00284
3968.73	0.08333	3968.73	0.06586	3968.73	0.05369	3968.73	0.04623	3968.73	0.02888	3968.73	0.01962	3968.73	0.00859	3968.73	-0.0027
3966.8	0.08303	3966.8	0.06564	3966.8	0.05392	3966.8	0.04611	3966.8	0.02889	3966.8	0.01935	3966.8	0.00852	3966.8	-0.00265
3964.88	0.0826	3964.88	0.06538	3964.88	0.05422	3964.88	0.0461	3964.88	0.02894	3964.88	0.01897	3964.88	0.0084	3964.88	-0.00275
3962.95	0.08208	3962.95	0.0651	3962.95	0.05449	3962.95	0.04607	3962.95	0.02881	3962.95	0.01855	3962.95	0.00829	3962.95	-0.00284
3961.02	0.08162	3961.02	0.06485	3961.02	0.05472	3961.02	0.04602	3961.02	0.02866	3961.02	0.01825	3961.02	0.00827	3961.02	-0.00285
3959.09	0.08134	3959.09	0.06468	3959.09	0.05489	3959.09	0.04603	3959.09	0.02867	3959.09	0.01817	3959.09	0.00825	3959.09	-0.00295
3957.16	0.0813	3957.16	0.06455	3957.16	0.05491	3957.16	0.046	3957.16	0.02882	3957.16	0.01829	3957.16	0.00821	3957.16	-0.00313
3955.23	0.08154	3955.23	0.06447	3955.23	0.05485	3955.23	0.04587	3955.23	0.02905	3955.23	0.01854	3955.23	0.00816	3955.23	-0.0032
3953.3	0.08197	3953.3	0.06451	3953.3	0.05482	3953.3	0.04572	3953.3	0.02934	3953.3	0.01887	3953.3	0.00804	3953.3	-0.00312
3951.38	0.08248	3951.38	0.06464	3951.38	0.05479	3951.38	0.04557	3951.38	0.02965	3951.38	0.01916	3951.38	0.00781	3951.38	-0.00299
3949.45	0.08306	3949.45	0.06486	3949.45	0.05476	3949.45	0.04542	3949.45	0.02998	3949.45	0.01943	3949.45	0.00771	3949.45	-0.00283
3947.52	0.08358	3947.52	0.06526	3947.52	0.05483	3947.52	0.04534	3947.52	0.03029	3947.52	0.0197	3947.52	0.00792	3947.52	-0.00267
3945.59	0.08393	3945.59	0.06588	3945.59	0.05494	3945.59	0.0453	3945.59	0.03054	3945.59	0.01982	3945.59	0.00827	3945.59	-0.00265
3943.66	0.08417	3943.66	0.06653	3943.66	0.05502	3943.66	0.0452	3943.66	0.03062	3943.66	0.01981	3943.66	0.0085	3943.66	-0.00278
3941.73	0.08432	3941.73	0.06703	3941.73	0.05509	3941.73	0.04503	3941.73	0.03037	3941.73	0.01991	3941.73	0.00854	3941.73	-0.00287
3939.81	0.08429	3939.81	0.0673	3939.81	0.05518	3939.81	0.0449	3939.81	0.02983	3939.81	0.02007	3939.81	0.00841	3939.81	-0.00279
3937.88	0.08406	3937.88	0.06741	3937.88	0.05517	3937.88	0.0449	3937.88	0.02936	3937.88	0.0202	3937.88	0.00824	3937.88	-0.00269
3935.95	0.0838	3935.95	0.06748	3935.95	0.05497	3935.95	0.04498	3935.95	0.02918	3935.95	0.02038	3935.95	0.00816	3935.95	-0.00267
3934.02	0.08369	3934.02	0.06741	3934.02	0.05469	3934.02	0.04499	3934.02	0.0292	3934.02	0.02064	3934.02	0.00824	3934.02	-0.00251
3932.09	0.08374	3932.09	0.06706	3932.09	0.05452	3932.09	0.04484	3932.09	0.02924	3932.09	0.02087	3932.09	0.00843	3932.09	-0.00208
3930.16	0.08389	3930.16	0.06647	3930.16	0.05457	3930.16	0.04473	3930.16	0.02931	3930.16	0.02107	3930.16	0.00869	3930.16	-0.0016
3928.24	0.08412	3928.24	0.06595	3928.24	0.05482	3928.24	0.045	3928.24	0.0295	3928.24	0.02133	3928.24	0.00915	3928.24	-0.00124
3926.31	0.0843	3926.31	0.06578	3926.31	0.05505	3926.31	0.04563	3926.31	0.02984	3926.31	0.02162	3926.31	0.00984	3926.31	-0.000916
3924.38	0.08415	3924.38	0.0659	3924.38	0.05508	3924.38	0.04631	3924.38	0.03018	3924.38	0.02172	3924.38	0.0104	3924.38	-0.000694
3922.45	0.08376	3922.45	0.06601	3922.45	0.05501	3922.45	0.0468	3922.45	0.03035	3922.45	0.02149	3922.45	0.01054	3922.45	-0.00077
3920.52	0.08341	3920.52	0.06587	3920.52	0.05491	3920.52	0.047	3920.52	0.03027	3920.52	0.02106	3920.52	0.01022	3920.52	-0.00122
3918.59	0.08318	3918.59	0.06559	3918.59	0.05475	3918.59	0.04693	3918.59	0.03	3918.59	0.02057	3918.59	0.00951	3918.59	-0.00193
3916.66	0.08298	3916.66	0.06545	3916.66	0.05445	3916.66	0.04675	3916.66	0.02974	3916.66	0.01999	3916.66	0.00861	3916.66	-0.00278
3914.74	0.08285	3914.74	0.06554	3914.74	0.05418	3914.74	0.04668	3914.74	0.02977	3914.74	0.01951	3914.74	0.00802	3914.74	-0.00352
3912.81	0.08289	3912.81	0.06573	3912.81	0.05426	3912.81	0.04672	3912.81	0.03022	3912.81	0.01933	3912.81	0.00798	3912.81	-0.00371
3910.88	0.08321	3910.88	0.06593	3910.88	0.05474	3910.88	0.04673	3910.88	0.0309	3910.88	0.01938	3910.88	0.00833	3910.88	-0.00323
3908.95	0.08385	3908.95	0.06611	3908.95	0.05546	3908.95	0.04682	3908.95	0.03151	3908.95	0.01968	3908.95	0.00887	3908.95	-0.00239
3907.02	0.0847	3907.02	0.06634	3907.02	0.05625	3907.02	0.04712	3907.02	0.03196	3907.02	0.02025	3907.02	0.00951	3907.02	-0.00143
3905.09	0.08563	3905.09	0.06679	3905.09	0.05694	3905.09	0.04765	3905.09	0.03235	3905.09	0.02097	3905.09	0.01021	3905.09	-0.000332
3903.17	0.08634	3903.17	0.06738	3903.17	0.05738	3903.17	0.0483	3903.17	0.03276	3903.17	0.02172	3903.17	0.01089	3903.17	0.000923
3901.24	0.08669	3901.24	0.06775	3901.24	0.05767	3901.24	0.04887	3901.24	0.03306	3901.24	0.02232	3901.24	0.01144	3901.24	0.00203
3899.31	0.08677	3899.31	0.06777	3899.31	0.05785	3899.31	0.04916	3899.31	0.03292	3899.31	0.02256	3899.31	0.01179	3899.31	0.00254
3897.38	0.08662	3897.38	0.06756	3897.38	0.05771	3897.38	0.04895	3897.38	0.03222	3897.38	0.02239	3897.38	0.01189	3897.38	0.00233
3895.45	0.08622	3895.45	0.06721	3895.45	0.05718	3895.45	0.04818	3895.45	0.03117	3895.45	0.022	3895.45	0.01179	3895.45	0.00157
3893.52	0.08572	3893.52	0.06686	3893.52	0.05657	3893.52	0.04728	3893.52	0.03017	3893.52	0.02166	3893.52	0.01163	3893.52	0.000653
3891.59	0.08531	3891.59	0.06676	3891.59	0.05622	3891.59	0.04675	3891.59	0.0296	3891.59	0.02148	3891.59	0.01177	3891.59	1.1e-05
3889.67	0.08504	3889.67	0.06693	3889.67	0.05609	3889.67	0.04647	3889.67	0.02943	3889.67	0.02136	3889.67	0.01208	3889.67	-0.000204
3887.74	0.08503	3887.74	0.06724	3887.74	0.05592	3887.74	0.0461	3887.74	0.02931	3887.74	0.02125	3887.74	0.0121	3887.74	-0.000269
3885.81	0.08526	3885.81	0.06753	3885.81	0.0556	3885.81	0.04562	3885.81	0.02911	3885.81	0.02118	3885.81	0.01169	3885.81	-0.000425
3883.88	0.0855	3883.88	0.06767	3883.88	0.05506	3883.88	0.04503	3883.88	0.02897	3883.88	0.02105	3883.88	0.01087	3883.88	-0.000723
3881.95	0.08567	3881.95	0.0677	3881.95	0.05455	3881.95	0.04464	3881.95	0.02908	3881.95	0.02089	3881.95	0.00993	3881.95	-0.00105
3880.02	0.08602	3880.02	0.0677	3880.02	0.05447	3880.02	0.04481	3880.02	0.02951	3880.02	0.02087	3880.02	0.00925	3880.02	-0.00107
3878.1	0.08654	3878.1	0.06762	3878.1	0.0545	3878.1	0.0454	3878.1	0.03007	3878.1	0.02093	3878.1	0.00894	3878.1	-0.000815
3876.17	0.087	3876.17	0.0676	3876.17	0.05412	3876.17	0.04601	3876.17	0.0305	3876.17	0.02088	3876.17	0.00888	3876.17	-0.000622
3874.24	0.08751	3874.24	0.06787	3874.24	0.05354	3874.24	0.04668	3874.24	0.03102	3874.24	0.02088	3874.24	0.00921	3874.24	-0.000423
3872.31	0.08813	3872.31	0.06829	3872.31	0.05354	3872.31	0.04749	3872.31	0.03175	3872.31	0.02108	3872.31	0.00995	3872.31	-6.6e-05
3870.38	0.08855	3870.38	0.06861	3870.38	0.05408	3870.38	0.04839	3870.38	0.03245	3870.38	0.02128	3870.38	0.01082	3870.38	0.000416
3868.45	0.08853	3868.45	0.06885	3868.45	0.05455	3868.45	0.04925	3868.45	0.0328	3868.45	0.02121	3868.45	0.01162	3868.45	0.000902
3866.53	0.08821	3866.53	0.06886	3866.53	0.05466	3866.53	0.04985	3866.53	0.03265	3866.53	0.0209	3866.53	0.01213	3866.53	0.00107
3864.6	0.08814	3864.6	0.06876	3864.6	0.05502	3864.6	0.0502	3864.6	0.03243	3864.6	0.02068	3864.6	0.01227	3864.6	0.000803
3862.67	0.08849	3862.67	0.06939	3862.67	0.05597	3862.67	0.05044	3862.67	0.03294	3862.67	0.02119	3862.67	0.01238	3862.67	0.000717
3860.74	0.08871	3860.74	0.07048	3860.74	0.057	3860.74	0.0506	3860.74	0.03386	3860.74	0.02211	3860.74	0.0126	3860.74	0.000755
3858.81	0.08864	3858.81	0.07152	3858.81	0.05808	3858.81	0.05076	3858.81	0.03465	3858.81	0.02305	3858.81	0.01287	3858.81	0.000773
3856.88	0.08842	3856.88	0.07214	3856.88	0.05907	3856.88	0.05073	3856.88	0.03505	3856.88	0.02377	3856.88	0.01308	3856.88	0.000902
3854.95	0.088	3854.95	0.07224	3854.95	0.05935	3854.95	0.05016	3854.95	0.03508	3854.95	0.02403	3854.95	0.01309	3854.95	0.00099
3853.03	0.08742	3853.03	0.07212	3853.03	0.05878	3853.03	0.04919	3853.03	0.03493	3853.03	0.02385	3853.03	0.01293	3853.03	0.000858
3851.1	0.0872	3851.1	0.07206	3851.1	0.05807	3851.1	0.04839	3851.1	0.03477	3851.1	0.02359	3851.1	0.01279	3851.1	0.000707
3849.17	0.08723	3849.17	0.07179	3849.17	0.05781	3849.17	0.04791	3849.17	0.03445	3849.17	0.02329	3849.17	0.01265	3849.17	0.000758
3847.24	0.08682	3847.24	0.07112	3847.24	0.05772	3847.24	0.04735	3847.24	0.03373	3847.24	0.02277	3847.24	0.01234	3847.24	0.00092
3845.31	0.08604	3845.31	0.07024	3845.31	0.05761	3845.31	0.0466	3845.31	0.03276	3845.31	0.02212	3845.31	0.01191	3845.31	0.000959
3843.38	0.08552	3843.38	0.06945	3843.38	0.05771	3843.38	0.046	3843.38	0.03191	3843.38	0.02161	3843.38	0.01155	3843.38	0.000875
3841.46	0.08574	3841.46	0.06919	3841.46	0.05841	3841.46	0.04601	3841.46	0.03174	3841.46	0.02164	3841.46	0.01144	3841.46	0.00106
3839.53	0.0864	3839.53	0.06978	3839.53	0.05942	3839.53	0.04676	3839.53	0.03234	3839.53	0.0224	3839.53	0.0117	3839.53	0.00187
3837.6	0.08683	3837.6	0.07036	3837.6	0.06011	3837.6	0.048	3837.6	0.03283	3837.6	0.02318	3837.6	0.01208	3837.6	0.00273
3835.67	0.087	3835.67	0.07043	3835.67	0.06045	3835.67	0.0492	3835.67	0.0329	3835.67	0.02369	3835.67	0.0123	3835.67	0.00335
3833.74	0.08706	3833.74	0.06994	3833.74	0.0604	3833.74	0.04989	3833.74	0.03259	3833.74	0.02388	3833.74	0.01226	3833.74	0.0037
3831.81	0.08739	3831.81	0.06932	3831.81	0.0601	3831.81	0.0502	3831.81	0.03216	3831.81	0.02388	3831.81	0.0121	3831.81	0.00371
3829.88	0.08822	3829.88	0.06914	3829.88	0.05977	3829.88	0.05062	3829.88	0.03192	3829.88	0.02399	3829.88	0.01208	3829.88	0.00336
3827.96	0.08937	3827.96	0.06935	3827.96	0.05946	3827.96	0.05126	3827.96	0.0321	3827.96	0.0243	3827.96	0.01221	3827.96	0.00285
3826.03	0.09036	3826.03	0.06975	3826.03	0.05929	3826.03	0.05183	3826.03	0.03267	3826.03	0.02468	3826.03	0.0124	3826.03	0.00241
3824.1	0.09079	3824.1	0.07027	3824.1	0.05919	3824.1	0.05186	3824.1	0.03327	3824.1	0.02486	3824.1	0.01256	3824.1	0.00199
3822.17	0.09072	3822.17	0.07078	3822.17	0.05896	3822.17	0.05129	3822.17	0.03359	3822.17	0.02474	3822.17	0.01264	3822.17	0.00142
3820.24	0.09028	3820.24	0.07104	3820.24	0.05845	3820.24	0.05041	3820.24	0.03359	3820.24	0.02431	3820.24	0.01256	3820.24	0.000822
3818.31	0.08954	3818.31	0.07091	3818.31	0.05762	3818.31	0.04959	3818.31	0.03342	3818.31	0.02364	3818.31	0.01233	3818.31	0.0004
3816.39	0.08865	3816.39	0.07053	3816.39	0.05663	3816.39	0.04883	3816.39	0.03316	3816.39	0.02279	3816.39	0.01204	3816.39	0.000204
3814.46	0.08772	3814.46	0.07001	3814.46	0.05568	3814.46	0.04791	3814.46	0.03274	3814.46	0.02187	3814.46	0.01168	3814.46	0.00017
3812.53	0.08683	3812.53	0.06938	3812.53	0.05492	3812.53	0.0468	3812.53	0.03222	3812.53	0.02113	3812.53	0.01124	3812.53	0.000381
3810.6	0.08615	3810.6	0.06894	3810.6	0.05453	3810.6	0.04592	3810.6	0.03178	3810.6	0.02063	3810.6	0.01102	3810.6	0.000902
3808.67	0.08599	3808.67	0.06908	3808.67	0.05481	3808.67	0.04565	3808.67	0.03152	3808.67	0.02052	3808.67	0.01131	3808.67	0.00152
3806.74	0.08626	3806.74	0.06972	3806.74	0.05573	3806.74	0.04607	3806.74	0.03158	3806.74	0.02086	3806.74	0.01217	3806.74	0.00208
3804.81	0.0867	3804.81	0.07027	3804.81	0.05675	3804.81	0.04677	3804.81	0.03188	3804.81	0.02148	3804.81	0.01325	3804.81	0.00251
3802.89	0.08728	3802.89	0.07053	3802.89	0.05747	3802.89	0.04742	3802.89	0.03204	3802.89	0.02204	3802.89	0.01416	3802.89	0.00275
3800.96	0.08789	3800.96	0.07039	3800.96	0.05774	3800.96	0.04789	3800.96	0.03175	3800.96	0.02223	3800.96	0.01473	3800.96	0.00266
3799.03	0.08836	3799.03	0.06986	3799.03	0.05761	3799.03	0.04816	3799.03	0.03117	3799.03	0.02212	3799.03	0.0149	3799.03	0.00228
3797.1	0.08857	3797.1	0.0691	3797.1	0.05726	3797.1	0.04828	3797.1	0.03057	3797.1	0.02189	3797.1	0.01462	3797.1	0.00177
3795.17	0.08863	3795.17	0.06819	3795.17	0.05681	3795.17	0.04829	3795.17	0.03012	3795.17	0.02162	3795.17	0.01401	3795.17	0.00122
3793.24	0.08867	3793.24	0.06734	3793.24	0.05644	3793.24	0.04804	3793.24	0.02991	3793.24	0.02134	3793.24	0.01347	3793.24	0.000707
3791.32	0.08865	3791.32	0.06677	3791.32	0.05637	3791.32	0.04753	3791.32	0.03002	3791.32	0.02131	3791.32	0.01315	3791.32	0.000381
3789.39	0.08845	3789.39	0.06663	3789.39	0.05667	3789.39	0.04715	3789.39	0.03056	3789.39	0.02167	3789.39	0.01304	3789.39	0.000446
3787.46	0.0881	3787.46	0.06695	3787.46	0.05719	3787.46	0.04709	3787.46	0.03131	3787.46	0.02214	3787.46	0.01311	3787.46	0.000722
3785.53	0.08778	3785.53	0.06746	3785.53	0.05773	3785.53	0.04714	3785.53	0.03189	3785.53	0.02249	3785.53	0.01321	3785.53	0.000871
3783.6	0.08753	3783.6	0.0679	3783.6	0.05809	3783.6	0.04724	3783.6	0.03218	3783.6	0.02273	3783.6	0.01323	3783.6	0.000872
3781.67	0.08733	3781.67	0.0681	3781.67	0.05805	3781.67	0.04738	3781.67	0.03215	3781.67	0.02284	3781.67	0.01305	3781.67	0.000889
3779.75	0.08723	3779.75	0.06808	3779.75	0.05765	3779.75	0.04752	3779.75	0.03194	3779.75	0.02276	3779.75	0.01271	3779.75	0.00103
3777.82	0.0872	3777.82	0.06798	3777.82	0.05713	3777.82	0.04765	3777.82	0.03169	3777.82	0.02258	3777.82	0.01236	3777.82	0.00124
3775.89	0.08712	3775.89	0.06796	3775.89	0.05677	3775.89	0.04789	3775.89	0.03144	3775.89	0.02244	3775.89	0.01203	3775.89	0.00153
3773.96	0.08702	3773.96	0.06794	3773.96	0.05659	3773.96	0.0482	3773.96	0.03116	3773.96	0.0223	3773.96	0.01173	3773.96	0.00197
3772.03	0.08691	3772.03	0.06779	3772.03	0.0565	3772.03	0.04845	3772.03	0.0309	3772.03	0.02201	3772.03	0.01164	3772.03	0.00246
3770.1	0.08691	3770.1	0.06773	3770.1	0.05668	3770.1	0.04855	3770.1	0.0309	3770.1	0.0217	3770.1	0.01198	3770.1	0.00299
3768.17	0.08733	3768.17	0.06804	3768.17	0.05731	3768.17	0.04851	3768.17	0.03131	3768.17	0.02166	3768.17	0.01281	3768.17	0.00373
3766.25	0.08811	3766.25	0.06851	3766.25	0.05814	3766.25	0.04838	3766.25	0.03194	3766.25	0.02184	3766.25	0.01383	3766.25	0.00459
3764.32	0.08895	3764.32	0.06883	3764.32	0.05873	3764.32	0.04826	3764.32	0.03247	3764.32	0.02194	3764.32	0.01465	3764.32	0.00522
3762.39	0.08979	3762.39	0.06921	3762.39	0.05904	3762.39	0.04842	3762.39	0.03277	3762.39	0.02232	3762.39	0.01529	3762.39	0.00552
3760.46	0.09065	3760.46	0.06985	3760.46	0.05944	3760.46	0.04902	3760.46	0.0333	3760.46	0.02344	3760.46	0.01608	3760.46	0.00588
3758.53	0.09094	3758.53	0.07004	3758.53	0.05963	3758.53	0.04955	3758.53	0.03428	3758.53	0.02476	3758.53	0.01667	3758.53	0.00651
3756.6	0.09012	3756.6	0.06924	3756.6	0.05916	3756.6	0.04954	3756.6	0.03535	3756.6	0.02602	3756.6	0.0167	3756.6	0.00721
3754.68	0.0885	3754.68	0.06776	3754.68	0.05819	3754.68	0.04898	3754.68	0.03621	3754.68	0.0273	3754.68	0.01615	3754.68	0.00776
3752.75	0.08709	3752.75	0.0665	3752.75	0.05722	3752.75	0.04837	3752.75	0.03681	3752.75	0.02838	3752.75	0.01519	3752.75	0.00805
3750.82	0.08631	3750.82	0.0658	3750.82	0.05647	3750.82	0.04788	3750.82	0.03718	3750.82	0.02897	3750.82	0.01399	3750.82	0.00794
3748.89	0.08629	3748.89	0.06584	3748.89	0.05617	3748.89	0.04756	3748.89	0.03729	3748.89	0.02904	3748.89	0.01277	3748.89	0.00727
3746.96	0.08725	3746.96	0.06692	3746.96	0.0566	3746.96	0.04776	3746.96	0.03736	3746.96	0.02894	3746.96	0.01207	3746.96	0.00615
3745.03	0.08936	3745.03	0.06895	3745.03	0.05778	3745.03	0.04902	3745.03	0.03784	3745.03	0.02888	3745.03	0.01279	3745.03	0.00576
3743.1	0.09225	3743.1	0.07131	3743.1	0.05959	3743.1	0.05125	3743.1	0.03858	3743.1	0.02892	3743.1	0.01496	3743.1	0.00679
3741.18	0.09546	3741.18	0.07386	3741.18	0.06188	3741.18	0.05403	3741.18	0.03933	3741.18	0.02952	3741.18	0.018	3741.18	0.0087
3739.25	0.09879	3739.25	0.07688	3739.25	0.06471	3739.25	0.05717	3739.25	0.04031	3739.25	0.0312	3739.25	0.02157	3739.25	0.01114
3737.32	0.10187	3737.32	0.08014	3737.32	0.06799	3737.32	0.06023	3737.32	0.04197	3737.32	0.03374	3737.32	0.02539	3737.32	0.01419
3735.39	0.10376	3735.39	0.08265	3735.39	0.07073	3735.39	0.06252	3735.39	0.0441	3735.39	0.03601	3735.39	0.02877	3735.39	0.01759
3733.46	0.10419	3733.46	0.08404	3733.46	0.07235	3733.46	0.06392	3733.46	0.04615	3733.46	0.03788	3733.46	0.03141	3733.46	0.02094
3731.53	0.10375	3731.53	0.0846	3731.53	0.0733	3731.53	0.06454	3731.53	0.04798	3731.53	0.03967	3731.53	0.03335	3731.53	0.02395
3729.61	0.10299	3729.61	0.08466	3729.61	0.07386	3729.61	0.06446	3729.61	0.04951	3729.61	0.04117	3729.61	0.03446	3729.61	0.0261
3727.68	0.10169	3727.68	0.08397	3727.68	0.07376	3727.68	0.0636	3727.68	0.05021	3727.68	0.04198	3727.68	0.03448	3727.68	0.02695
3725.75	0.09981	3725.75	0.08241	3725.75	0.07287	3725.75	0.06204	3725.75	0.04971	3725.75	0.0419	3725.75	0.0335	3725.75	0.0264
3723.82	0.09741	3723.82	0.08014	3723.82	0.07106	3723.82	0.06009	3723.82	0.0484	3723.82	0.0409	3723.82	0.03214	3723.82	0.02482
3721.89	0.09477	3721.89	0.0774	3721.89	0.06875	3721.89	0.05831	3721.89	0.04732	3721.89	0.03944	3721.89	0.03128	3721.89	0.02358
3719.96	0.09239	3719.96	0.0742	3719.96	0.06684	3719.96	0.05701	3719.96	0.04665	3719.96	0.03857	3719.96	0.03128	3719.96	0.02364
3718.04	0.09035	3718.04	0.07086	3718.04	0.06524	3718.04	0.05588	3718.04	0.04584	3718.04	0.0386	3718.04	0.03182	3718.04	0.02444
3716.11	0.08856	3716.11	0.068	3716.11	0.06384	3716.11	0.05488	3716.11	0.04492	3716.11	0.03916	3716.11	0.03259	3716.11	0.02573
3714.18	0.08699	3714.18	0.06615	3714.18	0.06283	3714.18	0.05424	3714.18	0.04437	3714.18	0.03992	3714.18	0.03361	3714.18	0.02749
3712.25	0.08576	3712.25	0.06533	3712.25	0.06222	3712.25	0.05413	3712.25	0.04456	3712.25	0.0407	3712.25	0.03515	3712.25	0.02967
3710.32	0.08478	3710.32	0.06487	3710.32	0.06158	3710.32	0.05437	3710.32	0.04513	3710.32	0.04146	3710.32	0.03699	3710.32	0.03209
3708.39	0.0838	3708.39	0.06429	3708.39	0.06075	3708.39	0.05471	3708.39	0.04575	3708.39	0.04239	3708.39	0.03873	3708.39	0.0345
3706.46	0.08267	3706.46	0.06349	3706.46	0.05964	3706.46	0.0549	3706.46	0.04623	3706.46	0.04333	3706.46	0.04004	3706.46	0.0366
3704.54	0.08136	3704.54	0.0625	3704.54	0.05802	3704.54	0.05465	3704.54	0.04617	3704.54	0.04361	3704.54	0.0406	3704.54	0.03798
3702.61	0.07995	3702.61	0.06129	3702.61	0.05595	3702.61	0.05366	3702.61	0.04547	3702.61	0.04281	3702.61	0.04025	3702.61	0.03816
3700.68	0.07887	3700.68	0.06014	3700.68	0.05411	3700.68	0.0522	3700.68	0.04462	3700.68	0.04146	3700.68	0.0392	3700.68	0.0373
3698.75	0.07868	3698.75	0.05932	3698.75	0.05331	3698.75	0.05098	3698.75	0.04431	3698.75	0.04032	3698.75	0.03829	3698.75	0.03635
3696.82	0.07914	3696.82	0.05845	3696.82	0.05315	3696.82	0.04998	3696.82	0.04407	3696.82	0.03933	3696.82	0.03784	3696.82	0.03568
3694.89	0.07948	3694.89	0.05732	3694.89	0.05264	3694.89	0.0486	3694.89	0.04304	3694.89	0.03785	3694.89	0.03712	3694.89	0.03472
3692.97	0.07922	3692.97	0.05611	3692.97	0.05166	3692.97	0.0467	3692.97	0.0413	3692.97	0.03574	3692.97	0.03556	3692.97	0.03317
3691.04	0.07835	3691.04	0.05504	3691.04	0.05056	3691.04	0.0446	3691.04	0.03937	3691.04	0.03329	3691.04	0.03334	3691.04	0.03105
3689.11	0.07703	3689.11	0.05405	3689.11	0.04922	3689.11	0.04266	3689.11	0.03753	3689.11	0.03095	3689.11	0.03101	3689.11	0.02856
3687.18	0.07548	3687.18	0.053	3687.18	0.04719	3687.18	0.0409	3687.18	0.03577	3687.18	0.02908	3687.18	0.02891	3687.18	0.02601
3685.25	0.07386	3685.25	0.05211	3685.25	0.04498	3685.25	0.03923	3685.25	0.03434	3685.25	0.0274	3685.25	0.02701	3685.25	0.0238
3683.32	0.07191	3683.32	0.05145	3683.32	0.04312	3683.32	0.03789	3683.32	0.0332	3683.32	0.02583	3683.32	0.02513	3683.32	0.02229
3681.39	0.06974	3681.39	0.05113	3681.39	0.04159	3681.39	0.03687	3681.39	0.03221	3681.39	0.02454	3681.39	0.02326	3681.39	0.02143
3679.47	0.06792	3679.47	0.05113	3679.47	0.04023	3679.47	0.03598	3679.47	0.03126	3679.47	0.02378	3679.47	0.0215	3679.47	0.02099
3677.54	0.06694	3677.54	0.05119	3677.54	0.0395	3677.54	0.03547	3677.54	0.03055	3677.54	0.02375	3677.54	0.02025	3677.54	0.02106
3675.61	0.06657	3675.61	0.05098	3675.61	0.03942	3675.61	0.03529	3675.61	0.03008	3675.61	0.02396	3675.61	0.0198	3675.61	0.02171
3673.68	0.0661	3673.68	0.05003	3673.68	0.03915	3673.68	0.03487	3673.68	0.02937	3673.68	0.02365	3673.68	0.0196	3673.68	0.02225
3671.75	0.06547	3671.75	0.04841	3671.75	0.03851	3671.75	0.03411	3671.75	0.02827	3671.75	0.02292	3671.75	0.01902	3671.75	0.02232
3669.82	0.06486	3669.82	0.04647	3669.82	0.03759	3669.82	0.03321	3669.82	0.02696	3669.82	0.02211	3669.82	0.01798	3669.82	0.02188
3667.9	0.06442	3667.9	0.04469	3667.9	0.03658	3667.9	0.03242	3667.9	0.02578	3667.9	0.02156	3667.9	0.01712	3667.9	0.0211
3665.97	0.0643	3665.97	0.04344	3665.97	0.03568	3665.97	0.03193	3665.97	0.02507	3665.97	0.02158	3665.97	0.01714	3665.97	0.02024
3664.04	0.0646	3664.04	0.04267	3664.04	0.03506	3664.04	0.03155	3664.04	0.02494	3664.04	0.02205	3664.04	0.01801	3664.04	0.0194
3662.11	0.06486	3662.11	0.04197	3662.11	0.03509	3662.11	0.031	3662.11	0.025	3662.11	0.02236	3662.11	0.01897	3662.11	0.01874
3660.18	0.06463	3660.18	0.04177	3660.18	0.03571	3660.18	0.03091	3660.18	0.02486	3660.18	0.02253	3660.18	0.01965	3660.18	0.0189
3658.25	0.06502	3658.25	0.04344	3658.25	0.03667	3658.25	0.03253	3658.25	0.02529	3658.25	0.02317	3658.25	0.02081	3658.25	0.02047
3656.32	0.0661	3656.32	0.04605	3656.32	0.0375	3656.32	0.03502	3656.32	0.02612	3656.32	0.02427	3656.32	0.02253	3656.32	0.02259
3654.4	0.06722	3654.4	0.04843	3654.4	0.03825	3654.4	0.03743	3654.4	0.02688	3654.4	0.02535	3654.4	0.02432	3654.4	0.0246
3652.47	0.06803	3652.47	0.05024	3652.47	0.03911	3652.47	0.03939	3652.47	0.02741	3652.47	0.02605	3652.47	0.0258	3652.47	0.02629
3650.54	0.06873	3650.54	0.05142	3650.54	0.04006	3650.54	0.04083	3650.54	0.02777	3650.54	0.02633	3650.54	0.02678	3650.54	0.02742
3648.61	0.06969	3648.61	0.05207	3648.61	0.04109	3648.61	0.04177	3648.61	0.0281	3648.61	0.02639	3648.61	0.02722	3648.61	0.02786
3646.68	0.0709	3646.68	0.05254	3646.68	0.04221	3646.68	0.04219	3646.68	0.02858	3646.68	0.02648	3646.68	0.02738	3646.68	0.02782
3644.75	0.07203	3644.75	0.05315	3644.75	0.04331	3644.75	0.04207	3644.75	0.02935	3644.75	0.02685	3644.75	0.02769	3644.75	0.02755
3642.83	0.07288	3642.83	0.05378	3642.83	0.04418	3642.83	0.04159	3642.83	0.03035	3642.83	0.02767	3642.83	0.02815	3642.83	0.02709
3640.9	0.07329	3640.9	0.05397	3640.9	0.04467	3640.9	0.041	3640.9	0.03128	3640.9	0.02886	3640.9	0.02842	3640.9	0.02639
3638.97	0.07347	3638.97	0.05363	3638.97	0.04517	3638.97	0.04064	3638.97	0.03236	3638.97	0.03038	3638.97	0.02851	3638.97	0.02587
3637.04	0.07414	3637.04	0.05378	3637.04	0.04627	3637.04	0.04109	3637.04	0.03416	3637.04	0.03219	3637.04	0.02887	3637.04	0.02629
3635.11	0.07564	3635.11	0.05526	3635.11	0.04783	3635.11	0.04281	3635.11	0.03683	3635.11	0.03414	3635.11	0.02998	3635.11	0.02782
3633.18	0.07706	3633.18	0.05686	3633.18	0.04921	3633.18	0.04461	3633.18	0.03936	3633.18	0.0359	3633.18	0.03144	3633.18	0.02947
3631.26	0.07813	3631.26	0.05815	3631.26	0.05021	3631.26	0.04616	3631.26	0.04107	3631.26	0.03714	3631.26	0.03279	3631.26	0.03099
3629.33	0.07918	3629.33	0.05913	3629.33	0.051	3629.33	0.0475	3629.33	0.04204	3629.33	0.03788	3629.33	0.03375	3629.33	0.03233
3627.4	0.08018	3627.4	0.05998	3627.4	0.05175	3627.4	0.0484	3627.4	0.04271	3627.4	0.03822	3627.4	0.03435	3627.4	0.03338
3625.47	0.08106	3625.47	0.06068	3625.47	0.05249	3625.47	0.04886	3625.47	0.04311	3625.47	0.03828	3625.47	0.0348	3625.47	0.03412
3623.54	0.08166	3623.54	0.06104	3623.54	0.05303	3623.54	0.04893	3623.54	0.04301	3623.54	0.03823	3623.54	0.03517	3623.54	0.03459
3621.61	0.08169	3621.61	0.06087	3621.61	0.05304	3621.61	0.04847	3621.61	0.04229	3621.61	0.03827	3621.61	0.03521	3621.61	0.03461
3619.68	0.08118	3619.68	0.06029	3619.68	0.05261	3619.68	0.04747	3619.68	0.04115	3619.68	0.03854	3619.68	0.03488	3619.68	0.03416
3617.76	0.08066	3617.76	0.05959	3617.76	0.05232	3617.76	0.04644	3617.76	0.04014	3617.76	0.03906	3617.76	0.03455	3617.76	0.03362
3615.83	0.08062	3615.83	0.05877	3615.83	0.05258	3615.83	0.04585	3615.83	0.03985	3615.83	0.03972	3615.83	0.03454	3615.83	0.03339
3613.9	0.08084	3613.9	0.05792	3613.9	0.0533	3613.9	0.04545	3613.9	0.0401	3613.9	0.04018	3613.9	0.03469	3613.9	0.03352
3611.97	0.08076	3611.97	0.05737	3611.97	0.05414	3611.97	0.04536	3611.97	0.04044	3611.97	0.04023	3611.97	0.03482	3611.97	0.03396
3610.04	0.0806	3610.04	0.05727	3610.04	0.05501	3610.04	0.04607	3610.04	0.04087	3610.04	0.04013	3610.04	0.0351	3610.04	0.03478
3608.11	0.08079	3608.11	0.05749	3608.11	0.05571	3608.11	0.04738	3608.11	0.04139	3608.11	0.04007	3608.11	0.03575	3608.11	0.0359
3606.19	0.0813	3606.19	0.05797	3606.19	0.05614	3606.19	0.04852	3606.19	0.04202	3606.19	0.04016	3606.19	0.0366	3606.19	0.03721
3604.26	0.08165	3604.26	0.05875	3604.26	0.05629	3604.26	0.04924	3604.26	0.04288	3604.26	0.04051	3604.26	0.0375	3604.26	0.03868
3602.33	0.08163	3602.33	0.05943	3602.33	0.05604	3602.33	0.04978	3602.33	0.04356	3602.33	0.04097	3602.33	0.03844	3602.33	0.03997
3600.4	0.08113	3600.4	0.05943	3600.4	0.05524	3600.4	0.04999	3600.4	0.04353	3600.4	0.04122	3600.4	0.03906	3600.4	0.0405
3598.47	0.08029	3598.47	0.05872	3598.47	0.05402	3598.47	0.04941	3598.47	0.04279	3598.47	0.04115	3598.47	0.03902	3598.47	0.04013
3596.54	0.07957	3596.54	0.058	3596.54	0.05267	3596.54	0.04813	3596.54	0.04193	3596.54	0.04101	3596.54	0.03854	3596.54	0.03926
3594.61	0.07905	3594.61	0.05756	3594.61	0.05139	3594.61	0.04682	3594.61	0.04123	3594.61	0.04067	3594.61	0.03796	3594.61	0.03801
3592.69	0.07829	3592.69	0.057	3592.69	0.04997	3592.69	0.04561	3592.69	0.04044	3592.69	0.0397	3592.69	0.03709	3592.69	0.03621
3590.76	0.07693	3590.76	0.05603	3590.76	0.0484	3590.76	0.04427	3590.76	0.03925	3590.76	0.03797	3590.76	0.03554	3590.76	0.03373
3588.83	0.07525	3588.83	0.05484	3588.83	0.04705	3588.83	0.04306	3588.83	0.03768	3588.83	0.03587	3588.83	0.03336	3588.83	0.03083
3586.9	0.07374	3586.9	0.0537	3586.9	0.04593	3586.9	0.04222	3586.9	0.03598	3586.9	0.03385	3586.9	0.0311	3586.9	0.02797
3584.97	0.07262	3584.97	0.05263	3584.97	0.0448	3584.97	0.04145	3584.97	0.03448	3584.97	0.03204	3584.97	0.02919	3584.97	0.02544
3583.04	0.07166	3583.04	0.05157	3583.04	0.04388	3583.04	0.04056	3583.04	0.03336	3583.04	0.03053	3583.04	0.02768	3583.04	0.02354
3581.12	0.07066	3581.12	0.05069	3581.12	0.04347	3581.12	0.03978	3581.12	0.03258	3581.12	0.02945	3581.12	0.02646	3581.12	0.02238
3579.19	0.06969	3579.19	0.05016	3579.19	0.04345	3579.19	0.03927	3579.19	0.03191	3579.19	0.02856	3579.19	0.02563	3579.19	0.02165
3577.26	0.06902	3577.26	0.05021	3577.26	0.04381	3577.26	0.03881	3577.26	0.03145	3577.26	0.02775	3577.26	0.02543	3577.26	0.0212
3575.33	0.06886	3575.33	0.05085	3575.33	0.04461	3575.33	0.03822	3575.33	0.03153	3575.33	0.02735	3575.33	0.02572	3575.33	0.02148
3573.4	0.06918	3573.4	0.05187	3573.4	0.04555	3573.4	0.0378	3573.4	0.03217	3573.4	0.02744	3573.4	0.0262	3573.4	0.02254
3571.47	0.06952	3571.47	0.05291	3571.47	0.04638	3571.47	0.03788	3571.47	0.03294	3571.47	0.02761	3571.47	0.02669	3571.47	0.02369
3569.55	0.06959	3569.55	0.0538	3569.55	0.04699	3569.55	0.03833	3569.55	0.03349	3569.55	0.02758	3569.55	0.02694	3569.55	0.02443
3567.62	0.06947	3567.62	0.05446	3567.62	0.04724	3567.62	0.03887	3567.62	0.03368	3567.62	0.02734	3567.62	0.02673	3567.62	0.02452
3565.69	0.06937	3565.69	0.05469	3565.69	0.04709	3565.69	0.03934	3565.69	0.03356	3565.69	0.02705	3565.69	0.02605	3565.69	0.02417
3563.76	0.0694	3563.76	0.05442	3563.76	0.04661	3563.76	0.03968	3563.76	0.03331	3563.76	0.02685	3563.76	0.02516	3563.76	0.02373
3561.83	0.06948	3561.83	0.05384	3561.83	0.04592	3561.83	0.03981	3561.83	0.03313	3561.83	0.02687	3561.83	0.02439	3561.83	0.02341
3559.9	0.06939	3559.9	0.05316	3559.9	0.04517	3559.9	0.03964	3559.9	0.03295	3559.9	0.02707	3559.9	0.02368	3559.9	0.02323
3557.97	0.06907	3557.97	0.05254	3557.97	0.0445	3557.97	0.03927	3557.97	0.03264	3557.97	0.02721	3557.97	0.0229	3557.97	0.0232
3556.05	0.06872	3556.05	0.05221	3556.05	0.04412	3556.05	0.0389	3556.05	0.03244	3556.05	0.02735	3556.05	0.02239	3556.05	0.02346
3554.12	0.06857	3554.12	0.05237	3554.12	0.04423	3554.12	0.03851	3554.12	0.0327	3554.12	0.0278	3554.12	0.02255	3554.12	0.02416
3552.19	0.06847	3552.19	0.05269	3552.19	0.04469	3552.19	0.03806	3552.19	0.03328	3552.19	0.02849	3552.19	0.02312	3552.19	0.02522
3550.26	0.06845	3550.26	0.05282	3550.26	0.04516	3550.26	0.03784	3550.26	0.03371	3550.26	0.02903	3550.26	0.02378	3550.26	0.02628
3548.33	0.06865	3548.33	0.05282	3548.33	0.04555	3548.33	0.03804	3548.33	0.0338	3548.33	0.02917	3548.33	0.02446	3548.33	0.02695
3546.4	0.06908	3546.4	0.0528	3546.4	0.04589	3546.4	0.0386	3546.4	0.03361	3546.4	0.02891	3546.4	0.02504	3546.4	0.02699
3544.48	0.06964	3544.48	0.05268	3544.48	0.04614	3544.48	0.03933	3544.48	0.0333	3544.48	0.02836	3544.48	0.02534	3544.48	0.02642
3542.55	0.07018	3542.55	0.05232	3542.55	0.04624	3542.55	0.04001	3542.55	0.03294	3542.55	0.02761	3542.55	0.02532	3542.55	0.02546
3540.62	0.07063	3540.62	0.05187	3540.62	0.04624	3540.62	0.04041	3540.62	0.03253	3540.62	0.0269	3540.62	0.02521	3540.62	0.0244
3538.69	0.07105	3538.69	0.05158	3538.69	0.04608	3538.69	0.04048	3538.69	0.03206	3538.69	0.02647	3538.69	0.02526	3538.69	0.02346
3536.76	0.07125	3536.76	0.05151	3536.76	0.04562	3536.76	0.04042	3536.76	0.0315	3536.76	0.02607	3536.76	0.02527	3536.76	0.02279
3534.83	0.07103	3534.83	0.05167	3534.83	0.04507	3534.83	0.0404	3534.83	0.03108	3534.83	0.02561	3534.83	0.02511	3534.83	0.0225
3532.9	0.07078	3532.9	0.05225	3532.9	0.04497	3532.9	0.0405	3532.9	0.03124	3532.9	0.02553	3532.9	0.02503	3532.9	0.02279
3530.98	0.07081	3530.98	0.05311	3530.98	0.04538	3530.98	0.04064	3530.98	0.03198	3530.98	0.02598	3530.98	0.02528	3530.98	0.02357
3529.05	0.07085	3529.05	0.05379	3529.05	0.04603	3529.05	0.04072	3529.05	0.03277	3529.05	0.0266	3529.05	0.02569	3529.05	0.02448
3527.12	0.07073	3527.12	0.0542	3527.12	0.04664	3527.12	0.04069	3527.12	0.03329	3527.12	0.02723	3527.12	0.02607	3527.12	0.02524
3525.19	0.07054	3525.19	0.05447	3525.19	0.04708	3525.19	0.0406	3525.19	0.0335	3525.19	0.02782	3525.19	0.02629	3525.19	0.02566
3523.26	0.07031	3523.26	0.05457	3523.26	0.0474	3523.26	0.04062	3523.26	0.03341	3523.26	0.02836	3523.26	0.02635	3523.26	0.02564
3521.33	0.07007	3521.33	0.05446	3521.33	0.04776	3521.33	0.04082	3521.33	0.0331	3521.33	0.02894	3521.33	0.02642	3521.33	0.02527
3519.41	0.06987	3519.41	0.05415	3519.41	0.04799	3519.41	0.04097	3519.41	0.03281	3519.41	0.0296	3519.41	0.02652	3519.41	0.02468
3517.48	0.06973	3517.48	0.05367	3517.48	0.04782	3517.48	0.04079	3517.48	0.03253	3517.48	0.03018	3517.48	0.02642	3517.48	0.02397
3515.55	0.06966	3515.55	0.05316	3515.55	0.04725	3515.55	0.04035	3515.55	0.03215	3515.55	0.03043	3515.55	0.02603	3515.55	0.02337
3513.62	0.06965	3513.62	0.05286	3513.62	0.04674	3513.62	0.04006	3513.62	0.03179	3513.62	0.0303	3513.62	0.02568	3513.62	0.02313
3511.69	0.06994	3511.69	0.05302	3511.69	0.04667	3511.69	0.0401	3511.69	0.03183	3511.69	0.03015	3511.69	0.02561	3511.69	0.02341
3509.76	0.07069	3509.76	0.05356	3509.76	0.04697	3509.76	0.04022	3509.76	0.03236	3509.76	0.03019	3509.76	0.02576	3509.76	0.02401
3507.83	0.07155	3507.83	0.05413	3507.83	0.04725	3507.83	0.04036	3507.83	0.03299	3507.83	0.03028	3507.83	0.02609	3507.83	0.0247
3505.91	0.07212	3505.91	0.05457	3505.91	0.04735	3505.91	0.04065	3505.91	0.03332	3505.91	0.03034	3505.91	0.02653	3505.91	0.02541
3503.98	0.07227	3503.98	0.05491	3503.98	0.04722	3503.98	0.04096	3503.98	0.03324	3503.98	0.03039	3503.98	0.02681	3503.98	0.02599
3502.05	0.072	3502.05	0.05512	3502.05	0.04675	3502.05	0.0411	3502.05	0.03279	3502.05	0.03031	3502.05	0.02679	3502.05	0.02627
3500.12	0.07138	3500.12	0.05508	3500.12	0.04603	3500.12	0.04115	3500.12	0.0322	3500.12	0.03009	3500.12	0.02684	3500.12	0.02636
3498.19	0.07078	3498.19	0.05462	3498.19	0.04545	3498.19	0.04118	3498.19	0.03198	3498.19	0.02999	3498.19	0.02734	3498.19	0.02647
3496.26	0.07046	3496.26	0.05375	3496.26	0.04506	3496.26	0.04113	3496.26	0.03227	3496.26	0.03006	3496.26	0.02798	3496.26	0.02657
3494.34	0.07026	3494.34	0.05274	3494.34	0.04459	3494.34	0.04092	3494.34	0.03255	3494.34	0.03004	3494.34	0.02814	3494.34	0.02656
3492.41	0.07003	3492.41	0.05192	3492.41	0.0443	3492.41	0.04058	3492.41	0.03261	3492.41	0.02987	3492.41	0.02791	3492.41	0.02647
3490.48	0.06993	3490.48	0.05142	3490.48	0.0447	3490.48	0.04034	3490.48	0.03281	3490.48	0.02984	3490.48	0.02784	3490.48	0.02645
3488.55	0.07005	3488.55	0.0513	3488.55	0.0456	3488.55	0.04037	3488.55	0.03333	3488.55	0.02993	3488.55	0.02805	3488.55	0.02653
3486.62	0.0703	3486.62	0.05157	3486.62	0.0464	3486.62	0.0404	3486.62	0.03382	3486.62	0.02984	3486.62	0.0282	3486.62	0.02661
3484.69	0.07067	3484.69	0.0522	3484.69	0.04692	3484.69	0.04041	3484.69	0.03399	3484.69	0.02958	3484.69	0.02822	3484.69	0.02679
3482.77	0.071	3482.77	0.05296	3482.77	0.04721	3482.77	0.04044	3482.77	0.03395	3482.77	0.0293	3482.77	0.02818	3482.77	0.02704
3480.84	0.07104	3480.84	0.05356	3480.84	0.04722	3480.84	0.04034	3480.84	0.03389	3480.84	0.02902	3480.84	0.02804	3480.84	0.02712
3478.91	0.07084	3478.91	0.05397	3478.91	0.04692	3478.91	0.04011	3478.91	0.03375	3478.91	0.0288	3478.91	0.0279	3478.91	0.02707
3476.98	0.07063	3476.98	0.05428	3476.98	0.04657	3476.98	0.04005	3476.98	0.0336	3476.98	0.02876	3476.98	0.02797	3476.98	0.02722
3475.05	0.07059	3475.05	0.05452	3475.05	0.04643	3475.05	0.04033	3475.05	0.0337	3475.05	0.02897	3475.05	0.02829	3475.05	0.02768
3473.12	0.07075	3473.12	0.05468	3473.12	0.04644	3473.12	0.04089	3473.12	0.034	3473.12	0.02944	3473.12	0.02858	3473.12	0.02817
3471.19	0.07088	3471.19	0.05481	3471.19	0.04635	3471.19	0.04152	3471.19	0.03426	3471.19	0.03014	3471.19	0.02857	3471.19	0.02839
3469.27	0.0708	3469.27	0.0548	3469.27	0.04615	3469.27	0.042	3469.27	0.03444	3469.27	0.03094	3469.27	0.02832	3469.27	0.02812
3467.34	0.07059	3467.34	0.05456	3467.34	0.04607	3467.34	0.04241	3467.34	0.03467	3467.34	0.0316	3467.34	0.02805	3467.34	0.02741
3465.41	0.07046	3465.41	0.05435	3465.41	0.04627	3465.41	0.04291	3465.41	0.03491	3465.41	0.03189	3465.41	0.02788	3465.41	0.02669
3463.48	0.0704	3463.48	0.05428	3463.48	0.04666	3463.48	0.04343	3463.48	0.03504	3463.48	0.03184	3463.48	0.02777	3463.48	0.02635
3461.55	0.07028	3461.55	0.0541	3461.55	0.04688	3461.55	0.0437	3461.55	0.03508	3461.55	0.03164	3461.55	0.02762	3461.55	0.02634
3459.62	0.06999	3459.62	0.05373	3459.62	0.04677	3459.62	0.04364	3459.62	0.03523	3459.62	0.03144	3459.62	0.0276	3459.62	0.02642
3457.7	0.06968	3457.7	0.05354	3457.7	0.0466	3457.7	0.04328	3457.7	0.0355	3457.7	0.03138	3457.7	0.02797	3457.7	0.02657
3455.77	0.06957	3455.77	0.05375	3455.77	0.04663	3455.77	0.04287	3455.77	0.0356	3455.77	0.0316	3455.77	0.02849	3455.77	0.02695
3453.84	0.06966	3453.84	0.05426	3453.84	0.0468	3453.84	0.04275	3453.84	0.03544	3453.84	0.032	3453.84	0.02876	3453.84	0.02749
3451.91	0.0699	3451.91	0.05491	3451.91	0.04695	3451.91	0.04304	3451.91	0.03523	3451.91	0.03241	3451.91	0.02889	3451.91	0.0281
3449.98	0.07024	3449.98	0.05552	3449.98	0.04703	3449.98	0.04343	3449.98	0.03517	3449.98	0.03287	3449.98	0.029	3449.98	0.02863
3448.05	0.07063	3448.05	0.05586	3448.05	0.04704	3448.05	0.04358	3448.05	0.03523	3448.05	0.03336	3448.05	0.02899	3448.05	0.0288
3446.12	0.071	3446.12	0.0558	3446.12	0.04695	3446.12	0.04348	3446.12	0.03528	3446.12	0.03353	3446.12	0.02893	3446.12	0.02848
3444.2	0.07139	3444.2	0.05554	3444.2	0.04686	3444.2	0.04341	3444.2	0.03538	3444.2	0.03331	3444.2	0.02897	3444.2	0.02798
3442.27	0.07177	3442.27	0.05539	3442.27	0.04701	3442.27	0.04363	3442.27	0.03561	3442.27	0.033	3442.27	0.02907	3442.27	0.02761
3440.34	0.07195	3440.34	0.05528	3440.34	0.0473	3440.34	0.04397	3440.34	0.03586	3440.34	0.0328	3440.34	0.02912	3440.34	0.02734
3438.41	0.07196	3438.41	0.05491	3438.41	0.04752	3438.41	0.04417	3438.41	0.03604	3438.41	0.03254	3438.41	0.02921	3438.41	0.02721
3436.48	0.07193	3436.48	0.05446	3436.48	0.04782	3436.48	0.04424	3436.48	0.0362	3436.48	0.03209	3436.48	0.02943	3436.48	0.02743
3434.55	0.07176	3434.55	0.05432	3434.55	0.04833	3434.55	0.04424	3434.55	0.03635	3434.55	0.03167	3434.55	0.02969	3434.55	0.02802
3432.63	0.07127	3432.63	0.05449	3432.63	0.0487	3432.63	0.04431	3432.63	0.03638	3432.63	0.03161	3432.63	0.02972	3432.63	0.02865
3430.7	0.07066	3430.7	0.05476	3430.7	0.04863	3430.7	0.04467	3430.7	0.03619	3430.7	0.0319	3430.7	0.02956	3430.7	0.02917
3428.77	0.07033	3428.77	0.05509	3428.77	0.04838	3428.77	0.04519	3428.77	0.03578	3428.77	0.03238	3428.77	0.02949	3428.77	0.02976
3426.84	0.07034	3426.84	0.0554	3426.84	0.04826	3426.84	0.04552	3426.84	0.03528	3426.84	0.03289	3426.84	0.02965	3426.84	0.03039
3424.91	0.0705	3424.91	0.05559	3424.91	0.04822	3424.91	0.04554	3424.91	0.03492	3424.91	0.0333	3424.91	0.02993	3424.91	0.03072
3422.98	0.07062	3422.98	0.0557	3422.98	0.04797	3422.98	0.04549	3422.98	0.0349	3422.98	0.03349	3422.98	0.0303	3422.98	0.03065
3421.06	0.07063	3421.06	0.05586	3421.06	0.04751	3421.06	0.04559	3421.06	0.03536	3421.06	0.03364	3421.06	0.0307	3421.06	0.03042
3419.13	0.07052	3419.13	0.05613	3419.13	0.04715	3419.13	0.04578	3419.13	0.03615	3419.13	0.03388	3419.13	0.03093	3419.13	0.03018
3417.2	0.07035	3417.2	0.05632	3417.2	0.04717	3417.2	0.0458	3417.2	0.03684	3417.2	0.03402	3417.2	0.03108	3417.2	0.0299
3415.27	0.07036	3415.27	0.05624	3415.27	0.04758	3415.27	0.04559	3415.27	0.03723	3415.27	0.03367	3415.27	0.03133	3415.27	0.02973
3413.34	0.07056	3413.34	0.05597	3413.34	0.04818	3413.34	0.04523	3413.34	0.03741	3413.34	0.0328	3413.34	0.03161	3413.34	0.0298
3411.41	0.0706	3411.41	0.05572	3411.41	0.04857	3411.41	0.04472	3411.41	0.03761	3411.41	0.03188	3411.41	0.03177	3411.41	0.03006
3409.48	0.0704	3409.48	0.05557	3409.48	0.04847	3409.48	0.04414	3409.48	0.03787	3409.48	0.03126	3409.48	0.03176	3409.48	0.03032
3407.56	0.07025	3407.56	0.05549	3407.56	0.04807	3407.56	0.04364	3407.56	0.03805	3407.56	0.03086	3407.56	0.03161	3407.56	0.03049
3405.63	0.07028	3405.63	0.05538	3405.63	0.04784	3405.63	0.0432	3405.63	0.03799	3405.63	0.03048	3405.63	0.0314	3405.63	0.0307
3403.7	0.07036	3403.7	0.05519	3403.7	0.0478	3403.7	0.04271	3403.7	0.03767	3403.7	0.03018	3403.7	0.03119	3403.7	0.03104
3401.77	0.07036	3401.77	0.05511	3401.77	0.04772	3401.77	0.04228	3401.77	0.03738	3401.77	0.03015	3401.77	0.03097	3401.77	0.03129
3399.84	0.0702	3399.84	0.05517	3399.84	0.04763	3399.84	0.04225	3399.84	0.0375	3399.84	0.03045	3399.84	0.03067	3399.84	0.03134
3397.91	0.06985	3397.91	0.05525	3397.91	0.0478	3397.91	0.04264	3397.91	0.03798	3397.91	0.03098	3397.91	0.03031	3397.91	0.03138
3395.99	0.06939	3395.99	0.05529	3395.99	0.04834	3395.99	0.04318	3395.99	0.03835	3395.99	0.03173	3395.99	0.03001	3395.99	0.0315
3394.06	0.06902	3394.06	0.05532	3394.06	0.04914	3394.06	0.04375	3394.06	0.03829	3394.06	0.03263	3394.06	0.02994	3394.06	0.0317
3392.13	0.06896	3392.13	0.05541	3392.13	0.04998	3392.13	0.04437	3392.13	0.03794	3392.13	0.03346	3392.13	0.03024	3392.13	0.03199
3390.2	0.06909	3390.2	0.05556	3390.2	0.05063	3390.2	0.04503	3390.2	0.03762	3390.2	0.0341	3390.2	0.03084	3390.2	0.03229
3388.27	0.06912	3388.27	0.05582	3388.27	0.0509	3388.27	0.04567	3388.27	0.03759	3388.27	0.03475	3388.27	0.03143	3388.27	0.0326
3386.34	0.06905	3386.34	0.05626	3386.34	0.0508	3386.34	0.04619	3386.34	0.03783	3386.34	0.03546	3386.34	0.0318	3386.34	0.03276
3384.41	0.06906	3384.41	0.05669	3384.41	0.0506	3384.41	0.04645	3384.41	0.03806	3384.41	0.03592	3384.41	0.03203	3384.41	0.03262
3382.49	0.06916	3382.49	0.05689	3382.49	0.0505	3382.49	0.04639	3382.49	0.03803	3382.49	0.03601	3382.49	0.03215	3382.49	0.03241
3380.56	0.06935	3380.56	0.05704	3380.56	0.05035	3380.56	0.0462	3380.56	0.03776	3380.56	0.03594	3380.56	0.03215	3380.56	0.03239
3378.63	0.06967	3378.63	0.05741	3378.63	0.05009	3378.63	0.04623	3378.63	0.03764	3378.63	0.03595	3378.63	0.03211	3378.63	0.03238
3376.7	0.07012	3376.7	0.05792	3376.7	0.04995	3376.7	0.04666	3376.7	0.03795	3376.7	0.03594	3376.7	0.0321	3376.7	0.03225
3374.77	0.07069	3374.77	0.05827	3374.77	0.05007	3374.77	0.04727	3374.77	0.03845	3374.77	0.03569	3374.77	0.03208	3374.77	0.03207
3372.84	0.07134	3372.84	0.05832	3372.84	0.05035	3372.84	0.04769	3372.84	0.03878	3372.84	0.03529	3372.84	0.03208	3372.84	0.03197
3370.92	0.07201	3370.92	0.0582	3370.92	0.05067	3370.92	0.04792	3370.92	0.03888	3370.92	0.03497	3370.92	0.03216	3370.92	0.03206
3368.99	0.07258	3368.99	0.05806	3368.99	0.05089	3368.99	0.04815	3368.99	0.03883	3368.99	0.03472	3368.99	0.03244	3368.99	0.03232
3367.06	0.07297	3367.06	0.058	3367.06	0.05084	3367.06	0.04842	3367.06	0.03876	3367.06	0.03461	3367.06	0.03284	3367.06	0.03257
3365.13	0.07306	3365.13	0.05813	3365.13	0.05054	3365.13	0.04863	3365.13	0.03875	3365.13	0.03477	3365.13	0.0331	3365.13	0.03275
3363.2	0.07297	3363.2	0.05841	3363.2	0.0503	3363.2	0.04867	3363.2	0.0388	3363.2	0.03509	3363.2	0.0332	3363.2	0.0329
3361.27	0.0729	3361.27	0.0586	3361.27	0.05028	3361.27	0.04847	3361.27	0.03881	3361.27	0.03528	3361.27	0.03332	3361.27	0.03298
3359.34	0.07281	3359.34	0.05858	3359.34	0.05039	3359.34	0.04813	3359.34	0.03871	3359.34	0.03531	3359.34	0.03338	3359.34	0.03306
3357.42	0.07258	3357.42	0.05859	3357.42	0.0505	3357.42	0.0478	3357.42	0.03855	3357.42	0.03542	3357.42	0.03331	3357.42	0.03318
3355.49	0.07234	3355.49	0.05882	3355.49	0.05077	3355.49	0.04762	3355.49	0.03857	3355.49	0.03574	3355.49	0.03324	3355.49	0.03328
3353.56	0.07236	3353.56	0.05922	3353.56	0.05141	3353.56	0.04777	3353.56	0.03894	3353.56	0.03609	3353.56	0.03331	3353.56	0.03329
3351.63	0.07273	3351.63	0.0596	3351.63	0.05231	3351.63	0.04819	3351.63	0.0395	3351.63	0.03634	3351.63	0.03345	3351.63	0.03329
3349.7	0.07326	3349.7	0.05984	3349.7	0.05316	3349.7	0.04858	3349.7	0.03995	3349.7	0.03661	3349.7	0.03351	3349.7	0.03333
3347.77	0.0738	3347.77	0.06	3347.77	0.05387	3347.77	0.04873	3347.77	0.04013	3347.77	0.03695	3347.77	0.03349	3347.77	0.03344
3345.85	0.07439	3345.85	0.06013	3345.85	0.05434	3345.85	0.04875	3345.85	0.04022	3345.85	0.03738	3345.85	0.03362	3345.85	0.03352
3343.92	0.07499	3343.92	0.06016	3343.92	0.05449	3343.92	0.04878	3343.92	0.04054	3343.92	0.03784	3343.92	0.03406	3343.92	0.03343
3341.99	0.07545	3341.99	0.06007	3341.99	0.05437	3341.99	0.04879	3341.99	0.04114	3341.99	0.03821	3341.99	0.03472	3341.99	0.0332
3340.06	0.0758	3340.06	0.05998	3340.06	0.05411	3340.06	0.0488	3340.06	0.04181	3340.06	0.03836	3340.06	0.0354	3340.06	0.03311
3338.13	0.07612	3338.13	0.06003	3338.13	0.0538	3338.13	0.0489	3338.13	0.04254	3338.13	0.03833	3338.13	0.03594	3338.13	0.03331
3336.2	0.07636	3336.2	0.06019	3336.2	0.05353	3336.2	0.04904	3336.2	0.04326	3336.2	0.03819	3336.2	0.03626	3336.2	0.03377
3334.28	0.07641	3334.28	0.06045	3334.28	0.0534	3334.28	0.0491	3334.28	0.04378	3334.28	0.03805	3334.28	0.03637	3334.28	0.0344
3332.35	0.07626	3332.35	0.0608	3332.35	0.05353	3332.35	0.04915	3332.35	0.04408	3332.35	0.03793	3332.35	0.03636	3332.35	0.03514
3330.42	0.07604	3330.42	0.0612	3330.42	0.05388	3330.42	0.04938	3330.42	0.04423	3330.42	0.03779	3330.42	0.03634	3330.42	0.03583
3328.49	0.07585	3328.49	0.06158	3328.49	0.05431	3328.49	0.04974	3328.49	0.04424	3328.49	0.03777	3328.49	0.03626	3328.49	0.0363
3326.56	0.07566	3326.56	0.06198	3326.56	0.05467	3326.56	0.05001	3326.56	0.0441	3326.56	0.03797	3326.56	0.03603	3326.56	0.03649
3324.63	0.07551	3324.63	0.06242	3324.63	0.05509	3324.63	0.05016	3324.63	0.04387	3324.63	0.03835	3324.63	0.03589	3324.63	0.03658
3322.7	0.07563	3322.7	0.06286	3322.7	0.05566	3322.7	0.05037	3322.7	0.04373	3322.7	0.03888	3322.7	0.03615	3322.7	0.03669
3320.78	0.07607	3320.78	0.06316	3320.78	0.05613	3320.78	0.05062	3320.78	0.04375	3320.78	0.03944	3320.78	0.03679	3320.78	0.03675
3318.85	0.07671	3318.85	0.06324	3318.85	0.05631	3318.85	0.0507	3318.85	0.04378	3318.85	0.03978	3318.85	0.03745	3318.85	0.03667
3316.92	0.07751	3316.92	0.0633	3316.92	0.05632	3316.92	0.05068	3316.92	0.0438	3316.92	0.03987	3316.92	0.03793	3316.92	0.03645
3314.99	0.0784	3314.99	0.0635	3314.99	0.05638	3314.99	0.05086	3314.99	0.044	3314.99	0.03987	3314.99	0.03827	3314.99	0.03617
3313.06	0.07911	3313.06	0.0638	3313.06	0.0565	3313.06	0.05116	3313.06	0.04431	3313.06	0.03991	3313.06	0.03856	3313.06	0.03591
3311.13	0.07933	3311.13	0.06415	3311.13	0.05667	3311.13	0.05134	3311.13	0.04445	3311.13	0.04001	3311.13	0.03876	3311.13	0.03573
3309.21	0.07902	3309.21	0.06433	3309.21	0.05685	3309.21	0.05137	3309.21	0.04438	3309.21	0.04021	3309.21	0.03878	3309.21	0.03558
3307.28	0.07838	3307.28	0.06422	3307.28	0.05694	3307.28	0.05142	3307.28	0.04434	3307.28	0.04056	3307.28	0.0386	3307.28	0.0353
3305.35	0.07767	3305.35	0.06394	3305.35	0.05686	3305.35	0.05151	3305.35	0.0444	3305.35	0.04098	3305.35	0.03835	3305.35	0.03482
3303.42	0.07707	3303.42	0.06357	3303.42	0.05673	3303.42	0.05171	3303.42	0.04446	3303.42	0.04134	3303.42	0.03814	3303.42	0.0344
3301.49	0.07673	3301.49	0.06316	3301.49	0.05682	3301.49	0.05207	3301.49	0.04449	3301.49	0.04181	3301.49	0.03806	3301.49	0.03442
3299.56	0.07673	3299.56	0.06286	3299.56	0.0571	3299.56	0.05254	3299.56	0.04461	3299.56	0.04249	3299.56	0.03798	3299.56	0.03487
3297.63	0.07698	3297.63	0.06269	3297.63	0.05727	3297.63	0.05292	3297.63	0.04474	3297.63	0.04303	3297.63	0.0378	3297.63	0.03547
3295.71	0.07741	3295.71	0.0626	3295.71	0.05718	3295.71	0.0531	3295.71	0.04479	3295.71	0.04324	3295.71	0.03755	3295.71	0.03601
3293.78	0.07802	3293.78	0.06269	3293.78	0.05697	3293.78	0.05312	3293.78	0.04489	3293.78	0.04323	3293.78	0.03746	3293.78	0.03634
3291.85	0.07865	3291.85	0.06299	3291.85	0.05674	3291.85	0.0531	3291.85	0.04522	3291.85	0.04309	3291.85	0.03758	3291.85	0.03647
3289.92	0.07908	3289.92	0.06343	3289.92	0.05654	3289.92	0.05317	3289.92	0.04559	3289.92	0.04275	3289.92	0.03764	3289.92	0.03658
3287.99	0.07927	3287.99	0.06398	3287.99	0.05643	3287.99	0.05333	3287.99	0.04572	3287.99	0.04231	3287.99	0.03753	3287.99	0.03681
3286.06	0.07945	3286.06	0.06469	3286.06	0.05651	3286.06	0.05356	3286.06	0.04577	3286.06	0.042	3286.06	0.03743	3286.06	0.03718
3284.14	0.0797	3284.14	0.06557	3284.14	0.05675	3284.14	0.05381	3284.14	0.04597	3284.14	0.04186	3284.14	0.03753	3284.14	0.0375
3282.21	0.08	3282.21	0.06633	3282.21	0.05695	3282.21	0.05401	3282.21	0.0462	3282.21	0.04159	3282.21	0.03785	3282.21	0.03755
3280.28	0.08049	3280.28	0.06678	3280.28	0.05706	3280.28	0.0542	3280.28	0.04635	3280.28	0.04114	3280.28	0.03841	3280.28	0.03748
3278.35	0.08118	3278.35	0.06708	3278.35	0.05722	3278.35	0.05444	3278.35	0.04659	3278.35	0.04084	3278.35	0.03912	3278.35	0.03764
3276.42	0.0818	3276.42	0.06738	3276.42	0.05753	3276.42	0.05459	3276.42	0.04693	3276.42	0.04079	3276.42	0.03973	3276.42	0.0381
3274.49	0.08212	3274.49	0.06753	3274.49	0.05796	3274.49	0.05462	3274.49	0.04724	3274.49	0.04091	3274.49	0.04018	3274.49	0.03867
3272.57	0.0821	3272.57	0.06748	3272.57	0.05832	3272.57	0.05465	3272.57	0.04742	3272.57	0.04118	3272.57	0.04056	3272.57	0.03915
3270.64	0.08177	3270.64	0.06731	3270.64	0.05846	3270.64	0.0547	3270.64	0.04755	3270.64	0.04153	3270.64	0.04088	3270.64	0.03929
3268.71	0.08124	3268.71	0.06705	3268.71	0.05846	3268.71	0.05486	3268.71	0.04762	3268.71	0.04183	3268.71	0.04098	3268.71	0.03917
3266.78	0.08072	3266.78	0.06668	3266.78	0.05845	3266.78	0.05519	3266.78	0.04756	3266.78	0.04212	3266.78	0.04082	3266.78	0.03901
3264.85	0.08034	3264.85	0.06635	3264.85	0.05847	3264.85	0.05555	3264.85	0.04742	3264.85	0.04243	3264.85	0.04065	3264.85	0.03887
3262.92	0.0801	3262.92	0.06626	3262.92	0.05857	3262.92	0.05577	3262.92	0.04748	3262.92	0.04271	3262.92	0.04062	3262.92	0.0387
3260.99	0.07999	3260.99	0.06635	3260.99	0.05871	3260.99	0.0559	3260.99	0.04776	3260.99	0.04291	3260.99	0.04069	3260.99	0.03841
3259.07	0.08009	3259.07	0.06647	3259.07	0.05865	3259.07	0.05602	3259.07	0.04798	3259.07	0.04297	3259.07	0.04084	3259.07	0.03804
3257.14	0.08053	3257.14	0.06664	3257.14	0.05837	3257.14	0.05601	3257.14	0.0481	3257.14	0.04277	3257.14	0.04103	3257.14	0.03778
3255.21	0.08119	3255.21	0.06682	3255.21	0.05818	3255.21	0.05562	3255.21	0.04831	3255.21	0.04232	3255.21	0.04107	3255.21	0.03785
3253.28	0.08175	3253.28	0.06692	3253.28	0.0584	3253.28	0.05492	3253.28	0.0486	3253.28	0.04199	3253.28	0.04077	3253.28	0.03824
3251.35	0.08194	3251.35	0.06703	3251.35	0.05894	3251.35	0.05427	3251.35	0.04878	3251.35	0.04206	3251.35	0.04025	3251.35	0.03877
3249.42	0.0817	3249.42	0.0673	3249.42	0.05941	3249.42	0.05386	3249.42	0.0488	3249.42	0.04228	3249.42	0.03971	3249.42	0.0392
3247.5	0.08123	3247.5	0.06764	3247.5	0.05959	3247.5	0.05368	3247.5	0.04863	3247.5	0.04237	3247.5	0.03923	3247.5	0.03958
3245.57	0.08089	3245.57	0.06785	3245.57	0.0596	3245.57	0.05363	3245.57	0.04834	3245.57	0.0424	3245.57	0.03886	3245.57	0.04009
3243.64	0.0807	3243.64	0.06772	3243.64	0.05947	3243.64	0.0536	3243.64	0.04813	3243.64	0.04249	3243.64	0.03873	3243.64	0.04061
3241.71	0.08041	3241.71	0.06725	3241.71	0.05922	3241.71	0.05361	3241.71	0.04813	3241.71	0.04261	3241.71	0.03885	3241.71	0.04085
3239.78	0.07999	3239.78	0.06662	3239.78	0.05899	3239.78	0.05375	3239.78	0.04824	3239.78	0.04266	3239.78	0.03913	3239.78	0.0409
3237.85	0.07974	3237.85	0.06615	3237.85	0.05885	3237.85	0.05406	3237.85	0.04819	3237.85	0.04262	3237.85	0.03956	3237.85	0.04089
3235.92	0.07961	3235.92	0.06595	3235.92	0.05876	3235.92	0.05438	3235.92	0.0478	3235.92	0.04243	3235.92	0.04001	3235.92	0.04072
3234	0.07948	3234	0.06581	3234	0.05866	3234	0.05448	3234	0.04716	3234	0.04191	3234	0.04027	3234	0.04038
3232.07	0.07927	3232.07	0.06556	3232.07	0.05862	3232.07	0.05444	3232.07	0.04651	3232.07	0.04125	3232.07	0.04027	3232.07	0.04005
3230.14	0.07888	3230.14	0.0654	3230.14	0.05875	3230.14	0.05451	3230.14	0.0459	3230.14	0.04089	3230.14	0.04014	3230.14	0.03975
3228.21	0.07829	3228.21	0.06563	3228.21	0.05901	3228.21	0.05471	3228.21	0.04533	3228.21	0.04083	3228.21	0.03996	3228.21	0.03935
3226.28	0.07779	3226.28	0.06618	3226.28	0.05915	3226.28	0.05488	3226.28	0.04492	3226.28	0.0408	3226.28	0.03973	3226.28	0.03895
3224.35	0.07761	3224.35	0.06653	3224.35	0.05905	3224.35	0.05504	3224.35	0.04473	3224.35	0.04066	3224.35	0.03944	3224.35	0.03876
3222.43	0.07771	3222.43	0.06639	3222.43	0.05886	3222.43	0.05519	3222.43	0.04471	3222.43	0.04049	3222.43	0.03915	3222.43	0.03866
3220.5	0.07779	3220.5	0.06598	3220.5	0.0587	3220.5	0.05529	3220.5	0.04479	3220.5	0.0406	3220.5	0.03895	3220.5	0.03829
3218.57	0.0778	3218.57	0.06552	3218.57	0.05857	3218.57	0.05532	3218.57	0.04496	3218.57	0.04109	3218.57	0.03874	3218.57	0.03768
3216.64	0.07802	3216.64	0.06511	3216.64	0.05845	3216.64	0.05522	3216.64	0.04521	3216.64	0.04172	3216.64	0.03849	3216.64	0.03717
3214.71	0.07849	3214.71	0.06489	3214.71	0.05823	3214.71	0.0549	3214.71	0.04537	3214.71	0.04214	3214.71	0.03841	3214.71	0.0368
3212.78	0.07899	3212.78	0.06483	3212.78	0.0578	3212.78	0.05433	3212.78	0.04534	3212.78	0.04221	3212.78	0.0385	3212.78	0.03641
3210.85	0.07942	3210.85	0.06476	3210.85	0.05713	3210.85	0.05371	3210.85	0.04517	3210.85	0.04207	3210.85	0.03858	3210.85	0.03617
3208.93	0.07969	3208.93	0.06468	3208.93	0.05636	3208.93	0.05322	3208.93	0.04486	3208.93	0.04187	3208.93	0.03872	3208.93	0.03615
3207	0.07959	3207	0.06475	3207	0.05579	3207	0.05273	3207	0.04436	3207	0.04162	3207	0.03897	3207	0.03615
3205.07	0.07925	3205.07	0.06507	3205.07	0.05554	3205.07	0.05216	3205.07	0.04379	3205.07	0.04142	3205.07	0.03919	3205.07	0.0361
3203.14	0.07893	3203.14	0.06552	3203.14	0.05556	3203.14	0.05176	3203.14	0.04331	3203.14	0.04134	3203.14	0.03923	3203.14	0.03612
3201.21	0.07861	3201.21	0.06566	3201.21	0.05575	3201.21	0.05168	3201.21	0.04297	3201.21	0.04122	3201.21	0.03916	3201.21	0.03627
3199.28	0.07817	3199.28	0.06534	3199.28	0.05599	3199.28	0.05177	3199.28	0.04266	3199.28	0.04098	3199.28	0.03903	3199.28	0.03638
3197.36	0.07761	3197.36	0.06488	3197.36	0.05621	3197.36	0.05183	3197.36	0.04227	3197.36	0.04073	3197.36	0.03873	3197.36	0.03632
3195.43	0.07712	3195.43	0.06444	3195.43	0.05653	3195.43	0.05189	3195.43	0.04195	3195.43	0.04045	3195.43	0.03817	3195.43	0.03618
3193.5	0.07686	3193.5	0.06395	3193.5	0.05709	3193.5	0.05198	3193.5	0.04192	3193.5	0.04012	3193.5	0.03753	3193.5	0.03614
3191.57	0.07675	3191.57	0.06351	3191.57	0.05776	3191.57	0.05205	3191.57	0.04213	3191.57	0.0398	3191.57	0.03704	3191.57	0.03609
3189.64	0.07675	3189.64	0.06329	3189.64	0.0582	3189.64	0.05214	3189.64	0.04238	3189.64	0.03952	3189.64	0.03663	3189.64	0.0359
3187.71	0.07678	3187.71	0.06322	3187.71	0.05821	3187.71	0.05231	3187.71	0.0425	3187.71	0.0392	3187.71	0.0362	3187.71	0.03554
3185.79	0.07668	3185.79	0.06315	3185.79	0.05785	3185.79	0.05234	3185.79	0.04228	3185.79	0.03876	3185.79	0.03587	3185.79	0.03498
3183.86	0.0764	3183.86	0.063	3183.86	0.05737	3183.86	0.05201	3183.86	0.04171	3183.86	0.03831	3183.86	0.03569	3183.86	0.03422
3181.93	0.07606	3181.93	0.06287	3181.93	0.05702	3181.93	0.05145	3181.93	0.04111	3181.93	0.03807	3181.93	0.03552	3181.93	0.03349
3180	0.0757	3180	0.0628	3180	0.05678	3180	0.05089	3180	0.0407	3180	0.03805	3180	0.03535	3180	0.033
3178.07	0.07526	3178.07	0.06266	3178.07	0.05642	3178.07	0.05031	3178.07	0.04052	3178.07	0.03793	3178.07	0.03517	3178.07	0.03275
3176.14	0.07493	3176.14	0.0623	3176.14	0.0559	3176.14	0.04964	3176.14	0.04052	3176.14	0.03756	3176.14	0.03488	3176.14	0.03262
3174.21	0.0749	3174.21	0.06184	3174.21	0.05554	3174.21	0.04908	3174.21	0.04059	3174.21	0.03713	3174.21	0.03453	3174.21	0.03253
3172.29	0.07514	3172.29	0.06144	3172.29	0.05556	3172.29	0.04889	3172.29	0.04071	3172.29	0.03682	3172.29	0.03421	3172.29	0.0325
3170.36	0.07544	3170.36	0.06115	3170.36	0.0558	3170.36	0.04911	3170.36	0.04094	3170.36	0.0367	3170.36	0.03398	3170.36	0.03259
3168.43	0.07569	3168.43	0.06101	3168.43	0.05598	3168.43	0.04951	3168.43	0.04121	3168.43	0.0367	3168.43	0.03377	3168.43	0.03262
3166.5	0.07581	3166.5	0.06107	3166.5	0.05592	3166.5	0.04991	3166.5	0.04138	3166.5	0.03658	3166.5	0.03345	3166.5	0.03245
3164.57	0.07575	3164.57	0.06106	3164.57	0.05554	3164.57	0.05014	3164.57	0.0413	3164.57	0.03617	3164.57	0.03302	3164.57	0.03207
3162.64	0.07546	3162.64	0.0608	3162.64	0.05494	3162.64	0.05011	3162.64	0.04095	3162.64	0.03567	3162.64	0.03254	3162.64	0.03149
3160.72	0.07508	3160.72	0.06046	3160.72	0.05429	3160.72	0.04988	3160.72	0.04046	3160.72	0.0354	3160.72	0.03215	3160.72	0.0308
3158.79	0.07477	3158.79	0.06037	3158.79	0.05376	3158.79	0.04959	3158.79	0.04006	3158.79	0.03542	3158.79	0.03188	3158.79	0.03018
3156.86	0.07446	3156.86	0.06056	3156.86	0.05334	3156.86	0.04923	3156.86	0.03972	3156.86	0.03544	3156.86	0.03159	3156.86	0.02959
3154.93	0.07405	3154.93	0.0608	3154.93	0.05299	3154.93	0.04873	3154.93	0.03946	3154.93	0.0353	3154.93	0.03117	3154.93	0.02893
3153	0.07379	3153	0.0609	3153	0.05278	3153	0.04825	3153	0.03944	3153	0.03517	3153	0.0307	3153	0.02829
3151.07	0.07383	3151.07	0.06084	3151.07	0.05286	3151.07	0.048	3151.07	0.03962	3151.07	0.03517	3151.07	0.03027	3151.07	0.02779
3149.14	0.07398	3149.14	0.06058	3149.14	0.05297	3149.14	0.04796	3149.14	0.03984	3149.14	0.03515	3149.14	0.0299	3149.14	0.02739
3147.22	0.07405	3147.22	0.06017	3147.22	0.0529	3147.22	0.04799	3147.22	0.04002	3147.22	0.03496	3147.22	0.02954	3147.22	0.02706
3145.29	0.07409	3145.29	0.05976	3145.29	0.05277	3145.29	0.04796	3145.29	0.04019	3145.29	0.03451	3145.29	0.02914	3145.29	0.02679
3143.36	0.07408	3143.36	0.05941	3143.36	0.0527	3143.36	0.04773	3143.36	0.04035	3143.36	0.03384	3143.36	0.0287	3143.36	0.0266
3141.43	0.07385	3141.43	0.05901	3141.43	0.05262	3141.43	0.04734	3141.43	0.04036	3141.43	0.03313	3141.43	0.02828	3141.43	0.02648
3139.5	0.07336	3139.5	0.05855	3139.5	0.05243	3139.5	0.04697	3139.5	0.04004	3139.5	0.03265	3139.5	0.02802	3139.5	0.02635
3137.57	0.07279	3137.57	0.05823	3137.57	0.05206	3137.57	0.04674	3137.57	0.03936	3137.57	0.03248	3137.57	0.02804	3137.57	0.02612
3135.65	0.07221	3135.65	0.05822	3135.65	0.0515	3135.65	0.04655	3135.65	0.03842	3135.65	0.03241	3135.65	0.02821	3135.65	0.02575
3133.72	0.07159	3133.72	0.0584	3133.72	0.05095	3133.72	0.04618	3133.72	0.03742	3133.72	0.0323	3133.72	0.02833	3133.72	0.02523
3131.79	0.07094	3131.79	0.05853	3131.79	0.05048	3131.79	0.04561	3131.79	0.03652	3131.79	0.03223	3131.79	0.02828	3131.79	0.02466
3129.86	0.07042	3129.86	0.05855	3129.86	0.05009	3129.86	0.04508	3129.86	0.03583	3129.86	0.0322	3129.86	0.02809	3129.86	0.02417
3127.93	0.07023	3127.93	0.05851	3127.93	0.04977	3127.93	0.04474	3127.93	0.03539	3127.93	0.03214	3127.93	0.02784	3127.93	0.02376
3126	0.07038	3126	0.05837	3126	0.04954	3126	0.0446	3126	0.03509	3126	0.03201	3126	0.02749	3126	0.02343
3124.08	0.07075	3124.08	0.05821	3124.08	0.04948	3124.08	0.04472	3124.08	0.03483	3124.08	0.03179	3124.08	0.02695	3124.08	0.02326
3122.15	0.07113	3122.15	0.0581	3122.15	0.04968	3122.15	0.04498	3122.15	0.03468	3122.15	0.03143	3122.15	0.02633	3122.15	0.02325
3120.22	0.07128	3120.22	0.05799	3120.22	0.05005	3120.22	0.04523	3120.22	0.03472	3120.22	0.03097	3120.22	0.02576	3120.22	0.02319
3118.29	0.07112	3118.29	0.05776	3118.29	0.05047	3118.29	0.04537	3118.29	0.03483	3118.29	0.03057	3118.29	0.02537	3118.29	0.02304
3116.36	0.07078	3116.36	0.05746	3116.36	0.05078	3116.36	0.04544	3116.36	0.03485	3116.36	0.03022	3116.36	0.02519	3116.36	0.02289
3114.43	0.07027	3114.43	0.05721	3114.43	0.05083	3114.43	0.04544	3114.43	0.03479	3114.43	0.02968	3114.43	0.02513	3114.43	0.02269
3112.5	0.06967	3112.5	0.05707	3112.5	0.05058	3112.5	0.04523	3112.5	0.03477	3112.5	0.02887	3112.5	0.02511	3112.5	0.02238
3110.58	0.06919	3110.58	0.05699	3110.58	0.05019	3110.58	0.04476	3110.58	0.03489	3110.58	0.02809	3110.58	0.0251	3110.58	0.02205
3108.65	0.06895	3108.65	0.05689	3108.65	0.04972	3108.65	0.04421	3108.65	0.03509	3108.65	0.02762	3108.65	0.02502	3108.65	0.02174
3106.72	0.06888	3106.72	0.05681	3106.72	0.04924	3106.72	0.04368	3106.72	0.03532	3106.72	0.02744	3106.72	0.02491	3106.72	0.02146
3104.79	0.069	3104.79	0.05677	3104.79	0.04884	3104.79	0.04317	3104.79	0.03548	3104.79	0.02748	3104.79	0.02479	3104.79	0.02125
3102.86	0.06928	3102.86	0.05665	3102.86	0.04861	3102.86	0.04272	3102.86	0.03541	3102.86	0.02764	3102.86	0.02454	3102.86	0.02108
3100.93	0.06943	3100.93	0.05629	3100.93	0.04849	3100.93	0.04237	3100.93	0.03502	3100.93	0.02781	3100.93	0.02404	3100.93	0.02083
3099.01	0.06915	3099.01	0.05562	3099.01	0.0483	3099.01	0.04211	3099.01	0.03446	3099.01	0.02788	3099.01	0.02343	3099.01	0.02038
3097.08	0.06846	3097.08	0.05473	3097.08	0.04798	3097.08	0.04187	3097.08	0.03388	3097.08	0.0278	3097.08	0.02284	3097.08	0.01974
3095.15	0.06761	3095.15	0.05386	3095.15	0.04757	3095.15	0.04156	3095.15	0.03327	3095.15	0.02762	3095.15	0.02227	3095.15	0.01907
3093.22	0.06682	3093.22	0.05324	3093.22	0.04706	3093.22	0.04118	3093.22	0.03255	3093.22	0.02727	3093.22	0.02174	3093.22	0.01852
3091.29	0.06615	3091.29	0.05289	3091.29	0.0465	3091.29	0.0408	3091.29	0.03184	3091.29	0.02663	3091.29	0.02126	3091.29	0.0181
3089.36	0.06569	3089.36	0.05275	3089.36	0.04601	3089.36	0.04048	3089.36	0.03124	3089.36	0.02583	3089.36	0.02093	3089.36	0.01779
3087.43	0.06549	3087.43	0.05272	3087.43	0.04563	3087.43	0.04024	3087.43	0.0308	3087.43	0.02515	3087.43	0.02069	3087.43	0.01753
3085.51	0.06553	3085.51	0.05277	3085.51	0.04536	3085.51	0.04009	3085.51	0.03065	3085.51	0.0247	3085.51	0.02043	3085.51	0.01721
3083.58	0.06572	3083.58	0.05293	3083.58	0.04523	3083.58	0.03999	3083.58	0.03079	3083.58	0.02444	3083.58	0.02017	3083.58	0.01685
3081.65	0.06599	3081.65	0.0532	3081.65	0.04522	3081.65	0.03992	3081.65	0.03105	3081.65	0.02426	3081.65	0.01996	3081.65	0.01651
3079.72	0.06632	3079.72	0.0535	3079.72	0.0453	3079.72	0.03993	3079.72	0.03119	3079.72	0.02417	3079.72	0.01969	3079.72	0.01618
3077.79	0.06671	3077.79	0.05368	3077.79	0.04536	3077.79	0.04014	3077.79	0.03116	3077.79	0.02427	3077.79	0.0193	3077.79	0.01589
3075.86	0.06709	3075.86	0.05368	3075.86	0.04537	3075.86	0.04055	3075.86	0.03107	3075.86	0.02458	3075.86	0.01889	3075.86	0.01567
3073.94	0.06735	3073.94	0.05365	3073.94	0.04527	3073.94	0.04096	3073.94	0.03101	3073.94	0.02496	3073.94	0.01855	3073.94	0.01543
3072.01	0.06745	3072.01	0.05368	3072.01	0.04507	3072.01	0.04121	3072.01	0.03083	3072.01	0.02529	3072.01	0.01835	3072.01	0.0151
3070.08	0.06745	3070.08	0.05371	3070.08	0.04484	3070.08	0.04128	3070.08	0.0305	3070.08	0.02558	3070.08	0.0184	3070.08	0.01484
3068.15	0.06737	3068.15	0.05357	3068.15	0.04475	3068.15	0.04121	3068.15	0.03024	3068.15	0.02577	3068.15	0.01877	3068.15	0.01474
3066.22	0.06724	3066.22	0.0532	3066.22	0.04486	3066.22	0.04105	3066.22	0.03018	3066.22	0.02577	3066.22	0.01928	3066.22	0.0147
3064.29	0.06709	3064.29	0.05263	3064.29	0.04503	3064.29	0.04087	3064.29	0.03024	3064.29	0.02553	3064.29	0.01965	3064.29	0.01456
3062.36	0.06696	3062.36	0.05207	3062.36	0.0451	3062.36	0.04074	3062.36	0.03054	3062.36	0.02507	3062.36	0.01978	3062.36	0.01431
3060.44	0.06688	3060.44	0.05179	3060.44	0.04511	3060.44	0.04071	3060.44	0.03109	3060.44	0.02451	3060.44	0.01983	3060.44	0.01407
3058.51	0.0668	3058.51	0.05184	3058.51	0.04512	3058.51	0.04078	3058.51	0.0316	3058.51	0.02403	3058.51	0.01987	3058.51	0.01401
3056.58	0.06674	3056.58	0.05217	3056.58	0.04519	3056.58	0.04094	3056.58	0.03172	3056.58	0.02367	3056.58	0.01978	3056.58	0.0142
3054.65	0.06677	3054.65	0.05268	3054.65	0.04529	3054.65	0.04118	3054.65	0.0315	3054.65	0.02347	3054.65	0.01944	3054.65	0.01453
3052.72	0.06684	3052.72	0.05322	3052.72	0.04535	3052.72	0.04136	3052.72	0.03117	3052.72	0.02343	3052.72	0.01893	3052.72	0.01479
3050.79	0.06683	3050.79	0.05363	3050.79	0.04528	3050.79	0.04132	3050.79	0.03082	3050.79	0.02347	3050.79	0.01841	3050.79	0.01482
3048.87	0.06676	3048.87	0.05384	3048.87	0.04509	3048.87	0.04105	3048.87	0.03032	3048.87	0.02353	3048.87	0.01801	3048.87	0.01468
3046.94	0.06667	3046.94	0.05382	3046.94	0.04491	3046.94	0.0406	3046.94	0.02972	3046.94	0.02367	3046.94	0.01776	3046.94	0.01453
3045.01	0.06658	3045.01	0.05356	3045.01	0.04481	3045.01	0.04003	3045.01	0.02924	3045.01	0.02386	3045.01	0.01755	3045.01	0.01435
3043.08	0.0666	3043.08	0.0532	3043.08	0.04475	3043.08	0.03951	3043.08	0.02896	3043.08	0.024	3043.08	0.01734	3043.08	0.01412
3041.15	0.06672	3041.15	0.0529	3041.15	0.04469	3041.15	0.03921	3041.15	0.0288	3041.15	0.02396	3041.15	0.01715	3041.15	0.01391
3039.22	0.06683	3039.22	0.05273	3039.22	0.04471	3039.22	0.03915	3039.22	0.02876	3039.22	0.02376	3039.22	0.017	3039.22	0.01372
3037.3	0.0669	3037.3	0.05273	3037.3	0.04488	3037.3	0.03927	3037.3	0.02891	3037.3	0.02361	3037.3	0.01694	3037.3	0.01354
3035.37	0.06702	3035.37	0.05289	3035.37	0.04514	3035.37	0.03948	3035.37	0.02908	3035.37	0.02362	3035.37	0.01697	3035.37	0.01344
3033.44	0.06718	3033.44	0.05311	3033.44	0.04546	3033.44	0.03971	3033.44	0.02923	3033.44	0.02368	3033.44	0.01692	3033.44	0.01349
3031.51	0.06734	3031.51	0.05328	3031.51	0.04587	3031.51	0.03993	3031.51	0.02945	3031.51	0.02376	3031.51	0.01682	3031.51	0.01364
3029.58	0.06743	3029.58	0.05328	3029.58	0.04639	3029.58	0.04014	3029.58	0.02974	3029.58	0.02393	3029.58	0.01687	3029.58	0.01374
3027.65	0.06748	3027.65	0.05315	3027.65	0.04686	3027.65	0.04034	3027.65	0.03002	3027.65	0.02422	3027.65	0.01709	3027.65	0.01376
3025.72	0.06751	3025.72	0.05302	3025.72	0.04711	3025.72	0.04049	3025.72	0.03016	3025.72	0.02449	3025.72	0.01735	3025.72	0.01377
3023.8	0.06748	3023.8	0.05298	3023.8	0.04709	3023.8	0.04049	3023.8	0.03009	3023.8	0.02455	3023.8	0.0175	3023.8	0.01373
3021.87	0.06747	3021.87	0.05308	3021.87	0.04681	3021.87	0.04038	3021.87	0.0299	3021.87	0.0244	3021.87	0.0176	3021.87	0.01359
3019.94	0.0676	3019.94	0.05333	3019.94	0.04633	3019.94	0.0403	3019.94	0.02973	3019.94	0.02406	3019.94	0.01777	3019.94	0.01342
3018.01	0.06778	3018.01	0.05361	3018.01	0.04578	3018.01	0.04029	3018.01	0.0295	3018.01	0.02355	3018.01	0.01795	3018.01	0.01326
3016.08	0.06785	3016.08	0.05381	3016.08	0.04536	3016.08	0.04028	3016.08	0.02916	3016.08	0.023	3016.08	0.01808	3016.08	0.01302
3014.15	0.06792	3014.15	0.05405	3014.15	0.04515	3014.15	0.0403	3014.15	0.02886	3014.15	0.02261	3014.15	0.01819	3014.15	0.01271
3012.23	0.06814	3012.23	0.05435	3012.23	0.04507	3012.23	0.04036	3012.23	0.02874	3012.23	0.02241	3012.23	0.01829	3012.23	0.01246
3010.3	0.06844	3010.3	0.05454	3010.3	0.04519	3010.3	0.04042	3010.3	0.02885	3010.3	0.02239	3010.3	0.01833	3010.3	0.01233
3008.37	0.06862	3008.37	0.05448	3008.37	0.04557	3008.37	0.04048	3008.37	0.02911	3008.37	0.02252	3008.37	0.01832	3008.37	0.01224
3006.44	0.06865	3006.44	0.05426	3006.44	0.04613	3006.44	0.04055	3006.44	0.0294	3006.44	0.02275	3006.44	0.01829	3006.44	0.01207
3004.51	0.06867	3004.51	0.0541	3004.51	0.04665	3004.51	0.04058	3004.51	0.02965	3004.51	0.02304	3004.51	0.01814	3004.51	0.01184
3002.58	0.06862	3002.58	0.0541	3002.58	0.04688	3002.58	0.04055	3002.58	0.02984	3002.58	0.02335	3002.58	0.01781	3002.58	0.01166
3000.65	0.06845	3000.65	0.05421	3000.65	0.04677	3000.65	0.04041	3000.65	0.02997	3000.65	0.02359	3000.65	0.01745	3000.65	0.01153
2998.73	0.06834	2998.73	0.05443	2998.73	0.04652	2998.73	0.04018	2998.73	0.03012	2998.73	0.02371	2998.73	0.01718	2998.73	0.01142
2996.8	0.0684	2996.8	0.05472	2996.8	0.04628	2996.8	0.04006	2996.8	0.03032	2996.8	0.02373	2996.8	0.01696	2996.8	0.0114
2994.87	0.06844	2994.87	0.055	2994.87	0.04618	2994.87	0.04013	2994.87	0.03047	2994.87	0.02372	2994.87	0.01671	2994.87	0.01152
2992.94	0.06842	2992.94	0.05522	2992.94	0.04622	2992.94	0.04032	2992.94	0.03046	2992.94	0.0237	2992.94	0.01646	2992.94	0.01173
2991.01	0.06842	2991.01	0.0554	2991.01	0.04638	2991.01	0.04053	2991.01	0.03033	2991.01	0.02361	2991.01	0.01629	2991.01	0.01195
2989.08	0.0684	2989.08	0.05544	2989.08	0.04663	2989.08	0.04072	2989.08	0.0302	2989.08	0.02348	2989.08	0.01621	2989.08	0.01204
2987.16	0.06825	2987.16	0.05518	2987.16	0.04688	2987.16	0.04093	2987.16	0.03013	2987.16	0.02342	2987.16	0.01614	2987.16	0.01203
2985.23	0.06798	2985.23	0.05467	2985.23	0.04706	2985.23	0.04117	2985.23	0.03011	2985.23	0.02346	2985.23	0.01602	2985.23	0.01202
2983.3	0.06775	2983.3	0.05412	2983.3	0.04723	2983.3	0.04129	2983.3	0.0301	2983.3	0.02356	2983.3	0.01585	2983.3	0.01204
2981.37	0.06775	2981.37	0.05371	2981.37	0.04733	2981.37	0.04127	2981.37	0.03009	2981.37	0.02374	2981.37	0.01571	2981.37	0.01214
2979.44	0.06794	2979.44	0.05345	2979.44	0.04726	2979.44	0.04121	2979.44	0.03015	2979.44	0.02398	2979.44	0.01575	2979.44	0.01234
2977.51	0.06824	2977.51	0.0534	2977.51	0.04714	2977.51	0.04119	2977.51	0.03031	2977.51	0.02421	2977.51	0.01606	2977.51	0.01263
2975.59	0.06865	2975.59	0.05369	2975.59	0.0471	2975.59	0.04124	2975.59	0.03059	2975.59	0.02442	2975.59	0.01661	2975.59	0.01295
2973.66	0.06908	2973.66	0.05429	2973.66	0.04713	2973.66	0.04147	2973.66	0.03099	2973.66	0.02471	2973.66	0.01732	2973.66	0.01327
2971.73	0.06948	2971.73	0.05506	2971.73	0.04725	2971.73	0.04187	2971.73	0.03145	2971.73	0.02508	2971.73	0.01809	2971.73	0.01359
2969.8	0.06985	2969.8	0.05577	2969.8	0.04742	2969.8	0.04219	2969.8	0.03183	2969.8	0.02534	2969.8	0.01866	2969.8	0.01386
2967.87	0.0701	2967.87	0.05623	2967.87	0.04758	2967.87	0.04233	2967.87	0.03204	2967.87	0.02534	2967.87	0.01894	2967.87	0.01393
2965.94	0.07002	2965.94	0.05639	2965.94	0.0477	2965.94	0.04236	2965.94	0.03209	2965.94	0.02521	2965.94	0.01895	2965.94	0.01373
2964.01	0.06955	2964.01	0.05629	2964.01	0.04775	2964.01	0.04235	2964.01	0.03196	2964.01	0.02505	2964.01	0.01871	2964.01	0.0134
2962.09	0.06885	2962.09	0.056	2962.09	0.04772	2962.09	0.04226	2962.09	0.0317	2962.09	0.02488	2962.09	0.01828	2962.09	0.01316
2960.16	0.06832	2960.16	0.0556	2960.16	0.04762	2960.16	0.042	2960.16	0.03136	2960.16	0.02464	2960.16	0.01777	2960.16	0.01299
2958.23	0.06816	2958.23	0.05513	2958.23	0.04744	2958.23	0.04163	2958.23	0.03093	2958.23	0.02431	2958.23	0.01722	2958.23	0.01281
2956.3	0.06827	2956.3	0.05475	2956.3	0.0472	2956.3	0.04134	2956.3	0.03039	2956.3	0.02388	2956.3	0.01673	2956.3	0.01264
2954.37	0.06846	2954.37	0.05457	2954.37	0.047	2954.37	0.04121	2954.37	0.02989	2954.37	0.02343	2954.37	0.01642	2954.37	0.0125
2952.44	0.06862	2952.44	0.05455	2952.44	0.04681	2952.44	0.04114	2952.44	0.02956	2952.44	0.02313	2952.44	0.01642	2952.44	0.01231
2950.52	0.06873	2950.52	0.05462	2950.52	0.04664	2950.52	0.04114	2950.52	0.02943	2950.52	0.02298	2950.52	0.0167	2950.52	0.012
2948.59	0.06886	2948.59	0.0548	2948.59	0.04665	2948.59	0.0413	2948.59	0.02944	2948.59	0.0229	2948.59	0.01702	2948.59	0.0117
2946.66	0.06914	2946.66	0.05505	2946.66	0.04688	2946.66	0.04163	2946.66	0.02963	2946.66	0.02278	2946.66	0.01716	2946.66	0.01148
2944.73	0.06956	2944.73	0.05537	2944.73	0.04726	2944.73	0.04203	2944.73	0.02999	2944.73	0.0226	2944.73	0.01717	2944.73	0.01124
2942.8	0.06993	2942.8	0.05579	2942.8	0.04769	2942.8	0.04235	2942.8	0.03033	2942.8	0.02243	2942.8	0.0171	2942.8	0.01093
2940.87	0.07003	2940.87	0.05615	2940.87	0.04801	2940.87	0.04257	2940.87	0.03051	2940.87	0.02228	2940.87	0.01699	2940.87	0.01061
2938.94	0.0699	2938.94	0.05632	2938.94	0.04802	2938.94	0.04269	2938.94	0.03057	2938.94	0.02216	2938.94	0.01687	2938.94	0.0103
2937.02	0.0698	2937.02	0.05632	2937.02	0.04769	2937.02	0.04265	2937.02	0.03051	2937.02	0.02207	2937.02	0.01677	2937.02	0.00999
2935.09	0.06988	2935.09	0.05623	2935.09	0.04725	2935.09	0.04245	2935.09	0.03032	2935.09	0.02197	2935.09	0.01663	2935.09	0.0097
2933.16	0.07004	2933.16	0.05613	2933.16	0.04691	2933.16	0.04225	2933.16	0.03011	2933.16	0.02191	2933.16	0.01648	2933.16	0.00949
2931.23	0.07006	2931.23	0.05593	2931.23	0.04678	2931.23	0.04204	2931.23	0.02997	2931.23	0.02201	2931.23	0.01642	2931.23	0.0094
2929.3	0.06979	2929.3	0.05554	2929.3	0.04676	2929.3	0.04173	2929.3	0.0299	2929.3	0.02223	2929.3	0.01647	2929.3	0.00934
2927.37	0.06926	2927.37	0.05509	2927.37	0.04678	2927.37	0.04135	2927.37	0.02986	2927.37	0.02243	2927.37	0.0165	2927.37	0.00923
2925.45	0.06867	2925.45	0.0548	2925.45	0.04687	2925.45	0.04104	2925.45	0.02989	2925.45	0.02254	2925.45	0.01647	2925.45	0.00916
2923.52	0.06824	2923.52	0.05475	2923.52	0.04707	2923.52	0.04089	2923.52	0.03003	2923.52	0.02255	2923.52	0.01643	2923.52	0.00918
2921.59	0.06808	2921.59	0.05488	2921.59	0.04739	2921.59	0.04082	2921.59	0.03019	2921.59	0.02249	2921.59	0.01647	2921.59	0.00921
2919.66	0.06809	2919.66	0.055	2919.66	0.04769	2919.66	0.04075	2919.66	0.03024	2919.66	0.02234	2919.66	0.01653	2919.66	0.00922
2917.73	0.06811	2917.73	0.05499	2917.73	0.04782	2917.73	0.04069	2917.73	0.03015	2917.73	0.02208	2917.73	0.01647	2917.73	0.00918
2915.8	0.06811	2915.8	0.0549	2915.8	0.04774	2915.8	0.04067	2915.8	0.02992	2915.8	0.02178	2915.8	0.01634	2915.8	0.00904
2913.87	0.06828	2913.87	0.0548	2913.87	0.04754	2913.87	0.04067	2913.87	0.02956	2913.87	0.02155	2913.87	0.01621	2913.87	0.00883
2911.95	0.06867	2911.95	0.0547	2911.95	0.0474	2911.95	0.0407	2911.95	0.02914	2911.95	0.02142	2911.95	0.01605	2911.95	0.00859
2910.02	0.0691	2910.02	0.05455	2910.02	0.04735	2910.02	0.04079	2910.02	0.02872	2910.02	0.02145	2910.02	0.01581	2910.02	0.00839
2908.09	0.06939	2908.09	0.05433	2908.09	0.04733	2908.09	0.0409	2908.09	0.02829	2908.09	0.02156	2908.09	0.01548	2908.09	0.00825
2906.16	0.06952	2906.16	0.05408	2906.16	0.04731	2906.16	0.04097	2906.16	0.02789	2906.16	0.02167	2906.16	0.01517	2906.16	0.00817
2904.23	0.06951	2904.23	0.05395	2904.23	0.04725	2904.23	0.041	2904.23	0.02759	2904.23	0.02178	2904.23	0.01494	2904.23	0.00819
2902.3	0.06937	2902.3	0.05398	2902.3	0.04715	2902.3	0.041	2902.3	0.02744	2902.3	0.02185	2902.3	0.01476	2902.3	0.00829
2900.38	0.0692	2900.38	0.05409	2900.38	0.04708	2900.38	0.04097	2900.38	0.02743	2900.38	0.02178	2900.38	0.01462	2900.38	0.00835
2898.45	0.06908	2898.45	0.05422	2898.45	0.04708	2898.45	0.04089	2898.45	0.02754	2898.45	0.02165	2898.45	0.01459	2898.45	0.00834
2896.52	0.06906	2896.52	0.0544	2896.52	0.04714	2896.52	0.04077	2896.52	0.02783	2896.52	0.02153	2896.52	0.0146	2896.52	0.00841
2894.59	0.06911	2894.59	0.05465	2894.59	0.04721	2894.59	0.0406	2894.59	0.02822	2894.59	0.02142	2894.59	0.01449	2894.59	0.00853
2892.66	0.06919	2892.66	0.05495	2892.66	0.04725	2892.66	0.04044	2892.66	0.02856	2892.66	0.02137	2892.66	0.01427	2892.66	0.00856
2890.73	0.06931	2890.73	0.0552	2890.73	0.04724	2890.73	0.04036	2890.73	0.02877	2890.73	0.02142	2890.73	0.01407	2890.73	0.00848
2888.81	0.06939	2888.81	0.05539	2888.81	0.04715	2888.81	0.04035	2888.81	0.02885	2888.81	0.02154	2888.81	0.01392	2888.81	0.00838
2886.88	0.0694	2886.88	0.05555	2886.88	0.04696	2886.88	0.04035	2886.88	0.02887	2886.88	0.02165	2886.88	0.01383	2886.88	0.00833
2884.95	0.06939	2884.95	0.05566	2884.95	0.04678	2884.95	0.04037	2884.95	0.02887	2884.95	0.02169	2884.95	0.01382	2884.95	0.00836
2883.02	0.0694	2883.02	0.05574	2883.02	0.04672	2883.02	0.04051	2883.02	0.02885	2883.02	0.02174	2883.02	0.01392	2883.02	0.00841
2881.09	0.0694	2881.09	0.05576	2881.09	0.04674	2881.09	0.04077	2881.09	0.0288	2881.09	0.02187	2881.09	0.01403	2881.09	0.00844
2879.16	0.0694	2879.16	0.05564	2879.16	0.04675	2879.16	0.04096	2879.16	0.02873	2879.16	0.02193	2879.16	0.01405	2879.16	0.0084
2877.23	0.06938	2877.23	0.05543	2877.23	0.04672	2877.23	0.04099	2877.23	0.0287	2877.23	0.02183	2877.23	0.01406	2877.23	0.00829
2875.31	0.06939	2875.31	0.05529	2875.31	0.04672	2875.31	0.04094	2875.31	0.0288	2875.31	0.02172	2875.31	0.0142	2875.31	0.00826
2873.38	0.0695	2873.38	0.05527	2873.38	0.04674	2873.38	0.04092	2873.38	0.02899	2873.38	0.0217	2873.38	0.01439	2873.38	0.00835
2871.45	0.06966	2871.45	0.05534	2871.45	0.04675	2871.45	0.04085	2871.45	0.02912	2871.45	0.02168	2871.45	0.01443	2871.45	0.00841
2869.52	0.06975	2869.52	0.0554	2869.52	0.0467	2869.52	0.04068	2869.52	0.02913	2869.52	0.02158	2869.52	0.01428	2869.52	0.0083
2867.59	0.06975	2867.59	0.05541	2867.59	0.0466	2867.59	0.04054	2867.59	0.02902	2867.59	0.02138	2867.59	0.01403	2867.59	0.0081
2865.66	0.06962	2865.66	0.05533	2865.66	0.04641	2865.66	0.04039	2865.66	0.02882	2865.66	0.02111	2865.66	0.01371	2865.66	0.00787
2863.74	0.06935	2863.74	0.05511	2863.74	0.0462	2863.74	0.04012	2863.74	0.02865	2863.74	0.02073	2863.74	0.01344	2863.74	0.00759
2861.81	0.06896	2861.81	0.05485	2861.81	0.04613	2861.81	0.03983	2861.81	0.02855	2861.81	0.02032	2861.81	0.01332	2861.81	0.00724
2859.88	0.06854	2859.88	0.05466	2859.88	0.04624	2859.88	0.03973	2859.88	0.0284	2859.88	0.02007	2859.88	0.01334	2859.88	0.0069
2857.95	0.06813	2857.95	0.05446	2857.95	0.04642	2857.95	0.03976	2857.95	0.02818	2857.95	0.01998	2857.95	0.01339	2857.95	0.00666
2856.02	0.06777	2856.02	0.0542	2856.02	0.04652	2856.02	0.03969	2856.02	0.02795	2856.02	0.01989	2856.02	0.01341	2856.02	0.00658
2854.09	0.06747	2854.09	0.05402	2854.09	0.04652	2854.09	0.03953	2854.09	0.02783	2854.09	0.01979	2854.09	0.01346	2854.09	0.00662
2852.16	0.06729	2852.16	0.05399	2852.16	0.04647	2852.16	0.03943	2852.16	0.02778	2852.16	0.01982	2852.16	0.01357	2852.16	0.00669
2850.24	0.06732	2850.24	0.05413	2850.24	0.04639	2850.24	0.03939	2850.24	0.02768	2850.24	0.01995	2850.24	0.01368	2850.24	0.00668
2848.31	0.06756	2848.31	0.05441	2848.31	0.04626	2848.31	0.03935	2848.31	0.02759	2848.31	0.02006	2848.31	0.01373	2848.31	0.00656
2846.38	0.06788	2846.38	0.05475	2846.38	0.04608	2846.38	0.0393	2846.38	0.02754	2846.38	0.02012	2846.38	0.01367	2846.38	0.00635
2844.45	0.06816	2844.45	0.05499	2844.45	0.04588	2844.45	0.03924	2844.45	0.02742	2844.45	0.02009	2844.45	0.01346	2844.45	0.00611
2842.52	0.06837	2842.52	0.05502	2842.52	0.04571	2842.52	0.03913	2842.52	0.02725	2842.52	0.01994	2842.52	0.01313	2842.52	0.00586
2840.59	0.06859	2840.59	0.05483	2840.59	0.04562	2840.59	0.03904	2840.59	0.02722	2840.59	0.01974	2840.59	0.01279	2840.59	0.00555
2838.67	0.06882	2838.67	0.05458	2838.67	0.0456	2838.67	0.03905	2838.67	0.02729	2838.67	0.01959	2838.67	0.01251	2838.67	0.00522
2836.74	0.069	2836.74	0.05433	2836.74	0.04558	2836.74	0.03911	2836.74	0.02733	2836.74	0.01955	2836.74	0.01229	2836.74	0.00496
2834.81	0.06905	2834.81	0.05408	2834.81	0.0455	2834.81	0.03913	2834.81	0.02726	2834.81	0.01953	2834.81	0.01205	2834.81	0.00485
2832.88	0.06897	2832.88	0.05393	2832.88	0.04542	2832.88	0.03911	2832.88	0.02716	2832.88	0.01951	2832.88	0.01177	2832.88	0.00488
2830.95	0.06878	2830.95	0.05397	2830.95	0.04536	2830.95	0.03918	2830.95	0.02712	2830.95	0.01956	2830.95	0.01149	2830.95	0.00498
2829.02	0.06858	2829.02	0.05412	2829.02	0.04528	2829.02	0.03935	2829.02	0.02715	2829.02	0.01968	2829.02	0.01126	2829.02	0.00506
2827.1	0.06845	2827.1	0.05433	2827.1	0.04519	2827.1	0.03949	2827.1	0.0272	2827.1	0.0198	2827.1	0.01117	2827.1	0.00505
2825.17	0.0684	2825.17	0.05458	2825.17	0.04513	2825.17	0.03947	2825.17	0.02722	2825.17	0.01982	2825.17	0.01132	2825.17	0.00498
2823.24	0.06825	2823.24	0.05481	2823.24	0.04508	2823.24	0.03933	2823.24	0.02713	2823.24	0.01967	2823.24	0.01159	2823.24	0.00486
2821.31	0.06795	2821.31	0.05494	2821.31	0.04507	2821.31	0.03917	2821.31	0.02699	2821.31	0.01939	2821.31	0.01175	2821.31	0.00474
2819.38	0.06768	2819.38	0.05487	2819.38	0.0451	2819.38	0.03905	2819.38	0.02691	2819.38	0.01908	2819.38	0.01174	2819.38	0.00466
2817.45	0.0676	2817.45	0.05462	2817.45	0.04511	2817.45	0.03896	2817.45	0.02688	2817.45	0.01881	2817.45	0.01163	2817.45	0.00459
2815.52	0.06769	2815.52	0.05428	2815.52	0.04507	2815.52	0.03886	2815.52	0.02682	2815.52	0.0186	2815.52	0.01154	2815.52	0.00443
2813.6	0.0678	2813.6	0.05401	2813.6	0.04504	2813.6	0.0387	2813.6	0.02662	2813.6	0.01849	2813.6	0.01151	2813.6	0.00425
2811.67	0.06786	2811.67	0.05391	2811.67	0.04505	2811.67	0.03858	2811.67	0.02633	2811.67	0.01852	2811.67	0.0115	2811.67	0.00416
2809.74	0.06786	2809.74	0.05402	2809.74	0.0451	2809.74	0.03859	2809.74	0.02608	2809.74	0.01868	2809.74	0.01146	2809.74	0.00419
2807.81	0.06786	2807.81	0.05423	2807.81	0.04514	2807.81	0.03871	2807.81	0.02598	2807.81	0.01897	2807.81	0.0114	2807.81	0.00427
2805.88	0.06792	2805.88	0.05435	2805.88	0.04516	2805.88	0.03888	2805.88	0.026	2805.88	0.01931	2805.88	0.01138	2805.88	0.0043
2803.95	0.06809	2803.95	0.05431	2803.95	0.04517	2803.95	0.03901	2803.95	0.02603	2803.95	0.0196	2803.95	0.01149	2803.95	0.00427
2802.03	0.06831	2802.03	0.05418	2802.03	0.0452	2802.03	0.03904	2802.03	0.02601	2802.03	0.01974	2802.03	0.0117	2802.03	0.0042
2800.1	0.06844	2800.1	0.05402	2800.1	0.04518	2800.1	0.03901	2800.1	0.02593	2800.1	0.01973	2800.1	0.01183	2800.1	0.00403
2798.17	0.06846	2798.17	0.05387	2798.17	0.04508	2798.17	0.03899	2798.17	0.02584	2798.17	0.01969	2798.17	0.01175	2798.17	0.0038
2796.24	0.06838	2796.24	0.05375	2796.24	0.04494	2796.24	0.03899	2796.24	0.02582	2796.24	0.01963	2796.24	0.01149	2796.24	0.0036
2794.31	0.06825	2794.31	0.0537	2794.31	0.04485	2794.31	0.039	2794.31	0.02582	2794.31	0.01952	2794.31	0.01116	2794.31	0.00344
2792.38	0.06808	2792.38	0.0537	2792.38	0.04484	2792.38	0.03897	2792.38	0.02577	2792.38	0.01932	2792.38	0.01085	2792.38	0.00328
2790.45	0.06787	2790.45	0.0537	2790.45	0.04485	2790.45	0.03887	2790.45	0.02566	2790.45	0.01912	2790.45	0.01063	2790.45	0.00319
2788.53	0.06765	2788.53	0.05375	2788.53	0.04481	2788.53	0.03869	2788.53	0.0255	2788.53	0.01893	2788.53	0.01046	2788.53	0.00317
2786.6	0.06743	2786.6	0.05378	2786.6	0.04475	2786.6	0.03843	2786.6	0.02532	2786.6	0.0187	2786.6	0.01027	2786.6	0.00317
2784.67	0.06724	2784.67	0.05373	2784.67	0.04475	2784.67	0.03817	2784.67	0.02523	2784.67	0.01844	2784.67	0.01006	2784.67	0.00318
2782.74	0.06718	2782.74	0.05362	2782.74	0.04481	2782.74	0.03802	2782.74	0.02522	2782.74	0.01823	2782.74	0.00996	2782.74	0.00326
2780.81	0.06731	2780.81	0.05356	2780.81	0.04494	2780.81	0.038	2780.81	0.02518	2780.81	0.01811	2780.81	0.01002	2780.81	0.00345
2778.88	0.06757	2778.88	0.05353	2778.88	0.0451	2778.88	0.03805	2778.88	0.02508	2778.88	0.01806	2778.88	0.01017	2778.88	0.00362
2776.96	0.06788	2776.96	0.05346	2776.96	0.04517	2776.96	0.0381	2776.96	0.02495	2776.96	0.01802	2776.96	0.01033	2776.96	0.00357
2775.03	0.06816	2775.03	0.05344	2775.03	0.04514	2775.03	0.03818	2775.03	0.02489	2775.03	0.01796	2775.03	0.01043	2775.03	0.00336
2773.1	0.06841	2773.1	0.05359	2773.1	0.04517	2773.1	0.03833	2773.1	0.0249	2773.1	0.01788	2773.1	0.01044	2773.1	0.00311
2771.17	0.06858	2771.17	0.05381	2771.17	0.0453	2771.17	0.03849	2771.17	0.02491	2771.17	0.01773	2771.17	0.01038	2771.17	0.00285
2769.24	0.0687	2769.24	0.05392	2769.24	0.04544	2769.24	0.03857	2769.24	0.02494	2769.24	0.01751	2769.24	0.01031	2769.24	0.00254
2767.31	0.06879	2767.31	0.05393	2767.31	0.04551	2767.31	0.03858	2767.31	0.02503	2767.31	0.01733	2767.31	0.01026	2767.31	0.00226
2765.38	0.06883	2765.38	0.05391	2765.38	0.04554	2765.38	0.03852	2765.38	0.02514	2765.38	0.0172	2765.38	0.01017	2765.38	0.00206
2763.46	0.06875	2763.46	0.05383	2763.46	0.0455	2763.46	0.03842	2763.46	0.02526	2763.46	0.0171	2763.46	0.01001	2763.46	0.00196
2761.53	0.06854	2761.53	0.05374	2761.53	0.04539	2761.53	0.03832	2761.53	0.02542	2761.53	0.01709	2761.53	0.00987	2761.53	0.00198
2759.6	0.06829	2759.6	0.05375	2759.6	0.04527	2759.6	0.03827	2759.6	0.02554	2759.6	0.01729	2759.6	0.00983	2759.6	0.00219
2757.67	0.06809	2757.67	0.05388	2757.67	0.04516	2757.67	0.03832	2757.67	0.02557	2757.67	0.01767	2757.67	0.00984	2757.67	0.00252
2755.74	0.06798	2755.74	0.054	2755.74	0.04505	2755.74	0.03845	2755.74	0.02555	2755.74	0.01804	2755.74	0.00989	2755.74	0.00281
2753.81	0.06795	2753.81	0.05402	2753.81	0.04493	2753.81	0.03854	2753.81	0.02552	2753.81	0.01829	2753.81	0.01002	2753.81	0.00294
2751.89	0.06799	2751.89	0.05402	2751.89	0.04483	2751.89	0.03855	2751.89	0.0255	2751.89	0.01845	2751.89	0.01018	2751.89	0.00297
2749.96	0.06807	2749.96	0.05402	2749.96	0.04481	2749.96	0.03852	2749.96	0.02547	2749.96	0.01847	2749.96	0.01028	2749.96	0.00295
2748.03	0.06811	2748.03	0.05396	2748.03	0.04483	2748.03	0.03848	2748.03	0.02546	2748.03	0.01833	2748.03	0.01029	2748.03	0.00283
2746.1	0.06815	2746.1	0.05386	2746.1	0.04486	2746.1	0.03843	2746.1	0.0255	2746.1	0.01807	2746.1	0.01025	2746.1	0.00263
2744.17	0.06821	2744.17	0.05372	2744.17	0.04488	2744.17	0.03839	2744.17	0.02555	2744.17	0.01782	2744.17	0.01022	2744.17	0.00239
2742.24	0.06826	2742.24	0.05354	2742.24	0.04487	2742.24	0.03837	2742.24	0.02562	2742.24	0.01764	2742.24	0.01023	2742.24	0.00217
2740.32	0.06827	2740.32	0.05337	2740.32	0.04485	2740.32	0.03838	2740.32	0.02569	2740.32	0.01753	2740.32	0.01025	2740.32	0.002
2738.39	0.06827	2738.39	0.05331	2738.39	0.04489	2738.39	0.03844	2738.39	0.02581	2738.39	0.01748	2738.39	0.01021	2738.39	0.00192
2736.46	0.06827	2736.46	0.05338	2736.46	0.04507	2736.46	0.03853	2736.46	0.02591	2736.46	0.01749	2736.46	0.01004	2736.46	0.00189
2734.53	0.06826	2734.53	0.05358	2734.53	0.04535	2734.53	0.03861	2734.53	0.02593	2734.53	0.01749	2734.53	0.0098	2734.53	0.00189
2732.6	0.06824	2732.6	0.05386	2732.6	0.04567	2732.6	0.0387	2732.6	0.02585	2732.6	0.01745	2732.6	0.00964	2732.6	0.0019
2730.67	0.06826	2730.67	0.05414	2730.67	0.04596	2730.67	0.03883	2730.67	0.02572	2730.67	0.01744	2730.67	0.00961	2730.67	0.002
2728.74	0.06829	2728.74	0.05426	2728.74	0.04617	2728.74	0.039	2728.74	0.0256	2728.74	0.01748	2728.74	0.00959	2728.74	0.00216
2726.82	0.06829	2726.82	0.05424	2726.82	0.0463	2726.82	0.03919	2726.82	0.02551	2726.82	0.01749	2726.82	0.00952	2726.82	0.00234
2724.89	0.06833	2724.89	0.05421	2724.89	0.04639	2724.89	0.03942	2724.89	0.02548	2724.89	0.01744	2724.89	0.00946	2724.89	0.00254
2722.96	0.06848	2722.96	0.05429	2722.96	0.04645	2722.96	0.03964	2722.96	0.02549	2722.96	0.01739	2722.96	0.00956	2722.96	0.0027
2721.03	0.06864	2721.03	0.05441	2721.03	0.04641	2721.03	0.03977	2721.03	0.02552	2721.03	0.01739	2721.03	0.00983	2721.03	0.00278
2719.1	0.06875	2719.1	0.05449	2719.1	0.04624	2719.1	0.03976	2719.1	0.02558	2719.1	0.01748	2719.1	0.01019	2719.1	0.00278
2717.17	0.06881	2717.17	0.05451	2717.17	0.04601	2717.17	0.03966	2717.17	0.02566	2717.17	0.01759	2717.17	0.01051	2717.17	0.00272
2715.25	0.06878	2715.25	0.05452	2715.25	0.04584	2715.25	0.03954	2715.25	0.02572	2715.25	0.01771	2715.25	0.01065	2715.25	0.00256
2713.32	0.06865	2713.32	0.05456	2713.32	0.04583	2713.32	0.03941	2713.32	0.02572	2713.32	0.01784	2713.32	0.01059	2713.32	0.00234
2711.39	0.0685	2711.39	0.05466	2711.39	0.04591	2711.39	0.03926	2711.39	0.02567	2711.39	0.01796	2711.39	0.01045	2711.39	0.00214
2709.46	0.06838	2709.46	0.05479	2709.46	0.046	2709.46	0.03914	2709.46	0.02563	2709.46	0.01809	2709.46	0.01036	2709.46	0.00207
2707.53	0.06827	2707.53	0.05481	2707.53	0.04604	2707.53	0.03908	2707.53	0.02559	2707.53	0.01822	2707.53	0.01029	2707.53	0.00212
2705.6	0.06816	2705.6	0.05462	2705.6	0.04606	2705.6	0.03908	2705.6	0.0255	2705.6	0.01832	2705.6	0.01016	2705.6	0.00218
2703.67	0.06809	2703.67	0.05433	2703.67	0.04609	2703.67	0.03913	2703.67	0.02544	2703.67	0.01833	2703.67	0.01001	2703.67	0.00218
2701.75	0.06819	2701.75	0.05418	2701.75	0.04613	2701.75	0.03924	2701.75	0.02548	2701.75	0.01817	2701.75	0.00989	2701.75	0.00214
2699.82	0.06847	2699.82	0.05421	2699.82	0.04618	2699.82	0.03932	2699.82	0.02565	2699.82	0.01789	2699.82	0.00985	2699.82	0.00211
2697.89	0.06877	2697.89	0.05434	2697.89	0.04622	2697.89	0.03931	2697.89	0.02591	2697.89	0.01762	2697.89	0.00992	2697.89	0.0021
2695.96	0.06903	2695.96	0.05448	2695.96	0.0462	2695.96	0.03922	2695.96	0.02615	2695.96	0.01742	2695.96	0.01009	2695.96	0.00207
2694.03	0.06928	2694.03	0.05458	2694.03	0.04607	2694.03	0.03917	2694.03	0.02628	2694.03	0.01728	2694.03	0.0103	2694.03	0.00198
2692.1	0.06949	2692.1	0.0546	2692.1	0.04591	2692.1	0.03925	2692.1	0.02636	2692.1	0.01721	2692.1	0.01046	2692.1	0.00184
2690.18	0.06963	2690.18	0.05467	2690.18	0.0458	2690.18	0.03947	2690.18	0.02645	2690.18	0.01724	2690.18	0.0105	2690.18	0.00174
2688.25	0.06976	2688.25	0.05485	2688.25	0.04579	2688.25	0.03979	2688.25	0.02658	2688.25	0.01742	2688.25	0.0105	2688.25	0.0017
2686.32	0.0698	2686.32	0.05508	2686.32	0.0458	2686.32	0.04014	2686.32	0.02668	2686.32	0.01775	2686.32	0.01051	2686.32	0.00171
2684.39	0.06964	2684.39	0.05525	2684.39	0.04577	2684.39	0.04042	2684.39	0.02666	2684.39	0.01809	2684.39	0.01047	2684.39	0.00174
2682.46	0.06937	2682.46	0.05532	2682.46	0.04571	2682.46	0.04063	2682.46	0.02652	2682.46	0.01837	2682.46	0.01037	2682.46	0.00173
2680.53	0.06913	2680.53	0.05531	2680.53	0.04564	2680.53	0.04073	2680.53	0.02634	2680.53	0.01856	2680.53	0.01019	2680.53	0.00166
2678.61	0.06899	2678.61	0.05529	2678.61	0.04563	2678.61	0.04073	2678.61	0.02625	2678.61	0.0187	2678.61	0.00993	2678.61	0.00161
2676.68	0.06891	2676.68	0.05528	2676.68	0.04573	2676.68	0.04066	2676.68	0.02626	2676.68	0.01879	2676.68	0.00967	2676.68	0.00166
2674.75	0.06886	2674.75	0.05527	2674.75	0.04591	2674.75	0.04054	2674.75	0.0263	2674.75	0.01887	2674.75	0.00956	2674.75	0.0018
2672.82	0.06889	2672.82	0.05524	2672.82	0.04611	2672.82	0.04039	2672.82	0.02631	2672.82	0.01888	2672.82	0.0096	2672.82	0.00195
2670.89	0.06904	2670.89	0.05515	2670.89	0.04622	2670.89	0.04021	2670.89	0.02634	2670.89	0.0188	2670.89	0.00973	2670.89	0.00211
2668.96	0.06925	2668.96	0.05503	2668.96	0.04632	2668.96	0.04005	2668.96	0.02646	2668.96	0.01863	2668.96	0.00985	2668.96	0.0023
2667.03	0.06949	2667.03	0.05499	2667.03	0.04652	2667.03	0.03994	2667.03	0.02667	2667.03	0.01845	2667.03	0.00989	2667.03	0.00245
2665.11	0.06976	2665.11	0.0551	2665.11	0.04682	2665.11	0.03988	2665.11	0.02688	2665.11	0.01834	2665.11	0.00989	2665.11	0.00251
2663.18	0.07	2663.18	0.05532	2663.18	0.04708	2663.18	0.03987	2663.18	0.02701	2663.18	0.01832	2663.18	0.00992	2663.18	0.00249
2661.25	0.07017	2661.25	0.05553	2661.25	0.04718	2661.25	0.03985	2661.25	0.02705	2661.25	0.01834	2661.25	0.00996	2661.25	0.0024
2659.32	0.07032	2659.32	0.05564	2659.32	0.04716	2659.32	0.03982	2659.32	0.02706	2659.32	0.01839	2659.32	0.00998	2659.32	0.00226
2657.39	0.07049	2657.39	0.05562	2657.39	0.04715	2657.39	0.03984	2657.39	0.02706	2657.39	0.01846	2657.39	0.00999	2657.39	0.00215
2655.46	0.07059	2655.46	0.05552	2655.46	0.04718	2655.46	0.03994	2655.46	0.02703	2655.46	0.01852	2655.46	0.01004	2655.46	0.00213
2653.54	0.07057	2653.54	0.05545	2653.54	0.04717	2653.54	0.04009	2653.54	0.02692	2653.54	0.01852	2653.54	0.01019	2653.54	0.00217
2651.61	0.07052	2651.61	0.05539	2651.61	0.04713	2651.61	0.04025	2651.61	0.02674	2651.61	0.01848	2651.61	0.01045	2651.61	0.0022
2649.68	0.07053	2649.68	0.05535	2649.68	0.04704	2649.68	0.04044	2649.68	0.02657	2649.68	0.01845	2649.68	0.01076	2649.68	0.0022
2647.75	0.07057	2647.75	0.0554	2647.75	0.04692	2647.75	0.04063	2647.75	0.02646	2647.75	0.01843	2647.75	0.01103	2647.75	0.00221
2645.82	0.07058	2645.82	0.05557	2645.82	0.04689	2645.82	0.04081	2645.82	0.02643	2645.82	0.01841	2645.82	0.01119	2645.82	0.00228
2643.89	0.07058	2643.89	0.05583	2643.89	0.04704	2643.89	0.04095	2643.89	0.02646	2643.89	0.01837	2643.89	0.01126	2643.89	0.00238
2641.96	0.0706	2641.96	0.05615	2641.96	0.04725	2641.96	0.04104	2641.96	0.0265	2641.96	0.01833	2641.96	0.01126	2641.96	0.00248
2640.04	0.07071	2640.04	0.05645	2640.04	0.04742	2640.04	0.0411	2640.04	0.02657	2640.04	0.01842	2640.04	0.01119	2640.04	0.00258
2638.11	0.07088	2638.11	0.05664	2638.11	0.04759	2638.11	0.04113	2638.11	0.0267	2638.11	0.01866	2638.11	0.01104	2638.11	0.00269
2636.18	0.07106	2636.18	0.0567	2636.18	0.04782	2636.18	0.04114	2636.18	0.02686	2636.18	0.01897	2636.18	0.01086	2636.18	0.00277
2634.25	0.07122	2634.25	0.05668	2634.25	0.04807	2634.25	0.04116	2634.25	0.02703	2634.25	0.01919	2634.25	0.01071	2634.25	0.00289
2632.32	0.07132	2632.32	0.05666	2632.32	0.04824	2632.32	0.04115	2632.32	0.02716	2632.32	0.01924	2632.32	0.01062	2632.32	0.00302
2630.39	0.07139	2630.39	0.05664	2630.39	0.04829	2630.39	0.04109	2630.39	0.02723	2630.39	0.01921	2630.39	0.01064	2630.39	0.0031
2628.47	0.07149	2628.47	0.05667	2628.47	0.04831	2628.47	0.04108	2628.47	0.02723	2628.47	0.01925	2628.47	0.01084	2628.47	0.00315
2626.54	0.07159	2626.54	0.05675	2626.54	0.0483	2626.54	0.04116	2626.54	0.02718	2626.54	0.0193	2626.54	0.01114	2626.54	0.00315
2624.61	0.07164	2624.61	0.05684	2624.61	0.04822	2624.61	0.04126	2624.61	0.02714	2624.61	0.01926	2624.61	0.01141	2624.61	0.00312
2622.68	0.07169	2622.68	0.05695	2622.68	0.04814	2622.68	0.04134	2622.68	0.02717	2622.68	0.01916	2622.68	0.0116	2622.68	0.00312
2620.75	0.07176	2620.75	0.05712	2620.75	0.04813	2620.75	0.04143	2620.75	0.02728	2620.75	0.01909	2620.75	0.01177	2620.75	0.00316
2618.82	0.07183	2618.82	0.05733	2618.82	0.04818	2618.82	0.04154	2618.82	0.02742	2618.82	0.01912	2618.82	0.01185	2618.82	0.00324
2616.89	0.07193	2616.89	0.05749	2616.89	0.04831	2616.89	0.04163	2616.89	0.02753	2616.89	0.01924	2616.89	0.0118	2616.89	0.00334
2614.97	0.07207	2614.97	0.05754	2614.97	0.04853	2614.97	0.04168	2614.97	0.02763	2614.97	0.01945	2614.97	0.01166	2614.97	0.00341
2613.04	0.07218	2613.04	0.0575	2613.04	0.04881	2613.04	0.0417	2613.04	0.02779	2613.04	0.01964	2613.04	0.01149	2613.04	0.00337
2611.11	0.07223	2611.11	0.0574	2611.11	0.04905	2611.11	0.04171	2611.11	0.02799	2611.11	0.01972	2611.11	0.01128	2611.11	0.00327
2609.18	0.07229	2609.18	0.05727	2609.18	0.04919	2609.18	0.04175	2609.18	0.02814	2609.18	0.01969	2609.18	0.01113	2609.18	0.00316
2607.25	0.07243	2607.25	0.05719	2607.25	0.0493	2607.25	0.04182	2607.25	0.0282	2607.25	0.01965	2607.25	0.0111	2607.25	0.0031
2605.32	0.07257	2605.32	0.05721	2605.32	0.04942	2605.32	0.04187	2605.32	0.02827	2605.32	0.01963	2605.32	0.0112	2605.32	0.00306
2603.4	0.07262	2603.4	0.05721	2603.4	0.0495	2603.4	0.0419	2603.4	0.02837	2603.4	0.01958	2603.4	0.01131	2603.4	0.00304
2601.47	0.07262	2601.47	0.05713	2601.47	0.04946	2601.47	0.04193	2601.47	0.02848	2601.47	0.01949	2601.47	0.01136	2601.47	0.00301
2599.54	0.07266	2599.54	0.0571	2599.54	0.04936	2599.54	0.04198	2599.54	0.02857	2599.54	0.01944	2599.54	0.0114	2599.54	0.00302
2597.61	0.07275	2597.61	0.05724	2597.61	0.04935	2597.61	0.04205	2597.61	0.02862	2597.61	0.01948	2597.61	0.01147	2597.61	0.0031
2595.68	0.07283	2595.68	0.05753	2595.68	0.04946	2595.68	0.04207	2595.68	0.0286	2595.68	0.01957	2595.68	0.01149	2595.68	0.00326
2593.75	0.07292	2593.75	0.05782	2593.75	0.04958	2593.75	0.04202	2593.75	0.02848	2593.75	0.01968	2593.75	0.01141	2593.75	0.0034
2591.83	0.07303	2591.83	0.05801	2591.83	0.04966	2591.83	0.04193	2591.83	0.02833	2591.83	0.01981	2591.83	0.01128	2591.83	0.00342
2589.9	0.07309	2589.9	0.05812	2589.9	0.04975	2589.9	0.04187	2589.9	0.0282	2589.9	0.01996	2589.9	0.01113	2589.9	0.00332
2587.97	0.07311	2587.97	0.05816	2587.97	0.04985	2587.97	0.0419	2587.97	0.02803	2587.97	0.02012	2587.97	0.011	2587.97	0.00319
2586.04	0.07318	2586.04	0.05815	2586.04	0.04992	2586.04	0.04196	2586.04	0.02783	2586.04	0.02024	2586.04	0.0109	2586.04	0.00307
2584.11	0.07328	2584.11	0.05813	2584.11	0.04992	2584.11	0.042	2584.11	0.02767	2584.11	0.02024	2584.11	0.01085	2584.11	0.00292
2582.18	0.07335	2582.18	0.05808	2582.18	0.04985	2582.18	0.04195	2582.18	0.02762	2582.18	0.02011	2582.18	0.01079	2582.18	0.00274
2580.25	0.07339	2580.25	0.05796	2580.25	0.04967	2580.25	0.04189	2580.25	0.02762	2580.25	0.01988	2580.25	0.01065	2580.25	0.00254
2578.33	0.07343	2578.33	0.05783	2578.33	0.04942	2578.33	0.0419	2578.33	0.02759	2578.33	0.01962	2578.33	0.01052	2578.33	0.00237
2576.4	0.07352	2576.4	0.05781	2576.4	0.04924	2576.4	0.042	2576.4	0.02755	2576.4	0.0194	2576.4	0.01048	2576.4	0.00228
2574.47	0.07363	2574.47	0.05795	2574.47	0.04913	2574.47	0.04207	2574.47	0.02755	2574.47	0.01922	2574.47	0.01048	2574.47	0.00226
2572.54	0.07369	2572.54	0.05812	2572.54	0.04899	2572.54	0.04204	2572.54	0.02758	2572.54	0.01904	2572.54	0.01042	2572.54	0.00221
2570.61	0.07369	2570.61	0.0582	2570.61	0.0488	2570.61	0.04197	2570.61	0.02762	2570.61	0.01891	2570.61	0.01031	2570.61	0.00209
2568.68	0.07367	2568.68	0.05821	2568.68	0.04866	2568.68	0.04203	2568.68	0.0277	2568.68	0.01889	2568.68	0.01024	2568.68	0.00194
2566.76	0.07369	2566.76	0.05824	2566.76	0.04869	2566.76	0.04222	2566.76	0.02786	2566.76	0.01898	2566.76	0.01022	2566.76	0.00181
2564.83	0.07376	2564.83	0.05827	2564.83	0.04884	2564.83	0.04239	2564.83	0.02803	2564.83	0.01909	2564.83	0.01024	2564.83	0.0017
2562.9	0.0738	2562.9	0.05824	2562.9	0.04898	2562.9	0.04244	2562.9	0.0281	2562.9	0.01912	2562.9	0.01029	2562.9	0.00157
2560.97	0.07375	2560.97	0.05814	2560.97	0.04904	2560.97	0.04239	2560.97	0.02804	2560.97	0.01898	2560.97	0.01033	2560.97	0.00141
2559.04	0.07366	2559.04	0.05798	2559.04	0.04905	2559.04	0.04222	2559.04	0.0279	2559.04	0.01872	2559.04	0.01027	2559.04	0.00122
2557.11	0.07356	2557.11	0.05782	2557.11	0.04898	2557.11	0.04198	2557.11	0.02768	2557.11	0.01846	2557.11	0.01015	2557.11	0.00102
2555.18	0.07344	2555.18	0.05775	2555.18	0.0489	2555.18	0.0418	2555.18	0.0274	2555.18	0.01829	2555.18	0.01003	2555.18	0.0009
2553.26	0.07332	2553.26	0.05776	2553.26	0.04883	2553.26	0.0417	2553.26	0.02715	2553.26	0.01819	2553.26	0.0099	2553.26	0.00088
2551.33	0.07323	2551.33	0.05776	2551.33	0.04873	2551.33	0.04161	2551.33	0.02701	2551.33	0.01807	2551.33	0.00977	2551.33	0.000849
2549.4	0.07321	2549.4	0.05772	2549.4	0.04859	2549.4	0.04156	2549.4	0.02696	2549.4	0.01796	2549.4	0.00964	2549.4	0.000797
2547.47	0.0733	2547.47	0.05769	2547.47	0.04854	2547.47	0.0417	2547.47	0.02695	2547.47	0.01795	2547.47	0.00958	2547.47	0.000842
2545.54	0.07352	2545.54	0.05773	2545.54	0.04862	2545.54	0.04198	2545.54	0.027	2545.54	0.01807	2545.54	0.0096	2545.54	0.00102
2543.61	0.07384	2543.61	0.05788	2543.61	0.04876	2543.61	0.0422	2543.61	0.02713	2543.61	0.01821	2543.61	0.00963	2543.61	0.00123
2541.69	0.07416	2541.69	0.05808	2541.69	0.04887	2541.69	0.04226	2541.69	0.02726	2541.69	0.01833	2541.69	0.00962	2541.69	0.00135
2539.76	0.07435	2539.76	0.05828	2539.76	0.04896	2539.76	0.04219	2539.76	0.02728	2539.76	0.01841	2539.76	0.00955	2539.76	0.00134
2537.83	0.07437	2537.83	0.05843	2537.83	0.04907	2537.83	0.04204	2537.83	0.0272	2537.83	0.01844	2537.83	0.00944	2537.83	0.00118
2535.9	0.07432	2535.9	0.0585	2535.9	0.04917	2535.9	0.04187	2535.9	0.02709	2535.9	0.01843	2535.9	0.00929	2535.9	0.000919
2533.97	0.07423	2533.97	0.05856	2533.97	0.04921	2533.97	0.04176	2533.97	0.02697	2533.97	0.01843	2533.97	0.00914	2533.97	0.000629
2532.04	0.0741	2532.04	0.05864	2532.04	0.04921	2532.04	0.04175	2532.04	0.0269	2532.04	0.01842	2532.04	0.00899	2532.04	0.000405
2530.12	0.07399	2530.12	0.05866	2530.12	0.0492	2530.12	0.04175	2530.12	0.02691	2530.12	0.01832	2530.12	0.00886	2530.12	0.000235
2528.19	0.07398	2528.19	0.0586	2528.19	0.04915	2528.19	0.04174	2528.19	0.02699	2528.19	0.01813	2528.19	0.0088	2528.19	8.8e-05
2526.26	0.07405	2526.26	0.05853	2526.26	0.04909	2526.26	0.04175	2526.26	0.02708	2526.26	0.01799	2526.26	0.00884	2526.26	4.5e-05
2524.33	0.07413	2524.33	0.05849	2524.33	0.04907	2524.33	0.04177	2524.33	0.02719	2524.33	0.01797	2524.33	0.00896	2524.33	0.000179
2522.4	0.07414	2522.4	0.05846	2522.4	0.04908	2522.4	0.04173	2522.4	0.02731	2522.4	0.01806	2522.4	0.00907	2522.4	0.000438
2520.47	0.07412	2520.47	0.05845	2520.47	0.0491	2520.47	0.04163	2520.47	0.02741	2520.47	0.01822	2520.47	0.00911	2520.47	0.000699
2518.54	0.07406	2518.54	0.05843	2518.54	0.04909	2518.54	0.04152	2518.54	0.02745	2518.54	0.01846	2518.54	0.00911	2518.54	0.00087
2516.62	0.07393	2516.62	0.05843	2516.62	0.04906	2516.62	0.04138	2516.62	0.02741	2516.62	0.01872	2516.62	0.00914	2516.62	0.00093
2514.69	0.07379	2514.69	0.0585	2514.69	0.04905	2514.69	0.04129	2514.69	0.02735	2514.69	0.01891	2514.69	0.00919	2514.69	0.000891
2512.76	0.07373	2512.76	0.05863	2512.76	0.04902	2512.76	0.04136	2512.76	0.02731	2512.76	0.01899	2512.76	0.0092	2512.76	0.000783
2510.83	0.07373	2510.83	0.05878	2510.83	0.04895	2510.83	0.04159	2510.83	0.02727	2510.83	0.01896	2510.83	0.00914	2510.83	0.000647
2508.9	0.07379	2508.9	0.05889	2508.9	0.04892	2508.9	0.04184	2508.9	0.02722	2508.9	0.01885	2508.9	0.00906	2508.9	0.000486
2506.97	0.07388	2506.97	0.05893	2506.97	0.0489	2506.97	0.04201	2506.97	0.0272	2506.97	0.01862	2506.97	0.00895	2506.97	0.000285
2505.05	0.07401	2505.05	0.05894	2505.05	0.04886	2505.05	0.04208	2505.05	0.02718	2505.05	0.01827	2505.05	0.0088	2505.05	7.1e-05
2503.12	0.07416	2503.12	0.05896	2503.12	0.04881	2503.12	0.04205	2503.12	0.02717	2503.12	0.01788	2503.12	0.00864	2503.12	-0.000113
2501.19	0.07425	2501.19	0.05895	2501.19	0.04878	2501.19	0.04196	2501.19	0.02719	2501.19	0.01757	2501.19	0.00851	2501.19	-0.000247
2499.26	0.07427	2499.26	0.05886	2499.26	0.04876	2499.26	0.04186	2499.26	0.02718	2499.26	0.0174	2499.26	0.00843	2499.26	-0.000343
2497.33	0.07423	2497.33	0.05868	2497.33	0.04877	2497.33	0.04169	2497.33	0.02709	2497.33	0.01733	2497.33	0.0084	2497.33	-0.000441
2495.4	0.07412	2495.4	0.05842	2495.4	0.04881	2495.4	0.04141	2495.4	0.02692	2495.4	0.01732	2495.4	0.00843	2495.4	-0.000537
2493.47	0.07398	2493.47	0.0582	2493.47	0.0489	2493.47	0.04113	2493.47	0.02678	2493.47	0.01739	2493.47	0.00852	2493.47	-0.000568
2491.55	0.07392	2491.55	0.05812	2491.55	0.04902	2491.55	0.04097	2491.55	0.02673	2491.55	0.01757	2491.55	0.00863	2491.55	-0.000502
2489.62	0.07397	2489.62	0.05816	2489.62	0.04912	2489.62	0.04094	2489.62	0.02676	2489.62	0.01781	2489.62	0.00875	2489.62	-0.000357
2487.69	0.07403	2487.69	0.05824	2487.69	0.04919	2487.69	0.041	2487.69	0.02681	2487.69	0.01803	2487.69	0.00885	2487.69	-0.000165
2485.76	0.07401	2485.76	0.05827	2485.76	0.04929	2485.76	0.04115	2485.76	0.02691	2485.76	0.01821	2485.76	0.00893	2485.76	4.1e-05
2483.83	0.07398	2483.83	0.0582	2483.83	0.04941	2483.83	0.04139	2483.83	0.02705	2483.83	0.01831	2483.83	0.00895	2483.83	0.000193
2481.9	0.074	2481.9	0.05814	2481.9	0.04949	2481.9	0.04161	2481.9	0.02714	2481.9	0.01835	2481.9	0.00893	2481.9	0.000249
2479.98	0.0741	2479.98	0.05818	2479.98	0.04949	2479.98	0.0417	2479.98	0.02715	2479.98	0.01837	2479.98	0.00888	2479.98	0.000238
2478.05	0.07425	2478.05	0.05829	2478.05	0.04941	2478.05	0.04171	2478.05	0.02713	2478.05	0.01842	2478.05	0.00883	2478.05	0.000205
2476.12	0.07439	2476.12	0.05839	2476.12	0.04934	2476.12	0.0417	2476.12	0.02715	2476.12	0.01848	2476.12	0.00881	2476.12	0.000149
2474.19	0.07448	2474.19	0.05845	2474.19	0.04937	2474.19	0.04165	2474.19	0.02721	2474.19	0.0185	2474.19	0.00881	2474.19	5.9e-05
2472.26	0.07447	2472.26	0.05846	2472.26	0.04944	2472.26	0.04159	2472.26	0.0273	2472.26	0.01848	2472.26	0.00883	2472.26	-1.3e-05
2470.33	0.07439	2470.33	0.05848	2470.33	0.04946	2470.33	0.0416	2470.33	0.02744	2470.33	0.01853	2470.33	0.00891	2470.33	-1.4e-05
2468.41	0.07436	2468.41	0.05857	2468.41	0.04946	2468.41	0.04167	2468.41	0.02761	2468.41	0.01867	2468.41	0.00907	2468.41	3.3e-05
2466.48	0.07438	2466.48	0.05867	2466.48	0.04946	2466.48	0.04173	2466.48	0.02775	2466.48	0.01883	2466.48	0.00925	2466.48	8.7e-05
2464.55	0.07436	2464.55	0.05872	2464.55	0.04944	2464.55	0.0418	2464.55	0.02782	2464.55	0.01893	2464.55	0.00939	2464.55	0.000155
2462.62	0.07428	2462.62	0.05867	2462.62	0.04943	2462.62	0.04192	2462.62	0.02787	2462.62	0.01894	2462.62	0.0095	2462.62	0.000259
2460.69	0.0742	2460.69	0.05859	2460.69	0.04945	2460.69	0.04205	2460.69	0.02791	2460.69	0.01892	2460.69	0.0096	2460.69	0.000351
2458.76	0.07414	2458.76	0.0586	2458.76	0.04947	2458.76	0.04214	2458.76	0.02792	2458.76	0.01893	2458.76	0.00973	2458.76	0.000394
2456.83	0.07409	2456.83	0.05876	2456.83	0.04952	2456.83	0.04221	2456.83	0.02792	2456.83	0.01899	2456.83	0.00986	2456.83	0.00046
2454.91	0.07406	2454.91	0.05899	2454.91	0.04965	2454.91	0.04234	2454.91	0.028	2454.91	0.01907	2454.91	0.00999	2454.91	0.000623
2452.98	0.07403	2452.98	0.05921	2452.98	0.04985	2452.98	0.04253	2452.98	0.02815	2452.98	0.01914	2452.98	0.01016	2452.98	0.000891
2451.05	0.07395	2451.05	0.0594	2451.05	0.05003	2451.05	0.04271	2451.05	0.02839	2451.05	0.01923	2451.05	0.01039	2451.05	0.00125
2449.12	0.07382	2449.12	0.05958	2449.12	0.05016	2449.12	0.04287	2449.12	0.02874	2449.12	0.01933	2449.12	0.01066	2449.12	0.00164
2447.19	0.0737	2447.19	0.05974	2447.19	0.05024	2447.19	0.04305	2447.19	0.02912	2447.19	0.01948	2447.19	0.01096	2447.19	0.00199
2445.26	0.07368	2445.26	0.05984	2445.26	0.05031	2445.26	0.04327	2445.26	0.02942	2445.26	0.01971	2445.26	0.01127	2445.26	0.00226
2443.34	0.07377	2443.34	0.05987	2443.34	0.05037	2443.34	0.04354	2443.34	0.02958	2443.34	0.02006	2443.34	0.01155	2443.34	0.0025
2441.41	0.0739	2441.41	0.05988	2441.41	0.05044	2441.41	0.04383	2441.41	0.02969	2441.41	0.02046	2441.41	0.0118	2441.41	0.00273
2439.48	0.07402	2439.48	0.05993	2439.48	0.05058	2439.48	0.04408	2439.48	0.02988	2439.48	0.0209	2439.48	0.01205	2439.48	0.00299
2437.55	0.07417	2437.55	0.06	2437.55	0.05082	2437.55	0.0443	2437.55	0.03019	2437.55	0.02141	2437.55	0.01231	2437.55	0.00329
2435.62	0.07434	2435.62	0.06011	2435.62	0.05118	2435.62	0.04458	2435.62	0.03059	2435.62	0.02201	2435.62	0.01268	2435.62	0.00365
2433.69	0.07448	2433.69	0.0603	2433.69	0.05166	2433.69	0.04497	2433.69	0.03108	2433.69	0.02267	2433.69	0.01324	2433.69	0.00413
2431.76	0.07455	2431.76	0.06058	2431.76	0.05226	2431.76	0.04542	2431.76	0.03168	2431.76	0.02332	2431.76	0.01399	2431.76	0.00478
2429.84	0.0746	2429.84	0.06091	2429.84	0.0529	2429.84	0.04587	2429.84	0.03237	2429.84	0.02397	2429.84	0.01485	2429.84	0.00562
2427.91	0.07467	2427.91	0.0613	2427.91	0.0535	2427.91	0.04632	2427.91	0.0332	2427.91	0.02471	2427.91	0.01575	2427.91	0.00664
2425.98	0.07475	2425.98	0.06176	2425.98	0.05409	2425.98	0.04684	2425.98	0.03413	2425.98	0.02557	2425.98	0.01668	2425.98	0.00774
2424.05	0.07485	2424.05	0.06222	2424.05	0.05467	2424.05	0.04749	2424.05	0.03507	2424.05	0.02652	2424.05	0.01774	2424.05	0.00881
2422.12	0.07495	2422.12	0.06266	2422.12	0.05524	2422.12	0.04828	2422.12	0.03597	2422.12	0.02758	2422.12	0.019	2422.12	0.00988
2420.19	0.07505	2420.19	0.06315	2420.19	0.05586	2420.19	0.04919	2420.19	0.03685	2420.19	0.02876	2420.19	0.02038	2420.19	0.01106
2418.27	0.07521	2418.27	0.06376	2418.27	0.05652	2418.27	0.05018	2418.27	0.03782	2418.27	0.03006	2418.27	0.0218	2418.27	0.01239
2416.34	0.07547	2416.34	0.0644	2416.34	0.05722	2416.34	0.05118	2416.34	0.03893	2416.34	0.03143	2416.34	0.02323	2416.34	0.01381
2414.41	0.07583	2414.41	0.06501	2414.41	0.05804	2414.41	0.05213	2414.41	0.04012	2414.41	0.03291	2414.41	0.02465	2414.41	0.01531
2412.48	0.07624	2412.48	0.06563	2412.48	0.05897	2412.48	0.05311	2412.48	0.04134	2412.48	0.03446	2412.48	0.02609	2412.48	0.0169
2410.55	0.07673	2410.55	0.0663	2410.55	0.05991	2410.55	0.05412	2410.55	0.0426	2410.55	0.036	2410.55	0.02757	2410.55	0.01856
2408.62	0.07729	2408.62	0.06695	2408.62	0.06077	2408.62	0.05513	2408.62	0.04392	2408.62	0.03748	2408.62	0.0291	2408.62	0.02033
2406.69	0.07794	2406.69	0.06756	2406.69	0.06156	2406.69	0.05613	2406.69	0.04525	2406.69	0.03892	2406.69	0.03069	2406.69	0.02225
2404.77	0.07868	2404.77	0.06823	2404.77	0.06229	2404.77	0.05708	2404.77	0.04655	2404.77	0.04033	2404.77	0.03235	2404.77	0.0243
2402.84	0.07944	2402.84	0.0689	2402.84	0.06298	2402.84	0.058	2402.84	0.04779	2402.84	0.04171	2402.84	0.03407	2402.84	0.02637
2400.91	0.08002	2400.91	0.06949	2400.91	0.06362	2400.91	0.05887	2400.91	0.04899	2400.91	0.04308	2400.91	0.03588	2400.91	0.02845
2398.98	0.0803	2398.98	0.06998	2398.98	0.06419	2398.98	0.05967	2398.98	0.05018	2398.98	0.04447	2398.98	0.03778	2398.98	0.03055
2397.05	0.08036	2397.05	0.0705	2397.05	0.06475	2397.05	0.06045	2397.05	0.05145	2397.05	0.04595	2397.05	0.03978	2397.05	0.03281
2395.12	0.08062	2395.12	0.07132	2395.12	0.06556	2395.12	0.06153	2395.12	0.05302	2395.12	0.0477	2395.12	0.04206	2395.12	0.03542
2393.2	0.08172	2393.2	0.07297	2393.2	0.06727	2393.2	0.06342	2393.2	0.05539	2393.2	0.05023	2393.2	0.04505	2393.2	0.03876
2391.27	0.08433	2391.27	0.07614	2391.27	0.07068	2391.27	0.06679	2391.27	0.05925	2391.27	0.05428	2391.27	0.04929	2391.27	0.04344
2389.34	0.08903	2389.34	0.08136	2389.34	0.07632	2389.34	0.07224	2389.34	0.0652	2389.34	0.06045	2389.34	0.05534	2389.34	0.05012
2387.41	0.09617	2387.41	0.08883	2387.41	0.08429	2387.41	0.08014	2387.41	0.07358	2387.41	0.06914	2387.41	0.06381	2387.41	0.05924
2385.48	0.10576	2385.48	0.09855	2385.48	0.09463	2385.48	0.09065	2385.48	0.08455	2385.48	0.08066	2385.48	0.07521	2385.48	0.07123
2383.55	0.11771	2383.55	0.11067	2383.55	0.10767	2383.55	0.10387	2383.55	0.09828	2383.55	0.09527	2383.55	0.08987	2383.55	0.0865
2381.63	0.13188	2381.63	0.12535	2381.63	0.12364	2381.63	0.11981	2381.63	0.11501	2381.63	0.11307	2381.63	0.10797	2381.63	0.1054
2379.7	0.1481	2379.7	0.1426	2379.7	0.14222	2379.7	0.13863	2379.7	0.13485	2379.7	0.13405	2379.7	0.12971	2379.7	0.12807
2377.77	0.16634	2377.77	0.16226	2377.77	0.16291	2377.77	0.16054	2377.77	0.15774	2377.77	0.15821	2377.77	0.15528	2377.77	0.15416
2375.84	0.18677	2375.84	0.18404	2375.84	0.18576	2375.84	0.18518	2375.84	0.18338	2375.84	0.18554	2375.84	0.18471	2375.84	0.18346
2373.91	0.20911	2373.91	0.2078	2373.91	0.21107	2373.91	0.21212	2373.91	0.21158	2373.91	0.21602	2373.91	0.21764	2373.91	0.21622
2371.98	0.2325	2371.98	0.23356	2371.98	0.23857	2371.98	0.24126	2371.98	0.24239	2371.98	0.24942	2371.98	0.2533	2371.98	0.25208
2370.05	0.25658	2370.05	0.26104	2370.05	0.2674	2370.05	0.27229	2370.05	0.27543	2370.05	0.28494	2370.05	0.29083	2370.05	0.28998
2368.13	0.28122	2368.13	0.28956	2368.13	0.29686	2368.13	0.30461	2368.13	0.30956	2368.13	0.32155	2368.13	0.32933	2368.13	0.32933
2366.2	0.3052	2366.2	0.31836	2366.2	0.32676	2366.2	0.33758	2366.2	0.34433	2366.2	0.35851	2366.2	0.36798	2366.2	0.36969
2364.27	0.32736	2364.27	0.34714	2364.27	0.35735	2364.27	0.37067	2364.27	0.38065	2364.27	0.39581	2364.27	0.40682	2364.27	0.41032
2362.34	0.34749	2362.34	0.37582	2362.34	0.38873	2362.34	0.40394	2362.34	0.41875	2362.34	0.43332	2362.34	0.44585	2362.34	0.4501
2360.41	0.36459	2360.41	0.40291	2360.41	0.41941	2360.41	0.43613	2360.41	0.45634	2360.41	0.46902	2360.41	0.48272	2360.41	0.48689
2358.48	0.37702	2358.48	0.42611	2358.48	0.44676	2358.48	0.4646	2358.48	0.49005	2358.48	0.49992	2358.48	0.51432	2358.48	0.51806
2356.56	0.38434	2356.56	0.44408	2356.56	0.46856	2356.56	0.48773	2356.56	0.51758	2356.56	0.52431	2356.56	0.53928	2356.56	0.54226
2354.63	0.38869	2354.63	0.45733	2354.63	0.48504	2354.63	0.50617	2354.63	0.53929	2354.63	0.54368	2354.63	0.55933	2354.63	0.56151
2352.7	0.39279	2352.7	0.46749	2352.7	0.49863	2352.7	0.52133	2352.7	0.55732	2352.7	0.56134	2352.7	0.57795	2352.7	0.58056
2350.77	0.39702	2350.77	0.47576	2350.77	0.51085	2350.77	0.53439	2350.77	0.5732	2350.77	0.57939	2350.77	0.59713	2350.77	0.60225
2348.84	0.4007	2348.84	0.48217	2348.84	0.52102	2348.84	0.54589	2348.84	0.58725	2348.84	0.59767	2348.84	0.61609	2348.84	0.62594
2346.91	0.40349	2346.91	0.48531	2346.91	0.52693	2346.91	0.55415	2346.91	0.59764	2346.91	0.61304	2346.91	0.63195	2346.91	0.64846
2344.98	0.40453	2344.98	0.48343	2344.98	0.52665	2344.98	0.55662	2344.98	0.60125	2344.98	0.62169	2344.98	0.64132	2344.98	0.66573
2343.06	0.40253	2343.06	0.4762	2343.06	0.52012	2343.06	0.55197	2343.06	0.59709	2343.06	0.62197	2343.06	0.64229	2343.06	0.67433
2341.13	0.39764	2341.13	0.46506	2341.13	0.50862	2341.13	0.54059	2341.13	0.58641	2341.13	0.6142	2341.13	0.63513	2341.13	0.67227
2339.2	0.39026	2339.2	0.45119	2339.2	0.49273	2339.2	0.5235	2339.2	0.56949	2339.2	0.5985	2339.2	0.61989	2339.2	0.65837
2337.27	0.37922	2337.27	0.43373	2337.27	0.47156	2337.27	0.5004	2337.27	0.5451	2337.27	0.57384	2337.27	0.59501	2337.27	0.63172
2335.34	0.36377	2335.34	0.41206	2335.34	0.44489	2335.34	0.47109	2335.34	0.51301	2335.34	0.54012	2335.34	0.56029	2335.34	0.59302
2333.41	0.34547	2333.41	0.38768	2333.41	0.41456	2333.41	0.43758	2333.41	0.47545	2333.41	0.50011	2333.41	0.51867	2333.41	0.54593
2331.49	0.3275	2331.49	0.36346	2331.49	0.38408	2331.49	0.4037	2331.49	0.4368	2331.49	0.45892	2331.49	0.47544	2331.49	0.49697
2329.56	0.31164	2329.56	0.34143	2329.56	0.35661	2329.56	0.37245	2329.56	0.40093	2329.56	0.42075	2329.56	0.43523	2329.56	0.45191
2327.63	0.29719	2327.63	0.32186	2327.63	0.33292	2327.63	0.34505	2327.63	0.36936	2327.63	0.3871	2327.63	0.39971	2327.63	0.41252
2325.7	0.28324	2325.7	0.3039	2325.7	0.3121	2325.7	0.3214	2325.7	0.34204	2325.7	0.35754	2325.7	0.36812	2325.7	0.37837
2323.77	0.26948	2323.77	0.28627	2323.77	0.29261	2323.77	0.30004	2323.77	0.31763	2323.77	0.33016	2323.77	0.33877	2323.77	0.3479
2321.84	0.25605	2321.84	0.26848	2321.84	0.27373	2321.84	0.27977	2321.84	0.29439	2321.84	0.30375	2321.84	0.31071	2321.84	0.31938
2319.92	0.24355	2319.92	0.25137	2319.92	0.25595	2319.92	0.26057	2319.92	0.272	2319.92	0.27875	2319.92	0.28415	2319.92	0.29227
2317.99	0.2323	2317.99	0.23605	2317.99	0.23988	2317.99	0.24281	2317.99	0.25116	2317.99	0.2558	2317.99	0.25985	2317.99	0.26695
2316.06	0.22185	2316.06	0.22259	2316.06	0.22528	2316.06	0.2266	2316.06	0.2322	2316.06	0.23509	2316.06	0.23815	2316.06	0.24365
2314.13	0.21155	2314.13	0.21022	2314.13	0.21162	2314.13	0.21179	2314.13	0.21503	2314.13	0.21652	2314.13	0.21883	2314.13	0.22249
2312.2	0.2014	2312.2	0.19854	2312.2	0.19889	2312.2	0.19826	2312.2	0.19946	2312.2	0.19993	2312.2	0.20161	2312.2	0.20358
2310.27	0.19185	2310.27	0.18782	2310.27	0.18734	2310.27	0.186	2310.27	0.18545	2310.27	0.18522	2310.27	0.1863	2310.27	0.18681
2308.34	0.18306	2308.34	0.17804	2308.34	0.17679	2308.34	0.17481	2308.34	0.17285	2308.34	0.17202	2308.34	0.17241	2308.34	0.17178
2306.42	0.17449	2306.42	0.16859	2306.42	0.16662	2306.42	0.16403	2306.42	0.16113	2306.42	0.15954	2306.42	0.15925	2306.42	0.15776
2304.49	0.16552	2304.49	0.15894	2304.49	0.15626	2304.49	0.15313	2304.49	0.14971	2304.49	0.14724	2304.49	0.1464	2304.49	0.14406
2302.56	0.15608	2302.56	0.14899	2302.56	0.14562	2302.56	0.14209	2302.56	0.13842	2302.56	0.13508	2302.56	0.13378	2302.56	0.1307
2300.63	0.1467	2300.63	0.1391	2300.63	0.13519	2300.63	0.13144	2300.63	0.12754	2300.63	0.12347	2300.63	0.12173	2300.63	0.11808
2298.7	0.13814	2298.7	0.13002	2298.7	0.12567	2298.7	0.12181	2298.7	0.11751	2298.7	0.11298	2298.7	0.11063	2298.7	0.10659
2296.77	0.13062	2296.77	0.12217	2296.77	0.11735	2296.77	0.11343	2296.77	0.10856	2296.77	0.10375	2296.77	0.10059	2296.77	0.09627
2294.85	0.12379	2294.85	0.11528	2294.85	0.1099	2294.85	0.1061	2294.85	0.10056	2294.85	0.09544	2294.85	0.09148	2294.85	0.08688
2292.92	0.11728	2292.92	0.10878	2292.92	0.10288	2292.92	0.09939	2292.92	0.09314	2292.92	0.08772	2292.92	0.08309	2292.92	0.0781
2290.99	0.11094	2290.99	0.10242	2290.99	0.09613	2290.99	0.09303	2290.99	0.08604	2290.99	0.08046	2290.99	0.0753	2290.99	0.06986
2289.06	0.10505	2289.06	0.09643	2289.06	0.08995	2289.06	0.08709	2289.06	0.07943	2289.06	0.07372	2289.06	0.06821	2289.06	0.06237
2287.13	0.10003	2287.13	0.09124	2287.13	0.08465	2287.13	0.08182	2287.13	0.07361	2287.13	0.06771	2287.13	0.06202	2287.13	0.05587
2285.2	0.09605	2285.2	0.087	2285.2	0.08027	2285.2	0.07728	2285.2	0.06873	2285.2	0.06264	2285.2	0.05691	2285.2	0.0505
2283.27	0.09302	2283.27	0.08358	2283.27	0.07669	2283.27	0.07341	2283.27	0.06474	2283.27	0.05854	2283.27	0.05288	2283.27	0.04633
2281.35	0.09076	2281.35	0.0808	2281.35	0.07378	2281.35	0.07015	2281.35	0.06145	2281.35	0.05521	2281.35	0.04968	2281.35	0.04315
2279.42	0.08912	2279.42	0.07848	2279.42	0.07148	2279.42	0.06738	2279.42	0.05861	2279.42	0.05233	2279.42	0.04694	2279.42	0.04055
2277.49	0.08795	2277.49	0.07649	2277.49	0.06967	2277.49	0.065	2277.49	0.05606	2277.49	0.04967	2277.49	0.04435	2277.49	0.03808
2275.56	0.0871	2275.56	0.07484	2275.56	0.06816	2275.56	0.06298	2275.56	0.05369	2275.56	0.04716	2275.56	0.0417	2275.56	0.0355
2273.63	0.08638	2273.63	0.07349	2273.63	0.06677	2273.63	0.06127	2273.63	0.05143	2273.63	0.04478	2273.63	0.0389	2273.63	0.03273
2271.7	0.08562	2271.7	0.07229	2271.7	0.0654	2271.7	0.05972	2271.7	0.04919	2271.7	0.04239	2271.7	0.03599	2271.7	0.02977
2269.78	0.08476	2269.78	0.07112	2269.78	0.06397	2269.78	0.05819	2269.78	0.04691	2269.78	0.03996	2269.78	0.03302	2269.78	0.02663
2267.85	0.08381	2267.85	0.06994	2267.85	0.06249	2267.85	0.05658	2267.85	0.04467	2267.85	0.0375	2267.85	0.03006	2267.85	0.02338
2265.92	0.08288	2265.92	0.06877	2265.92	0.06099	2265.92	0.05493	2265.92	0.04255	2265.92	0.03508	2265.92	0.02718	2265.92	0.02016
2263.99	0.08203	2263.99	0.06766	2263.99	0.05953	2263.99	0.05329	2263.99	0.0406	2263.99	0.03277	2263.99	0.02448	2263.99	0.01716
2262.06	0.08125	2262.06	0.06665	2262.06	0.05812	2262.06	0.05173	2262.06	0.03884	2262.06	0.03071	2262.06	0.02213	2262.06	0.01455
2260.13	0.08046	2260.13	0.06569	2260.13	0.05675	2260.13	0.05029	2260.13	0.03727	2260.13	0.02895	2260.13	0.02019	2260.13	0.0124
2258.2	0.0797	2258.2	0.0647	2258.2	0.05547	2258.2	0.04904	2258.2	0.03585	2258.2	0.02741	2258.2	0.01855	2258.2	0.01064
2256.28	0.07907	2256.28	0.06368	2256.28	0.05437	2256.28	0.04802	2256.28	0.03452	2256.28	0.02595	2256.28	0.01707	2256.28	0.0091
2254.35	0.07859	2254.35	0.0627	2254.35	0.05349	2254.35	0.04716	2254.35	0.03329	2254.35	0.02456	2254.35	0.01571	2254.35	0.00765
2252.42	0.0782	2252.42	0.06188	2252.42	0.05282	2252.42	0.04636	2252.42	0.03221	2252.42	0.02333	2252.42	0.01445	2252.42	0.00627
2250.49	0.07785	2250.49	0.0613	2250.49	0.05233	2250.49	0.04562	2250.49	0.03124	2250.49	0.02232	2250.49	0.01333	2250.49	0.00499
2248.56	0.07755	2248.56	0.06098	2248.56	0.05197	2248.56	0.04493	2248.56	0.03034	2248.56	0.02146	2248.56	0.01238	2248.56	0.00389
2246.63	0.07732	2246.63	0.0608	2246.63	0.05168	2246.63	0.04429	2246.63	0.0296	2246.63	0.02071	2246.63	0.01162	2246.63	0.00298
2244.71	0.07712	2244.71	0.06066	2244.71	0.05146	2244.71	0.04373	2244.71	0.02904	2244.71	0.02005	2244.71	0.01101	2244.71	0.00222
2242.78	0.07692	2242.78	0.0605	2242.78	0.05124	2242.78	0.04326	2242.78	0.02858	2242.78	0.01941	2242.78	0.01046	2242.78	0.00157
2240.85	0.07669	2240.85	0.06032	2240.85	0.05095	2240.85	0.04285	2240.85	0.02811	2240.85	0.01876	2240.85	0.0099	2240.85	0.001
2238.92	0.07641	2238.92	0.06011	2238.92	0.05059	2238.92	0.04246	2238.92	0.0276	2238.92	0.01816	2238.92	0.00932	2238.92	0.000478
2236.99	0.07607	2236.99	0.05985	2236.99	0.05018	2236.99	0.04211	2236.99	0.02712	2236.99	0.01768	2236.99	0.00875	2236.99	-2.8e-05
2235.06	0.07571	2235.06	0.05954	2235.06	0.04977	2235.06	0.04187	2235.06	0.02672	2235.06	0.01731	2235.06	0.00823	2235.06	-0.000507
2233.14	0.07538	2233.14	0.05919	2233.14	0.0494	2233.14	0.04175	2233.14	0.02639	2233.14	0.01698	2233.14	0.00779	2233.14	-0.000932
2231.21	0.07512	2231.21	0.05882	2231.21	0.04907	2231.21	0.04168	2231.21	0.02614	2231.21	0.01668	2231.21	0.00742	2231.21	-0.00127
2229.28	0.07496	2229.28	0.05851	2229.28	0.04879	2229.28	0.04158	2229.28	0.02601	2229.28	0.01644	2229.28	0.00713	2229.28	-0.00152
2227.35	0.0749	2227.35	0.05836	2227.35	0.04855	2227.35	0.0414	2227.35	0.02595	2227.35	0.01628	2227.35	0.00691	2227.35	-0.00169
2225.42	0.07489	2225.42	0.05832	2225.42	0.04834	2225.42	0.04118	2225.42	0.02593	2225.42	0.01618	2225.42	0.00676	2225.42	-0.00186
2223.49	0.07488	2223.49	0.05829	2223.49	0.04817	2223.49	0.041	2223.49	0.02589	2223.49	0.01613	2223.49	0.00671	2223.49	-0.00208
2221.56	0.07489	2221.56	0.05827	2221.56	0.0481	2221.56	0.04091	2221.56	0.02582	2221.56	0.01612	2221.56	0.00675	2221.56	-0.00232
2219.64	0.07495	2219.64	0.05829	2219.64	0.0481	2219.64	0.04088	2219.64	0.02572	2219.64	0.01612	2219.64	0.00687	2219.64	-0.0025
2217.71	0.07505	2217.71	0.05836	2217.71	0.0481	2217.71	0.04089	2217.71	0.02565	2217.71	0.01609	2217.71	0.00701	2217.71	-0.00263
2215.78	0.0751	2215.78	0.05851	2215.78	0.04807	2215.78	0.0409	2215.78	0.02559	2215.78	0.01606	2215.78	0.00709	2215.78	-0.00276
2213.85	0.0751	2213.85	0.05871	2213.85	0.04803	2213.85	0.04088	2213.85	0.02551	2213.85	0.01603	2213.85	0.00706	2213.85	-0.00293
2211.92	0.07509	2211.92	0.05887	2211.92	0.04803	2211.92	0.04082	2211.92	0.02539	2211.92	0.01604	2211.92	0.00693	2211.92	-0.00313
2209.99	0.07512	2209.99	0.05889	2209.99	0.04808	2209.99	0.0407	2209.99	0.02521	2209.99	0.01606	2209.99	0.00677	2209.99	-0.0033
2208.07	0.0752	2208.07	0.0588	2208.07	0.04811	2208.07	0.04057	2208.07	0.025	2208.07	0.01605	2208.07	0.00662	2208.07	-0.00338
2206.14	0.07531	2206.14	0.0587	2206.14	0.04804	2206.14	0.04041	2206.14	0.02483	2206.14	0.01601	2206.14	0.00645	2206.14	-0.00334
2204.21	0.0754	2204.21	0.05859	2204.21	0.0479	2204.21	0.04019	2204.21	0.02471	2204.21	0.016	2204.21	0.00621	2204.21	-0.00327
2202.28	0.07542	2202.28	0.05843	2202.28	0.04771	2202.28	0.03995	2202.28	0.0246	2202.28	0.01599	2202.28	0.00594	2202.28	-0.00328
2200.35	0.07538	2200.35	0.05823	2200.35	0.04755	2200.35	0.03973	2200.35	0.02444	2200.35	0.0159	2200.35	0.00574	2200.35	-0.00342
2198.42	0.07534	2198.42	0.05805	2198.42	0.04749	2198.42	0.03956	2198.42	0.02424	2198.42	0.01566	2198.42	0.00562	2198.42	-0.00362
2196.49	0.07534	2196.49	0.05791	2196.49	0.04749	2196.49	0.03945	2196.49	0.0241	2196.49	0.0153	2196.49	0.00553	2196.49	-0.00377
2194.57	0.07528	2194.57	0.05779	2194.57	0.04748	2194.57	0.03943	2194.57	0.02404	2194.57	0.01492	2194.57	0.00545	2194.57	-0.00388
2192.64	0.07508	2192.64	0.05769	2192.64	0.04741	2192.64	0.03944	2192.64	0.02399	2192.64	0.01455	2192.64	0.00531	2192.64	-0.00404
2190.71	0.07477	2190.71	0.05755	2190.71	0.0473	2190.71	0.03943	2190.71	0.02386	2190.71	0.01421	2190.71	0.00509	2190.71	-0.00428
2188.78	0.07444	2188.78	0.05729	2188.78	0.04718	2188.78	0.03937	2188.78	0.02364	2188.78	0.01391	2188.78	0.00481	2188.78	-0.00457
2186.85	0.07417	2186.85	0.05696	2186.85	0.047	2186.85	0.03925	2186.85	0.02338	2186.85	0.01363	2186.85	0.00453	2186.85	-0.00485
2184.92	0.07397	2184.92	0.05669	2184.92	0.04673	2184.92	0.03903	2184.92	0.02315	2184.92	0.01337	2184.92	0.00427	2184.92	-0.00507
2183	0.0738	2183	0.0565	2183	0.04639	2183	0.03873	2183	0.02298	2183	0.01319	2183	0.00397	2183	-0.0052
2181.07	0.07366	2181.07	0.05632	2181.07	0.04609	2181.07	0.03841	2181.07	0.02284	2181.07	0.0131	2181.07	0.00366	2181.07	-0.00531
2179.14	0.07353	2179.14	0.05614	2179.14	0.04584	2179.14	0.0381	2179.14	0.02267	2179.14	0.013	2179.14	0.00341	2179.14	-0.00547
2177.21	0.07345	2177.21	0.05604	2177.21	0.04562	2177.21	0.03781	2177.21	0.0224	2177.21	0.01284	2177.21	0.00324	2177.21	-0.00569
2175.28	0.07345	2175.28	0.05601	2175.28	0.04546	2175.28	0.03761	2175.28	0.02209	2175.28	0.01268	2175.28	0.00316	2175.28	-0.00592
2173.35	0.07348	2173.35	0.05601	2173.35	0.04541	2173.35	0.03751	2173.35	0.02183	2173.35	0.01256	2173.35	0.00317	2173.35	-0.00612
2171.43	0.07351	2171.43	0.05595	2171.43	0.04541	2171.43	0.03743	2171.43	0.02163	2171.43	0.01249	2171.43	0.00322	2171.43	-0.0063
2169.5	0.07347	2169.5	0.0558	2169.5	0.04539	2169.5	0.03731	2169.5	0.02143	2169.5	0.0124	2169.5	0.00318	2169.5	-0.00649
2167.57	0.07339	2167.57	0.0556	2167.57	0.04538	2167.57	0.03718	2167.57	0.02125	2167.57	0.01227	2167.57	0.00303	2167.57	-0.00664
2165.64	0.07333	2165.64	0.05543	2165.64	0.0454	2165.64	0.0371	2165.64	0.02114	2165.64	0.0121	2165.64	0.00285	2165.64	-0.00675
2163.71	0.0733	2163.71	0.05535	2163.71	0.04542	2163.71	0.03705	2163.71	0.02112	2163.71	0.01189	2163.71	0.00264	2163.71	-0.00685
2161.78	0.0733	2161.78	0.05533	2161.78	0.04546	2161.78	0.03699	2161.78	0.02115	2161.78	0.01166	2161.78	0.0024	2161.78	-0.00696
2159.85	0.07336	2159.85	0.0554	2159.85	0.04551	2159.85	0.03697	2159.85	0.02123	2159.85	0.0115	2159.85	0.00215	2159.85	-0.00704
2157.93	0.07347	2157.93	0.05554	2157.93	0.04554	2157.93	0.03705	2157.93	0.02131	2157.93	0.01144	2157.93	0.00196	2157.93	-0.00709
2156	0.0736	2156	0.05573	2156	0.04548	2156	0.03722	2156	0.02135	2156	0.01142	2156	0.00187	2156	-0.00711
2154.07	0.07375	2154.07	0.05598	2154.07	0.04536	2154.07	0.03741	2154.07	0.02134	2154.07	0.0114	2154.07	0.00183	2154.07	-0.00712
2152.14	0.07391	2152.14	0.05622	2152.14	0.04524	2152.14	0.03756	2152.14	0.02129	2152.14	0.01138	2152.14	0.00185	2152.14	-0.00715
2150.21	0.07405	2150.21	0.05636	2150.21	0.04512	2150.21	0.03764	2150.21	0.02122	2150.21	0.01136	2150.21	0.00189	2150.21	-0.0072
2148.28	0.07425	2148.28	0.05637	2148.28	0.04498	2148.28	0.0376	2148.28	0.02117	2148.28	0.01137	2148.28	0.00192	2148.28	-0.00724
2146.36	0.07451	2146.36	0.05629	2146.36	0.0448	2146.36	0.03747	2146.36	0.0211	2146.36	0.01141	2146.36	0.00188	2146.36	-0.0073
2144.43	0.07485	2144.43	0.05614	2144.43	0.0446	2144.43	0.03729	2144.43	0.02098	2144.43	0.01141	2144.43	0.00175	2144.43	-0.00742
2142.5	0.07556	2142.5	0.05611	2142.5	0.04456	2142.5	0.0372	2142.5	0.02089	2142.5	0.01142	2142.5	0.00167	2142.5	-0.00753
2140.57	0.07744	2140.57	0.05666	2140.57	0.04507	2140.57	0.03757	2140.57	0.02115	2140.57	0.01177	2140.57	0.00193	2140.57	-0.00738
2138.64	0.08123	2138.64	0.05827	2138.64	0.0465	2138.64	0.03878	2138.64	0.02216	2138.64	0.01281	2138.64	0.00283	2138.64	-0.00662
2136.71	0.08671	2136.71	0.06088	2136.71	0.04879	2136.71	0.04079	2136.71	0.02394	2136.71	0.01454	2136.71	0.0044	2136.71	-0.00523
2134.78	0.09272	2134.78	0.06389	2134.78	0.05141	2134.78	0.04313	2134.78	0.02605	2134.78	0.01655	2134.78	0.0063	2134.78	-0.00355
2132.86	0.09802	2132.86	0.0666	2132.86	0.05373	2132.86	0.04523	2132.86	0.02798	2132.86	0.01832	2132.86	0.00806	2132.86	-0.00203
2130.93	0.10176	2130.93	0.06854	2130.93	0.0554	2130.93	0.04667	2130.93	0.02934	2130.93	0.01953	2130.93	0.00932	2130.93	-0.00097
2129	0.10347	2129	0.06949	2129	0.05624	2129	0.04728	2129	0.03	2129	0.02004	2129	0.00988	2129	-0.000471
2127.07	0.10306	2127.07	0.06941	2127.07	0.05625	2127.07	0.04709	2127.07	0.02997	2127.07	0.01989	2127.07	0.00973	2127.07	-0.000491
2125.14	0.10071	2125.14	0.06838	2125.14	0.05545	2125.14	0.04622	2125.14	0.02931	2125.14	0.01914	2125.14	0.009	2125.14	-0.00103
2123.21	0.09675	2123.21	0.06651	2123.21	0.05395	2123.21	0.04474	2123.21	0.02802	2123.21	0.01785	2123.21	0.00778	2123.21	-0.00208
2121.29	0.09175	2121.29	0.06402	2121.29	0.05192	2121.29	0.04279	2121.29	0.02617	2121.29	0.01612	2121.29	0.00616	2121.29	-0.00354
2119.36	0.08678	2119.36	0.0615	2119.36	0.04983	2119.36	0.0408	2119.36	0.02419	2119.36	0.01437	2119.36	0.00443	2119.36	-0.0051
2117.43	0.08315	2117.43	0.05963	2117.43	0.04832	2117.43	0.03938	2117.43	0.02274	2117.43	0.01314	2117.43	0.00309	2117.43	-0.00631
2115.5	0.08139	2115.5	0.05872	2115.5	0.04771	2115.5	0.03885	2115.5	0.02214	2115.5	0.01265	2115.5	0.00246	2115.5	-0.0069
2113.57	0.08093	2113.57	0.05846	2113.57	0.04773	2113.57	0.03892	2113.57	0.02216	2113.57	0.01263	2113.57	0.0024	2113.57	-0.00708
2111.64	0.08091	2111.64	0.05838	2111.64	0.04789	2111.64	0.03913	2111.64	0.02234	2111.64	0.01271	2111.64	0.0025	2111.64	-0.00721
2109.71	0.08081	2109.71	0.05821	2109.71	0.04783	2109.71	0.03921	2109.71	0.0224	2109.71	0.01268	2109.71	0.00248	2109.71	-0.00748
2107.79	0.08051	2107.79	0.05794	2107.79	0.04756	2107.79	0.03917	2107.79	0.02229	2107.79	0.0125	2107.79	0.00227	2107.79	-0.00784
2105.86	0.08005	2105.86	0.05771	2105.86	0.04725	2105.86	0.03906	2105.86	0.02214	2105.86	0.01222	2105.86	0.00195	2105.86	-0.00816
2103.93	0.07952	2103.93	0.05758	2103.93	0.04697	2103.93	0.03892	2103.93	0.022	2103.93	0.01191	2103.93	0.00165	2103.93	-0.0084
2102	0.07894	2102	0.05754	2102	0.04675	2102	0.03873	2102	0.02182	2102	0.01164	2102	0.00143	2102	-0.00863
2100.07	0.07835	2100.07	0.05758	2100.07	0.04665	2100.07	0.0385	2100.07	0.02159	2100.07	0.01146	2100.07	0.00126	2100.07	-0.00888
2098.14	0.07788	2098.14	0.05767	2098.14	0.04663	2098.14	0.03824	2098.14	0.02137	2098.14	0.01136	2098.14	0.00105	2098.14	-0.00913
2096.22	0.07761	2096.22	0.05778	2096.22	0.04665	2096.22	0.038	2096.22	0.02123	2096.22	0.01128	2096.22	0.000824	2096.22	-0.00937
2094.29	0.07747	2094.29	0.05788	2094.29	0.0467	2094.29	0.03788	2094.29	0.0212	2094.29	0.01121	2094.29	0.000629	2094.29	-0.00959
2092.36	0.07729	2092.36	0.05799	2092.36	0.04676	2092.36	0.0379	2092.36	0.02124	2092.36	0.01117	2092.36	0.000478	2092.36	-0.00978
2090.43	0.07706	2090.43	0.05809	2090.43	0.04682	2090.43	0.03801	2090.43	0.02128	2090.43	0.01114	2090.43	0.000335	2090.43	-0.00994
2088.5	0.07685	2088.5	0.05815	2088.5	0.04682	2088.5	0.03814	2088.5	0.02127	2088.5	0.0111	2088.5	0.000194	2088.5	-0.01007
2086.57	0.07669	2086.57	0.05816	2086.57	0.04675	2086.57	0.0383	2086.57	0.0212	2086.57	0.01105	2086.57	8.3e-05	2086.57	-0.01014
2084.65	0.07651	2084.65	0.05812	2084.65	0.0467	2084.65	0.03847	2084.65	0.02113	2084.65	0.01098	2084.65	-9e-06	2084.65	-0.01015
2082.72	0.07625	2082.72	0.05805	2082.72	0.04668	2082.72	0.03855	2082.72	0.02114	2082.72	0.01089	2082.72	-9.5e-05	2082.72	-0.01015
2080.79	0.07591	2080.79	0.05794	2080.79	0.04662	2080.79	0.03847	2080.79	0.02117	2080.79	0.01079	2080.79	-0.000132	2080.79	-0.01018
2078.86	0.0755	2078.86	0.05775	2078.86	0.04653	2078.86	0.03823	2078.86	0.02112	2078.86	0.01074	2078.86	-0.000127	2078.86	-0.01023
2076.93	0.07514	2076.93	0.05752	2076.93	0.04648	2076.93	0.03795	2076.93	0.02101	2076.93	0.0107	2076.93	-0.000153	2076.93	-0.0103
2075	0.07493	2075	0.05733	2075	0.04645	2075	0.03774	2075	0.02093	2075	0.01058	2075	-0.000265	2075	-0.01037
2073.07	0.07478	2073.07	0.05711	2073.07	0.04637	2073.07	0.03761	2073.07	0.02087	2073.07	0.01032	2073.07	-0.000488	2073.07	-0.01046
2071.15	0.07453	2071.15	0.05681	2071.15	0.0462	2071.15	0.03751	2071.15	0.02079	2071.15	0.00999	2071.15	-0.000817	2071.15	-0.01058
2069.22	0.07418	2069.22	0.05651	2069.22	0.04593	2069.22	0.03741	2069.22	0.02065	2069.22	0.00971	2069.22	-0.00119	2069.22	-0.01072
2067.29	0.0738	2067.29	0.05619	2067.29	0.04557	2067.29	0.03728	2067.29	0.02048	2067.29	0.00952	2067.29	-0.00148	2067.29	-0.01085
2065.36	0.07343	2065.36	0.05579	2065.36	0.04521	2065.36	0.03709	2065.36	0.02031	2065.36	0.00943	2065.36	-0.0016	2065.36	-0.01094
2063.43	0.07302	2063.43	0.05536	2063.43	0.04494	2063.43	0.03687	2063.43	0.02017	2063.43	0.00938	2063.43	-0.0016	2063.43	-0.01103
2061.5	0.07241	2061.5	0.05491	2061.5	0.04474	2061.5	0.03664	2061.5	0.02005	2061.5	0.00936	2061.5	-0.00164	2061.5	-0.01121
2059.58	0.07167	2059.58	0.05447	2059.58	0.04449	2059.58	0.03636	2059.58	0.01995	2059.58	0.00931	2059.58	-0.00174	2059.58	-0.01148
2057.65	0.07098	2057.65	0.05402	2057.65	0.04414	2057.65	0.03602	2057.65	0.01978	2057.65	0.00923	2057.65	-0.00182	2057.65	-0.01182
2055.72	0.07043	2055.72	0.0536	2055.72	0.04374	2055.72	0.03566	2055.72	0.01948	2055.72	0.00912	2055.72	-0.00185	2055.72	-0.01221
2053.79	0.07004	2053.79	0.05332	2053.79	0.04341	2053.79	0.0354	2053.79	0.01915	2053.79	0.00903	2053.79	-0.00179	2053.79	-0.01257
2051.86	0.06979	2051.86	0.05325	2051.86	0.04324	2051.86	0.03533	2051.86	0.01889	2051.86	0.00896	2051.86	-0.00163	2051.86	-0.01279
2049.93	0.06965	2049.93	0.05326	2049.93	0.04322	2049.93	0.0354	2049.93	0.01873	2049.93	0.00895	2049.93	-0.0014	2049.93	-0.01286
2048	0.06957	2048	0.05323	2048	0.04324	2048	0.03547	2048	0.01864	2048	0.00898	2048	-0.00117	2048	-0.01286
2046.08	0.06952	2046.08	0.05316	2046.08	0.04329	2046.08	0.0355	2046.08	0.0186	2046.08	0.00905	2046.08	-0.000925	2046.08	-0.01281
2044.15	0.06945	2044.15	0.053	2044.15	0.04339	2044.15	0.03555	2044.15	0.0186	2044.15	0.00915	2044.15	-0.000672	2044.15	-0.01269
2042.22	0.06937	2042.22	0.05278	2042.22	0.04354	2042.22	0.03562	2042.22	0.01866	2042.22	0.00923	2042.22	-0.000416	2042.22	-0.01246
2040.29	0.06927	2040.29	0.05263	2040.29	0.04376	2040.29	0.03569	2040.29	0.01876	2040.29	0.00927	2040.29	-0.000213	2040.29	-0.01216
2038.36	0.06914	2038.36	0.05254	2038.36	0.04407	2038.36	0.03574	2038.36	0.01889	2038.36	0.00927	2038.36	-0.000127	2038.36	-0.01185
2036.43	0.06905	2036.43	0.05243	2036.43	0.0444	2036.43	0.03573	2036.43	0.01903	2036.43	0.0092	2036.43	-0.000126	2036.43	-0.01157
2034.51	0.06907	2034.51	0.0523	2034.51	0.04466	2034.51	0.03562	2034.51	0.01912	2034.51	0.00907	2034.51	-0.000158	2034.51	-0.01136
2032.58	0.06909	2032.58	0.05222	2032.58	0.04478	2032.58	0.03547	2032.58	0.01915	2032.58	0.009	2032.58	-0.000224	2032.58	-0.01119
2030.65	0.06902	2030.65	0.05228	2030.65	0.04488	2030.65	0.03541	2030.65	0.01922	2030.65	0.00908	2030.65	-0.000252	2030.65	-0.0109
2028.72	0.06895	2028.72	0.05257	2028.72	0.04505	2028.72	0.0355	2028.72	0.01941	2028.72	0.00929	2028.72	-0.000112	2028.72	-0.01051
2026.79	0.06902	2026.79	0.05301	2026.79	0.04525	2026.79	0.03571	2026.79	0.0197	2026.79	0.00965	2026.79	0.000134	2026.79	-0.01021
2024.86	0.06923	2024.86	0.05344	2024.86	0.04539	2024.86	0.03601	2024.86	0.02	2024.86	0.0101	2024.86	0.000307	2024.86	-0.01004
2022.94	0.06956	2022.94	0.05383	2022.94	0.04551	2022.94	0.03635	2022.94	0.02026	2022.94	0.01051	2022.94	0.000378	2022.94	-0.00998
2021.01	0.06998	2021.01	0.05423	2021.01	0.04561	2021.01	0.0367	2021.01	0.02048	2021.01	0.01081	2021.01	0.000402	2021.01	-0.00997
2019.08	0.07053	2019.08	0.05472	2019.08	0.04569	2019.08	0.03702	2019.08	0.02071	2019.08	0.01102	2019.08	0.000452	2019.08	-0.00996
2017.15	0.07126	2017.15	0.05528	2017.15	0.04586	2017.15	0.03738	2017.15	0.02097	2017.15	0.01122	2017.15	0.000602	2017.15	-0.00993
2015.22	0.07212	2015.22	0.0558	2015.22	0.04618	2015.22	0.03786	2015.22	0.02126	2015.22	0.01142	2015.22	0.000829	2015.22	-0.00994
2013.29	0.07307	2013.29	0.05618	2013.29	0.0466	2013.29	0.03834	2013.29	0.02157	2013.29	0.01162	2013.29	0.00109	2013.29	-0.00994
2011.36	0.07401	2011.36	0.05645	2011.36	0.04707	2011.36	0.03868	2011.36	0.02194	2011.36	0.01182	2011.36	0.00137	2011.36	-0.00989
2009.44	0.07477	2009.44	0.05664	2009.44	0.04757	2009.44	0.03887	2009.44	0.02237	2009.44	0.01203	2009.44	0.00161	2009.44	-0.00981
2007.51	0.07526	2007.51	0.05686	2007.51	0.04811	2007.51	0.03902	2007.51	0.02287	2007.51	0.01224	2007.51	0.0018	2007.51	-0.00973
2005.58	0.07556	2005.58	0.0572	2005.58	0.04866	2005.58	0.03925	2005.58	0.0234	2005.58	0.01243	2005.58	0.00199	2005.58	-0.00974
2003.65	0.07582	2003.65	0.05768	2003.65	0.04921	2003.65	0.03957	2003.65	0.02386	2003.65	0.01271	2003.65	0.00217	2003.65	-0.00982
2001.72	0.07616	2001.72	0.05824	2001.72	0.04979	2001.72	0.03997	2001.72	0.02412	2001.72	0.01309	2001.72	0.00227	2001.72	-0.00978
1999.79	0.07663	1999.79	0.05881	1999.79	0.05037	1999.79	0.04046	1999.79	0.02419	1999.79	0.01349	1999.79	0.00237	1999.79	-0.00961
1997.87	0.07725	1997.87	0.05939	1997.87	0.05082	1997.87	0.04102	1997.87	0.02423	1997.87	0.01381	1997.87	0.00256	1997.87	-0.00939
1995.94	0.07802	1995.94	0.06003	1995.94	0.0511	1995.94	0.04162	1995.94	0.0243	1995.94	0.014	1995.94	0.00275	1995.94	-0.00916
1994.01	0.07874	1994.01	0.06066	1994.01	0.05126	1994.01	0.04221	1994.01	0.02434	1994.01	0.01405	1994.01	0.00284	1994.01	-0.00899
1992.08	0.07928	1992.08	0.06115	1992.08	0.0513	1992.08	0.04269	1992.08	0.0243	1992.08	0.01403	1992.08	0.00284	1992.08	-0.00889
1990.15	0.07977	1990.15	0.06144	1990.15	0.05118	1990.15	0.04292	1990.15	0.02425	1990.15	0.01404	1990.15	0.00287	1990.15	-0.00879
1988.22	0.08022	1988.22	0.06158	1988.22	0.05096	1988.22	0.04286	1988.22	0.02417	1988.22	0.01397	1988.22	0.00296	1988.22	-0.00871
1986.29	0.08044	1986.29	0.06161	1986.29	0.05074	1986.29	0.04252	1986.29	0.02401	1986.29	0.01368	1986.29	0.00296	1986.29	-0.00874
1984.37	0.0804	1984.37	0.06156	1984.37	0.05052	1984.37	0.042	1984.37	0.02379	1984.37	0.01319	1984.37	0.00273	1984.37	-0.00894
1982.44	0.08028	1982.44	0.06146	1982.44	0.05034	1982.44	0.0414	1982.44	0.0235	1982.44	0.01268	1982.44	0.00235	1982.44	-0.00923
1980.51	0.08025	1980.51	0.06137	1980.51	0.05029	1980.51	0.04082	1980.51	0.02315	1980.51	0.01232	1980.51	0.00195	1980.51	-0.0094
1978.58	0.08036	1978.58	0.06127	1978.58	0.05041	1978.58	0.0405	1978.58	0.02282	1978.58	0.01222	1978.58	0.00165	1978.58	-0.00933
1976.65	0.08053	1976.65	0.06118	1976.65	0.0506	1976.65	0.04061	1976.65	0.02268	1976.65	0.01231	1976.65	0.00156	1976.65	-0.00915
1974.72	0.08078	1974.72	0.06118	1974.72	0.05073	1974.72	0.04102	1974.72	0.02277	1974.72	0.01246	1974.72	0.00165	1974.72	-0.00898
1972.8	0.08107	1972.8	0.0613	1972.8	0.05083	1972.8	0.04151	1972.8	0.02297	1972.8	0.01258	1972.8	0.00173	1972.8	-0.0089
1970.87	0.08127	1970.87	0.06148	1970.87	0.05093	1970.87	0.04198	1970.87	0.0232	1970.87	0.0127	1970.87	0.00172	1970.87	-0.00894
1968.94	0.08141	1968.94	0.06166	1968.94	0.05095	1968.94	0.04241	1968.94	0.02336	1968.94	0.01289	1968.94	0.00176	1968.94	-0.00904
1967.01	0.08157	1967.01	0.06186	1967.01	0.05087	1967.01	0.04274	1967.01	0.02339	1967.01	0.01314	1967.01	0.00197	1967.01	-0.00912
1965.08	0.08175	1965.08	0.06212	1965.08	0.05076	1965.08	0.0429	1965.08	0.02327	1965.08	0.01327	1965.08	0.00223	1965.08	-0.00922
1963.15	0.08195	1963.15	0.06239	1963.15	0.05071	1963.15	0.04292	1963.15	0.02312	1963.15	0.01323	1963.15	0.00232	1963.15	-0.00938
1961.22	0.08224	1961.22	0.06265	1961.22	0.05075	1961.22	0.04287	1961.22	0.02304	1961.22	0.01314	1961.22	0.00218	1961.22	-0.00957
1959.3	0.08266	1959.3	0.06289	1959.3	0.05084	1959.3	0.04277	1959.3	0.02303	1959.3	0.01309	1959.3	0.00188	1959.3	-0.0097
1957.37	0.0831	1957.37	0.06308	1957.37	0.05094	1957.37	0.04262	1957.37	0.02307	1957.37	0.01309	1957.37	0.00156	1957.37	-0.00971
1955.44	0.08344	1955.44	0.06325	1955.44	0.05101	1955.44	0.0425	1955.44	0.02321	1955.44	0.01311	1955.44	0.00127	1955.44	-0.00963
1953.51	0.08364	1953.51	0.06348	1953.51	0.05106	1953.51	0.04249	1953.51	0.02343	1953.51	0.01313	1953.51	0.00104	1953.51	-0.00956
1951.58	0.08373	1951.58	0.06371	1951.58	0.05115	1951.58	0.04259	1951.58	0.02362	1951.58	0.01313	1951.58	0.000835	1951.58	-0.00948
1949.65	0.08379	1949.65	0.06381	1949.65	0.05127	1949.65	0.04273	1949.65	0.02376	1949.65	0.01308	1949.65	0.000636	1949.65	-0.00948
1947.73	0.08388	1947.73	0.06373	1947.73	0.05143	1947.73	0.04285	1947.73	0.02386	1947.73	0.01296	1947.73	0.00051	1947.73	-0.00959
1945.8	0.08395	1945.8	0.06355	1945.8	0.05159	1945.8	0.04282	1945.8	0.02383	1945.8	0.01279	1945.8	0.000482	1945.8	-0.00976
1943.87	0.08393	1943.87	0.06331	1943.87	0.05172	1943.87	0.04257	1943.87	0.02363	1943.87	0.01259	1943.87	0.00052	1943.87	-0.00996
1941.94	0.08379	1941.94	0.06302	1941.94	0.05178	1941.94	0.04224	1941.94	0.02331	1941.94	0.0124	1941.94	0.000612	1941.94	-0.01024
1940.01	0.08357	1940.01	0.06271	1940.01	0.05172	1940.01	0.04198	1940.01	0.02295	1940.01	0.01226	1940.01	0.000742	1940.01	-0.01057
1938.08	0.08326	1938.08	0.06241	1938.08	0.05153	1938.08	0.04177	1938.08	0.02263	1938.08	0.01213	1938.08	0.000836	1938.08	-0.01095
1936.16	0.0828	1936.16	0.06209	1936.16	0.05122	1936.16	0.0415	1936.16	0.02243	1936.16	0.01196	1936.16	0.000811	1936.16	-0.01133
1934.23	0.08223	1934.23	0.06168	1934.23	0.05084	1934.23	0.04116	1934.23	0.02236	1934.23	0.01178	1934.23	0.00067	1934.23	-0.01163
1932.3	0.08162	1932.3	0.06127	1932.3	0.05051	1932.3	0.04087	1932.3	0.02241	1932.3	0.01164	1932.3	0.000533	1932.3	-0.01177
1930.37	0.08095	1930.37	0.06096	1930.37	0.05034	1930.37	0.04074	1930.37	0.02259	1930.37	0.01159	1930.37	0.000495	1930.37	-0.01174
1928.44	0.08019	1928.44	0.06069	1928.44	0.05021	1928.44	0.04074	1928.44	0.02281	1928.44	0.01158	1928.44	0.000553	1928.44	-0.01157
1926.51	0.07941	1926.51	0.06028	1926.51	0.04994	1926.51	0.04067	1926.51	0.02295	1926.51	0.01156	1926.51	0.000659	1926.51	-0.01134
1924.58	0.0786	1924.58	0.05969	1924.58	0.04952	1924.58	0.04041	1924.58	0.02294	1924.58	0.01158	1924.58	0.000735	1924.58	-0.01114
1922.66	0.07767	1922.66	0.05899	1922.66	0.04897	1922.66	0.03993	1922.66	0.02275	1922.66	0.0116	1922.66	0.000712	1922.66	-0.01101
1920.73	0.07654	1920.73	0.05824	1920.73	0.0483	1920.73	0.03937	1920.73	0.02234	1920.73	0.01161	1920.73	0.000663	1920.73	-0.01097
1918.8	0.07523	1918.8	0.05754	1918.8	0.04758	1918.8	0.03889	1918.8	0.02182	1918.8	0.01161	1918.8	0.000767	1918.8	-0.01093
1916.87	0.07395	1916.87	0.05707	1916.87	0.04689	1916.87	0.03847	1916.87	0.02134	1916.87	0.01162	1916.87	0.00101	1916.87	-0.01073
1914.94	0.07285	1914.94	0.05687	1914.94	0.04631	1914.94	0.03805	1914.94	0.02102	1914.94	0.01161	1914.94	0.00118	1914.94	-0.01034
1913.01	0.07203	1913.01	0.05694	1913.01	0.04598	1913.01	0.03778	1913.01	0.02095	1913.01	0.01158	1913.01	0.00124	1913.01	-0.00976
1911.09	0.07157	1911.09	0.05726	1911.09	0.046	1911.09	0.0378	1911.09	0.0212	1911.09	0.01162	1911.09	0.00134	1911.09	-0.00896
1909.16	0.07143	1909.16	0.05773	1909.16	0.04635	1909.16	0.03806	1909.16	0.02174	1909.16	0.01175	1909.16	0.0016	1909.16	-0.00814
1907.23	0.07148	1907.23	0.05822	1907.23	0.04686	1907.23	0.03842	1907.23	0.0224	1907.23	0.012	1907.23	0.00195	1907.23	-0.00752
1905.3	0.07166	1905.3	0.05871	1905.3	0.04733	1905.3	0.03879	1905.3	0.02299	1905.3	0.01245	1905.3	0.00236	1905.3	-0.00715
1903.37	0.07196	1903.37	0.05917	1903.37	0.04764	1903.37	0.03909	1903.37	0.02343	1903.37	0.01307	1903.37	0.00287	1903.37	-0.00691
1901.44	0.07232	1901.44	0.05949	1901.44	0.04785	1901.44	0.03934	1901.44	0.02376	1901.44	0.01377	1901.44	0.00349	1901.44	-0.00677
1899.51	0.07282	1899.51	0.05968	1899.51	0.04815	1899.51	0.03968	1899.51	0.02415	1899.51	0.01462	1899.51	0.00413	1899.51	-0.00663
1897.59	0.0735	1897.59	0.05982	1897.59	0.04867	1897.59	0.04022	1897.59	0.02468	1897.59	0.0155	1897.59	0.00469	1897.59	-0.00642
1895.66	0.07434	1895.66	0.05996	1895.66	0.04927	1895.66	0.0409	1895.66	0.02525	1895.66	0.01617	1895.66	0.0051	1895.66	-0.00613
1893.73	0.0754	1893.73	0.06019	1893.73	0.04982	1893.73	0.04166	1893.73	0.02577	1893.73	0.01664	1893.73	0.00539	1893.73	-0.00575
1891.8	0.07659	1891.8	0.06059	1891.8	0.05051	1891.8	0.04246	1891.8	0.02622	1891.8	0.01698	1891.8	0.00563	1891.8	-0.00527
1889.87	0.0777	1889.87	0.06118	1889.87	0.05152	1889.87	0.04327	1889.87	0.02673	1889.87	0.0172	1889.87	0.00585	1889.87	-0.00469
1887.94	0.07864	1887.94	0.06183	1887.94	0.05263	1887.94	0.04399	1887.94	0.02733	1887.94	0.0173	1887.94	0.00599	1887.94	-0.00417
1886.02	0.07942	1886.02	0.06228	1886.02	0.05354	1886.02	0.04448	1886.02	0.02784	1886.02	0.01725	1886.02	0.006	1886.02	-0.00397
1884.09	0.08013	1884.09	0.06258	1884.09	0.05417	1884.09	0.04481	1884.09	0.02808	1884.09	0.01715	1884.09	0.00588	1884.09	-0.00414
1882.16	0.0809	1882.16	0.06311	1882.16	0.05466	1882.16	0.04517	1882.16	0.02812	1882.16	0.01719	1882.16	0.00581	1882.16	-0.00443
1880.23	0.08185	1880.23	0.06404	1880.23	0.05519	1880.23	0.04575	1880.23	0.02822	1880.23	0.01752	1880.23	0.00606	1880.23	-0.00454
1878.3	0.08301	1878.3	0.06526	1878.3	0.05594	1878.3	0.04661	1878.3	0.02862	1878.3	0.01817	1878.3	0.00659	1878.3	-0.0043
1876.37	0.08441	1876.37	0.06657	1876.37	0.05694	1876.37	0.04763	1876.37	0.02936	1876.37	0.01897	1876.37	0.00714	1876.37	-0.00382
1874.45	0.08608	1874.45	0.06784	1874.45	0.058	1874.45	0.04862	1874.45	0.03018	1874.45	0.01961	1874.45	0.00747	1874.45	-0.00333
1872.52	0.08801	1872.52	0.06904	1872.52	0.05877	1872.52	0.04946	1872.52	0.03083	1872.52	0.01994	1872.52	0.00755	1872.52	-0.00305
1870.59	0.09008	1870.59	0.07029	1870.59	0.05925	1870.59	0.05019	1870.59	0.03124	1870.59	0.02009	1870.59	0.00755	1870.59	-0.003
1868.66	0.09201	1868.66	0.07153	1868.66	0.05968	1868.66	0.0508	1868.66	0.03151	1868.66	0.0201	1868.66	0.00757	1868.66	-0.00312
1866.73	0.09353	1866.73	0.07247	1866.73	0.06014	1866.73	0.05117	1866.73	0.03168	1866.73	0.01985	1866.73	0.00748	1866.73	-0.0035
1864.8	0.09456	1864.8	0.07298	1864.8	0.06042	1864.8	0.0512	1864.8	0.03168	1864.8	0.01927	1864.8	0.00722	1864.8	-0.00422
1862.87	0.09511	1862.87	0.07319	1862.87	0.06046	1862.87	0.05089	1862.87	0.03143	1862.87	0.01849	1862.87	0.00685	1862.87	-0.00518
1860.95	0.09527	1860.95	0.07334	1860.95	0.06038	1860.95	0.0504	1860.95	0.03092	1860.95	0.01771	1860.95	0.00644	1860.95	-0.00626
1859.02	0.09519	1859.02	0.07357	1859.02	0.06032	1859.02	0.04991	1859.02	0.03031	1859.02	0.01711	1859.02	0.00612	1859.02	-0.00726
1857.09	0.09507	1857.09	0.07392	1857.09	0.06038	1857.09	0.04961	1857.09	0.02982	1857.09	0.01686	1857.09	0.00601	1857.09	-0.00794
1855.16	0.09507	1855.16	0.07432	1855.16	0.06067	1855.16	0.04961	1855.16	0.02964	1855.16	0.017	1855.16	0.00606	1855.16	-0.0082
1853.23	0.09525	1853.23	0.07457	1853.23	0.06108	1853.23	0.04985	1853.23	0.02974	1853.23	0.01728	1853.23	0.00613	1853.23	-0.00812
1851.3	0.09552	1851.3	0.07458	1851.3	0.06131	1851.3	0.05001	1851.3	0.02986	1851.3	0.01746	1851.3	0.00613	1851.3	-0.00776
1849.38	0.09572	1849.38	0.07439	1849.38	0.06119	1849.38	0.04996	1849.38	0.02981	1849.38	0.01757	1849.38	0.00599	1849.38	-0.00732
1847.45	0.09571	1847.45	0.07407	1847.45	0.06075	1847.45	0.04985	1847.45	0.02954	1847.45	0.01767	1847.45	0.00575	1847.45	-0.00699
1845.52	0.09537	1845.52	0.07354	1845.52	0.06016	1845.52	0.04974	1845.52	0.02917	1845.52	0.01764	1845.52	0.00548	1845.52	-0.00694
1843.59	0.09462	1843.59	0.07273	1843.59	0.05948	1843.59	0.04949	1843.59	0.02876	1843.59	0.01731	1843.59	0.00516	1843.59	-0.00723
1841.66	0.09345	1841.66	0.07177	1841.66	0.05864	1841.66	0.04899	1841.66	0.02833	1841.66	0.01667	1841.66	0.0048	1841.66	-0.00778
1839.73	0.09201	1839.73	0.07078	1839.73	0.05762	1839.73	0.04824	1839.73	0.02797	1839.73	0.01592	1839.73	0.00438	1839.73	-0.00846
1837.8	0.09054	1837.8	0.06981	1837.8	0.05659	1837.8	0.04733	1837.8	0.02766	1837.8	0.01523	1837.8	0.00389	1837.8	-0.0092
1835.88	0.08926	1835.88	0.06901	1835.88	0.05565	1835.88	0.04636	1835.88	0.02736	1835.88	0.01467	1835.88	0.00345	1835.88	-0.00983
1833.95	0.08841	1833.95	0.06841	1833.95	0.05493	1833.95	0.04557	1833.95	0.02716	1833.95	0.0144	1833.95	0.00318	1833.95	-0.01019
1832.02	0.08805	1832.02	0.06796	1832.02	0.05458	1832.02	0.04522	1832.02	0.02714	1832.02	0.01446	1832.02	0.00304	1832.02	-0.01027
1830.09	0.08792	1830.09	0.06751	1830.09	0.05447	1830.09	0.04518	1830.09	0.02723	1830.09	0.0146	1830.09	0.00293	1830.09	-0.01016
1828.16	0.08773	1828.16	0.06698	1828.16	0.05435	1828.16	0.04502	1828.16	0.02713	1828.16	0.01455	1828.16	0.00267	1828.16	-0.01006
1826.23	0.08748	1826.23	0.06644	1826.23	0.05421	1826.23	0.04469	1826.23	0.02677	1826.23	0.01438	1826.23	0.0022	1826.23	-0.01003
1824.31	0.08721	1824.31	0.06608	1824.31	0.05417	1824.31	0.04445	1824.31	0.02632	1824.31	0.01425	1824.31	0.00166	1824.31	-0.01006
1822.38	0.08697	1822.38	0.06595	1822.38	0.05425	1822.38	0.04441	1822.38	0.02595	1822.38	0.0142	1822.38	0.00128	1822.38	-0.01006
1820.45	0.0868	1820.45	0.06607	1820.45	0.05435	1820.45	0.0445	1820.45	0.02563	1820.45	0.01411	1820.45	0.00115	1820.45	-0.00997
1818.52	0.08671	1818.52	0.06632	1818.52	0.05433	1818.52	0.04461	1818.52	0.02532	1818.52	0.01392	1818.52	0.0012	1818.52	-0.00984
1816.59	0.08676	1816.59	0.06651	1816.59	0.05421	1816.59	0.04466	1816.59	0.02509	1816.59	0.01372	1816.59	0.00127	1816.59	-0.00973
1814.66	0.08691	1814.66	0.06658	1814.66	0.0541	1814.66	0.04456	1814.66	0.02494	1814.66	0.01356	1814.66	0.00132	1814.66	-0.00969
1812.73	0.08704	1812.73	0.06655	1812.73	0.05398	1812.73	0.04436	1812.73	0.02488	1812.73	0.01348	1812.73	0.00141	1812.73	-0.00967
1810.81	0.08704	1810.81	0.06644	1810.81	0.05383	1810.81	0.04425	1810.81	0.02494	1810.81	0.01354	1810.81	0.00159	1810.81	-0.00961
1808.88	0.0869	1808.88	0.06625	1808.88	0.05372	1808.88	0.04427	1808.88	0.02499	1808.88	0.01368	1808.88	0.00184	1808.88	-0.00956
1806.95	0.0867	1806.95	0.06603	1806.95	0.05368	1806.95	0.04427	1806.95	0.02494	1806.95	0.01376	1806.95	0.00207	1806.95	-0.0096
1805.02	0.08665	1805.02	0.06582	1805.02	0.05368	1805.02	0.04423	1805.02	0.02483	1805.02	0.01377	1805.02	0.00219	1805.02	-0.0097
1803.09	0.08687	1803.09	0.06581	1803.09	0.05378	1803.09	0.04427	1803.09	0.02476	1803.09	0.01388	1803.09	0.00229	1803.09	-0.0097
1801.16	0.08722	1801.16	0.06615	1801.16	0.054	1801.16	0.04447	1801.16	0.02485	1801.16	0.01422	1801.16	0.00254	1801.16	-0.00955
1799.24	0.08763	1799.24	0.06678	1799.24	0.05421	1799.24	0.04482	1799.24	0.02506	1799.24	0.01461	1799.24	0.00292	1799.24	-0.00931
1797.31	0.08806	1797.31	0.0676	1797.31	0.05434	1797.31	0.04519	1797.31	0.02524	1797.31	0.01482	1797.31	0.00325	1797.31	-0.00912
1795.38	0.08844	1795.38	0.06845	1795.38	0.05441	1795.38	0.04546	1795.38	0.02533	1795.38	0.01486	1795.38	0.00341	1795.38	-0.00906
1793.45	0.08866	1793.45	0.06902	1793.45	0.05445	1793.45	0.04555	1793.45	0.02537	1793.45	0.01475	1793.45	0.00335	1793.45	-0.00919
1791.52	0.08859	1791.52	0.06917	1791.52	0.05445	1791.52	0.0455	1791.52	0.0254	1791.52	0.01439	1791.52	0.00298	1791.52	-0.00951
1789.59	0.08833	1789.59	0.06905	1789.59	0.05443	1789.59	0.04545	1789.59	0.02542	1789.59	0.01385	1789.59	0.00232	1789.59	-0.00991
1787.67	0.08809	1787.67	0.06885	1787.67	0.05438	1787.67	0.04551	1787.67	0.02535	1787.67	0.01336	1787.67	0.00157	1787.67	-0.01028
1785.74	0.08804	1785.74	0.06856	1785.74	0.05443	1785.74	0.04559	1785.74	0.0252	1785.74	0.01304	1785.74	0.000886	1785.74	-0.01056
1783.81	0.08826	1783.81	0.06826	1783.81	0.05467	1783.81	0.04562	1783.81	0.02512	1783.81	0.01307	1783.81	0.000468	1783.81	-0.0106
1781.88	0.08863	1781.88	0.06822	1781.88	0.0552	1781.88	0.04575	1781.88	0.02526	1781.88	0.01361	1781.88	0.000678	1781.88	-0.01022
1779.95	0.0891	1779.95	0.0686	1779.95	0.05597	1779.95	0.04601	1779.95	0.02558	1779.95	0.01448	1779.95	0.00149	1779.95	-0.00952
1778.02	0.0896	1778.02	0.06929	1778.02	0.05678	1778.02	0.0463	1778.02	0.02598	1778.02	0.01538	1778.02	0.00254	1778.02	-0.0088
1776.09	0.09003	1776.09	0.06994	1776.09	0.05739	1776.09	0.04652	1776.09	0.02631	1776.09	0.01599	1776.09	0.0034	1776.09	-0.00833
1774.17	0.09032	1774.17	0.07037	1774.17	0.05775	1774.17	0.04658	1774.17	0.02648	1774.17	0.01624	1774.17	0.00391	1774.17	-0.00816
1772.24	0.09049	1772.24	0.07055	1772.24	0.05804	1772.24	0.04652	1772.24	0.02651	1772.24	0.01632	1772.24	0.00415	1772.24	-0.00821
1770.31	0.09054	1770.31	0.07055	1770.31	0.05835	1770.31	0.04648	1770.31	0.02645	1770.31	0.01621	1770.31	0.00421	1770.31	-0.00843
1768.38	0.0905	1768.38	0.07048	1768.38	0.05863	1768.38	0.04652	1768.38	0.0264	1768.38	0.01585	1768.38	0.0041	1768.38	-0.0088
1766.45	0.09053	1766.45	0.0704	1766.45	0.0588	1766.45	0.04667	1766.45	0.0263	1766.45	0.01539	1766.45	0.00383	1766.45	-0.00929
1764.52	0.09075	1764.52	0.07029	1764.52	0.05877	1764.52	0.04685	1764.52	0.0261	1764.52	0.01497	1764.52	0.00339	1764.52	-0.00988
1762.6	0.09116	1762.6	0.07025	1762.6	0.05859	1762.6	0.04705	1762.6	0.02601	1762.6	0.01464	1762.6	0.00292	1762.6	-0.0105
1760.67	0.09185	1760.67	0.07057	1760.67	0.05865	1760.67	0.04746	1760.67	0.02627	1760.67	0.0147	1760.67	0.00293	1760.67	-0.01081
1758.74	0.09281	1758.74	0.07135	1758.74	0.05917	1758.74	0.04816	1758.74	0.02698	1758.74	0.01531	1758.74	0.00368	1758.74	-0.01056
1756.81	0.09398	1756.81	0.07239	1756.81	0.05989	1756.81	0.04902	1756.81	0.02792	1756.81	0.01618	1756.81	0.00465	1756.81	-0.01
1754.88	0.09529	1754.88	0.07338	1754.88	0.06064	1754.88	0.0499	1754.88	0.02888	1754.88	0.01709	1754.88	0.00542	1754.88	-0.00932
1752.95	0.09649	1752.95	0.07404	1752.95	0.06135	1752.95	0.0506	1752.95	0.02968	1752.95	0.01795	1752.95	0.00593	1752.95	-0.0086
1751.02	0.09731	1751.02	0.07433	1751.02	0.0619	1751.02	0.05098	1751.02	0.03028	1751.02	0.01868	1751.02	0.00616	1751.02	-0.00793
1749.1	0.09768	1749.1	0.07441	1749.1	0.06221	1749.1	0.05112	1749.1	0.03069	1749.1	0.01917	1749.1	0.00615	1749.1	-0.0074
1747.17	0.09759	1747.17	0.0745	1747.17	0.06224	1747.17	0.05107	1747.17	0.03093	1747.17	0.01929	1747.17	0.00594	1747.17	-0.00712
1745.24	0.09716	1745.24	0.0747	1745.24	0.06212	1745.24	0.05081	1745.24	0.03106	1745.24	0.0192	1745.24	0.00567	1745.24	-0.00696
1743.31	0.09658	1743.31	0.07501	1743.31	0.06207	1743.31	0.05072	1743.31	0.03133	1743.31	0.0193	1743.31	0.00574	1743.31	-0.00654
1741.38	0.09582	1741.38	0.07529	1741.38	0.06187	1741.38	0.05096	1741.38	0.03163	1741.38	0.0195	1741.38	0.0061	1741.38	-0.00593
1739.45	0.09499	1739.45	0.07548	1739.45	0.06152	1739.45	0.05143	1739.45	0.03178	1739.45	0.01966	1739.45	0.00667	1739.45	-0.00535
1737.53	0.09432	1737.53	0.07562	1737.53	0.06123	1737.53	0.05202	1737.53	0.03181	1737.53	0.01985	1737.53	0.00747	1737.53	-0.0048
1735.6	0.09381	1735.6	0.07564	1735.6	0.06096	1735.6	0.05258	1735.6	0.03179	1735.6	0.02015	1735.6	0.00829	1735.6	-0.00416
1733.67	0.09343	1733.67	0.07543	1733.67	0.06059	1733.67	0.05305	1733.67	0.03177	1733.67	0.02048	1733.67	0.00897	1733.67	-0.00347
1731.74	0.09324	1731.74	0.07489	1731.74	0.06034	1731.74	0.05341	1731.74	0.03181	1731.74	0.0209	1731.74	0.00963	1731.74	-0.00274
1729.81	0.09308	1729.81	0.07413	1729.81	0.0603	1729.81	0.0535	1729.81	0.03196	1729.81	0.02132	1729.81	0.01025	1729.81	-0.00203
1727.88	0.09268	1727.88	0.07347	1727.88	0.06058	1727.88	0.05343	1727.88	0.03249	1727.88	0.02177	1727.88	0.01091	1727.88	-0.00113
1725.96	0.09229	1725.96	0.07312	1725.96	0.06127	1725.96	0.05359	1725.96	0.0334	1725.96	0.02272	1725.96	0.01198	1725.96	0.000258
1724.03	0.09219	1724.03	0.07316	1724.03	0.06232	1724.03	0.05393	1724.03	0.03443	1724.03	0.02416	1724.03	0.01332	1724.03	0.00194
1722.1	0.09251	1722.1	0.07365	1722.1	0.06384	1722.1	0.05459	1722.1	0.0358	1722.1	0.02608	1722.1	0.01493	1722.1	0.00394
1720.17	0.09322	1720.17	0.07454	1720.17	0.06593	1720.17	0.05599	1720.17	0.03778	1720.17	0.02852	1720.17	0.01699	1720.17	0.00647
1718.24	0.09416	1718.24	0.07566	1718.24	0.06824	1718.24	0.058	1718.24	0.04001	1718.24	0.03111	1718.24	0.01908	1718.24	0.00919
1716.31	0.0954	1716.31	0.07698	1716.31	0.07046	1716.31	0.06016	1716.31	0.04207	1716.31	0.03366	1716.31	0.02107	1716.31	0.01177
1714.38	0.09692	1714.38	0.07853	1714.38	0.07247	1714.38	0.06229	1714.38	0.04409	1714.38	0.03621	1714.38	0.0233	1714.38	0.01429
1712.46	0.0985	1712.46	0.08027	1712.46	0.07424	1712.46	0.06435	1712.46	0.04648	1712.46	0.03871	1712.46	0.02591	1712.46	0.01691
1710.53	0.09983	1710.53	0.08205	1710.53	0.07551	1710.53	0.06656	1710.53	0.04934	1710.53	0.04108	1710.53	0.02873	1710.53	0.01955
1708.6	0.10123	1708.6	0.08398	1708.6	0.07641	1708.6	0.06926	1708.6	0.05232	1708.6	0.04361	1708.6	0.03179	1708.6	0.02221
1706.67	0.10296	1706.67	0.08635	1706.67	0.07756	1706.67	0.07219	1706.67	0.05524	1706.67	0.04637	1706.67	0.03507	1706.67	0.02514
1704.74	0.10461	1704.74	0.089	1704.74	0.07924	1704.74	0.07509	1704.74	0.05822	1704.74	0.04929	1704.74	0.03853	1704.74	0.02854
1702.81	0.10601	1702.81	0.09148	1702.81	0.08127	1702.81	0.07785	1702.81	0.06101	1702.81	0.05236	1702.81	0.04208	1702.81	0.03211
1700.89	0.10709	1700.89	0.09363	1700.89	0.0833	1700.89	0.08019	1700.89	0.06329	1700.89	0.05505	1700.89	0.04525	1700.89	0.03518
1698.96	0.10801	1698.96	0.09553	1698.96	0.08528	1698.96	0.08213	1698.96	0.0651	1698.96	0.0571	1698.96	0.04781	1698.96	0.03769
1697.03	0.10903	1697.03	0.09712	1697.03	0.08734	1697.03	0.08362	1697.03	0.06652	1697.03	0.0586	1697.03	0.0496	1697.03	0.03985
1695.1	0.11029	1695.1	0.09839	1695.1	0.08949	1695.1	0.0847	1695.1	0.06777	1695.1	0.05997	1695.1	0.05073	1695.1	0.04181
1693.17	0.11153	1693.17	0.09932	1693.17	0.09124	1693.17	0.08564	1693.17	0.06891	1693.17	0.06133	1693.17	0.05166	1693.17	0.04326
1691.24	0.11238	1691.24	0.09985	1691.24	0.09236	1691.24	0.08619	1691.24	0.0699	1691.24	0.06226	1691.24	0.05257	1691.24	0.044
1689.31	0.11257	1689.31	0.10003	1689.31	0.09282	1689.31	0.0861	1689.31	0.07066	1689.31	0.0625	1689.31	0.05306	1689.31	0.04414
1687.39	0.1121	1687.39	0.09988	1687.39	0.09235	1687.39	0.08564	1687.39	0.07092	1687.39	0.06208	1687.39	0.05276	1687.39	0.04381
1685.46	0.11146	1685.46	0.09945	1685.46	0.09125	1685.46	0.08513	1685.46	0.07037	1685.46	0.06133	1685.46	0.05187	1685.46	0.04314
1683.53	0.11062	1683.53	0.09857	1683.53	0.08999	1683.53	0.08419	1683.53	0.06895	1683.53	0.06016	1683.53	0.05067	1683.53	0.04177
1681.6	0.10921	1681.6	0.09717	1681.6	0.08858	1681.6	0.08259	1681.6	0.06702	1681.6	0.05838	1681.6	0.04918	1681.6	0.03946
1679.67	0.1073	1679.67	0.09536	1679.67	0.08701	1679.67	0.08067	1679.67	0.06483	1679.67	0.05605	1679.67	0.04736	1679.67	0.03651
1677.74	0.10524	1677.74	0.09307	1677.74	0.08513	1677.74	0.07843	1677.74	0.06207	1677.74	0.05314	1677.74	0.04506	1677.74	0.03337
1675.82	0.10355	1675.82	0.09047	1675.82	0.08294	1675.82	0.07583	1675.82	0.05881	1675.82	0.04986	1675.82	0.04235	1675.82	0.03043
1673.89	0.10263	1673.89	0.08794	1673.89	0.08075	1673.89	0.07299	1673.89	0.05574	1673.89	0.04674	1673.89	0.03952	1673.89	0.02797
1671.96	0.10235	1671.96	0.0857	1671.96	0.07883	1671.96	0.07028	1671.96	0.05345	1671.96	0.04428	1671.96	0.03695	1671.96	0.02583
1670.03	0.10203	1670.03	0.08365	1670.03	0.07685	1670.03	0.06792	1670.03	0.05161	1670.03	0.04214	1670.03	0.03465	1670.03	0.02352
1668.1	0.1014	1668.1	0.08175	1668.1	0.07474	1668.1	0.0655	1668.1	0.04982	1668.1	0.03985	1668.1	0.03228	1668.1	0.02111
1666.17	0.10065	1666.17	0.08021	1666.17	0.07269	1666.17	0.06295	1666.17	0.04814	1666.17	0.03756	1666.17	0.02988	1666.17	0.01909
1664.24	0.09993	1664.24	0.07911	1664.24	0.07058	1664.24	0.06067	1664.24	0.04679	1664.24	0.03554	1664.24	0.02752	1664.24	0.01778
1662.32	0.09895	1662.32	0.07808	1662.32	0.0684	1662.32	0.05902	1662.32	0.04582	1662.32	0.03407	1662.32	0.02525	1662.32	0.01673
1660.39	0.09772	1660.39	0.07697	1660.39	0.06658	1660.39	0.05771	1660.39	0.04509	1660.39	0.0331	1660.39	0.02343	1660.39	0.01525
1658.46	0.09672	1658.46	0.07608	1658.46	0.06532	1658.46	0.05679	1658.46	0.04493	1658.46	0.03279	1658.46	0.02236	1658.46	0.01353
1656.53	0.09645	1656.53	0.07577	1656.53	0.06464	1656.53	0.05675	1656.53	0.04521	1656.53	0.03336	1656.53	0.02198	1656.53	0.01238
1654.6	0.09662	1654.6	0.07568	1654.6	0.06422	1654.6	0.05713	1654.6	0.04493	1654.6	0.03403	1654.6	0.02175	1654.6	0.01194
1652.67	0.09694	1652.67	0.07561	1652.67	0.06393	1652.67	0.05741	1652.67	0.04409	1652.67	0.03432	1652.67	0.02155	1652.67	0.01185
1650.75	0.09738	1650.75	0.07571	1650.75	0.06381	1650.75	0.05748	1650.75	0.0432	1650.75	0.03419	1650.75	0.02144	1650.75	0.01179
1648.82	0.09771	1648.82	0.07597	1648.82	0.06395	1648.82	0.0573	1648.82	0.0423	1648.82	0.03349	1648.82	0.02131	1648.82	0.01131
1646.89	0.09756	1646.89	0.07596	1646.89	0.06443	1646.89	0.05709	1646.89	0.04122	1646.89	0.03215	1646.89	0.02105	1646.89	0.01024
1644.96	0.09675	1644.96	0.07539	1644.96	0.06513	1644.96	0.05678	1644.96	0.04015	1644.96	0.03068	1644.96	0.02088	1644.96	0.00904
1643.03	0.09546	1643.03	0.07454	1643.03	0.06556	1643.03	0.05616	1643.03	0.03926	1643.03	0.02927	1643.03	0.02089	1643.03	0.00828
1641.1	0.09375	1641.1	0.07346	1641.1	0.06534	1641.1	0.05539	1641.1	0.03867	1641.1	0.02803	1641.1	0.02099	1641.1	0.00812
1639.18	0.09155	1639.18	0.07191	1639.18	0.06443	1639.18	0.05452	1639.18	0.03829	1639.18	0.02733	1639.18	0.02115	1639.18	0.00835
1637.25	0.0893	1637.25	0.07017	1637.25	0.06323	1637.25	0.05339	1637.25	0.03811	1637.25	0.02747	1637.25	0.02173	1637.25	0.00914
1635.32	0.08758	1635.32	0.06865	1635.32	0.06201	1635.32	0.05229	1635.32	0.03844	1635.32	0.02862	1635.32	0.02292	1635.32	0.01096
1633.39	0.08673	1633.39	0.06756	1633.39	0.06101	1633.39	0.05166	1633.39	0.03925	1633.39	0.03069	1633.39	0.02482	1633.39	0.01405
1631.46	0.0864	1631.46	0.06669	1631.46	0.06011	1631.46	0.05132	1631.46	0.04001	1631.46	0.0329	1631.46	0.02705	1631.46	0.0178
1629.53	0.08655	1629.53	0.06612	1629.53	0.05919	1629.53	0.051	1629.53	0.04059	1629.53	0.03472	1629.53	0.02916	1629.53	0.02148
1627.6	0.08733	1627.6	0.06647	1627.6	0.0585	1627.6	0.05081	1627.6	0.04099	1627.6	0.03606	1627.6	0.03092	1627.6	0.0248
1625.68	0.08879	1625.68	0.06803	1625.68	0.05872	1625.68	0.05128	1625.68	0.0414	1625.68	0.03707	1625.68	0.03234	1625.68	0.02734
1623.75	0.09074	1623.75	0.07009	1623.75	0.06022	1623.75	0.05261	1623.75	0.04203	1623.75	0.03785	1623.75	0.03337	1623.75	0.02872
1621.82	0.09286	1621.82	0.0721	1621.82	0.06241	1621.82	0.0543	1621.82	0.04283	1621.82	0.03856	1621.82	0.03389	1621.82	0.02913
1619.89	0.09508	1619.89	0.07418	1619.89	0.06448	1619.89	0.05602	1619.89	0.04364	1619.89	0.03885	1619.89	0.03383	1619.89	0.02875
1617.96	0.09737	1617.96	0.07645	1617.96	0.06628	1617.96	0.05783	1617.96	0.04436	1617.96	0.03877	1617.96	0.03342	1617.96	0.02761
1616.03	0.09968	1616.03	0.07896	1616.03	0.0679	1616.03	0.05971	1616.03	0.04497	1616.03	0.03871	1616.03	0.03286	1616.03	0.0261
1614.11	0.10201	1614.11	0.08164	1614.11	0.06943	1614.11	0.06162	1614.11	0.04563	1614.11	0.03891	1614.11	0.03214	1614.11	0.02479
1612.18	0.10437	1612.18	0.08416	1612.18	0.07093	1612.18	0.0635	1612.18	0.04655	1612.18	0.03917	1612.18	0.03138	1612.18	0.02385
1610.25	0.10667	1610.25	0.0862	1610.25	0.07231	1610.25	0.06525	1610.25	0.04767	1610.25	0.03929	1610.25	0.03083	1610.25	0.02299
1608.32	0.10871	1608.32	0.08779	1608.32	0.07339	1608.32	0.06665	1608.32	0.04851	1608.32	0.03919	1608.32	0.03041	1608.32	0.02193
1606.39	0.11032	1606.39	0.08917	1606.39	0.0742	1606.39	0.06758	1606.39	0.0488	1606.39	0.03892	1606.39	0.02993	1606.39	0.02082
1604.46	0.11152	1604.46	0.09059	1604.46	0.07507	1604.46	0.06828	1604.46	0.04875	1604.46	0.03867	1604.46	0.02954	1604.46	0.01994
1602.53	0.11255	1602.53	0.09187	1602.53	0.07641	1602.53	0.06906	1602.53	0.04875	1602.53	0.03861	1602.53	0.0294	1602.53	0.01917
1600.61	0.1135	1600.61	0.09262	1600.61	0.07796	1600.61	0.06987	1600.61	0.04884	1600.61	0.0386	1600.61	0.02928	1600.61	0.01835
1598.68	0.11429	1598.68	0.09294	1598.68	0.07921	1598.68	0.0705	1598.68	0.04894	1598.68	0.0385	1598.68	0.02894	1598.68	0.01751
1596.75	0.11483	1596.75	0.09307	1596.75	0.07997	1596.75	0.0708	1596.75	0.04895	1596.75	0.03828	1596.75	0.02838	1596.75	0.01665
1594.82	0.11506	1594.82	0.09324	1594.82	0.08043	1594.82	0.07078	1594.82	0.0489	1594.82	0.038	1594.82	0.0278	1594.82	0.01569
1592.89	0.11506	1592.89	0.09365	1592.89	0.08071	1592.89	0.07056	1592.89	0.04884	1592.89	0.03781	1592.89	0.02728	1592.89	0.01479
1590.96	0.11508	1590.96	0.09422	1590.96	0.08078	1590.96	0.07032	1590.96	0.0489	1590.96	0.03777	1590.96	0.02676	1590.96	0.0142
1589.04	0.1153	1589.04	0.09473	1589.04	0.08068	1589.04	0.07026	1589.04	0.04904	1589.04	0.03779	1589.04	0.02634	1589.04	0.01401
1587.11	0.11563	1587.11	0.09517	1587.11	0.08068	1587.11	0.07041	1587.11	0.04919	1587.11	0.03782	1587.11	0.02623	1587.11	0.01425
1585.18	0.11572	1585.18	0.09552	1585.18	0.08088	1585.18	0.07067	1585.18	0.04932	1585.18	0.03798	1585.18	0.02635	1585.18	0.01471
1583.25	0.11563	1583.25	0.09561	1583.25	0.08122	1583.25	0.07092	1583.25	0.0494	1583.25	0.03834	1583.25	0.0265	1583.25	0.01507
1581.32	0.11583	1581.32	0.09551	1581.32	0.08181	1581.32	0.07132	1581.32	0.04963	1581.32	0.03899	1581.32	0.02678	1581.32	0.01528
1579.39	0.11649	1579.39	0.09555	1579.39	0.08267	1579.39	0.07198	1579.39	0.05031	1579.39	0.03995	1579.39	0.02738	1579.39	0.01556
1577.47	0.11723	1577.47	0.09577	1577.47	0.08358	1577.47	0.07277	1577.47	0.05146	1577.47	0.04099	1577.47	0.02816	1577.47	0.01603
1575.54	0.11778	1575.54	0.09601	1575.54	0.0844	1575.54	0.07349	1575.54	0.05277	1575.54	0.0418	1575.54	0.02879	1575.54	0.01652
1573.61	0.11796	1573.61	0.09615	1573.61	0.08511	1573.61	0.07402	1573.61	0.05382	1573.61	0.04221	1573.61	0.02914	1573.61	0.01674
1571.68	0.11758	1571.68	0.09605	1571.68	0.08557	1571.68	0.07439	1571.68	0.05436	1571.68	0.04218	1571.68	0.02914	1571.68	0.0166
1569.75	0.11718	1569.75	0.09579	1569.75	0.08599	1569.75	0.07468	1569.75	0.05451	1569.75	0.04223	1569.75	0.02894	1569.75	0.01628
1567.82	0.1177	1567.82	0.09614	1567.82	0.08691	1567.82	0.07483	1567.82	0.05488	1567.82	0.04305	1567.82	0.02938	1567.82	0.01597
1565.89	0.11853	1565.89	0.09692	1565.89	0.08795	1565.89	0.0748	1565.89	0.05535	1565.89	0.0441	1565.89	0.03034	1565.89	0.0158
1563.97	0.11912	1563.97	0.09784	1563.97	0.08891	1563.97	0.07468	1563.97	0.05566	1563.97	0.04502	1563.97	0.03144	1563.97	0.01574
1562.04	0.11914	1562.04	0.0986	1562.04	0.08947	1562.04	0.07445	1562.04	0.05556	1562.04	0.04559	1562.04	0.03219	1562.04	0.0155
1560.11	0.11877	1560.11	0.09885	1560.11	0.08933	1560.11	0.07411	1560.11	0.05502	1560.11	0.04564	1560.11	0.03239	1560.11	0.015
1558.18	0.11813	1558.18	0.09862	1558.18	0.08842	1558.18	0.07366	1558.18	0.05423	1558.18	0.0451	1558.18	0.03213	1558.18	0.01436
1556.25	0.11708	1556.25	0.09809	1556.25	0.08678	1556.25	0.07308	1556.25	0.05347	1556.25	0.044	1556.25	0.03157	1556.25	0.01383
1554.32	0.11573	1554.32	0.0974	1554.32	0.0848	1554.32	0.0724	1554.32	0.0528	1554.32	0.04239	1554.32	0.03079	1554.32	0.01363
1552.4	0.11478	1552.4	0.09709	1552.4	0.08339	1552.4	0.07195	1552.4	0.05221	1552.4	0.04069	1552.4	0.02993	1552.4	0.01411
1550.47	0.11429	1550.47	0.09686	1550.47	0.08288	1550.47	0.07142	1550.47	0.05174	1550.47	0.03978	1550.47	0.02869	1550.47	0.01504
1548.54	0.11347	1548.54	0.09578	1548.54	0.08267	1548.54	0.07073	1548.54	0.05119	1548.54	0.03952	1548.54	0.02687	1548.54	0.01554
1546.61	0.11269	1546.61	0.09428	1546.61	0.08291	1546.61	0.07012	1546.61	0.05068	1546.61	0.03994	1546.61	0.02516	1546.61	0.01555
1544.68	0.11252	1544.68	0.09339	1544.68	0.0838	1544.68	0.0695	1544.68	0.05062	1544.68	0.04106	1544.68	0.02452	1544.68	0.01517
1542.75	0.11245	1542.75	0.09294	1542.75	0.08456	1542.75	0.06877	1542.75	0.05072	1542.75	0.04189	1542.75	0.02434	1542.75	0.01445
1540.82	0.11211	1540.82	0.09258	1540.82	0.08477	1540.82	0.06796	1540.82	0.05065	1540.82	0.04207	1540.82	0.02401	1540.82	0.01323
1538.9	0.11126	1538.9	0.09186	1538.9	0.08412	1538.9	0.0672	1538.9	0.05027	1538.9	0.04143	1538.9	0.02336	1538.9	0.01167
1536.97	0.11008	1536.97	0.09063	1536.97	0.08264	1536.97	0.06662	1536.97	0.04973	1536.97	0.04001	1536.97	0.02247	1536.97	0.01033
1535.04	0.10899	1535.04	0.08943	1535.04	0.0808	1535.04	0.06621	1535.04	0.04914	1535.04	0.03806	1535.04	0.02153	1535.04	0.00962
1533.11	0.10831	1533.11	0.08887	1533.11	0.07932	1533.11	0.06605	1533.11	0.04869	1533.11	0.03613	1533.11	0.02096	1533.11	0.00934
1531.18	0.10862	1531.18	0.0892	1531.18	0.07886	1531.18	0.06676	1531.18	0.04882	1531.18	0.0351	1531.18	0.02155	1531.18	0.0095
1529.25	0.11027	1529.25	0.09048	1529.25	0.07955	1529.25	0.06862	1529.25	0.04956	1529.25	0.03527	1529.25	0.02309	1529.25	0.01055
1527.33	0.11246	1527.33	0.09207	1527.33	0.08074	1527.33	0.07091	1527.33	0.05063	1527.33	0.03642	1527.33	0.02457	1527.33	0.01213
1525.4	0.11403	1525.4	0.09332	1525.4	0.08158	1525.4	0.073	1525.4	0.05154	1525.4	0.03746	1525.4	0.0256	1525.4	0.01328
1523.47	0.11497	1523.47	0.09431	1523.47	0.08201	1523.47	0.07444	1523.47	0.05191	1523.47	0.03799	1523.47	0.02634	1523.47	0.0139
1521.54	0.11542	1521.54	0.09487	1521.54	0.08197	1521.54	0.07486	1521.54	0.05183	1521.54	0.03803	1521.54	0.02684	1521.54	0.01405
1519.61	0.11532	1519.61	0.09502	1519.61	0.08119	1519.61	0.07431	1519.61	0.05157	1519.61	0.03758	1519.61	0.02712	1519.61	0.01369
1517.68	0.11413	1517.68	0.09492	1517.68	0.08001	1517.68	0.07324	1517.68	0.05113	1517.68	0.03677	1517.68	0.02665	1517.68	0.01225
1515.75	0.1118	1515.75	0.09416	1515.75	0.07901	1515.75	0.0714	1515.75	0.05028	1515.75	0.03566	1515.75	0.02499	1515.75	0.01014
1513.83	0.1092	1513.83	0.09275	1513.83	0.07802	1513.83	0.06886	1513.83	0.04909	1513.83	0.03441	1513.83	0.02266	1513.83	0.00848
1511.9	0.10701	1511.9	0.09126	1511.9	0.07725	1511.9	0.06604	1511.9	0.04776	1511.9	0.03331	1511.9	0.02016	1511.9	0.00743
1509.97	0.10532	1509.97	0.08991	1509.97	0.07707	1509.97	0.06359	1509.97	0.0466	1509.97	0.03268	1509.97	0.01804	1509.97	0.00644
1508.04	0.10426	1508.04	0.08843	1508.04	0.07774	1508.04	0.06243	1508.04	0.0459	1508.04	0.0329	1508.04	0.01704	1508.04	0.00545
1506.11	0.10388	1506.11	0.08696	1506.11	0.0786	1506.11	0.06241	1506.11	0.04536	1506.11	0.03348	1506.11	0.01686	1506.11	0.00482
1504.18	0.10396	1504.18	0.0859	1504.18	0.07901	1504.18	0.06266	1504.18	0.04469	1504.18	0.03376	1504.18	0.01685	1504.18	0.00443
1502.26	0.10422	1502.26	0.08508	1502.26	0.0787	1502.26	0.06252	1502.26	0.04365	1502.26	0.03364	1502.26	0.01665	1502.26	0.00386
1500.33	0.10456	1500.33	0.08406	1500.33	0.07748	1500.33	0.06194	1500.33	0.04243	1500.33	0.0333	1500.33	0.01624	1500.33	0.0031
1498.4	0.10512	1498.4	0.08306	1498.4	0.07548	1498.4	0.06125	1498.4	0.04168	1498.4	0.03268	1498.4	0.01635	1498.4	0.0026
1496.47	0.10576	1496.47	0.08258	1496.47	0.07329	1496.47	0.061	1496.47	0.0414	1496.47	0.03184	1496.47	0.01717	1496.47	0.00233
1494.54	0.10614	1494.54	0.08297	1494.54	0.07172	1494.54	0.06143	1494.54	0.04128	1494.54	0.03101	1494.54	0.01803	1494.54	0.00177
1492.61	0.10605	1492.61	0.08374	1492.61	0.07059	1492.61	0.06174	1492.61	0.04116	1492.61	0.03017	1492.61	0.01842	1492.61	0.00132
1490.69	0.10566	1490.69	0.08445	1490.69	0.06924	1490.69	0.0616	1490.69	0.04101	1490.69	0.02913	1490.69	0.0184	1490.69	0.00122
1488.76	0.10506	1488.76	0.08479	1488.76	0.06813	1488.76	0.06111	1488.76	0.04064	1488.76	0.02779	1488.76	0.01771	1488.76	0.000997
1486.83	0.10425	1486.83	0.08443	1486.83	0.06788	1486.83	0.0607	1486.83	0.03992	1486.83	0.02631	1486.83	0.01659	1486.83	0.000379
1484.9	0.10355	1484.9	0.08338	1484.9	0.06864	1484.9	0.06076	1484.9	0.03884	1484.9	0.02519	1484.9	0.01544	1484.9	-0.000523
1482.97	0.10421	1482.97	0.08236	1482.97	0.06973	1482.97	0.061	1482.97	0.03781	1482.97	0.02503	1482.97	0.01416	1482.97	-0.00106
1481.04	0.10601	1481.04	0.0817	1481.04	0.07047	1481.04	0.06093	1481.04	0.03717	1481.04	0.02562	1481.04	0.01251	1481.04	-0.0012
1479.11	0.10781	1479.11	0.08125	1479.11	0.07078	1479.11	0.06053	1479.11	0.03685	1479.11	0.0266	1479.11	0.01045	1479.11	-0.00135
1477.19	0.10924	1477.19	0.0811	1477.19	0.07076	1477.19	0.05988	1477.19	0.03691	1477.19	0.02776	1477.19	0.0083	1477.19	-0.00155
1475.26	0.11046	1475.26	0.08136	1475.26	0.07055	1475.26	0.05908	1475.26	0.03729	1475.26	0.02876	1475.26	0.00683	1475.26	-0.00163
1473.33	0.11125	1473.33	0.08188	1473.33	0.0702	1473.33	0.05837	1473.33	0.03741	1473.33	0.02925	1473.33	0.00611	1473.33	-0.00168
1471.4	0.11114	1471.4	0.08252	1471.4	0.06958	1471.4	0.05769	1471.4	0.03723	1471.4	0.02905	1471.4	0.00578	1471.4	-0.00197
1469.47	0.1098	1469.47	0.08302	1469.47	0.06865	1469.47	0.05658	1469.47	0.03681	1469.47	0.02804	1469.47	0.00539	1469.47	-0.00284
1467.54	0.10813	1467.54	0.08349	1467.54	0.06776	1467.54	0.05562	1467.54	0.0361	1467.54	0.02707	1467.54	0.00519	1467.54	-0.00366
1465.62	0.10706	1465.62	0.084	1465.62	0.06747	1465.62	0.05593	1465.62	0.03545	1465.62	0.02652	1465.62	0.00617	1465.62	-0.00365
1463.69	0.1065	1463.69	0.08411	1463.69	0.06776	1463.69	0.05736	1463.69	0.03497	1463.69	0.02582	1463.69	0.0081	1463.69	-0.00324
1461.76	0.10687	1461.76	0.08411	1461.76	0.0684	1461.76	0.05956	1461.76	0.03479	1461.76	0.0252	1461.76	0.01035	1461.76	-0.00239
1459.83	0.1088	1459.83	0.08475	1459.83	0.06928	1459.83	0.0621	1459.83	0.03541	1459.83	0.02538	1459.83	0.0123	1459.83	-0.000666
1457.9	0.11118	1457.9	0.08594	1457.9	0.07042	1457.9	0.06454	1457.9	0.03686	1457.9	0.02613	1457.9	0.01376	1457.9	0.0014
1455.97	0.11274	1455.97	0.0874	1455.97	0.07192	1455.97	0.06669	1455.97	0.0385	1455.97	0.02694	1455.97	0.01478	1455.97	0.00298
1454.04	0.1133	1454.04	0.08893	1454.04	0.07358	1454.04	0.06837	1454.04	0.04003	1454.04	0.02785	1454.04	0.01559	1454.04	0.00401
1452.12	0.11308	1452.12	0.09017	1452.12	0.07494	1452.12	0.06953	1452.12	0.04142	1452.12	0.02879	1452.12	0.01633	1452.12	0.00466
1450.19	0.11232	1450.19	0.09086	1450.19	0.07581	1450.19	0.07017	1450.19	0.04259	1450.19	0.02936	1450.19	0.01676	1450.19	0.00469
1448.26	0.11091	1448.26	0.091	1448.26	0.07656	1448.26	0.07004	1448.26	0.04342	1448.26	0.02929	1448.26	0.01644	1448.26	0.00376
1446.33	0.1087	1446.33	0.09081	1446.33	0.07747	1446.33	0.06916	1446.33	0.04365	1446.33	0.02889	1446.33	0.0156	1446.33	0.00245
1444.4	0.1069	1444.4	0.09098	1444.4	0.07829	1444.4	0.06864	1444.4	0.04336	1444.4	0.02946	1444.4	0.01529	1444.4	0.00192
1442.47	0.1063	1442.47	0.09147	1442.47	0.07897	1442.47	0.06884	1442.47	0.04309	1442.47	0.03084	1442.47	0.01616	1442.47	0.00222
1440.55	0.10654	1440.55	0.09173	1440.55	0.07941	1440.55	0.0687	1440.55	0.04272	1440.55	0.03199	1440.55	0.01733	1440.55	0.0024
1438.62	0.10736	1438.62	0.09183	1438.62	0.07948	1438.62	0.06783	1438.62	0.04204	1438.62	0.03259	1438.62	0.01807	1438.62	0.00232
1436.69	0.10861	1436.69	0.09187	1436.69	0.07915	1436.69	0.06633	1436.69	0.0412	1436.69	0.03265	1436.69	0.01797	1436.69	0.00198
1434.76	0.11004	1434.76	0.09184	1434.76	0.07853	1434.76	0.06463	1434.76	0.04059	1434.76	0.03235	1434.76	0.01715	1434.76	0.00134
1432.83	0.11112	1432.83	0.09153	1432.83	0.07758	1432.83	0.06312	1432.83	0.04023	1432.83	0.03183	1432.83	0.01614	1432.83	0.000594
1430.9	0.11152	1430.9	0.09098	1430.9	0.07621	1430.9	0.06201	1430.9	0.03994	1430.9	0.03123	1430.9	0.01544	1430.9	6.3e-05
1428.98	0.11156	1428.98	0.09069	1428.98	0.07486	1428.98	0.06186	1428.98	0.03997	1428.98	0.03072	1428.98	0.01545	1428.98	-0.000104
1427.05	0.11165	1427.05	0.09064	1427.05	0.07409	1427.05	0.06291	1427.05	0.04063	1427.05	0.03038	1427.05	0.01587	1427.05	-3e-06
1425.12	0.11153	1425.12	0.09058	1425.12	0.07407	1425.12	0.06462	1425.12	0.04174	1425.12	0.03013	1425.12	0.01637	1425.12	0.00031
1423.19	0.11079	1423.19	0.0908	1423.19	0.07446	1423.19	0.0666	1423.19	0.04287	1423.19	0.03009	1423.19	0.01706	1423.19	0.00104
1421.26	0.10995	1421.26	0.09135	1421.26	0.0747	1421.26	0.06857	1421.26	0.04368	1421.26	0.03045	1421.26	0.01802	1421.26	0.00189
1419.33	0.10942	1419.33	0.09167	1419.33	0.07493	1419.33	0.06983	1419.33	0.04408	1419.33	0.03106	1419.33	0.01911	1419.33	0.0026
1417.4	0.10912	1417.4	0.09146	1417.4	0.07514	1417.4	0.06991	1417.4	0.04416	1417.4	0.03137	1417.4	0.01992	1417.4	0.0034
1415.48	0.10896	1415.48	0.09069	1415.48	0.07497	1415.48	0.06885	1415.48	0.04407	1415.48	0.03098	1415.48	0.01988	1415.48	0.00423
1413.55	0.10902	1413.55	0.08929	1413.55	0.07432	1413.55	0.06695	1413.55	0.0441	1413.55	0.03016	1413.55	0.01898	1413.55	0.00454
1411.62	0.10897	1411.62	0.08741	1411.62	0.07324	1411.62	0.06441	1411.62	0.0442	1411.62	0.02926	1411.62	0.01756	1411.62	0.0041
1409.69	0.10846	1409.69	0.08532	1409.69	0.07177	1409.69	0.06138	1409.69	0.04388	1409.69	0.02838	1409.69	0.0158	1409.69	0.00312
1407.76	0.10761	1407.76	0.08339	1407.76	0.07017	1407.76	0.05835	1407.76	0.04289	1407.76	0.02759	1407.76	0.01366	1407.76	0.00188
1405.83	0.10678	1405.83	0.08212	1405.83	0.06887	1405.83	0.05638	1405.83	0.04158	1405.83	0.02697	1405.83	0.01151	1405.83	0.000926
1403.91	0.10626	1403.91	0.0816	1403.91	0.06817	1403.91	0.05587	1403.91	0.04052	1403.91	0.02672	1403.91	0.01012	1403.91	0.000685
1401.98	0.10596	1401.98	0.08175	1401.98	0.06804	1401.98	0.05633	1401.98	0.03979	1401.98	0.02689	1401.98	0.00986	1401.98	0.000708
1400.05	0.10578	1400.05	0.08265	1400.05	0.06836	1400.05	0.05748	1400.05	0.03915	1400.05	0.02735	1400.05	0.01047	1400.05	0.000583
1398.12	0.10571	1398.12	0.08412	1398.12	0.06887	1398.12	0.05895	1398.12	0.03877	1398.12	0.02782	1398.12	0.01155	1398.12	0.00036
1396.19	0.10549	1396.19	0.08545	1396.19	0.06929	1396.19	0.05986	1396.19	0.03883	1396.19	0.02798	1396.19	0.0129	1396.19	0.000194
1394.26	0.10501	1394.26	0.08611	1394.26	0.06946	1394.26	0.05983	1394.26	0.0391	1394.26	0.02781	1394.26	0.01425	1394.26	0.000262
1392.33	0.1046	1392.33	0.0861	1392.33	0.0695	1392.33	0.05931	1392.33	0.03956	1392.33	0.02758	1392.33	0.01538	1392.33	0.000582
1390.41	0.10415	1390.41	0.08557	1390.41	0.06953	1390.41	0.05858	1390.41	0.04005	1390.41	0.02723	1390.41	0.01617	1390.41	0.000658
1388.48	0.10343	1388.48	0.08472	1388.48	0.06932	1388.48	0.05748	1388.48	0.04011	1388.48	0.02643	1388.48	0.01641	1388.48	6.1e-05
1386.55	0.10268	1386.55	0.08376	1386.55	0.06889	1386.55	0.05612	1386.55	0.03959	1386.55	0.02555	1386.55	0.0157	1386.55	-0.0012
1384.62	0.10196	1384.62	0.08272	1384.62	0.06875	1384.62	0.05507	1384.62	0.03873	1384.62	0.02501	1384.62	0.0138	1384.62	-0.0027
1382.69	0.10093	1382.69	0.0816	1382.69	0.06894	1382.69	0.05466	1382.69	0.0377	1382.69	0.02445	1382.69	0.01144	1382.69	-0.00372
1380.76	0.09975	1380.76	0.08064	1380.76	0.06924	1380.76	0.05493	1380.76	0.03676	1380.76	0.02381	1380.76	0.00997	1380.76	-0.00415
1378.84	0.09887	1378.84	0.08001	1378.84	0.06953	1378.84	0.05577	1378.84	0.03592	1378.84	0.02341	1378.84	0.00944	1378.84	-0.0045
1376.91	0.09877	1376.91	0.08	1376.91	0.06967	1376.91	0.05678	1376.91	0.03503	1376.91	0.02344	1376.91	0.00924	1376.91	-0.00492
1374.98	0.0995	1374.98	0.08062	1374.98	0.06948	1374.98	0.05748	1374.98	0.03432	1374.98	0.02391	1374.98	0.00939	1374.98	-0.0051
1373.05	0.10045	1373.05	0.08131	1373.05	0.06912	1373.05	0.05772	1373.05	0.03397	1373.05	0.02481	1373.05	0.01022	1373.05	-0.00458
1371.12	0.10136	1371.12	0.08185	1371.12	0.06879	1371.12	0.0577	1371.12	0.03391	1371.12	0.02605	1371.12	0.01158	1371.12	-0.00302
1369.19	0.1023	1369.19	0.08251	1369.19	0.06844	1369.19	0.05752	1369.19	0.03418	1369.19	0.02726	1369.19	0.01305	1369.19	-0.000613
1367.26	0.10301	1367.26	0.08321	1367.26	0.06798	1367.26	0.05731	1367.26	0.03467	1367.26	0.02785	1367.26	0.01429	1367.26	0.00193
1365.34	0.10337	1365.34	0.0838	1365.34	0.06767	1365.34	0.05738	1365.34	0.0353	1365.34	0.0278	1365.34	0.01527	1365.34	0.00398
1363.41	0.10373	1363.41	0.0845	1363.41	0.06801	1363.41	0.05792	1363.41	0.0363	1363.41	0.02783	1363.41	0.01616	1363.41	0.00543
1361.48	0.10422	1361.48	0.08549	1361.48	0.06906	1361.48	0.05877	1361.48	0.03782	1361.48	0.02816	1361.48	0.017	1361.48	0.00649
1359.55	0.10459	1359.55	0.08646	1359.55	0.07011	1359.55	0.0597	1359.55	0.03957	1359.55	0.02835	1359.55	0.01789	1359.55	0.00744
1357.62	0.10493	1357.62	0.0873	1357.62	0.0708	1357.62	0.06092	1357.62	0.0412	1357.62	0.02856	1357.62	0.01896	1357.62	0.00826
1355.69	0.10546	1355.69	0.08823	1355.69	0.0715	1355.69	0.06244	1355.69	0.04245	1355.69	0.02918	1355.69	0.01998	1355.69	0.0088
1353.77	0.10626	1353.77	0.08935	1353.77	0.0723	1353.77	0.06384	1353.77	0.04319	1353.77	0.03028	1353.77	0.02081	1353.77	0.0092
1351.84	0.10717	1351.84	0.09047	1351.84	0.07305	1351.84	0.06512	1351.84	0.04368	1351.84	0.03192	1351.84	0.02173	1351.84	0.00993
1349.91	0.10823	1349.91	0.09143	1349.91	0.07409	1349.91	0.06691	1349.91	0.04488	1349.91	0.03418	1349.91	0.0232	1349.91	0.01173
1347.98	0.10985	1347.98	0.09243	1347.98	0.07556	1347.98	0.06921	1347.98	0.0473	1347.98	0.03674	1347.98	0.02526	1347.98	0.01468
1346.05	0.11204	1346.05	0.09355	1346.05	0.07704	1346.05	0.07138	1346.05	0.05036	1346.05	0.03924	1346.05	0.02766	1346.05	0.01792
1344.12	0.11444	1344.12	0.09456	1344.12	0.0786	1344.12	0.07325	1344.12	0.05344	1344.12	0.04162	1344.12	0.03009	1344.12	0.02095
1342.2	0.11701	1342.2	0.09547	1342.2	0.08063	1342.2	0.07495	1342.2	0.05636	1342.2	0.04411	1342.2	0.0326	1342.2	0.02383
1340.27	0.12009	1340.27	0.09681	1340.27	0.08325	1340.27	0.07656	1340.27	0.05922	1340.27	0.04692	1340.27	0.03542	1340.27	0.02673
1338.34	0.12377	1338.34	0.09902	1338.34	0.08625	1338.34	0.07826	1338.34	0.06216	1338.34	0.05004	1338.34	0.03862	1338.34	0.02976
1336.41	0.12786	1336.41	0.10214	1336.41	0.08946	1336.41	0.08037	1336.41	0.06512	1336.41	0.05335	1336.41	0.04219	1336.41	0.03313
1334.48	0.13223	1334.48	0.10592	1334.48	0.09291	1334.48	0.08313	1334.48	0.06794	1334.48	0.05684	1334.48	0.04596	1334.48	0.03683
1332.55	0.13669	1332.55	0.11004	1332.55	0.09667	1332.55	0.08636	1332.55	0.07052	1332.55	0.06031	1332.55	0.04966	1332.55	0.04058
1330.62	0.14106	1330.62	0.11423	1330.62	0.10055	1330.62	0.08971	1330.62	0.07297	1330.62	0.06358	1330.62	0.0531	1330.62	0.04421
1328.7	0.14539	1328.7	0.11837	1328.7	0.10432	1328.7	0.09316	1328.7	0.07568	1328.7	0.0667	1328.7	0.05643	1328.7	0.04778
1326.77	0.1499	1326.77	0.12245	1326.77	0.10814	1326.77	0.09691	1326.77	0.07905	1326.77	0.0697	1326.77	0.05982	1326.77	0.05137
1324.84	0.15468	1324.84	0.12635	1324.84	0.11198	1324.84	0.10081	1324.84	0.08278	1324.84	0.07247	1324.84	0.06318	1324.84	0.0547
1322.91	0.15948	1322.91	0.12996	1322.91	0.11549	1322.91	0.10443	1322.91	0.08614	1322.91	0.07497	1322.91	0.06612	1322.91	0.05735
1320.98	0.16393	1320.98	0.13313	1320.98	0.11862	1320.98	0.10744	1320.98	0.08882	1320.98	0.07725	1320.98	0.06841	1320.98	0.05934
1319.05	0.16777	1319.05	0.13576	1319.05	0.12139	1319.05	0.10974	1319.05	0.09079	1319.05	0.0793	1319.05	0.07009	1319.05	0.06086
1317.13	0.17081	1317.13	0.13796	1317.13	0.12377	1317.13	0.11153	1317.13	0.09223	1317.13	0.08104	1317.13	0.07126	1317.13	0.06189
1315.2	0.17309	1315.2	0.14003	1315.2	0.1257	1315.2	0.11301	1315.2	0.09331	1315.2	0.08235	1315.2	0.07201	1315.2	0.06244
1313.27	0.17478	1313.27	0.14205	1313.27	0.12715	1313.27	0.11433	1313.27	0.09409	1313.27	0.08314	1313.27	0.07242	1313.27	0.06271
1311.34	0.17611	1311.34	0.14372	1311.34	0.12818	1311.34	0.11546	1311.34	0.09458	1311.34	0.08348	1311.34	0.07255	1311.34	0.06279
1309.41	0.17717	1309.41	0.14484	1309.41	0.12901	1309.41	0.11623	1309.41	0.09486	1309.41	0.08346	1309.41	0.07241	1309.41	0.0626
1307.48	0.17801	1307.48	0.14552	1307.48	0.12972	1307.48	0.11663	1307.48	0.09505	1307.48	0.08325	1307.48	0.07201	1307.48	0.06211
1305.55	0.17868	1305.55	0.14603	1305.55	0.13018	1305.55	0.11682	1305.55	0.09517	1305.55	0.08295	1305.55	0.07147	1305.55	0.06144
1303.63	0.1792	1303.63	0.14651	1303.63	0.13038	1303.63	0.11697	1303.63	0.09516	1303.63	0.08261	1303.63	0.07088	1303.63	0.0607
1301.7	0.17959	1301.7	0.14686	1301.7	0.13055	1301.7	0.11717	1301.7	0.09503	1301.7	0.08232	1301.7	0.07029	1301.7	0.05992
1299.77	0.17992	1299.77	0.14709	1299.77	0.1308	1299.77	0.11746	1299.77	0.0949	1299.77	0.08213	1299.77	0.06978	1299.77	0.0592
1297.84	0.18019	1297.84	0.14728	1297.84	0.13104	1297.84	0.11776	1297.84	0.09483	1297.84	0.08201	1297.84	0.06936	1297.84	0.05859
1295.91	0.18034	1295.91	0.14745	1295.91	0.13117	1295.91	0.11794	1295.91	0.09475	1295.91	0.08195	1295.91	0.06901	1295.91	0.05806
1293.98	0.18034	1293.98	0.1476	1293.98	0.13119	1293.98	0.11795	1293.98	0.09463	1293.98	0.08191	1293.98	0.06872	1293.98	0.05752
1292.06	0.18023	1292.06	0.14773	1292.06	0.13119	1292.06	0.1179	1292.06	0.09451	1292.06	0.08181	1292.06	0.06853	1292.06	0.05699
1290.13	0.18009	1290.13	0.14784	1290.13	0.13125	1290.13	0.11789	1290.13	0.09446	1290.13	0.08173	1290.13	0.06844	1290.13	0.05654
1288.2	0.17997	1288.2	0.14793	1288.2	0.13138	1288.2	0.11792	1288.2	0.0945	1288.2	0.0817	1288.2	0.0684	1288.2	0.05617
1286.27	0.17986	1286.27	0.14804	1286.27	0.13153	1286.27	0.11797	1286.27	0.09464	1286.27	0.08172	1286.27	0.06835	1286.27	0.05587
1284.34	0.17972	1284.34	0.1482	1284.34	0.13167	1284.34	0.11805	1284.34	0.09482	1284.34	0.08176	1284.34	0.06829	1284.34	0.05564
1282.41	0.17957	1282.41	0.1484	1282.41	0.1318	1282.41	0.11816	1282.41	0.09501	1282.41	0.08182	1282.41	0.06823	1282.41	0.05553
1280.49	0.17942	1280.49	0.14856	1280.49	0.13197	1280.49	0.11829	1280.49	0.09521	1280.49	0.08192	1280.49	0.06824	1280.49	0.05558
1278.56	0.17927	1278.56	0.1487	1278.56	0.13214	1278.56	0.11848	1278.56	0.09546	1278.56	0.08209	1278.56	0.06835	1278.56	0.05577
1276.63	0.17911	1276.63	0.14887	1276.63	0.13232	1276.63	0.11872	1276.63	0.09574	1276.63	0.0823	1276.63	0.06858	1276.63	0.056
1274.7	0.17896	1274.7	0.14906	1274.7	0.13248	1274.7	0.11897	1274.7	0.09601	1274.7	0.08251	1274.7	0.06886	1274.7	0.05622
1272.77	0.17875	1272.77	0.1492	1272.77	0.13265	1272.77	0.11917	1272.77	0.09622	1272.77	0.08269	1272.77	0.06913	1272.77	0.0564
1270.84	0.17844	1270.84	0.14924	1270.84	0.13278	1270.84	0.11931	1270.84	0.0964	1270.84	0.08283	1270.84	0.06938	1270.84	0.05654
1268.91	0.17799	1268.91	0.14915	1268.91	0.13283	1268.91	0.11947	1268.91	0.09657	1268.91	0.08297	1268.91	0.06959	1268.91	0.05668
1266.99	0.17736	1266.99	0.14884	1266.99	0.13274	1266.99	0.11961	1266.99	0.09672	1266.99	0.0831	1266.99	0.06977	1266.99	0.05675
1265.06	0.17649	1265.06	0.14829	1265.06	0.13246	1265.06	0.11963	1265.06	0.09677	1265.06	0.08317	1265.06	0.06991	1265.06	0.05674
1263.13	0.17531	1263.13	0.14751	1263.13	0.13199	1263.13	0.11944	1263.13	0.09666	1263.13	0.08313	1263.13	0.06999	1263.13	0.05669
1261.2	0.17377	1261.2	0.14655	1261.2	0.13135	1261.2	0.11901	1261.2	0.09642	1261.2	0.083	1261.2	0.07002	1261.2	0.05665
1259.27	0.17193	1259.27	0.14544	1259.27	0.13055	1259.27	0.11838	1259.27	0.09612	1259.27	0.08283	1259.27	0.06999	1259.27	0.0567
1257.34	0.16985	1257.34	0.14415	1257.34	0.12958	1257.34	0.11765	1257.34	0.09582	1257.34	0.08268	1257.34	0.06989	1257.34	0.05683
1255.42	0.16757	1255.42	0.14271	1255.42	0.12843	1255.42	0.1169	1255.42	0.0955	1255.42	0.08254	1255.42	0.06975	1255.42	0.05697
1253.49	0.16512	1253.49	0.14123	1253.49	0.12718	1253.49	0.1162	1253.49	0.09518	1253.49	0.0824	1253.49	0.06961	1253.49	0.05708
1251.56	0.16253	1251.56	0.13973	1251.56	0.12593	1251.56	0.11546	1251.56	0.0948	1251.56	0.08227	1251.56	0.06945	1251.56	0.05715
1249.63	0.15986	1249.63	0.13819	1249.63	0.1247	1249.63	0.11453	1249.63	0.0943	1249.63	0.08215	1249.63	0.06918	1249.63	0.05715
1247.7	0.15717	1247.7	0.13654	1247.7	0.12344	1247.7	0.11347	1247.7	0.09373	1247.7	0.08199	1247.7	0.06879	1247.7	0.05699
1245.77	0.15449	1245.77	0.13471	1245.77	0.12205	1245.77	0.11241	1245.77	0.09313	1245.77	0.0817	1245.77	0.06838	1245.77	0.05669
1243.84	0.15183	1243.84	0.13271	1243.84	0.1205	1243.84	0.11134	1243.84	0.09248	1243.84	0.08122	1243.84	0.06809	1243.84	0.05632
1241.92	0.14916	1241.92	0.13057	1241.92	0.1189	1241.92	0.11015	1241.92	0.09166	1241.92	0.0805	1241.92	0.06795	1241.92	0.05591
1239.99	0.14646	1239.99	0.12842	1239.99	0.11737	1239.99	0.10887	1239.99	0.09061	1239.99	0.07963	1239.99	0.06782	1239.99	0.05545
1238.06	0.14378	1238.06	0.12635	1238.06	0.11594	1238.06	0.1076	1238.06	0.08948	1238.06	0.07878	1238.06	0.06758	1238.06	0.05501
1236.13	0.14128	1236.13	0.12443	1236.13	0.11462	1236.13	0.10639	1236.13	0.08847	1236.13	0.07806	1236.13	0.06727	1236.13	0.05469
1234.2	0.13906	1234.2	0.12274	1234.2	0.11341	1234.2	0.10533	1234.2	0.08766	1234.2	0.07747	1234.2	0.06694	1234.2	0.05453
1232.27	0.13724	1232.27	0.12136	1232.27	0.11235	1232.27	0.1045	1232.27	0.08709	1232.27	0.07705	1232.27	0.06664	1232.27	0.05455
1230.35	0.13598	1230.35	0.12046	1230.35	0.11162	1230.35	0.10385	1230.35	0.08673	1230.35	0.07686	1230.35	0.06643	1230.35	0.0548
1228.42	0.13536	1228.42	0.12016	1228.42	0.11132	1228.42	0.10321	1228.42	0.08654	1228.42	0.07683	1228.42	0.06622	1228.42	0.05518
1226.49	0.13539	1226.49	0.12037	1226.49	0.11129	1226.49	0.10266	1226.49	0.08654	1226.49	0.07693	1226.49	0.06603	1226.49	0.05555
1224.56	0.13618	1224.56	0.12105	1224.56	0.1115	1224.56	0.10258	1224.56	0.08683	1224.56	0.07726	1224.56	0.06616	1224.56	0.0559
1222.63	0.13787	1222.63	0.12229	1222.63	0.11204	1222.63	0.10323	1222.63	0.0875	1222.63	0.07788	1222.63	0.06689	1222.63	0.05638
1220.7	0.14044	1220.7	0.12408	1220.7	0.11301	1220.7	0.10439	1220.7	0.08843	1220.7	0.07862	1220.7	0.0681	1220.7	0.05705
1218.77	0.14376	1218.77	0.12628	1218.77	0.11447	1218.77	0.10581	1218.77	0.08942	1218.77	0.07935	1218.77	0.06936	1218.77	0.05769
1216.85	0.14764	1216.85	0.12872	1216.85	0.11637	1216.85	0.10748	1216.85	0.09048	1216.85	0.08019	1216.85	0.07042	1216.85	0.05819
1214.92	0.15179	1214.92	0.13131	1214.92	0.11851	1214.92	0.10934	1214.92	0.09171	1214.92	0.08128	1214.92	0.07126	1214.92	0.05863
1212.99	0.15591	1212.99	0.13398	1212.99	0.12076	1212.99	0.11133	1212.99	0.09316	1212.99	0.08256	1212.99	0.07202	1212.99	0.0592
1211.06	0.15978	1211.06	0.13662	1211.06	0.12306	1211.06	0.11333	1211.06	0.09467	1211.06	0.08384	1211.06	0.07274	1211.06	0.05993
1209.13	0.1633	1209.13	0.13909	1209.13	0.12528	1209.13	0.11523	1209.13	0.09599	1209.13	0.08496	1209.13	0.07335	1209.13	0.06072
1207.2	0.16636	1207.2	0.14129	1207.2	0.12724	1207.2	0.11679	1207.2	0.09694	1207.2	0.08574	1207.2	0.07379	1207.2	0.06139
1205.28	0.1688	1205.28	0.14319	1205.28	0.12882	1205.28	0.1179	1205.28	0.09755	1205.28	0.08609	1205.28	0.07398	1205.28	0.06181
1203.35	0.17045	1203.35	0.14467	1203.35	0.12994	1203.35	0.11869	1203.35	0.09797	1203.35	0.08619	1203.35	0.07404	1203.35	0.06197
1201.42	0.17134	1201.42	0.14567	1201.42	0.13062	1201.42	0.11934	1201.42	0.09827	1201.42	0.08625	1201.42	0.07423	1201.42	0.06199
1199.49	0.17165	1199.49	0.14632	1199.49	0.13098	1199.49	0.11982	1199.49	0.09846	1199.49	0.08619	1199.49	0.07451	1199.49	0.06197
1197.56	0.17162	1197.56	0.14662	1197.56	0.13108	1197.56	0.11997	1197.56	0.09847	1197.56	0.08588	1197.56	0.07459	1197.56	0.06188
1195.63	0.17144	1195.63	0.14655	1195.63	0.13099	1195.63	0.11979	1195.63	0.09828	1195.63	0.08537	1195.63	0.07433	1195.63	0.06163
1193.71	0.17109	1193.71	0.14614	1193.71	0.13068	1193.71	0.1194	1193.71	0.09794	1193.71	0.08486	1193.71	0.07381	1193.71	0.06122
1191.78	0.17051	1191.78	0.14549	1191.78	0.13022	1191.78	0.11891	1191.78	0.09759	1191.78	0.08447	1191.78	0.07316	1191.78	0.06077
1189.85	0.16976	1189.85	0.14474	1189.85	0.12978	1189.85	0.11846	1189.85	0.09727	1189.85	0.08415	1189.85	0.0725	1189.85	0.06043
1187.92	0.16902	1187.92	0.14405	1187.92	0.1294	1187.92	0.11807	1187.92	0.09693	1187.92	0.08384	1187.92	0.07191	1187.92	0.06016
1185.99	0.16839	1185.99	0.14348	1185.99	0.12901	1185.99	0.11769	1185.99	0.09641	1185.99	0.08351	1185.99	0.07141	1185.99	0.05981
1184.06	0.16785	1184.06	0.14298	1184.06	0.12855	1184.06	0.11727	1184.06	0.0957	1184.06	0.08317	1184.06	0.071	1184.06	0.05932
1182.13	0.1673	1182.13	0.1425	1182.13	0.12801	1182.13	0.11682	1182.13	0.09497	1182.13	0.08284	1182.13	0.07062	1182.13	0.0587
1180.21	0.16663	1180.21	0.14197	1180.21	0.12741	1180.21	0.11633	1180.21	0.09436	1180.21	0.08253	1180.21	0.07021	1180.21	0.05801
1178.28	0.16584	1178.28	0.14137	1178.28	0.12682	1178.28	0.11581	1178.28	0.09389	1178.28	0.08221	1178.28	0.0698	1178.28	0.05735
1176.35	0.16517	1176.35	0.1408	1176.35	0.12638	1176.35	0.11526	1176.35	0.09353	1176.35	0.08183	1176.35	0.06937	1176.35	0.05672
1174.42	0.16477	1174.42	0.14036	1174.42	0.1261	1174.42	0.11471	1174.42	0.09329	1174.42	0.0814	1174.42	0.06891	1174.42	0.0561
1172.49	0.16452	1172.49	0.14005	1172.49	0.12587	1172.49	0.11421	1172.49	0.09317	1172.49	0.08096	1172.49	0.06845	1172.49	0.05548
1170.56	0.16422	1170.56	0.13979	1170.56	0.12564	1170.56	0.1138	1170.56	0.09308	1170.56	0.08052	1170.56	0.06797	1170.56	0.05488
1168.64	0.1638	1168.64	0.13951	1168.64	0.12538	1168.64	0.11352	1168.64	0.09293	1168.64	0.08007	1168.64	0.06746	1168.64	0.05441
1166.71	0.16332	1166.71	0.1392	1166.71	0.12507	1166.71	0.11332	1166.71	0.09266	1166.71	0.07963	1166.71	0.06693	1166.71	0.05407
1164.78	0.16284	1164.78	0.13884	1164.78	0.12464	1164.78	0.11309	1164.78	0.09228	1164.78	0.07922	1164.78	0.06635	1164.78	0.0537
1162.85	0.16232	1162.85	0.13845	1162.85	0.12408	1162.85	0.11272	1162.85	0.09179	1162.85	0.07882	1162.85	0.06569	1162.85	0.05322
1160.92	0.16173	1160.92	0.13804	1160.92	0.12341	1160.92	0.11222	1160.92	0.09125	1160.92	0.07839	1160.92	0.065	1160.92	0.05277
1158.99	0.161	1158.99	0.13756	1158.99	0.1226	1158.99	0.11172	1158.99	0.09064	1158.99	0.07791	1158.99	0.06435	1158.99	0.05238
1157.06	0.16015	1157.06	0.13695	1157.06	0.12175	1157.06	0.11128	1157.06	0.08997	1157.06	0.07735	1157.06	0.06373	1157.06	0.05204
1155.14	0.15929	1155.14	0.13626	1155.14	0.12102	1155.14	0.11083	1155.14	0.0893	1155.14	0.07675	1155.14	0.06314	1155.14	0.05167
1153.21	0.15861	1153.21	0.13559	1153.21	0.12047	1153.21	0.11033	1153.21	0.08874	1153.21	0.07612	1153.21	0.06258	1153.21	0.05121
1151.28	0.15804	1151.28	0.13498	1151.28	0.12001	1151.28	0.10977	1151.28	0.0883	1151.28	0.07552	1151.28	0.06204	1151.28	0.05063
1149.35	0.1574	1149.35	0.13436	1149.35	0.11954	1149.35	0.10919	1149.35	0.08788	1149.35	0.07495	1149.35	0.06151	1149.35	0.04998
1147.42	0.1566	1147.42	0.13363	1147.42	0.11903	1147.42	0.10858	1147.42	0.08748	1147.42	0.07441	1147.42	0.06109	1147.42	0.04934
1145.49	0.15574	1145.49	0.13275	1145.49	0.11854	1145.49	0.10791	1145.49	0.08709	1145.49	0.07392	1145.49	0.06084	1145.49	0.04879
1143.57	0.15495	1143.57	0.13177	1143.57	0.11803	1143.57	0.10713	1143.57	0.08663	1143.57	0.07346	1143.57	0.06065	1143.57	0.04825
1141.64	0.15428	1141.64	0.13075	1141.64	0.11742	1141.64	0.10624	1141.64	0.08605	1141.64	0.07299	1141.64	0.06033	1141.64	0.04761
1139.71	0.15364	1139.71	0.12981	1139.71	0.11669	1139.71	0.10525	1139.71	0.08536	1139.71	0.07249	1139.71	0.05979	1139.71	0.04696
1137.78	0.15287	1137.78	0.129	1137.78	0.11595	1137.78	0.10424	1137.78	0.08457	1137.78	0.07195	1137.78	0.05912	1137.78	0.04642
1135.85	0.15189	1135.85	0.12828	1135.85	0.11523	1135.85	0.10331	1135.85	0.08369	1135.85	0.07136	1135.85	0.05851	1135.85	0.04596
1133.92	0.15077	1133.92	0.12756	1133.92	0.11443	1133.92	0.10251	1133.92	0.08276	1133.92	0.07075	1133.92	0.05794	1133.92	0.04552
1132	0.14963	1132	0.12679	1132	0.11347	1132	0.10181	1132	0.08184	1132	0.07015	1132	0.05727	1132	0.04506
1130.07	0.14843	1130.07	0.1259	1130.07	0.11242	1130.07	0.1012	1130.07	0.08095	1130.07	0.06952	1130.07	0.05645	1130.07	0.04452
1128.14	0.14716	1128.14	0.12493	1128.14	0.11138	1128.14	0.10059	1128.14	0.08003	1128.14	0.06881	1128.14	0.05553	1128.14	0.04391
1126.21	0.14588	1126.21	0.12393	1126.21	0.11039	1126.21	0.0999	1126.21	0.07915	1126.21	0.06798	1126.21	0.05467	1126.21	0.04335
1124.28	0.14465	1124.28	0.12294	1124.28	0.1095	1124.28	0.09908	1124.28	0.07848	1124.28	0.06717	1124.28	0.05395	1124.28	0.04287
1122.35	0.14356	1122.35	0.122	1122.35	0.1088	1122.35	0.09816	1122.35	0.07797	1122.35	0.06647	1122.35	0.05334	1122.35	0.04233
1120.42	0.14271	1120.42	0.1211	1120.42	0.10822	1120.42	0.09726	1120.42	0.07743	1120.42	0.06587	1120.42	0.05279	1120.42	0.04165
1118.5	0.142	1118.5	0.12026	1118.5	0.10758	1118.5	0.09642	1118.5	0.07673	1118.5	0.06525	1118.5	0.0523	1118.5	0.04094
1116.57	0.1413	1116.57	0.11952	1116.57	0.10685	1116.57	0.09561	1116.57	0.07602	1116.57	0.06454	1116.57	0.05181	1116.57	0.0403
1114.64	0.1406	1114.64	0.11891	1114.64	0.10613	1114.64	0.09482	1114.64	0.07546	1114.64	0.06376	1114.64	0.05127	1114.64	0.03967
1112.71	0.13989	1112.71	0.11836	1112.71	0.10538	1112.71	0.09411	1112.71	0.07508	1112.71	0.06302	1112.71	0.05075	1112.71	0.03899
1110.78	0.13915	1110.78	0.11772	1110.78	0.1045	1110.78	0.09356	1110.78	0.0747	1110.78	0.06235	1110.78	0.05028	1110.78	0.03827
1108.85	0.13833	1108.85	0.11692	1108.85	0.10356	1108.85	0.09309	1108.85	0.07417	1108.85	0.06169	1108.85	0.04978	1108.85	0.03753
1106.93	0.1374	1106.93	0.11609	1106.93	0.1027	1106.93	0.09255	1106.93	0.07353	1106.93	0.06102	1106.93	0.04921	1106.93	0.03681
1105	0.13639	1105	0.11541	1105	0.10196	1105	0.0919	1105	0.07285	1105	0.06031	1105	0.04862	1105	0.03617
1103.07	0.13538	1103.07	0.11477	1103.07	0.10125	1103.07	0.09111	1103.07	0.07216	1103.07	0.05958	1103.07	0.04811	1103.07	0.03565
1101.14	0.13433	1101.14	0.1139	1101.14	0.10054	1101.14	0.0901	1101.14	0.07141	1101.14	0.05895	1101.14	0.04758	1101.14	0.03515
1099.21	0.13319	1099.21	0.1128	1099.21	0.09986	1099.21	0.08895	1099.21	0.07054	1099.21	0.05841	1099.21	0.04693	1099.21	0.03457
1097.28	0.13206	1097.28	0.11169	1097.28	0.09921	1097.28	0.08791	1097.28	0.06956	1097.28	0.05788	1097.28	0.04628	1097.28	0.03403
1095.35	0.1311	1095.35	0.11082	1095.35	0.09846	1095.35	0.08717	1095.35	0.06857	1095.35	0.05728	1095.35	0.04569	1095.35	0.03361
1093.43	0.13048	1093.43	0.11028	1093.43	0.09765	1093.43	0.08672	1093.43	0.06769	1093.43	0.05663	1093.43	0.04506	1093.43	0.03319
1091.5	0.13024	1091.5	0.11	1091.5	0.09693	1091.5	0.08653	1091.5	0.06709	1091.5	0.05604	1091.5	0.04446	1091.5	0.03262
1089.57	0.13019	1089.57	0.1099	1089.57	0.0963	1089.57	0.08654	1089.57	0.06674	1089.57	0.05556	1089.57	0.04404	1089.57	0.03194
1087.64	0.13011	1087.64	0.10979	1087.64	0.09572	1087.64	0.08664	1087.64	0.06643	1087.64	0.05509	1087.64	0.04364	1087.64	0.03133
1085.71	0.12996	1085.71	0.10968	1085.71	0.09533	1085.71	0.08677	1085.71	0.06611	1085.71	0.05457	1085.71	0.04308	1085.71	0.03094
1083.78	0.12982	1083.78	0.10973	1083.78	0.09517	1083.78	0.08689	1083.78	0.06596	1083.78	0.05402	1083.78	0.04235	1083.78	0.0308
1081.86	0.12965	1081.86	0.10977	1081.86	0.095	1081.86	0.08692	1081.86	0.06597	1081.86	0.05345	1081.86	0.04165	1081.86	0.03078
1079.93	0.12921	1079.93	0.10943	1079.93	0.09466	1079.93	0.0867	1079.93	0.06598	1079.93	0.05291	1079.93	0.04118	1079.93	0.03068
1078	0.12837	1078	0.1087	1078	0.09428	1078	0.08616	1078	0.06585	1078	0.05244	1078	0.04094	1078	0.03041
[truncated: 93 more rows]
